# Supplementary material for: HMGA1 regulates the Plasminogen activation system in the secretome of breast cancer cells
Source: Sci Rep. 2017 Sep 18;7:11768. doi: 10.1038/s41598-017-11409-4 (PMC5603555; doi:10.1038/s41598-017-11409-4)
Supplement: Supplementary file 2 — Supplementary info [file 41598_2017_11409_MOESM2_ESM.xlsx]

## Sheet: Sheet1
Accession	Description	Score	Coverage	# Proteins	# Unique Peptides	# Peptides	# PSMs	# AAs	MW [kDa]	calc. pI
O00391	Sulfhydryl oxidase 1 OS=Homo sapiens GN=QSOX1 PE=1 SV=3 - [QSOX1_HUMAN]	5348.53	33.47	1	22	22	169	747	82.5255	8.92432
	A2	Sequence	# PSMs	# Proteins	# Protein Groups	Protein Group Accessions	Modifications	ΔCn	q-Value	PEP	IonScore	Exp Value	Charge	MH+ [Da]	ΔM [ppm]	RT [min]	# Missed Cleavages
	High	AHFSPSNIILDFPAAGSAAR	8	1	1	O00391		0	0	4.22e-16	140.11	1.03544e-12	2	2042.03	-6.25745	11.6333	0
	High	DVQNVAAAPELAMGALELESR	6	1	1	O00391		0	0	4.22e-16	133.19	4.4999e-12	2	2184.13	16.5201	14.0833	0
	High	IYMADLESALHYILR	15	1	1	O00391		0	0	4.22e-16	114.84	4.08643e-10	2	1807.97	17.4461	18.85	0
	High	IYmADLESALHYILR	10	1	1	O00391	M3(Oxidation)	0	0	4.22e-16	113.68	4.99045e-10	2	1823.95	9.11596	15.8167	0
	High	LDVPVWDVEATLNFLK	10	1	1	O00391		0	0	4.22e-16	111.96	7.91855e-10	2	1859.01	9.5223	19.15	0
	High	SALYSPSDPLTLLQADTVR	15	1	1	O00391		0	0	4.22e-16	111.57	7.67334e-10	2	2046.95	-57.631	14.6333	0
	High	NNEEYLALIFEK	9	1	1	O00391		0	0	4.22e-16	97.67	2.26406e-08	2	1482.67	-50.4615	13.5167	0
	High	VLNTEANVVR	7	1	1	O00391		0	0	4.484e-08	76.88	3.72901e-06	2	1114.57	-43.8086	2.28333	0
	High	DVQNVAAAPELAmGALELESR	3	1	1	O00391	M13(Oxidation)	0	0	1.056e-11	75.98	2.44651e-06	3	2200.05	-20.9585	10.7833	0
	High	RDVQNVAAAPELAmGALELESR	4	1	1	O00391	M14(Oxidation)	0	0	4.581e-11	75.63	2.57936e-06	3	2356.02	-75.2243	9.66667	1
	High	NGSGAVFPVAGADVQTLR	5	1	1	O00391		0	0	4.22e-16	75.26	3.52954e-06	2	1758.83	-45.8815	8.3	0
	High	LAGAPSEDPQFPK	11	1	1	O00391		0	0	4.929e-07	67.43	2.87702e-05	2	1356.59	-63.9528	3.8	0
	High	VPVLMESR	6	1	1	O00391		0	0	4.197e-07	66.92	4.35229e-05	2	930.493	-16.172	4.15	0
	High	VPVLmESR	5	1	1	O00391	M5(Oxidation)	0	0	2.415e-07	65.79	5.61275e-05	2	946.453	-52.7897	2.06667	0
	High	RDVQNVAAAPELAMGALELESR	2	1	1	O00391		0	0	3.959e-06	65.14	2.87518e-05	3	2340.12	-35.1754	11.8667	1
	High	LEEIDGFFAR	8	1	1	O00391		0	0	1.132e-05	62.84	8.08854e-05	2	1196.59	-1.63625	9.46667	0
	High	RVLNTEANVVR	3	1	1	O00391		0	0	2.77e-08	61.18	0.000119151	2	1270.67	-39.3082	1.3	1
	High	AAPGQEPPEHMAELQR	3	1	1	O00391		0	0	7.47e-07	56.57	0.00026358	2	1760.75	-48.7393	2.3	0
	High	DFNIPGFPTVR	3	1	1	O00391		0	0	3.96e-06	49.75	0.0018288	2	1262.67	15.7302	11.4667	0
	High	FPVLEGQR	9	1	1	O00391		0	0	0.002611	46.69	0.00497365	2	945.473	-45.0229	3.95	0
	High	VGSPNAAVLWLWSSHNR	3	1	1	O00391		0	0	2.702e-05	45.51	0.00333913	3	1894.11	70.4953	12.25	0
	High	EVALDLSQHK	7	1	1	O00391		0	0	0.003911	39.73	0.0167124	2	1139.55	-46.3672	2.9	0
	High	KFVAVLAK	3	1	1	O00391		0	0.002	0.03753	52.79	0.00124771	2	875.533	-44.1193	2.06667	1
	High	SFYTAYLQR	6	1	1	O00391		0	0.002	0.03899	43.84	0.00706518	2	1148.59	16.7353	7.06667	0
	High	FVAVLAK	3	1	1	O00391		0	0.002	0.03416	36.04	0.0666267	2	747.433	-58.4105	3.1	0
	High	IPYSFFK	4	1	1	O00391		0	0.005	0.08428	31.15	0.176186	2	901.513	34.2558	9.43333	0
	Medium	AAPGQEPPEHmAELQR	1	1	1	O00391	M11(Oxidation)	0	0.012	0.2228	22.28	0.747142	3	1776.78	-32.6488	0.5	0
P07339	Cathepsin D OS=Homo sapiens GN=CTSD PE=1 SV=1 - [CATD_HUMAN]	3718.35	33.01	1	11	11	109	412	44.5236	6.53662
	A2	Sequence	# PSMs	# Proteins	# Protein Groups	Protein Group Accessions	Modifications	ΔCn	q-Value	PEP	IonScore	Exp Value	Charge	MH+ [Da]	ΔM [ppm]	RT [min]	# Missed Cleavages
	High	TmSEVGGSVEDLIAK	8	1	1	P07339	M2(Oxidation)	0	0	4.22e-16	128.23	2.19233e-11	2	1551.57	-118.868	8.63333	0
	High	TMSEVGGSVEDLIAK	10	1	1	P07339		0	0	4.22e-16	106.68	2.94468e-09	2	1535.61	-97.3669	10.35	0
	High	DPDAQPGGELmLGGTDSK	5	1	1	P07339	M11(Oxidation)	0	0	4.22e-16	106.23	2.91239e-09	2	1803.69	-63.1609	4.51667	0
	High	YSQAVPAVTEGPIPEVLK	6	1	1	P07339		0	0	4.22e-16	99.44	1.25651e-08	2	1897.79	-123.469	11.3667	0
	High	LVDQNIFSFYLSR	16	1	1	P07339		0	0	4.22e-16	97.33	2.42254e-08	2	1601.73	-62.1501	16.3667	0
	High	DPDAQPGGELMLGGTDSK	8	1	1	P07339		0	0	4.22e-16	94.68	4.41339e-08	2	1787.69	-66.5707	5.9	0
	High	FDGILGMAYPR	8	1	1	P07339		0	0	1.711e-12	67.23	2.8669e-05	2	1239.59	-21.2956	11.8	0
	High	ISVNNVLPVFDNLMQQK	11	1	1	P07339		0	0	4.22e-16	61.2	7.64267e-05	3	1958.97	-36.4757	15.7167	0
	High	ISVNNVLPVFDNLmQQK	10	1	1	P07339	M14(Oxidation)	0	0	7.798e-13	58.73	0.000141202	3	1974.99	-23.4784	14.3333	0
	High	VGFAEAAR	5	1	1	P07339		0	0	4.273e-05	57.61	0.000388025	2	820.413	-22.5593	1.75	0
	High	FDGILGmAYPR	7	1	1	P07339	M7(Oxidation)	0	0	5.313e-09	52.88	0.000851673	2	1255.59	-16.9744	8.46667	0
	High	VSTLPAITLK	6	1	1	P07339		0	0	0.0001753	41.65	0.0136304	2	1042.63	-17.262	8.6	0
	High	YYTVFDR	4	1	1	P07339		0	0.001	0.011	39.51	0.0221425	2	963.413	-46.0321	6.2	0
	High	LSPEDYTLK	2	1	1	P07339		0	0.002	0.03645	33.75	0.0735439	2	1065.51	-31.5134	4.58333	0
	Medium	QPGITFIAAK	3	1	1	P07339		0	0.016	0.2671	32.1	0.120575	2	1045.53	-68.279	6.56667	0
P09603	Macrophage colony-stimulating factor 1 OS=Homo sapiens GN=CSF1 PE=1 SV=2 - [CSF1_HUMAN]	3158.52	16.97	1	8	8	81	554	60.1419	5.2876
	A2	Sequence	# PSMs	# Proteins	# Protein Groups	Protein Group Accessions	Modifications	ΔCn	q-Value	PEP	IonScore	Exp Value	Charge	MH+ [Da]	ΔM [ppm]	RT [min]	# Missed Cleavages
	High	DNTPNAIAIVQLQELSLR	9	1	1	P09603		0	0	4.22e-16	110.03	1.03632e-09	2	1994.99	-47.2673	14.5833	0
	High	AFLLVQDIMEDTMR	18	1	1	P09603		0	0	4.22e-16	108.33	1.84571e-09	2	1681.81	-9.61339	19.15	0
	High	AFLLVQDIMEDTmR	18	1	1	P09603	M13(Oxidation)	0	0	4.22e-16	93.69	5.51129e-08	2	1697.61	-124.341	17.05	0
	High	AFLLVQDImEDTmR	9	1	1	P09603	M9(Oxidation); M13(Oxidation)	0	0	4.22e-16	89.6	1.33387e-07	2	1713.75	-38.5108	13.3667	0
	High	NLLDKDWNIFSK	3	1	1	P09603		0	0	2.335e-13	71.43	1.08313e-05	2	1492.77	-4.55389	13.0833	1
	High	TFYETPLQLLEK	18	1	1	P09603		0	0	3.83e-09	70.85	1.21651e-05	2	1481.75	-24.2604	14.6833	0
	High	SHSSGSVLPLGELEGR	2	1	1	P09603		0	0	3.738e-08	55.13	0.000405878	3	1624.77	-39.1161	7.96667	0
	High	FNSVPLTDTGHER	1	1	1	P09603		0	0	3.835e-07	33.03	0.0685384	3	1472.67	-32.2168	2.73333	0
	High	DWNIFSK	2	1	1	P09603		0	0.008	0.1439	32.16	0.106667	2	909.433	-15.183	9.58333	0
	Medium	TDHPSALLR	1	1	1	P09603		0	0.01	0.1795	19.78	1.83094	2	1009.47	-69.1826	1.36667	0
Q08380	Galectin-3-binding protein OS=Homo sapiens GN=LGALS3BP PE=1 SV=1 - [LG3BP_HUMAN]	2474.13	27.69	1	14	14	90	585	65.2893	5.2749
	A2	Sequence	# PSMs	# Proteins	# Protein Groups	Protein Group Accessions	Modifications	ΔCn	q-Value	PEP	IonScore	Exp Value	Charge	MH+ [Da]	ΔM [ppm]	RT [min]	# Missed Cleavages
	High	IYTSPTWSAFVTDSSWSAR	6	1	1	Q08380		0	0	4.21998e-16	150.3	8.68393e-14	2	2161.97	-21.3962	13.2333	0
	High	YSSDYFQAPSDYR	11	1	1	Q08380		0	0	4.22e-16	104.42	5.18804e-09	2	1598.51	-102.019	6.86667	0
	High	ELSEALGQIFDSQR	13	1	1	Q08380		0	0	4.22e-16	98.92	1.6728e-08	2	1592.69	-62.0508	11.3833	0
	High	TLQALEFHTVPFQLLAR	12	1	1	Q08380		0	0	6.932e-14	84.76	3.47062e-07	2	1984.07	-14.5246	15.4167	0
	High	IDITLSSVK	6	1	1	Q08380		0	0	2.099e-07	66.65	4.76447e-05	2	975.573	0.606905	6.13333	0
	High	ASHEEVEGLVEK	13	1	1	Q08380		0	0	8.89e-13	65.3	4.60389e-05	2	1326.55	-76.0829	1.8	0
	High	AVDTWSWGER	4	1	1	Q08380		0	0	3.915e-09	63.8	7.48697e-05	2	1206.55	-0.951405	6.45	0
	High	YYPYQSFQTPQHPSFLFQDK	4	1	1	Q08380		0	0	9.798e-16	57.52	0.000155327	3	2521.14	-18.5966	11.3833	0
	High	SDLAVPSELALLK	7	1	1	Q08380		0	0	0.004542	53.99	0.000607316	2	1355.73	-33.4933	11.75	0
	High	RIDITLSSVK	2	1	1	Q08380		0	0	6.863e-07	52.56	0.000991393	2	1131.67	-0.466495	5.1	1
	High	AAIPSALDTNSSK	1	1	1	Q08380		0	0	0.00123	35.85	0.0406405	2	1274.65	-4.71338	2.7	0
	High	STHTLDLSR	8	1	1	Q08380		0	0	0.008677	32.35	0.112841	2	1029.49	-38.5218	1.95	0
	High	VEIFYR	2	1	1	Q08380		0	0.008	0.1379	41.97	0.00965703	2	826.413	-40.0138	3.98333	0
	Medium	SLGWLK	1	1	1	Q08380		0	0.048	0.9997	36.5	0.0664564	2	703.393	-29.9234	5.7	0
Q5H9A7	Metalloproteinase inhibitor 1 OS=Homo sapiens GN=TIMP1 PE=1 SV=1 - [Q5H9A7_HUMAN]	2137.16	14.69	2	2	2	65	143	16.0468	8.07471
	A2	Sequence	# PSMs	# Proteins	# Protein Groups	Protein Group Accessions	Modifications	ΔCn	q-Value	PEP	IonScore	Exp Value	Charge	MH+ [Da]	ΔM [ppm]	RT [min]	# Missed Cleavages
	High	GFQALGDAADIR	54	2	1	Q5H9A7		0	0	4.22e-16	88.92	2.21523e-07	2	1233.55	-56.4045	17.8167	0
	High	SEEFLIAGK	11	2	1	Q5H9A7		0	0.004	0.05488	49.61	0.00215783	2	993.513	-12.5493	6.66667	0
P05067-7	Isoform L-APP733 of Amyloid beta A4 protein OS=Homo sapiens GN=APP - [A4_HUMAN]	2071.01	20.6	6	12	13	81	733	82.8629	4.77979
	A2	Sequence	# PSMs	# Proteins	# Protein Groups	Protein Group Accessions	Modifications	ΔCn	q-Value	PEP	IonScore	Exp Value	Charge	MH+ [Da]	ΔM [ppm]	RT [min]	# Missed Cleavages
	High	EQNYSDDVLANMISEPR	9	6	1	P05067-7		0	0	4.22e-16	135.55	3.08145e-12	2	1980.83	-32.3641	11.1167	0
	High	EQNYSDDVLANmISEPR	2	6	1	P05067-7	M12(Oxidation)	0	0	4.22e-16	94.24	4.08535e-08	2	1996.81	-39.5745	6.8	0
	High	LALENYITALQAVPPRPR	8	6	1	P05067-7		0	0	4.22e-16	87.45	1.79347e-07	3	2022.12	-16.8707	14.0667	0
	High	ISYGNDALMPSLTETK	6	6	1	P05067-7		0	0	4.22e-16	85.07	3.58003e-07	2	1739.75	-57.1219	8.9	0
	High	ISYGNDALmPSLTETK	3	6	1	P05067-7	M9(Oxidation)	0	0	4.22e-16	80.84	9.78664e-07	2	1755.69	-87.8815	5.85	0
	High	VESLEQEAANER	9	6	1	P05067-7		0	0	1.976e-11	80.61	1.33038e-06	2	1374.51	-99.6047	3.55	0
	High	YLETPGDENEHAHFQK	6	6	1	P05067-7		0	0	4.22e-16	59.43	0.000127309	2	1914.77	-46.4901	1.55	0
	High	WYFDVTEGK	5	6	1	P05067-7		0	0	3.715e-06	46.63	0.00427479	2	1144.51	-15.9613	8.71667	0
	High	THPHFVIPYR	7	6	1	P05067-7		0	0	0.0003124	45.17	0.00470121	2	1266.63	-32.7703	4.38333	0
	High	VEAMLNDR	2	8	2	Q06481;P05067-7		0	0	0.009264	44.18	0.00749948	2	947.433	-30.4274	1.1	0
	High	SQVMTHLR	5	6	1	P05067-7		0	0.001	0.01141	45.3	0.00565304	2	971.493	-16.91	0.433333	0
	High	HVFNmLK	4	6	1	P05067-7	M5(Oxidation)	0	0.003	0.04241	21.76	1.38129	2	904.453	-20.1812	0.783333	0
	High	LNMHmNVQNGK	1	5	1	P05067-7	M5(Oxidation)	0	0.003	0.04732	17.63	2.72165	3	1301.64	20.344	0.0833333	0
	High	AVIQHFQEK	9	6	1	P05067-7		0	0.004	0.05836	33.77	0.0729121	2	1099.59	2.92115	1.01667	0
	High	HVFNMLK	4	6	1	P05067-7		0	0.004	0.05414	26.65	0.51051	2	888.473	-3.75692	3.35	0
	Medium	QQLVETHMAR	1	6	1	P05067-7		0	0.015	0.2536	17.73	2.66644	2	1212.55	-51.7074	1.23333	0
P07996	Thrombospondin-1 OS=Homo sapiens GN=THBS1 PE=1 SV=2 - [TSP1_HUMAN]	1959.37	17.26	1	18	18	83	1170	129.3	4.94482
	A2	Sequence	# PSMs	# Proteins	# Protein Groups	Protein Group Accessions	Modifications	ΔCn	q-Value	PEP	IonScore	Exp Value	Charge	MH+ [Da]	ΔM [ppm]	RT [min]	# Missed Cleavages
	High	IPESGGDNSVFDIFELTGAAR	10	1	1	P07996		0	0	4.22e-16	153.62	4.01922e-14	2	2194.93	-58.7252	17.0167	0
	High	GGVNDNFQGVLQNVR	6	1	1	P07996		0	0	4.22e-16	96.22	3.26891e-08	2	1616.73	-50.2853	8.38333	0
	High	TIVTTLQDSIR	10	1	1	P07996		0	0	7.8e-16	77.81	2.77176e-06	2	1246.59	-86.2093	10.3333	0
	High	SITLFVQEDR	3	1	1	P07996		0	0	2.278e-13	76.78	3.53881e-06	2	1207.57	-48.9063	7.78333	0
	High	IMADSGPIYDK	3	1	1	P07996		0	0	5.715e-09	71.62	1.07395e-05	2	1209.49	-73.864	2.91667	0
	High	FTGSQPFGQGVEHATANK	4	1	1	P07996		0	0	8.254e-15	71.53	8.34547e-06	2	1875.77	-67.0433	3.41667	0
	High	GFLLLASLR	4	1	1	P07996		0	0	9.425e-07	63.81	8.18928e-05	2	989.593	-21.7846	14.3	0
	High	MENAELDVPIQSVFTR	2	1	1	P07996		0	0	1.288e-08	62.57	6.6983e-05	2	1848.75	-88.3828	12.5833	0
	High	FVFGTTPEDILR	11	1	1	P07996		0	0	7.706e-12	58.03	0.000225552	2	1394.69	-27.8111	13.85	0
	High	FQDLVDAVR	5	1	1	P07996		0	0	3.828e-07	57.56	0.000350513	2	1062.51	-42.5105	8	0
	High	IEDANLIPPVPDDKFQDLVDAVR	3	1	1	P07996		0	0	8.779e-05	55.5	0.000219975	3	2579.1	-92.9995	14.8833	1
	High	GPDPSSPAFR	4	1	1	P07996		0	0	9.542e-06	54.48	0.000711476	2	1030.51	16.9159	1.43333	0
	High	ImADSGPIYDK	1	1	1	P07996	M2(Oxidation)	0	0	1.136e-05	49.83	0.00155156	2	1225.51	-52.4294	2.68333	0
	High	GTSQNDPNWVVR	2	1	1	P07996		0	0	7.001e-05	48.91	0.00205967	2	1372.59	-49.3503	3.58333	0
	High	mENAELDVPIQSVFTR	1	1	1	P07996	M1(Oxidation)	0	0	1.037e-08	46.35	0.00271019	3	1864.74	-94.1632	11.9667	0
	High	IEDANLIPPVPDDK	4	1	1	P07996		0	0	0.0009173	39.63	0.0149183	2	1535.71	-53.7392	7.51667	0
	High	GTLLALER	3	1	1	P07996		0	0.001	0.011	41.66	0.0144656	2	872.513	-8.38718	5.58333	0
	High	FQmIPLDPK	1	1	1	P07996	M3(Oxidation)	0	0.001	0.01168	37.16	0.0374618	2	1104.55	-20.9432	5.4	0
	High	FQMIPLDPK	2	1	1	P07996		0	0.002	0.01575	38.65	0.0272303	2	1088.55	-25.9224	8.95	0
	High	FYVVMWK	2	1	1	P07996		0	0.002	0.02507	36.66	0.0457334	2	972.493	-8.728	10.8	0
	Medium	AQGYSGLSVK	2	1	1	P07996		0	0.012	0.2352	28.4	0.251579	2	1009.47	-58.048	2.06667	0
A0A087X0S5	Collagen alpha-1(VI) chain OS=Homo sapiens GN=COL6A1 PE=1 SV=1 - [A0A087X0S5_HUMAN]	1762.69	22.32	2	17	17	55	1026	108.272	5.42725
	A2	Sequence	# PSMs	# Proteins	# Protein Groups	Protein Group Accessions	Modifications	ΔCn	q-Value	PEP	IonScore	Exp Value	Charge	MH+ [Da]	ΔM [ppm]	RT [min]	# Missed Cleavages
	High	DAEEAISQTIDTIVDMIK	4	2	1	A0A087X0S5		0	0	4.22e-16	121.98	7.1247e-11	2	1991.87	-56.0015	19.95	0
	High	ENYAELLEDAFLK	4	2	1	A0A087X0S5		0	0	4.22e-16	107.45	2.33943e-09	2	1554.71	-35.9925	17.65	0
	High	TAEYDVAYGESHLFR	4	2	1	A0A087X0S5		0	0	4.22e-16	101.75	7.99005e-09	2	1757.71	-57.0445	8.26667	0
	High	DAEEAISQTIDTIVDmIK	3	2	1	A0A087X0S5	M16(Oxidation)	0	0	4.22e-16	96.97	2.15877e-08	2	2007.87	-53.0227	19.6167	0
	High	LLLFSDGNSQGATPAAIEK	3	2	1	A0A087X0S5		0	0	4.22e-16	86.13	3.01801e-07	2	1931.87	-69.7033	9.85	0
	High	YLIVVTDGHPLEGYK	4	2	1	A0A087X0S5		0	0	6.468e-12	83.42	6.05589e-07	3	1703.94	20.5967	8.35	0
	High	VFSVAITPDHLEPR	9	2	1	A0A087X0S5		0	0	7.645e-14	72.93	6.4685e-06	2	1580.79	-31.9257	8.08333	0
	High	LSIIATDHTYR	3	2	1	A0A087X0S5		0	0	1.339e-11	67.78	2.81765e-05	2	1289.61	-55.9377	3.88333	0
	High	LKPYGALVDK	2	2	1	A0A087X0S5		0	0	3.589e-12	62.52	0.000118976	3	1103.55	-91.0924	2.5	0
	High	IALVITDGR	3	2	1	A0A087X0S5		0	0	4.218e-07	58.77	0.000258245	2	957.553	-20.9784	5.71667	0
	High	GLEQLLVGGSHLK	2	2	1	A0A087X0S5		0	0	4.033e-11	55.86	0.000431023	2	1350.77	-0.975679	9.76667	0
	High	VPSYQALLR	4	2	1	A0A087X0S5		0	0	1.639e-06	53.43	0.000963945	2	1046.61	12.7861	7.31667	0
	High	NLVWNAGALHYSDEVEIIQGLTR	1	2	1	A0A087X0S5		0	0	9.312e-10	52.76	0.000401485	3	2598.12	-83.035	15.65	0
	High	VAVVQYSGTGQQRPER	3	2	1	A0A087X0S5		0	0	1.498e-08	49.81	0.0012918	3	1774.83	-53.0162	1.56667	0
	High	GEAGDEGNPGPDGAPGER	1	2	1	A0A087X0S5		0	0	0.0001973	47.46	0.002317	2	1681.59	-66.745	0.233333	0
	High	GVFHQTVSR	3	2	1	A0A087X0S5		0	0	0.0002008	45.87	0.00516607	2	1030.49	-48.6834	0.65	0
	High	DQLLPPSPNNR	1	2	1	A0A087X0S5		0	0.002	0.02166	41.51	0.0111845	2	1250.63	-12.8798	3.1	0
	Medium	FIDNLR	1	2	1	A0A087X0S5		0	0.018	0.279	30.05	0.244865	2	777.393	-42.0353	2.96667	0
Q8NBP7	Proprotein convertase subtilisin/kexin type 9 OS=Homo sapiens GN=PCSK9 PE=1 SV=3 - [PCSK9_HUMAN]	1657.94	21.39	1	10	10	47	692	74.2391	6.60986
	A2	Sequence	# PSMs	# Proteins	# Protein Groups	Protein Group Accessions	Modifications	ΔCn	q-Value	PEP	IonScore	Exp Value	Charge	MH+ [Da]	ΔM [ppm]	RT [min]	# Missed Cleavages
	High	VmVTDFENVPEEDGTR	4	1	1	Q8NBP7	M2(Oxidation)	0	0	4.22e-16	127.33	2.30419e-11	2	1853.69	-69.8945	6.08333	0
	High	AHNAFGGEGVYAIAR	6	1	1	Q8NBP7		0	0	4.22e-16	120.31	1.26491e-10	2	1532.75	-5.08753	5.48333	0
	High	SQLVQPVGPLVVLLPLAGGYSR	4	1	1	Q8NBP7		0	0	4.22e-16	105.35	2.70737e-09	2	2263.27	-19.7271	18.6667	0
	High	VMVTDFENVPEEDGTR	5	1	1	Q8NBP7		0	0	4.671e-13	94.66	4.36879e-08	2	1837.63	-105.923	7.91667	0
	High	HLAQASQELQ	5	1	1	Q8NBP7		0	0	6.547e-11	86.3	3.80586e-07	2	1124.51	-50.4911	0.666667	0
	High	GTVSGTLIGLEFIR	6	1	1	Q8NBP7		0	0	1.67e-10	79	1.87013e-06	2	1462.81	-9.40511	13.3333	0
	High	DVINEAWFPEDQR	5	1	1	Q8NBP7		0	0	4.22e-16	76.85	2.63852e-06	2	1618.67	-47.55	9.91667	0
	High	AGVVLVTAAGNFR	4	1	1	Q8NBP7		0	0	2.604e-08	73.52	6.94959e-06	2	1274.69	-22.6705	7.53333	0
	High	TVWSAHSGPTR	2	1	1	Q8NBP7		0	0	1.201e-09	59.83	0.000180166	2	1198.53	-53.1216	0.866667	0
	High	ADEYQPPDGGSLVEVYLLDTSIQSDHR	2	1	1	Q8NBP7		0	0	3.941e-08	45.47	0.00184607	3	3004.32	-33.8561	13.8833	0
	High	LIHFSAK	4	1	1	Q8NBP7		0	0.002	0.02951	30.56	0.192638	2	815.513	43.2759	2.71667	0
P02751-5	Isoform 5 of Fibronectin OS=Homo sapiens GN=FN1 - [FINC_HUMAN]	1441.48	20.94	4	31	31	51	2211	243.182	5.74463
	A2	Sequence	# PSMs	# Proteins	# Protein Groups	Protein Group Accessions	Modifications	ΔCn	q-Value	PEP	IonScore	Exp Value	Charge	MH+ [Da]	ΔM [ppm]	RT [min]	# Missed Cleavages
	High	NTFAEVTGLSPGVTYYFK	3	4	1	P02751-5		0	0	4.22e-16	116.19	2.6977e-10	2	1993.93	-29.0421	13.65	0
	High	VPGTSTSATLTGLTR	2	4	1	P02751-5		0	0	4.22e-16	114.78	4.7903e-10	2	1461.69	-67.1057	5.2	0
	High	GLAFTDVDVDSIK	3	4	1	P02751-5		0	0	4.22e-16	101.57	1.13237e-08	2	1379.63	-52.6502	9.71667	0
	High	DLQFVEVTDVK	1	4	1	P02751-5		0	0	4.22e-16	91.59	1.18888e-07	2	1292.63	-31.4072	8.88333	0
	High	NLQPASEYTVSLVAIK	3	4	1	P02751-5		0	0	4.22e-16	90.24	1.14542e-07	2	1732.79	-89.6344	10.4167	0
	High	EESPLLIGQQSTVSDVPR	1	4	1	P02751-5		0	0	4.22e-16	87.29	2.10621e-07	2	1954.85	-79.4832	8.11667	0
	High	SYTITGLQPGTDYK	2	4	1	P02751-5		0	0	4.22e-16	84.58	4.86105e-07	2	1543.65	-72.0226	6.25	0
	High	DLEVVAATPTSLLISWDAPAVTVR	2	4	1	P02751-5		0	0	4.22e-16	83.12	3.41757e-07	3	2524.14	-91.2845	17.9833	0
	High	SSPVVIDASTAIDAPSNLR	2	4	1	P02751-5		0	0	1.046e-13	78.27	1.76489e-06	2	1912.83	-86.1643	9.06667	0
	High	VVTPLSPPTNLHLEANPDTGVLTVSWER	1	4	1	P02751-5		0	0	4.22e-16	71.58	3.99639e-06	3	3042.33	-86.8298	14.3333	0
	High	VDVIPVNLPGEHGQR	3	4	1	P02751-5		0	0	1.659e-11	62.01	8.69978e-05	2	1629.81	-35.6409	7.45	0
	High	TEIDKPSQMQVTDVQDNSISVK	1	4	1	P02751-5		0	0	4.22e-16	61.47	6.53686e-05	3	2462.04	-70.0943	5.88333	0
	High	IYLYTLNDNAR	2	4	1	P02751-5		0	0	1.356e-10	61.04	0.000119788	2	1355.63	-46.2499	7.33333	0
	High	EINLAPDSSSVVVSGLMVATK	2	4	1	P02751-5		0	0	1.164e-15	59.33	0.000129224	2	2116.99	-58.2137	13.2833	0
	High	VTIMWTPPESAVTGYR	2	4	1	P02751-5		0	0	5.409e-14	56.26	0.000294675	2	1807.77	-73.0667	11.25	0
	High	GDSPASSKPISINYR	1	4	1	P02751-5		0	0	5.43e-08	55.74	0.000364026	2	1591.73	-46.9915	3.08333	0
	High	STTPDITGYR	1	4	1	P02751-5		0	0	0.0003937	50.61	0.00134993	2	1110.47	-62.9353	2.65	0
	High	FTNIGPDTMR	1	4	1	P02751-5		0	0	8.735e-05	48.45	0.00238125	2	1151.51	-33.6148	3.98333	0
	High	VTWAPPPSIDLTNFLVR	2	4	1	P02751-5		0	0	1.268e-12	47.5	0.0018423	3	1925.97	-43.0976	17.5333	0
	High	FLATTPNSLLVSWQPPR	2	4	1	P02751-5		0	0	8.505e-11	46.72	0.00225902	3	1927.11	32.0457	13.9667	0
	High	LGVRPSQGGEAPR	2	4	1	P02751-5		0	0	0.0006069	44.61	0.00525309	3	1323.81	69.9464	0.55	0
	High	FTNIGPDTmR	1	4	1	P02751-5	M9(Oxidation)	0	0	0.008873	38.48	0.0229958	2	1167.47	-63.0618	1.9	0
	High	WLPSSSPVTGYR	1	4	1	P02751-5		0	0	0.0001014	37.71	0.0300745	2	1349.59	-68.2783	6.56667	0
	High	NSITLTNLTPGTEYVVSIVALNGR	1	4	1	P02751-5		0	0	1.216e-06	31.44	0.0555214	3	2532.27	-40.0608	16.8667	0
	High	YEVSVYALK	1	4	1	P02751-5		0	0.001	0.011	47.47	0.00323025	2	1071.53	-36.7585	6.66667	0
	High	IAWESPQGQVSR	1	4	1	P02751-5		0	0.001	0.0114	37.32	0.030574	2	1357.59	-68.6715	4	0
	High	EATIPGHLNSYTIK	1	4	1	P02751-5		0	0.001	0.01068	35.55	0.0388803	2	1543.79	-12.1829	5.33333	0
	High	DDKESVPISDTIIPAVPPPTDLR	1	4	1	P02751-5		0	0.001	0.011	27.15	0.155166	3	2475.12	-73.6913	11.6167	1
	High	VTImWTPPESAVTGYR	1	4	1	P02751-5	M4(Oxidation)	0	0.002	0.01515	25.97	0.294537	2	1823.83	-36.7374	9.78333	0
	High	WSRPQAPITGYR	1	4	1	P02751-5		0	0.003	0.04578	25	0.483196	3	1431.75	-2.62934	4.28333	0
	High	LTVGLTR	1	4	1	P02751-5		0	0.004	0.05722	40.89	0.0236386	2	759.433	-52.1809	2.76667	0
	High	ITGYIIK	1	4	1	P02751-5		0	0.005	0.0704	30.76	0.171502	2	807.453	-55.4434	3.61667	0
	Medium	ESVPISDTIIPAVPPPTDLR	1	4	1	P02751-5		0	0.021	0.3342	23.59	0.484556	3	2117.1	-25.2821	12.2	0
P00750-4	Isoform 4 of Tissue-type plasminogen activator OS=Homo sapiens GN=PLAT - [TPA_HUMAN]	1400.39	31.14	5	9	9	50	395	44.3444	7.48877
	A2	Sequence	# PSMs	# Proteins	# Protein Groups	Protein Group Accessions	Modifications	ΔCn	q-Value	PEP	IonScore	Exp Value	Charge	MH+ [Da]	ΔM [ppm]	RT [min]	# Missed Cleavages
	High	VYTAQNPSAQALGLGK	7	5	1	P00750-4		0	0	4.22e-16	105.72	3.55392e-09	2	1617.71	-90.7688	6	0
	High	EFDDDTYDNDIALLQLK	9	5	1	P00750-4		0	0	4.22e-16	81.53	6.92526e-07	2	2027.85	-45.2537	12.4333	0
	High	GGLFADIASHPWQAAIFAK	11	5	1	P00750-4		0	0	2.586e-10	69.73	1.18971e-05	3	2000.04	-1.75724	14.9167	0
	High	HEALSPFYSER	6	5	1	P00750-4		0	0	7.996e-14	64.54	5.36305e-05	2	1335.55	-59.9811	4.1	0
	High	VVPGEEEQKFEVEK	4	5	1	P00750-4		0	0	4.808e-09	63.78	5.44013e-05	2	1646.77	-33.1302	3.93333	1
	High	VTNYLDWIR	6	5	1	P00750-4		0	0	0.004063	54.6	0.000604189	2	1179.59	-19.4965	11.6833	0
	High	FPPHHLTVILGR	4	5	1	P00750-4		0	0	0.0001533	30.35	0.144521	3	1386.72	-61.3497	6.35	0
	High	TQMIYQQHQSWLRPVLR	1	5	1	P00750-4		0	0	0.008616	23.24	0.444839	4	2184.18	13.0982	8.18333	0
	Medium	QYSQPQFR	2	5	1	P00750-4		0	0.016	0.2685	22.47	0.977046	2	1053.47	-36.5628	1.5	0
Q13740-2	Isoform 2 of CD166 antigen OS=Homo sapiens GN=ALCAM - [CD166_HUMAN]	1393.69	22.63	2	10	10	57	570	63.6245	7.29834
	A2	Sequence	# PSMs	# Proteins	# Protein Groups	Protein Group Accessions	Modifications	ΔCn	q-Value	PEP	IonScore	Exp Value	Charge	MH+ [Da]	ΔM [ppm]	RT [min]	# Missed Cleavages
	High	EMDPVTQLYTMTSTLEYK	5	2	1	Q13740-2		0	0	4.22e-16	94.43	3.48499e-08	2	2149.97	-14.2039	15.9	0
	High	SMIASTAITVHYLDLSLNPSGEVTR	2	2	1	Q13740-2		0	0	4.22e-16	79.92	6.89586e-07	3	2675.22	-58.1466	14.1167	0
	High	LDVPQNLMFGK	7	2	1	Q13740-2		0	0	7.531e-14	78.73	2.24128e-06	2	1261.63	-22.4058	9.43333	0
	High	VLHPLEGAVVIIFK	6	2	1	Q13740-2		0	0	4.22e-16	75.37	3.94947e-06	3	1534.98	25.9323	14.1833	0
	High	YEKPDGSPVFIAFR	6	2	1	Q13740-2		0	0	4.797e-11	70.24	1.31196e-05	2	1625.81	-12.0358	8.85	0
	High	ALFLETEQLK	9	2	1	Q13740-2		0	0	8.09e-08	68.01	2.73635e-05	2	1191.69	25.7634	7.9	0
	High	SSNTYTLTDVR	5	2	1	Q13740-2		0	0	1.497e-10	61.62	0.000115108	2	1256.51	-78.8117	4.16667	0
	High	LDVPQNLmFGK	1	2	1	Q13740-2	M8(Oxidation)	0	0	6.012e-10	56.48	0.000358049	2	1277.67	13.1623	7.4	0
	High	SVQYDDVPEYK	9	2	1	Q13740-2		0	0	1.136e-07	54.65	0.00054243	2	1342.55	-47.2592	4.35	0
	High	KSVQYDDVPEYK	1	2	1	Q13740-2		0	0	5.464e-07	51.44	0.00114524	2	1470.67	-26.1227	2.15	1
	High	ESLTLIVEGKPQIK	4	2	1	Q13740-2		0	0	7.611e-11	47.76	0.00217826	2	1554.91	1.61558	6.98333	0
	High	EmDPVTQLYTMTSTLEYK	2	2	1	Q13740-2	M2(Oxidation)	0	0.001	0.011	19.61	0.999876	3	2166.09	40.2895	14.1	0
E7ET40	Urokinase-type plasminogen activator chain B OS=Homo sapiens GN=PLAU PE=3 SV=1 - [E7ET40_HUMAN]	1246.58	23.43	3	9	9	59	414	46.8938	8.44092
	A2	Sequence	# PSMs	# Proteins	# Protein Groups	Protein Group Accessions	Modifications	ΔCn	q-Value	PEP	IonScore	Exp Value	Charge	MH+ [Da]	ΔM [ppm]	RT [min]	# Missed Cleavages
	High	IIGGEFTTIENQPWFAAIYR	7	3	1	E7ET40		0	0	4.22e-16	106.49	1.97125e-09	2	2326.07	-49.0173	18.5333	0
	High	DYSADTLAHHNDIALLK	9	3	1	E7ET40		0	0	5.714e-14	87.35	2.10492e-07	2	1896.83	-59.2345	7.68333	0
	High	MTLTGIVSWGR	2	3	1	E7ET40		0	0	5.759e-09	83.05	8.93544e-07	2	1220.53	-92.5399	12.4167	0
	High	SDALQLGLGK	6	3	1	E7ET40		0	0	1.859e-07	66.54	4.59278e-05	2	1001.45	-109.758	6.58333	0
	High	KEDYIVYLGR	10	3	1	E7ET40		0	0	3.461e-09	64.66	5.65292e-05	2	1255.61	-44.1441	6.35	1
	High	mTLTGIVSWGR	3	3	1	E7ET40	M1(Oxidation)	0	0	3.966e-10	61.33	0.000120775	2	1236.57	-54.8798	10.65	0
	High	KPSSPPEELK	6	3	1	E7ET40		0	0	2.568e-09	58.72	0.000215245	2	1111.53	-60.0054	0.816667	0
	High	EDYIVYLGR	3	3	1	E7ET40		0	0	3.747e-05	45.47	0.00472797	2	1127.51	-53.6206	8.8	0
	High	FEVENLILHK	10	3	1	E7ET40		0	0	5.17e-06	40.08	0.0149226	3	1241.61	-67.215	9.5	0
	High	VSHFLPWIR	3	3	1	E7ET40		0	0.001	0.011	31.16	0.125022	2	1154.63	-12.3398	11.3333	0
Q14118	Dystroglycan OS=Homo sapiens GN=DAG1 PE=1 SV=2 - [DAG1_HUMAN]	1211.58	22.23	1	13	13	33	895	97.3807	8.55811
	A2	Sequence	# PSMs	# Proteins	# Protein Groups	Protein Group Accessions	Modifications	ΔCn	q-Value	PEP	IonScore	Exp Value	Charge	MH+ [Da]	ΔM [ppm]	RT [min]	# Missed Cleavages
	High	VTIPTDLIASSGDIIK	12	1	1	Q14118		0	0	4.22e-16	117.21	2.53984e-10	2	1642.85	-44.7623	13.3	0
	High	LFDMSAFMAGPGNAK	1	1	1	Q14118		0	0	4.22e-16	103.42	6.34026e-09	2	1556.59	-84.144	14.05	0
	High	LFDmSAFmAGPGNAK	1	1	1	Q14118	M4(Oxidation); M8(Oxidation)	0	0	4.22e-16	91.22	1.14925e-07	2	1588.55	-101.229	7.3	0
	High	LFDMSAFmAGPGNAK	1	1	1	Q14118	M8(Oxidation)	0	0	4.22e-16	75	4.80508e-06	2	1572.61	-67.3357	11.1833	0
	High	EGAmSAQLGYPVVGWHIANK	2	1	1	Q14118	M4(Oxidation)	0	0	7.226e-13	72.95	5.13835e-06	3	2143.86	-95.1508	10.55	0
	High	VVENGALLSWK	1	1	1	Q14118		0	0	1.033e-14	67.74	3.08266e-05	2	1215.53	-115.618	9.31667	0
	High	IPSDTFYDHEDTTTDK	1	1	1	Q14118		0	0	5.141e-16	65.85	2.81857e-05	3	1884.72	-51.9997	3.11667	0
	High	EGAMSAQLGYPVVGWHIANK	2	1	1	Q14118		0	0	4.127e-13	63.53	4.00357e-05	3	2127.84	-107.656	11.9167	0
	High	GVHYISVSATR	2	1	1	Q14118		0	0	9.439e-09	62.02	0.000114401	2	1189.53	-83.8211	3.18333	0
	High	FVGDPALVLNDIHK	1	1	1	Q14118		0	0	5.226e-12	57.35	0.000241417	2	1537.83	-3.02889	9.85	0
	High	SFSEVELHNMK	2	1	1	Q14118		0	0	2.891e-08	50.17	0.00155974	2	1320.59	-24.6843	5.06667	0
	High	EALPSWLHWDSQSHTLEGLPLDTDK	1	1	1	Q14118		0	0	2.35e-09	49.15	0.000880519	3	2875.11	-98.9127	15.1833	0
	High	GGLSAVDAFEIHVHR	1	1	1	Q14118		0	0	3.153e-08	34.85	0.046155	3	1607.85	10.2656	8.4	0
	High	LGANGSHIPQTSSVFSIEVYPEDHSELQSVR	1	1	1	Q14118		0	0.001	0.01134	48.85	0.0009259	4	3384.22	167.781	12.6	0
	High	LVPVVNNR	1	1	1	Q14118		0	0.002	0.03897	36.74	0.0347199	2	910.453	-103.463	2.4	0
	High	IDLLHR	3	1	1	Q14118		0	0.005	0.07089	32.4	0.100443	2	766.393	-83.9099	4.05	0
O94985-2	Isoform 2 of Calsyntenin-1 OS=Homo sapiens GN=CLSTN1 - [CSTN1_HUMAN]	1179.88	16.07	2	12	12	47	971	108.574	4.93213
	A2	Sequence	# PSMs	# Proteins	# Protein Groups	Protein Group Accessions	Modifications	ΔCn	q-Value	PEP	IonScore	Exp Value	Charge	MH+ [Da]	ΔM [ppm]	RT [min]	# Missed Cleavages
	High	ATVHIQVNDVNEYAPVFK	2	2	1	O94985-2		0	0	4.22e-16	106.33	2.35486e-09	2	2043.93	-57.3247	9.46667	0
	High	EGLDLQVLEDSGR	5	2	1	O94985-2		0	0	4.22e-16	101.19	1.14011e-08	2	1430.65	-41.6019	9.6	0
	High	ISLSGVHHFAR	2	2	1	O94985-2		0	0	4.22e-16	94.54	5.84118e-08	2	1223.59	-58.5881	2.51667	0
	High	IHGQNVPFDAVVVDK	6	2	1	O94985-2		0	0	3.479e-14	79.32	1.46597e-06	2	1637.73	-80.5613	6.18333	0
	High	AmQHISYLNSR	2	2	1	O94985-2	M2(Oxidation)	0	0	7.306e-12	69.48	1.71954e-05	2	1335.63	-11.0157	1.26667	0
	High	AASEFESSEGVFLFPELR	12	2	1	O94985-2		0	0	1.272e-10	66.27	2.49267e-05	3	2014.89	-44.8187	16.2667	0
	High	GVQIQAHPSQLVLTLEGEDLGELDK	1	2	1	O94985-2		0	0	6.258e-16	66.08	1.70033e-05	3	2689.23	-66.5562	13.8667	0
	High	AMQHISYLNSR	4	2	1	O94985-2		0	0	5.166e-09	65.8	4.53458e-05	2	1319.61	-30.1588	2.36667	0
	High	IPDGVVSVSPK	4	2	1	O94985-2		0	0	6.782e-10	59.68	0.000174603	2	1097.55	-61.4439	3.3	0
	High	GNLAGLTLR	4	2	1	O94985-2		0	0	1.538e-05	58.63	0.000250254	2	914.513	-31.8398	5.56667	0
	High	EPFTISVWMR	1	2	1	O94985-2		0	0.001	0.011	29.48	0.181479	2	1265.59	-33.2239	13.4667	0
	High	YRPAEFHWK	1	2	1	O94985-2		0	0.003	0.0474	22.71	0.925589	3	1233.6	-16.9785	3.55	0
	High	LIFLFR	3	2	1	O94985-2		0	0.006	0.1064	33.35	0.0879911	2	808.433	-93.1282	13.3333	0
O14786-3	Isoform 3 of Neuropilin-1 OS=Homo sapiens GN=NRP1 - [NRP1_HUMAN]	1175	28.9	6	12	12	37	609	68.3318	6.16357
	A2	Sequence	# PSMs	# Proteins	# Protein Groups	Protein Group Accessions	Modifications	ΔCn	q-Value	PEP	IonScore	Exp Value	Charge	MH+ [Da]	ΔM [ppm]	RT [min]	# Missed Cleavages
	High	SSSGILSMVFYTDSAIAK	8	6	1	O14786-3		0	0	4.22e-16	117.65	1.96357e-10	2	1876.93	-1.837	15.5333	0
	High	FVTAVGTQGAISK	5	6	1	O14786-3		0	0	4.22e-16	95.72	4.1996e-08	2	1278.61	-72.3972	3.16667	0
	High	EWIQVDLGLLR	2	6	1	O14786-3		0	0	3.007e-13	73.18	7.99395e-06	2	1341.75	0.105891	15.4333	0
	High	LEIWDGFPDVGPHIGR	3	6	1	O14786-3		0	0	4.22e-16	72.4	7.1671e-06	3	1807.92	1.5241	13.1333	0
	High	IKPATWETGISMR	5	6	1	O14786-3		0	0	5.358e-12	71.88	9.17818e-06	2	1489.75	-20.4852	6.36667	0
	High	IDVSSNGEDWITIK	1	6	1	O14786-3		0	0	4.22e-16	68.87	1.69087e-05	2	1576.69	-58.78	9.75	0
	High	FVSDYETHGAGFSIR	1	6	1	O14786-3		0	0	1.322e-12	54.73	0.000544139	2	1685.51	-165.616	5.75	0
	High	IMINFNPHFDLEDR	1	6	1	O14786-3		0	0	1.7e-06	51.59	0.000829684	3	1760.85	1.64435	11.7833	0
	High	YDYVEVFDGENENGHFR	1	6	1	O14786-3		0	0	8.156e-09	49.43	0.00117674	3	2090.01	55.8637	8.43333	0
	High	IAPPPVVSSGPFLFIK	4	6	1	O14786-3		0	0	1.408e-09	41.75	0.00845121	3	1668.9	-46.129	15.6	0
	High	ImINFNPHFDLEDR	1	6	1	O14786-3	M2(Oxidation)	0	0	7.478e-06	41.11	0.00978145	3	1776.81	-18.0209	10.3833	0
	High	IESPGYLTSPGYPHSYHPSEK	3	6	1	O14786-3		0	0	5.279e-10	38.13	0.0129974	3	2345.94	-71.743	4.55	0
	Medium	TFPALSTR	2	6	1	O14786-3		0	0.014	0.2472	30.5	0.193446	2	892.453	-40.3471	3.68333	0
Q16270-2	Isoform 2 of Insulin-like growth factor-binding protein 7 OS=Homo sapiens GN=IGFBP7 - [IBP7_HUMAN]	1116.53	15.77	2	6	6	44	279	28.8413	8.11865
	A2	Sequence	# PSMs	# Proteins	# Protein Groups	Protein Group Accessions	Modifications	ΔCn	q-Value	PEP	IonScore	Exp Value	Charge	MH+ [Da]	ΔM [ppm]	RT [min]	# Missed Cleavages
	High	HEVTGWVLVSPLSK	7	2	1	Q16270-2		0	0	4.22e-16	102.21	8.69898e-09	2	1551.71	-90.4149	11.6333	0
	High	ITVVDALHEIPVK	27	2	1	Q16270-2		0	0	3.701e-10	69.43	1.71494e-05	2	1433.83	-2.50233	10.8167	0
	High	DNLAIQTR	1	2	1	Q16270-2		0	0	0.0002236	55.81	0.000561976	2	930.453	-51.1986	2.55	0
	High	TELLPGDRDNLAIQTR	6	2	1	Q16270-2		0	0	0.0002013	42.76	0.0061335	2	1811.83	-70.8498	7.35	1
	High	ITVVDALHEIPVKK	2	2	1	Q16270-2		0	0.001	0.011	46.9	0.0026808	2	1561.81	-75.9105	10.0167	1
	High	TELLPGDR	1	2	1	Q16270-2		0	0.005	0.0695	38.9	0.0238841	2	900.433	-50.9177	3.16667	0
Q92820	Gamma-glutamyl hydrolase OS=Homo sapiens GN=GGH PE=1 SV=2 - [GGH_HUMAN]	1017.15	42.14	1	11	11	39	318	35.9412	7.10791
	A2	Sequence	# PSMs	# Proteins	# Protein Groups	Protein Group Accessions	Modifications	ΔCn	q-Value	PEP	IonScore	Exp Value	Charge	MH+ [Da]	ΔM [ppm]	RT [min]	# Missed Cleavages
	High	TAFYLAEFFVNEAR	8	1	1	Q92820		0	0	4.22e-16	95.93	3.36574e-08	2	1677.65	-104.001	17.5	0
	High	FFNVLTTNTDGK	3	1	1	Q92820		0	0	6.207e-16	74.3	5.91484e-06	2	1356.55	-93.4265	9.23333	0
	High	KPIIGILmQK	2	1	1	Q92820	M8(Oxidation)	0	0	9.303e-13	71.52	1.26422e-05	2	1156.67	-34.2127	5.6	0
	High	IEFISTMEGYK	4	1	1	Q92820		0	0	9.44e-10	61.38	0.000120156	2	1317.55	-65.9161	9.95	0
	High	mFQNFPTELLLSLAVEPLTANFHK	2	1	1	Q92820	M1(Oxidation)	0	0	1.874e-12	60.21	6.90777e-05	3	2776.2	-87.3604	18.9667	0
	High	IEFISTmEGYK	3	1	1	Q92820	M7(Oxidation)	0	0	1.849e-11	60.18	0.000159117	2	1333.51	-91.3099	7.06667	0
	High	KPIIGILMQK	1	1	1	Q92820		0	0	1.242e-10	60.14	0.000154392	2	1140.65	-56.685	9	0
	High	SINGILFPGGSVDLR	2	1	1	Q92820		0	0	1.703e-08	57.53	0.00024283	2	1544.77	-45.6235	13.1667	0
	High	YPVYGVQWHPEK	3	1	1	Q92820		0	0	5.004e-12	56.9	0.000307792	2	1502.67	-46.5756	7.26667	0
	High	MFQNFPTELLLSLAVEPLTANFHK	1	1	1	Q92820		0	0	7.833e-12	44.8	0.00222355	3	2760.21	-86.0858	19.0333	0
	High	NLDGISHAPNAVK	4	1	1	Q92820		0	0	0.0004077	44.6	0.00528947	2	1335.61	-66.5447	3.08333	0
	High	KFFNVLTTNTDGK	1	1	1	Q92820		0	0	2.783e-05	40.3	0.0226454	2	1484.33	-297.58	7.85	1
	High	YYIAASYVK	3	1	1	Q92820		0	0	0.00108	37.36	0.0348942	2	1077.51	-45.2968	5.96667	0
	High	LDLTEKDYEILFK	2	1	1	Q92820		0	0.001	0.011	58.02	0.000196255	2	1626.65	-129.012	12.9167	1
P01130-2	Isoform 2 of Low-density lipoprotein receptor OS=Homo sapiens GN=LDLR - [LDLR_HUMAN]	960.542	14.08	8	7	7	24	682	75.8054	5.21143
	A2	Sequence	# PSMs	# Proteins	# Protein Groups	Protein Group Accessions	Modifications	ΔCn	q-Value	PEP	IonScore	Exp Value	Charge	MH+ [Da]	ΔM [ppm]	RT [min]	# Missed Cleavages
	High	NVVALDTEVASNR	4	8	1	P01130-2		0	0	4.22e-16	109.06	1.7855e-09	2	1387.63	-61.2035	4.13333	0
	High	VFWTDIINEAIFSANR	7	8	1	P01130-2		0	0	4.22e-16	105.19	3.02086e-09	2	1896.01	25.1117	19.0833	0
	High	AVGSIAYLFFTNR	2	8	1	P01130-2		0	0	4.22e-16	84.44	5.36566e-07	2	1458.71	-42.0288	15.4833	0
	High	AHGVSSYDTVISR	4	8	1	P01130-2		0	0	1.398e-13	70.48	1.29067e-05	2	1391.69	0.942794	2.3	0
	High	IYWSDLSQR	4	8	1	P01130-2		0	0	5.369e-10	63.96	6.51102e-05	2	1167.53	-39.92	6.55	0
	High	AIVVDPVHGFMYWTDWGTPAK	2	8	1	P01130-2		0	0	8.028e-09	46.7	0.0016612	3	2390.07	-41.1974	17.1667	0
	High	SEYTSLIPNLR	1	8	1	P01130-2		0	0.002	0.02075	34.68	0.058363	2	1292.65	-24.6067	9.56667	0
P55287-2	Isoform 2 of Cadherin-11 OS=Homo sapiens GN=CDH11 - [CAD11_HUMAN]	933.028	26.12	2	12	12	30	693	76.4085	5.35107
	A2	Sequence	# PSMs	# Proteins	# Protein Groups	Protein Group Accessions	Modifications	ΔCn	q-Value	PEP	IonScore	Exp Value	Charge	MH+ [Da]	ΔM [ppm]	RT [min]	# Missed Cleavages
	High	YILSGEGAGTIFVIDDK	1	2	1	P55287-2		0	0	4.22e-16	96.31	2.72007e-08	2	1797.83	-52.4342	11.8333	0
	High	AQYTLMAQAVDR	1	2	1	P55287-2		0	0	4.22e-16	92.73	7.61069e-08	2	1366.67	-4.16919	5.91667	0
	High	VTITLTDVNDNPPK	6	2	1	P55287-2		0	0	4.22e-16	85.16	3.95007e-07	2	1526.75	-34.9814	5.93333	0
	High	LHSDIDSGDGNIK	4	2	1	P55287-2		0	0	4.252e-09	73.09	7.36116e-06	2	1370.61	-30.6344	0.65	0
	High	AQYTLmAQAVDR	1	2	1	P55287-2	M6(Oxidation)	0	0	1.584e-11	68.51	2.07025e-05	2	1382.55	-87.2393	3.1	0
	High	VEAANVHIDPK	3	2	1	P55287-2		0	0	2.424e-06	63.27	7.85119e-05	2	1192.61	-16.2651	1.38333	0
	High	EEYHVVIQAK	1	2	1	P55287-2		0	0	6.289e-10	58.52	0.000257588	2	1215.61	-19.8484	2.08333	0
	High	FPQSVYQmSVSEAAVPGEEVGR	1	2	1	P55287-2	M8(Oxidation)	0	0	1.4e-12	57.53	0.000167155	3	2383.08	-20.1922	7.61667	0
	High	VLDVNDNAPK	5	2	1	P55287-2		0	0	7.217e-05	57.5	0.000309954	2	1084.49	-65.1437	1.21667	0
	High	LVYSILEGQPYFSVEAQTGIIR	1	2	1	P55287-2		0	0	9.473e-12	56.02	0.000230782	3	2483.31	-5.11196	14.7333	0
	High	VQDINDNPPEFLHETYHANVPER	1	2	1	P55287-2		0	0	1.441e-14	53.87	0.000273196	4	2734.26	-10.0617	6.96667	0
	High	FFTINPEDGFIK	4	2	1	P55287-2		0	0	1.367e-09	49.5	0.00176269	2	1427.69	-19.5336	11.65	0
	High	DTNRPLEPPSEFIVK	1	2	1	P55287-2		0	0.003	0.04937	26.89	0.232169	2	1741.85	-34.0373	7.63333	0
P26022	Pentraxin-related protein PTX3 OS=Homo sapiens GN=PTX3 PE=1 SV=3 - [PTX3_HUMAN]	920.048	34.12	1	10	10	46	381	41.9488	5.0083
	A2	Sequence	# PSMs	# Proteins	# Protein Groups	Protein Group Accessions	Modifications	ΔCn	q-Value	PEP	IonScore	Exp Value	Charge	MH+ [Da]	ΔM [ppm]	RT [min]	# Missed Cleavages
	High	LTGFNIWDSVLSNEEIR	3	1	1	P26022		0	0	4.22e-16	108.94	1.3543e-09	2	1992.81	-95.2914	18.15	0
	High	LTSALDELLQATR	8	1	1	P26022		0	0	4.22e-16	95.57	4.15859e-08	2	1430.77	-8.58132	14.6167	0
	High	mLLQATDDVLR	2	1	1	P26022	M1(Oxidation)	0	0	1.767e-15	76.71	3.26036e-06	2	1290.61	-46.1509	7.15	0
	High	MLLQATDDVLR	4	1	1	P26022		0	0	3.493e-15	76.17	3.77537e-06	2	1274.63	-35.0281	9.13333	0
	High	LFIMLENSQMR	3	1	1	P26022		0	0	3.223e-12	63.6	6.75945e-05	2	1381.63	-46.3277	11.3167	0
	High	ADLHAVQGWAAR	3	1	1	P26022		0	0	6.418e-10	57.98	0.000267571	2	1294.61	-40.5047	4.68333	0
	High	LFImLENSQmR	2	1	1	P26022	M4(Oxidation); M10(Oxidation)	0	0	4.329e-08	53.76	0.00061363	2	1413.59	-66.3826	8.18333	0
	High	MEGAEAQRPEEAGR	7	1	1	P26022		0	0	1.206e-05	53.54	0.000607674	3	1530.63	-46.5068	0.65	0
	High	LFIMLENSQmR	1	1	1	P26022	M10(Oxidation)	0	0	2.627e-07	48.05	0.00238146	2	1397.63	-42.1591	9.73333	0
	High	mEGAEAQRPEEAGR	6	1	1	P26022	M1(Oxidation)	0	0	8.431e-05	41.41	0.00995254	3	1546.62	-49.2039	0.0666667	0
	High	GNIVGWGVTEIQPHGGAQYVS	1	1	1	P26022		0	0	0.007546	38.43	0.0131706	3	2169	-35.4932	11.4167	0
	High	ALAAVLEELR	4	1	1	P26022		0	0.001	0.011	49.07	0.00215922	2	1084.61	-21.6003	12.0667	0
	Medium	IFGSVHPVRPMR	1	1	1	P26022		0	0.025	0.4059	31.94	0.0929855	3	1395.72	-37.5539	3.78333	0
	Medium	TILFSYGTK	1	1	1	P26022		0	0.027	0.5081	24.44	0.697374	2	1029.53	-28.001	7.05	0
Q06481	Amyloid-like protein 2 OS=Homo sapiens GN=APLP2 PE=1 SV=2 - [APLP2_HUMAN]	882.3	21.89	2	12	13	33	763	86.9002	4.79248
	A2	Sequence	# PSMs	# Proteins	# Protein Groups	Protein Group Accessions	Modifications	ΔCn	q-Value	PEP	IonScore	Exp Value	Charge	MH+ [Da]	ΔM [ppm]	RT [min]	# Missed Cleavages
	High	SQVMTHLHVIEER	5	2	1	Q06481		0	0	4.22e-16	99.93	1.35517e-08	2	1578.75	-33.5885	3.7	0
	High	ADMDQFTASISETPVDVR	3	2	1	Q06481		0	0	4.22e-16	84	4.18411e-07	2	1981.79	-62.836	10.0833	0
	High	GSGVGEQDGGLIGAEEK	1	2	1	Q06481		0	0	4.22e-16	82.09	8.69858e-07	2	1602.71	-29.9167	3.08333	0
	High	HYQHVLAVDPEK	5	2	1	Q06481		0	0	4.22e-16	74.53	5.17104e-06	2	1435.67	-41.9023	1.83333	0
	High	MALENYLAALQSDPPRPHR	1	2	1	Q06481		0	0	1.077e-10	74.26	3.39351e-06	3	2178.99	-56.1429	11.9833	0
	High	VDENmVIDETLDVK	1	2	1	Q06481	M5(Oxidation)	0	0	1.198e-13	72.42	8.84111e-06	2	1635.47	-186.835	8.63333	0
	High	VPYVAQEIQEEIDELLQEQR	3	2	1	Q06481		0	0	2.856e-11	67.72	1.30587e-05	3	2429.04	-75.7974	19.4167	0
	High	EWEEAELQAK	4	2	1	Q06481		0	0	2.882e-05	46.85	0.00356072	2	1232.55	-21.6607	3.78333	0
	High	LNmHVNIQTGK	1	2	1	Q06481	M3(Oxidation)	0	0	8.673e-10	45.07	0.00486517	2	1270.65	-3.591	0.916667	0
	High	VEAMLNDR	2	8	2	Q06481;P05067-7		0	0	0.009264	44.18	0.00749948	2	947.433	-30.4274	1.1	0
	High	SQVmTHLHVIEER	1	2	1	Q06481	M4(Oxidation)	0	0	1.743e-05	37.06	0.0252283	3	1594.68	-78.5235	2.26667	0
	High	LNMHVNIQTGK	1	2	1	Q06481		0	0.001	0.011	20.72	1.37039	2	1254.65	-7.68971	3.46667	0
	High	mALENYLAALQSDPPRPHR	1	2	1	Q06481	M1(Oxidation)	0	0.003	0.04074	24.06	0.362215	3	2195.01	-44.3049	9.88333	0
	Medium	EMIFNAER	1	2	1	Q06481		0	0.012	0.2037	30.37	0.159836	2	1009.45	-24.2487	4.13333	0
	Medium	WYFDLSK	2	1	1	Q06481		0	0.036	0.7723	21.07	1.61406	2	958.413	-56.5497	10.2	0
	Medium	QQLVETHLAR	1	2	1	Q06481		0	0.045	0.947	22.92	0.860456	3	1194.57	-78.3084	1.91667	0
P30530-2	Isoform Short of Tyrosine-protein kinase receptor UFO OS=Homo sapiens GN=AXL - [UFO_HUMAN]	840.504	6.89	2	5	5	33	885	97.3145	5.38916
	A2	Sequence	# PSMs	# Proteins	# Protein Groups	Protein Group Accessions	Modifications	ΔCn	q-Value	PEP	IonScore	Exp Value	Charge	MH+ [Da]	ΔM [ppm]	RT [min]	# Missed Cleavages
	High	LAYQGQDTPEVLMDIGLR	6	2	1	P30530-2		0	0	4.22e-16	103.22	4.95965e-09	2	2019.03	5.48385	13.0167	0
	High	LAYQGQDTPEVLmDIGLR	4	2	1	P30530-2	M13(Oxidation)	0	0	4.22e-16	80.6	9.86802e-07	2	2034.81	-100.178	11.2167	0
	High	APLQGTLLGYR	7	2	1	P30530-2		0	0	6.278e-11	67.16	3.19426e-05	2	1188.65	-17.5475	8.78333	0
	High	TATITVLPQQPR	8	2	1	P30530-2		0	0	7.041e-07	47.39	0.00269025	2	1324.65	-79.7627	5.51667	0
	High	LGSLHPHTPYHIR	5	2	1	P30530-2		0	0	0.0002482	35.52	0.0382521	3	1527.75	-47.452	1.98333	0
	High	NLHLVSR	3	2	1	P30530-2		0	0.001	0.011	45.71	0.00470472	2	838.453	-43.7328	1.01667	0
Q16610	Extracellular matrix protein 1 OS=Homo sapiens GN=ECM1 PE=1 SV=2 - [ECM1_HUMAN]	814.523	16.11	2	8	8	27	540	60.6353	6.7124
	A2	Sequence	# PSMs	# Proteins	# Protein Groups	Protein Group Accessions	Modifications	ΔCn	q-Value	PEP	IonScore	Exp Value	Charge	MH+ [Da]	ΔM [ppm]	RT [min]	# Missed Cleavages
	High	NVALVSGDTENAK	6	2	1	Q16610		0	0	4.22e-16	110.81	1.37008e-09	2	1317.61	-39.3347	2.1	0
	High	ELLALIQLER	3	2	1	Q16610		0	0	8.452e-11	63.9	6.57715e-05	2	1197.77	43.8414	12.55	0
	High	LVWEEAMSR	3	2	1	Q16610		0	0	1.435e-10	63.57	8.39964e-05	2	1120.53	-11.5105	6.68333	0
	High	EVGPPLPQEAVPLQK	4	2	1	Q16610		0	0	3.426e-14	60.19	0.000125392	2	1601.79	-60.6183	6.95	0
	High	ELPSLQHPNEQK	2	2	1	Q16610		0	0	4.442e-08	53.38	0.000679613	2	1419.67	-35.2179	2	0
	High	NLPATDPLQR	5	2	1	Q16610		0	0	6.889e-05	42.27	0.00962614	2	1124.57	-29.5027	3.81667	0
	High	APYPNYDR	2	2	1	Q16610		0	0.003	0.0426	36.33	0.0380643	2	995.433	-25.5345	0.866667	0
	High	LLPAQLPAEK	2	2	1	Q16610		0	0.004	0.06032	36.98	0.0360705	2	1079.59	-49.3315	4.63333	0
P04264	Keratin, type II cytoskeletal 1 OS=Homo sapiens GN=KRT1 PE=1 SV=6 - [K2C1_HUMAN]	810.315	22.83	1	12	12	26	644	65.999	8.11865
	A2	Sequence	# PSMs	# Proteins	# Protein Groups	Protein Group Accessions	Modifications	ΔCn	q-Value	PEP	IonScore	Exp Value	Charge	MH+ [Da]	ΔM [ppm]	RT [min]	# Missed Cleavages
	High	SLDLDSIIAEVK	5	1	1	P04264		0	0	4.22e-16	97.14	3.06603e-08	2	1302.67	-32.6006	14.4833	0
	High	LNDLEDALQQAK	1	1	1	P04264		0	0	4.22e-16	74.57	5.75907e-06	2	1357.57	-90.6971	7.8	0
	High	FLEQQNQVLQTK	5	1	1	P04264		0	0	2.256e-13	74.14	5.8053e-06	2	1475.69	-62.7488	4.71667	0
	High	GGGGGGYGSGGSSYGSGGGSYGSGGGGGGGR	1	1	1	P04264		0	0	4.22e-16	72.58	6.8154e-06	3	2383.8	-65.6619	0.633333	0
	High	SLNNQFASFIDK	3	1	1	P04264		0	0	3.42e-11	69.94	1.56751e-05	2	1383.65	-27.2019	9.86667	0
	High	TNAENEFVTIK	2	1	1	P04264		0	0	4.911e-13	66.86	3.31761e-05	2	1265.55	-66.7992	4.75	0
	High	SKAEAESLYQSK	2	1	1	P04264		0	0	5.791e-09	58.62	0.000211396	2	1340.65	-12.3506	0.833333	1
	High	IEISELNR	2	1	1	P04264		0	0	0.0003922	46.65	0.00458064	2	973.493	-39.6592	4.08333	0
	High	AQYEDIAQK	1	1	1	P04264		0	0	0.002271	46.44	0.00395864	2	1065.49	-26.6805	1.35	0
	High	THNLEPYFESFINNLR	1	1	1	P04264		0	0	9.777e-05	36.01	0.0281311	3	1993.86	-60.8191	15.8	0
	High	AEAESLYQSK	2	1	1	P04264		0	0.001	0.009618	39.1	0.0203179	2	1125.39	-132.894	1.11667	0
	High	WELLQQVDTSTR	1	1	1	P04264		0	0.001	0.01272	17.18	2.88287	2	1475.65	-65.2036	10.9167	0
Q14126	Desmoglein-2 OS=Homo sapiens GN=DSG2 PE=1 SV=2 - [DSG2_HUMAN]	733.152	18.87	1	15	15	23	1118	122.218	5.23682
	A2	Sequence	# PSMs	# Proteins	# Protein Groups	Protein Group Accessions	Modifications	ΔCn	q-Value	PEP	IonScore	Exp Value	Charge	MH+ [Da]	ΔM [ppm]	RT [min]	# Missed Cleavages
	High	EETPFFLLTGYALDAR	1	1	1	Q14126		0	0	4.22e-16	101.88	7.31335e-09	2	1842.97	24.6352	18.3333	0
	High	GQIIGNFQAFDEDTGLPAHAR	2	1	1	Q14126		0	0	4.22e-16	87.34	1.71217e-07	3	2257.05	-24.0512	9.95	0
	High	DNWISVDSVTSEIK	1	1	1	Q14126		0	0	4.22e-16	84.69	4.43041e-07	2	1592.75	-17.3209	10.55	0
	High	DTGEIYTTSVTLDR	1	1	1	Q14126		0	0	6.695e-12	79.15	1.71117e-06	2	1570.67	-55.2871	5.9	0
	High	NLDFSVIVANK	1	1	1	Q14126		0	0	8.673e-15	77.9	2.5657e-06	2	1219.67	3.73221	9.38333	0
	High	GITEPPFGIFVFNK	2	1	1	Q14126		0	0	4.22e-16	75.95	3.51417e-06	2	1565.83	-2.29777	15.2333	0
	High	IVAISEDYPR	4	1	1	Q14126		0	0	5.433e-11	72.19	1.06295e-05	2	1162.57	-32.3317	4.3	0
	High	ILDVNDNIPVVENK	2	1	1	Q14126		0	0	1.215e-12	65.15	3.74228e-05	2	1581.75	-60.4506	7.21667	0
	High	VLDINDNEPVFTQDVFVGSVEELSAAHTLVMK	1	1	1	Q14126		0	0	4.959e-13	62.22	2.67207e-05	3	3516.75	-3.24293	18.6667	0
	High	AWITAPVALR	1	1	1	Q14126		0	0.001	0.01155	45.33	0.00475391	2	1097.69	41.9717	9.23333	0
	High	IVSLEPAYPPVFYLNK	3	1	1	Q14126		0	0.001	0.0107	43.08	0.00619478	3	1849.98	-18.6297	13.65	0
	High	LPDFESR	1	1	1	Q14126		0	0.001	0.0113	37.74	0.0363878	2	863.413	-15.1468	3.11667	0
	High	GNNVEKPLELR	1	1	1	Q14126		0	0.001	0.01058	31.38	0.109858	2	1268.65	-33.9478	2.26667	0
	High	EEHSSYTLTVEAR	1	1	1	Q14126		0	0.002	0.02381	25.23	0.43038	3	1521.63	-60.8392	2.45	0
	High	EVDYEEMK	1	1	1	Q14126		0	0.005	0.08444	35.75	0.0530283	2	1042.31	-121.919	1.5	0
P11047	Laminin subunit gamma-1 OS=Homo sapiens GN=LAMC1 PE=1 SV=3 - [LAMC1_HUMAN]	675.298	8.45	1	10	10	15	1609	177.489	5.12256
	A2	Sequence	# PSMs	# Proteins	# Protein Groups	Protein Group Accessions	Modifications	ΔCn	q-Value	PEP	IonScore	Exp Value	Charge	MH+ [Da]	ΔM [ppm]	RT [min]	# Missed Cleavages
	High	TFAEVTDLDNEVNNMLK	1	1	1	P11047		0	0	4.22e-16	107.66	1.83908e-09	2	1952.79	-68.803	14.85	0
	High	NTIEETGNLAEQAR	1	1	1	P11047		0	0	4.22e-16	107.05	2.82056e-09	2	1545.63	-76.1422	3.53333	0
	High	LSAEDLVLEGAGLR	3	1	1	P11047		0	0	4.22e-16	103.36	6.72832e-09	2	1442.67	-77.8402	12.65	0
	High	DTLQEANDILNNLK	2	1	1	P11047		0	0	4.22e-16	93.72	5.49245e-08	2	1600.73	-53.1244	13.1833	0
	High	EAQQALGSAAADATEAK	1	1	1	P11047		0	0	4.22e-16	93.46	6.35426e-08	2	1631.61	-106.942	3.03333	0
	High	LNTFGDEVFNDPK	2	1	1	P11047		0	0	4.22e-16	89.81	1.49291e-07	2	1495.61	-62.6485	7.65	0
	High	TEQQTADQLLAR	1	1	1	P11047		0	0	2.38e-14	69.17	1.90185e-05	2	1373.61	-64.9877	4.05	0
	High	MEAENLEQLIDQK	2	1	1	P11047		0	0	7.351e-16	65.99	3.46684e-05	2	1560.65	-67.1244	10.65	0
	High	DGFFGNPLAPNPADK	1	1	1	P11047		0	0	3.958e-10	58.5	0.000192811	2	1559.61	-87.3601	10.1333	0
	High	LIEIASR	1	1	1	P11047		0	0.006	0.1152	30.19	0.227238	2	801.413	-87.5927	2.66667	0
Q9BTY2	Plasma alpha-L-fucosidase OS=Homo sapiens GN=FUCA2 PE=1 SV=2 - [FUCO2_HUMAN]	660.017	30.62	1	13	13	26	467	54.0321	6.25244
	A2	Sequence	# PSMs	# Proteins	# Protein Groups	Protein Group Accessions	Modifications	ΔCn	q-Value	PEP	IonScore	Exp Value	Charge	MH+ [Da]	ΔM [ppm]	RT [min]	# Missed Cleavages
	High	FFNANQWADIFQASGAK	2	1	1	Q9BTY2		0	0	4.22e-16	87.74	1.8745e-07	2	1914.85	-31.6933	15.2667	0
	High	EAGISDYLTIEELVK	4	1	1	Q9BTY2		0	0	4.22e-16	83.52	5.67349e-07	2	1679.73	-84.0359	15.4	0
	High	WPTSGQLFLGHPK	3	1	1	Q9BTY2		0	0	4.22e-16	81.97	8.84063e-07	2	1467.69	-55.6301	9.2	0
	High	YEDFGPLFTAK	4	1	1	Q9BTY2		0	0	1.74e-12	74.19	6.20185e-06	2	1287.57	-41.0912	10.8333	0
	High	WGWALALTNVI	1	1	1	Q9BTY2		0	0	2.828e-10	63.23	7.56496e-05	2	1243.71	23.5521	17.6333	0
	High	FDPTWESLDAR	1	1	1	Q9BTY2		0	0	1.535e-07	55.84	0.000409557	2	1336.53	-62.9599	9.26667	0
	High	LVYAIFLK	2	1	1	Q9BTY2		0	0	7.056e-05	55.54	0.000483948	2	966.613	10.7821	12.2667	0
	High	AILGATEVK	2	1	1	Q9BTY2		0	0	0.002052	50.81	0.00190534	2	901.493	-47.297	2.95	0
	High	VNGEAIYETHTWR	1	1	1	Q9BTY2		0	0	3.115e-10	42.76	0.00740734	3	1575.72	-25.1534	5.56667	0
	High	YNPGHLLPHK	1	1	1	Q9BTY2		0	0	0.0005887	33.19	0.0846969	2	1175.59	-33.4367	2.6	0
	High	QLPAWFDQAK	2	1	1	Q9BTY2		0	0.001	0.009643	45.66	0.00518025	2	1203.59	-19.1243	9.66667	0
	Medium	YIVLTSK	2	1	1	Q9BTY2		0	0.021	0.3349	15.2	5.21546	2	823.473	-23.8963	2.48333	0
	Medium	DNYPPSFK	1	1	1	Q9BTY2		0	0.026	0.4508	23.59	0.710755	2	967.333	-123.306	3.58333	0
Q9NZ08	Endoplasmic reticulum aminopeptidase 1 OS=Homo sapiens GN=ERAP1 PE=1 SV=3 - [ERAP1_HUMAN]	651.54	24.12	2	19	19	23	941	107.166	6.45557
	A2	Sequence	# PSMs	# Proteins	# Protein Groups	Protein Group Accessions	Modifications	ΔCn	q-Value	PEP	IonScore	Exp Value	Charge	MH+ [Da]	ΔM [ppm]	RT [min]	# Missed Cleavages
	High	TQEFPQILTLIGR	2	2	1	Q9NZ08		0	0	4.22e-16	96.65	3.13378e-08	2	1515.77	-52.9749	15.8833	0
	High	NPVGYPLAWQFLR	2	2	1	Q9NZ08		0	0	4.22e-16	82.97	6.94666e-07	2	1560.73	-63.7508	15.5333	0
	High	ASLINNAFQLVSIGK	1	2	1	Q9NZ08		0	0	4.22e-16	82.69	7.3716e-07	2	1574.81	-49.1601	15.2167	0
	High	HLAISNMPLVK	1	2	1	Q9NZ08		0	0	9.74e-11	68.62	2.32763e-05	2	1222.69	-4.07128	6.53333	0
	High	ILASTQFEPTAAR	1	2	1	Q9NZ08		0	0	2.408e-15	68.27	2.18191e-05	2	1404.71	-25.2706	4.81667	0
	High	TDVLILPEEVEWIK	2	2	1	Q9NZ08		0	0	1.777e-11	67.52	2.23653e-05	2	1683.81	-63.9786	15.9667	0
	High	GFPLITITVR	1	2	1	Q9NZ08		0	0	5.612e-11	64.08	7.47679e-05	2	1116.67	-4.37722	12.7667	0
	High	VSVYAVPDK	1	2	1	Q9NZ08		0	0	4.993e-08	60.13	0.000218316	2	977.493	-38.4023	2.25	0
	High	LSEEPLQVLEHPR	2	2	1	Q9NZ08		0	0	5.719e-09	56.55	0.000304632	2	1546.77	-32.1495	7.91667	0
	High	DMNEVETQFK	1	2	1	Q9NZ08		0	0	4.356e-09	55.73	0.000394268	2	1240.53	-15.1289	4.58333	0
	High	VGDYFFGK	1	2	1	Q9NZ08		0	0	0.0005462	54.69	0.000678571	2	932.453	1.54654	6.58333	0
	High	TMMNTWTLQK	1	2	1	Q9NZ08		0	0	5.875e-07	53.75	0.000690317	2	1253.57	-23.1562	6.83333	0
	High	ALDLSLYLK	1	2	1	Q9NZ08		0	0	0.0003098	53.03	0.000943958	2	1035.61	4.06723	11.6833	0
	High	EMFDDVSYDK	1	2	1	Q9NZ08		0	0	0.002589	45.44	0.00484219	2	1248.47	-29.0178	4.98333	0
	High	FMEFVSVSVTHPELK	1	2	1	Q9NZ08		0	0	3.566e-06	43.42	0.00588072	3	1749.93	21.3412	10.6667	0
	High	SVTVAEGLIEDHFDVTVK	1	2	1	Q9NZ08		0	0	0.001094	33.17	0.0485562	3	1959.06	24.7086	12.2	0
	High	EYLSADAFK	1	2	1	Q9NZ08		0	0.001	0.011	36.13	0.0475617	2	1043.45	-49.5642	5.43333	0
	High	SQHSSSSSHWHQEGVDVK	1	2	1	Q9NZ08		0	0.001	0.01161	24.49	0.354564	3	2021.85	-29.9798	0.3	0
	High	SGIVQYLQK	1	2	1	Q9NZ08		0	0.007	0.1287	36.18	0.0457039	2	1035.61	28.362	5.51667	0
P43251-4	Isoform 4 of Biotinidase OS=Homo sapiens GN=BTD - [BTD_HUMAN]	647.67	19.31	4	7	7	17	523	58.8751	5.84619
	A2	Sequence	# PSMs	# Proteins	# Protein Groups	Protein Group Accessions	Modifications	ΔCn	q-Value	PEP	IonScore	Exp Value	Charge	MH+ [Da]	ΔM [ppm]	RT [min]	# Missed Cleavages
	High	VDLITFDTPFAGR	2	4	1	P43251-4		0	0	4.22e-16	81.2	1.11321e-06	2	1451.75	-0.177661	12.3	0
	High	HVVYPTAWMNQLPLLAAIEIQK	1	4	1	P43251-4		0	0	1.397e-13	77.13	1.47943e-06	3	2535.36	-9.41665	19.1333	0
	High	TSIYPFLDFMPSPQVVR	4	4	1	P43251-4		0	0	6.345e-13	76.22	2.58122e-06	2	1996.99	-13.7496	16.8667	0
	High	LSSGLVTAALYGR	3	4	1	P43251-4		0	0	9.829e-13	74.13	6.15483e-06	2	1307.75	15.9756	8.93333	0
	High	GDMFLVANLGTK	1	4	1	P43251-4		0	0	5.751e-11	72.62	8.80696e-06	2	1265.65	-2.5188	9.88333	0
	High	SHLIIAQVAK	2	4	1	P43251-4		0	0	2.554e-09	65.94	4.58302e-05	2	1079.63	-22.6725	2.75	0
	High	GDmFLVANLGTK	1	4	1	P43251-4	M3(Oxidation)	0	0	3.473e-09	65.9	3.8286e-05	2	1281.59	-45.3365	7.46667	0
	High	HVVYPTAWmNQLPLLAAIEIQK	2	4	1	P43251-4	M9(Oxidation)	0	0	6.942e-12	63.83	3.20022e-05	3	2551.41	12.2327	16.6667	0
	High	HNLYFEAAFDVPLK	1	4	1	P43251-4		0	0.001	0.011	30.25	0.127307	3	1663.83	-13.5138	12.3333	0
Q99538	Legumain OS=Homo sapiens GN=LGMN PE=1 SV=1 - [LGMN_HUMAN]	617.396	21.02	1	7	7	19	433	49.3794	6.55127
	A2	Sequence	# PSMs	# Proteins	# Protein Groups	Protein Group Accessions	Modifications	ΔCn	q-Value	PEP	IonScore	Exp Value	Charge	MH+ [Da]	ΔM [ppm]	RT [min]	# Missed Cleavages
	High	IVSLLAASEAEVEQLLSER	3	1	1	Q99538		0	0	4.22e-16	113.63	4.21806e-10	2	2056.99	-58.2685	18.1333	0
	High	KLmNTNDLEESR	1	1	1	Q99538	M3(Oxidation)	0	0	4.22e-16	93.04	6.79587e-08	2	1465.59	-69.9259	0.816667	1
	High	DYTGEDVTPQNFLAVLR	5	1	1	Q99538		0	0	4.22e-16	85.15	3.36958e-07	2	1937.85	-55.5707	15.3	0
	High	LmNTNDLEESR	1	1	1	Q99538	M2(Oxidation)	0	0	5.158e-11	73.19	6.90816e-06	2	1337.53	-50.4757	0.733333	0
	High	LMNTNDLEESR	2	1	1	Q99538		0	0	9.045e-16	70.98	1.24886e-05	2	1321.51	-70.0696	3.5	0
	High	ASSPVPLPPVTHLDLTPSPDVPLTIMK	1	1	1	Q99538		0	0	1.821e-11	45.03	0.00193612	3	2822.31	-82.1756	15.2833	0
	High	ASSPVPLPPVTHLDLTPSPDVPLTImK	3	1	1	Q99538	M26(Oxidation)	0	0	1.545e-10	43.2	0.00300819	3	2838.3	-83.4443	13.7	0
	High	VmQFQGMK	1	1	1	Q99538	M2(Oxidation)	0	0.001	0.01141	26.17	0.403624	2	984.433	-31.9706	1.91667	0
	High	VMQFQGMK	1	1	1	Q99538		0	0.004	0.05998	26.21	0.372879	2	968.433	-37.7496	4.4	0
	High	QLTEEIQR	1	1	1	Q99538		0	0.005	0.0812	29.99	0.220958	2	1016.47	-63.374	1.73333	0
P05121	Plasminogen activator inhibitor 1 OS=Homo sapiens GN=SERPINE1 PE=1 SV=1 - [PAI1_HUMAN]	607.963	42.04	1	14	14	40	402	45.031	7.1958
	A2	Sequence	# PSMs	# Proteins	# Protein Groups	Protein Group Accessions	Modifications	ΔCn	q-Value	PEP	IonScore	Exp Value	Charge	MH+ [Da]	ΔM [ppm]	RT [min]	# Missed Cleavages
	High	DEISTTDAIFVQR	2	1	1	P05121		0	0	3.102e-15	82.42	7.37761e-07	2	1494.65	-60.7552	9.08333	0
	High	LVLVNALYFNGQWK	1	1	1	P05121		0	0	4.22e-16	79.36	1.52147e-06	2	1664.75	-98.0493	15.8333	0
	High	VFQQVAQASK	4	1	1	P05121		0	0	7.214e-14	72.19	1.16351e-05	2	1105.51	-79.0203	1.35	0
	High	QFQADFTSLSDQEPLHVAQALQK	2	1	1	P05121		0	0	4.22e-16	67.41	1.31806e-05	3	2601.03	-103.426	13.1167	0
	High	GMISNLLGK	3	1	1	P05121		0	0	0.0004554	52.89	0.00102706	2	932.513	-11.4721	9.28333	0
	High	KPLENLGmTDmFR	1	1	1	P05121	M8(Oxidation); M11(Oxidation)	0	0	5.355e-05	48.86	0.00168697	2	1583.61	-90.2985	5.21667	0
	High	QVDFSEVER	3	1	1	P05121		0	0	2.789e-05	42.81	0.00884885	2	1108.43	-85.0371	4.78333	0
	High	TPFPDSSTHR	6	1	1	P05121		0	0	9.804e-08	38.31	0.0290345	3	1144.5	-37.3567	1.5	0
	High	KPLENLGMTDMFR	1	1	1	P05121		0	0	0.005758	33.04	0.0718569	3	1551.81	25.49	10.6333	0
	High	SDGSTVSVPmmAQTNK	2	1	1	P05121	M10(Oxidation); M11(Oxidation)	0	0.001	0.011	39.81	0.0135135	2	1684.63	-70.6551	1.55	0
	High	GmISNLLGK	2	1	1	P05121	M2(Oxidation)	0	0.002	0.02601	41.83	0.0130146	2	948.473	-48.0909	5.86667	0
	High	SDGSTVSVPMMAQTNK	2	1	1	P05121		0	0.002	0.0139	33.61	0.0604926	2	1652.63	-78.177	6.15	0
	High	EVPLSALTNILSAQLISHWK	4	1	1	P05121		0	0.002	0.02252	24.39	0.363733	3	2220.27	12.0145	19.6167	0
	High	FIINDWVK	2	1	1	P05121		0	0.003	0.04771	42.73	0.0106854	2	1034.61	44.2021	11.2667	0
	High	FSLETEVDLR	1	1	1	P05121		0	0.004	0.05836	15.21	5.17785	2	1208.39	-184.607	12.25	0
	Medium	LLVLPK	2	1	1	P05121		0	0.022	0.3458	39.5	0.0201795	2	682.453	-49.0699	5.26667	0
	Medium	ELmGPWNKDEISTTDAIFVQR	1	1	1	P05121	M3(Oxidation)	0	0.026	0.4507	14.77	2.7541	3	2465.97	-93.9306	12.55	1
	Medium	SDGSTVSVPmMAQTNK	1	1	1	P05121	M10(Oxidation)	0	0.04	0.8596	26.8	0.273489	2	1668.57	-110.342	3.4	0
Q92626	Peroxidasin homolog OS=Homo sapiens GN=PXDN PE=1 SV=2 - [PXDN_HUMAN]	593.852	13.18	1	14	14	18	1479	165.17	7.1665
	A2	Sequence	# PSMs	# Proteins	# Protein Groups	Protein Group Accessions	Modifications	ΔCn	q-Value	PEP	IonScore	Exp Value	Charge	MH+ [Da]	ΔM [ppm]	RT [min]	# Missed Cleavages
	High	NGDPFVATSIVEAIATVDR	2	1	1	Q92626		0	0	4.22e-16	121.5	7.46175e-11	2	1974.95	-30.6225	18.5667	0
	High	IPSGAFEDLENLK	2	1	1	Q92626		0	0	4.22e-16	81.64	1.00355e-06	2	1432.69	-27.3526	10.4667	0
	High	IVNEGGIDPLLR	2	1	1	Q92626		0	0	6.008e-14	76.3	3.38155e-06	2	1295.71	-14.7625	7.9	0
	High	VPSQLLNTELTER	1	1	1	Q92626		0	0	1.306e-11	72.31	8.31885e-06	2	1499.73	-49.1674	7.48333	0
	High	SPNDLLALFR	2	1	1	Q92626		0	0	2.959e-11	71.16	1.37271e-05	2	1145.65	18.62	14.8	0
	High	EQINQLTSYIDASNVYGSTEHEAR	1	1	1	Q92626		0	0	2.478e-07	57.13	0.000140778	3	2725.11	-60.4103	10.3	0
	High	SLEFSYQEDKPTK	1	1	1	Q92626		0	0	4.909e-09	56.07	0.000343817	2	1571.53	-143.877	3.98333	0
	High	FHISPEGFLTINDVGPADAGR	1	1	1	Q92626		0	0	7.345e-08	49.97	0.000911273	3	2212.98	-55.6827	13.1167	0
	High	LWYENPGVFSPAQLTQIK	1	1	1	Q92626		0	0	1.733e-10	45.72	0.00280241	2	2090.99	-47.015	14.6167	0
	High	HLVLSSGTLR	1	1	1	Q92626		0	0	0.0002502	45.62	0.00451263	2	1082.51	-109.918	3.01667	0
	High	LDENFQPIAQDHLPLHK	1	1	1	Q92626		0	0.001	0.009359	38.43	0.0151588	3	2014.98	-29.3475	7.36667	0
	High	VVAHLTVQPR	1	1	1	Q92626		0	0.001	0.01293	33.98	0.0828686	2	1119.57	-80.9487	1.8	0
	High	LFLHNNR	1	1	1	Q92626		0	0.005	0.06521	28.78	0.238713	2	913.433	-73.9714	1.33333	0
	Medium	EFVLEmQK	1	1	1	Q92626	M6(Oxidation)	0	0.012	0.2094	26.56	0.393908	2	1039.43	-77.1507	3.66667	0
J3QSU6	Tenascin OS=Homo sapiens GN=TNC PE=1 SV=1 - [J3QSU6_HUMAN]	589.089	15.11	3	20	20	23	2019	220.712	4.93213
	A2	Sequence	# PSMs	# Proteins	# Protein Groups	Protein Group Accessions	Modifications	ΔCn	q-Value	PEP	IonScore	Exp Value	Charge	MH+ [Da]	ΔM [ppm]	RT [min]	# Missed Cleavages
	High	SQTVSAIATTAMGSPK	1	3	1	J3QSU6		0	0	4.22e-16	100.08	1.35972e-08	2	1549.65	-88.0119	5.63333	0
	High	LIPGVEYLVSIIAMK	1	3	1	J3QSU6		0	0	4.22e-16	83.83	5.12946e-07	2	1645.85	-65.0653	19.8	0
	High	VPGDQTSTIIQELEPGVEYFIR	1	3	1	J3QSU6		0	0	4.22e-16	79.56	8.48227e-07	3	2491.11	-66.6991	18.0833	0
	High	LIPGVEYLVSIIAmK	2	3	1	J3QSU6	M14(Oxidation)	0	0	5.453e-13	71.24	1.03198e-05	2	1661.85	-61.379	19.6667	0
	High	LEELENLVSSLR	1	3	1	J3QSU6		0	0	2.153e-11	68.39	2.15795e-05	2	1401.67	-61.1612	13.8667	0
	High	TVSGNTVEYALTDLEPATEYTLR	1	3	1	J3QSU6		0	0	3.566e-14	63.36	3.51063e-05	3	2543.07	-73.0593	14.35	0
	High	TPVLSAEASTAK	1	3	1	J3QSU6		0	0	9.673e-08	59.36	0.000209101	2	1174.57	-49.9994	1.7	0
	High	ITAQGQYELR	1	3	1	J3QSU6		0	0	4.394e-10	58.59	0.000250633	2	1178.55	-54.073	2.36667	0
	High	TTLTGLRPGTEYGIGVSAVK	1	3	1	J3QSU6		0	0	9.027e-06	53.8	0.000417703	3	2019.96	-75.2366	7.86667	0
	High	APTAQVESFR	1	3	1	J3QSU6		0	0	6.722e-08	53.41	0.000878555	2	1105.51	-46.1125	2.5	0
	High	EDKESNPATINAATELDTPK	1	3	1	J3QSU6		0	0	2.283e-05	52.64	0.000538241	3	2143.98	-27.9875	4.56667	1
	High	GLEPGQEYNVLLTAEK	1	3	1	J3QSU6		0	0	4.402e-05	51.7	0.000809271	2	1760.73	-98.7418	9.51667	0
	High	FTTDLDSPR	1	3	1	J3QSU6		0	0	9.348e-05	42.24	0.0102183	2	1051.51	6.85877	2.6	0
	High	EVIVGPDTTSYSLADLSPSTHYTAK	1	3	1	J3QSU6		0	0	3.027e-07	41.24	0.00541544	3	2652.12	-71.0959	10.2667	0
	High	DLVVTEVTEETVNLAWDNEMR	2	3	1	J3QSU6		0	0	3.482e-07	35.89	0.0206363	3	2463.06	-46.8826	17.7167	0
	High	VATYLPAPEGLK	1	3	1	J3QSU6		0	0	0.003777	29.88	0.169109	2	1258.63	-56.806	6.88333	0
	High	ETFTTGLDAPR	1	3	1	J3QSU6		0	0.001	0.0109	46.03	0.00420589	2	1207.55	-35.3425	4.4	0
	High	VSIYGVIR	1	3	1	J3QSU6		0	0.001	0.009919	34.73	0.0695738	2	906.473	-75.0579	6.81667	0
	High	ITYVPITGGTPSmVTVDGTK	1	3	1	J3QSU6	M13(Oxidation)	0	0.001	0.0128	29.07	0.127039	3	2052.81	-120.24	7.55	0
	High	VFAILENK	1	3	1	J3QSU6		0	0.005	0.06724	31.31	0.158497	2	933.553	13.1563	6.83333	0
	Medium	KQSEPLEITLLAPER	1	3	1	J3QSU6		0	0.04	0.8678	14.74	4.05403	3	1723.89	-42.6447	9.75	1
Q14393-5	Isoform 5 of Growth arrest-specific protein 6 OS=Homo sapiens GN=GAS6 - [GAS6_HUMAN]	580.613	40.63	5	11	11	20	379	41.9597	6.46826
	A2	Sequence	# PSMs	# Proteins	# Protein Groups	Protein Group Accessions	Modifications	ΔCn	q-Value	PEP	IonScore	Exp Value	Charge	MH+ [Da]	ΔM [ppm]	RT [min]	# Missed Cleavages
	High	GQSEVSAAQLQER	1	5	1	Q14393-5		0	0	4.22e-16	104.49	5.72211e-09	2	1402.63	-42.376	1.61667	0
	High	AVPLSVALVDYHSTK	1	5	1	Q14393-5		0	0	4.22e-16	80.34	1.22569e-06	2	1599.85	-13.3874	8.01667	0
	High	DGEATLEVDGTR	1	5	1	Q14393-5		0	0	1.122e-13	77.07	3.38974e-06	2	1262.55	-26.3339	2.1	0
	High	IAVAGDLFQPER	5	5	1	Q14393-5		0	0	1.848e-13	74.78	5.44065e-06	2	1315.73	24.4518	9.1	0
	High	VTSSGPVINHGMWQTISVEELAR	1	5	1	Q14393-5		0	0	4.22e-16	74.48	2.66091e-06	3	2511.18	-36.1204	11.0667	0
	High	VTSSGPVINHGmWQTISVEELAR	1	5	1	Q14393-5	M12(Oxidation)	0	0	1.595e-14	71.44	5.57367e-06	3	2527.11	-61.5802	9.86667	0
	High	QLVVLAVEHTALALMEIK	1	5	1	Q14393-5		0	0	1.75e-14	70.84	9.48583e-06	3	1978.2	27.6997	19.2833	0
	High	LVAEFDFR	2	5	1	Q14393-5		0	0	6.61e-07	58.69	0.000216332	2	996.513	-2.24575	7.9	0
	High	SPVLTFAGGLPDVPVTSAPVTAFYR	1	5	1	Q14393-5		0	0	1.18e-10	54.85	0.000245997	3	2562.3	-25.3384	15.3	0
	High	LLDLDEAAYK	1	5	1	Q14393-5		0	0	0.001204	53.75	0.000663961	2	1150.59	-5.52578	6.66667	0
	High	mFSGTPVIR	1	5	1	Q14393-5	M1(Oxidation)	0	0	0.002982	34.5	0.06266	2	1023.57	42.4856	3.25	0
	High	MFSGTPVIR	2	5	1	Q14393-5		0	0	0.00511	32.64	0.100679	2	1007.53	-1.58597	4.85	0
	High	DLVQPINPR	2	5	1	Q14393-5		0	0.001	0.011	36.8	0.0357583	2	1051.61	22.0633	3.5	0
P08294	Extracellular superoxide dismutase [Cu-Zn] OS=Homo sapiens GN=SOD3 PE=1 SV=2 - [SODE_HUMAN]	572.285	20	1	4	4	15	240	25.8347	6.60986
	A2	Sequence	# PSMs	# Proteins	# Protein Groups	Protein Group Accessions	Modifications	ΔCn	q-Value	PEP	IonScore	Exp Value	Charge	MH+ [Da]	ΔM [ppm]	RT [min]	# Missed Cleavages
	High	AVVVHAGEDDLGR	4	1	1	P08294		0	0	4.22e-16	101.77	9.56663e-09	2	1337.61	-50.9549	1.71667	0
	High	VTEIWQEVMQR	4	1	1	P08294		0	0	3.01e-12	80.89	1.23591e-06	2	1418.65	-40.1845	11.2	0
	High	AGLAASLAGPHSIVGR	3	1	1	P08294		0	0	1.519e-14	80.22	1.4568e-06	2	1476.75	-51.1243	6.15	0
	High	VTEIWQEVmQR	2	1	1	P08294	M9(Oxidation)	0	0	1.227e-11	76.56	3.23031e-06	2	1434.63	-50.1333	7.76667	0
	High	VTGVVLFR	2	1	1	P08294		0	0	6.383e-09	65.61	5.85301e-05	2	890.513	-37.2122	8.55	0
P08581	Hepatocyte growth factor receptor OS=Homo sapiens GN=MET PE=1 SV=4 - [MET_HUMAN]	571.026	7.63	1	10	10	20	1390	155.441	7.32764
	A2	Sequence	# PSMs	# Proteins	# Protein Groups	Protein Group Accessions	Modifications	ΔCn	q-Value	PEP	IonScore	Exp Value	Charge	MH+ [Da]	ΔM [ppm]	RT [min]	# Missed Cleavages
	High	SFISGGSTITGVGK	2	1	1	P08581		0	0	4.22e-16	109.25	1.86951e-09	2	1310.65	-32.3487	5.58333	0
	High	GDLTIANLGTSEGR	1	1	1	P08581		0	0	4.22e-16	95.15	4.50295e-08	2	1403.65	-42.6373	6.15	0
	High	AFFMLDGILSK	2	1	1	P08581		0	0	2.055e-10	78.9	1.95814e-06	2	1241.69	26.4092	14.8833	0
	High	ETLDAQTFHTR	2	1	1	P08581		0	0	0.0007041	56.03	0.000405746	2	1318.51	-95.5076	3.3	0
	High	TEFTTALQR	3	1	1	P08581		0	0	2.23e-06	55.85	0.000464519	2	1066.53	-18.816	3.61667	0
	High	NLNSVSVPR	2	1	1	P08581		0	0	2.07e-07	54.03	0.000684973	2	985.493	-50.5716	2.5	0
	High	MVINVHEAGR	2	1	1	P08581		0	0	0.001171	50.25	0.00155912	2	1125.63	43.8172	1.85	0
	High	FMQVVVSR	2	1	1	P08581		0	0	3.805e-05	49.72	0.00210866	2	965.453	-73.5695	3.96667	0
	High	AFFmLDGILSK	1	1	1	P08581	M4(Oxidation)	0	0	0.00111	48.43	0.00240157	2	1257.67	14.2144	12.9333	0
	High	YVNDFFNK	2	1	1	P08581		0	0	0.001918	39.98	0.021333	2	1046.47	-20.5241	5.78333	0
	High	EDPIVYEIHPTK	1	1	1	P08581		0	0.008	0.1363	27.71	0.232971	3	1440.75	5.88268	4.83333	0
P07602	Prosaposin OS=Homo sapiens GN=PSAP PE=1 SV=2 - [SAP_HUMAN]	553.784	21.56	2	10	10	23	524	58.0739	5.17334
	A2	Sequence	# PSMs	# Proteins	# Protein Groups	Protein Group Accessions	Modifications	ΔCn	q-Value	PEP	IonScore	Exp Value	Charge	MH+ [Da]	ΔM [ppm]	RT [min]	# Missed Cleavages
	High	EIVDSYLPVILDIIK	6	2	1	P07602		0	0	4.22e-16	79.13	1.54741e-06	2	1729.83	-95.9445	19.5167	0
	High	LPALTVHVTQPK	3	2	1	P07602		0	0	9.131e-14	77.33	3.03095e-06	2	1303.81	30.236	5.4	0
	High	DNATEEEILVYLEK	1	2	1	P07602		0	0	9.403e-13	69.68	1.44408e-05	2	1665.85	18.5383	12.65	0
	High	DVVTAAGDMLK	1	2	1	P07602		0	0	4.288e-07	67.15	3.99383e-05	2	1119.55	-16.7816	7.65	0
	High	NVIPALELVEPIKK	1	2	1	P07602		0	0	4.234e-08	62.61	7.67039e-05	2	1562.97	13.4565	10.9333	1
	High	NVIPALELVEPIK	2	2	1	P07602		0	0	4.003e-09	59.22	0.000175083	2	1434.83	-16.7252	13.0833	0
	High	LVGYLDR	2	2	1	P07602		0	0.001	0.011	44.27	0.00724091	2	835.453	-17.4012	3.16667	0
	High	EmPmQTLVPAK	1	2	1	P07602	M2(Oxidation); M4(Oxidation)	0	0.001	0.011	36.17	0.043273	2	1276.59	-27.3603	1.56667	0
	High	EMPMQTLVPAK	2	2	1	P07602		0	0.002	0.01506	39.85	0.0181616	2	1244.61	-20.1652	6.7	0
	High	QEILAALEK	2	2	1	P07602		0	0.003	0.04138	31.07	0.146516	2	1014.57	-10.1697	7.85	0
	High	NYISQYSEIAIQMMMHMQPK	1	2	1	P07602		0	0.005	0.07039	31.31	0.0620529	3	2443.2	27.6914	18.2	0
	High	EmPMQTLVPAK	1	2	1	P07602	M2(Oxidation)	0	0.009	0.171	27.51	0.315983	2	1260.61	-15.8755	4.13333	0
P04062-4	Isoform 4 of Glucosylceramidase OS=Homo sapiens GN=GBA - [GLCM_HUMAN]	542.474	28.73	3	9	9	17	449	50.2847	7.15186
	A2	Sequence	# PSMs	# Proteins	# Protein Groups	Protein Group Accessions	Modifications	ΔCn	q-Value	PEP	IonScore	Exp Value	Charge	MH+ [Da]	ΔM [ppm]	RT [min]	# Missed Cleavages
	High	SYFSEEGIGYNIIR	4	3	1	P04062-4		0	0	4.22e-16	91.55	9.82928e-08	2	1647.71	-53.7945	10.6	0
	High	NFVDSPIIVDITK	2	3	1	P04062-4		0	0	5.436e-16	86.53	3.34052e-07	2	1460.67	-86.8558	12.1667	0
	High	NDLDAVALmHPDGSAVVVVLNR	1	3	1	P04062-4	M9(Oxidation)	0	0	4.22e-16	78.73	1.18963e-06	3	2321.13	-28.6454	9.85	0
	High	DPAVGFLETISPGYSIHTYLWR	1	3	1	P04062-4		0	0	4.22e-16	76.55	1.66535e-06	3	2522.16	-46.022	16.2333	0
	High	NDLDAVALMHPDGSAVVVVLNR	2	3	1	P04062-4		0	0	4.22e-16	75.82	2.35375e-06	3	2305.17	-13.6973	11.8833	0
	High	GFGGAMTDAAALNILALSPPAQNLLLK	2	3	1	P04062-4		0	0	1.546e-09	56.58	0.000169785	3	2667.39	-25.6973	18.2833	0
	High	GFGGAmTDAAALNILALSPPAQNLLLK	1	3	1	P04062-4	M6(Oxidation)	0	0	6.018e-07	55.2	0.00023314	3	2683.41	-16.1957	17	0
	High	LLMLDDQR	1	3	1	P04062-4		0	0.001	0.011	40.92	0.0157126	2	1003.55	28.4709	5.41667	0
	High	VVLTDPEAAK	1	3	1	P04062-4		0	0.002	0.02891	42.61	0.0109272	2	1042.53	-43.3923	2.06667	0
	High	FWEQSVR	1	3	1	P04062-4		0	0.006	0.1022	32.66	0.105744	2	951.433	-37.4256	3.01667	0
	Medium	IPLIHR	1	3	1	P04062-4		0	0.013	0.2407	27.91	0.358243	2	748.493	13.1893	1.95	0
P13473	Lysosome-associated membrane glycoprotein 2 OS=Homo sapiens GN=LAMP2 PE=1 SV=2 - [LAMP2_HUMAN]	484.232	4.88	3	2	2	14	410	44.9323	5.63037
	A2	Sequence	# PSMs	# Proteins	# Protein Groups	Protein Group Accessions	Modifications	ΔCn	q-Value	PEP	IonScore	Exp Value	Charge	MH+ [Da]	ΔM [ppm]	RT [min]	# Missed Cleavages
	High	GILTVDELLAIR	8	3	1	P13473		0	0	4.22e-16	81.4	1.08557e-06	2	1312.79	6.98669	17.15	0
	High	IPLNDLFR	6	3	1	P13473		0	0	0.002091	62.33	0.000123888	2	987.573	10.614	9.9	0
Q9UBR2	Cathepsin Z OS=Homo sapiens GN=CTSZ PE=1 SV=1 - [CATZ_HUMAN]	472.278	16.17	1	4	4	9	303	33.8462	7.10791
	A2	Sequence	# PSMs	# Proteins	# Protein Groups	Protein Group Accessions	Modifications	ΔCn	q-Value	PEP	IonScore	Exp Value	Charge	MH+ [Da]	ΔM [ppm]	RT [min]	# Missed Cleavages
	High	NVDGVNYASITR	4	1	1	Q9UBR2		0	0	4.22e-16	97.56	2.73255e-08	2	1308.63	-16.4889	5.9	0
	High	VGDYGSLSGR	3	1	1	Q9UBR2		0	0	1.679e-12	87.21	2.9961e-07	2	1010.43	-56.8746	1.5	0
	High	STYPRPHEYLSPADLPK	1	1	1	Q9UBR2		0	0	1.356e-06	37.06	0.0217255	3	1970.82	-92.1774	7.05	0
	High	NSWGEPWGER	1	1	1	Q9UBR2		0	0	0.002118	35.47	0.0493372	2	1217.45	-66.3253	7.6	0
H3BS10	Beta-hexosaminidase OS=Homo sapiens GN=HEXA PE=1 SV=1 - [H3BS10_HUMAN]	466.971	23.18	3	11	11	18	509	58.4032	5.24951
	A2	Sequence	# PSMs	# Proteins	# Protein Groups	Protein Group Accessions	Modifications	ΔCn	q-Value	PEP	IonScore	Exp Value	Charge	MH+ [Da]	ΔM [ppm]	RT [min]	# Missed Cleavages
	High	GYVVWQEVFDNK	2	3	1	H3BS10		0	0	4.22e-16	88.16	2.1363e-07	2	1483.67	-32.9843	12.3	0
	High	LTSDLTFAYER	1	3	1	H3BS10		0	0	9.171e-16	76.56	3.61119e-06	2	1315.59	-45.7421	6.86667	0
	High	GSYNPVTHIYTAQDVK	2	3	1	H3BS10		0	0	4.22e-16	68.32	1.81463e-05	2	1792.75	-74.6104	4.93333	0
	High	HYLPLSSILDTLDVmAYNK	2	3	1	H3BS10	M15(Oxidation)	0	0	6.27e-11	66.55	1.92539e-05	3	2209.11	-7.04337	17.2167	0
	High	SNPEIQDFMR	1	3	1	H3BS10		0	0	7.335e-10	66.11	4.01769e-05	2	1236.53	-28.3761	6.85	0
	High	HYLPLSSILDTLDVMAYNK	2	3	1	H3BS10		0	0	6.919e-16	61.05	7.60501e-05	3	2193.12	-4.85362	18.85	0
	High	IQPDTIIQVWR	1	3	1	H3BS10		0	0	6.099e-05	55.62	0.000408357	2	1368.77	6.7594	11.3333	0
	High	ALLSAPWYLNR	1	3	1	H3BS10		0	0	9.622e-08	51.8	0.00108288	2	1303.69	-17.6866	11.5167	0
	High	GLETFSQLVWK	2	3	1	H3BS10		0	0	1.207e-08	43.13	0.00775333	2	1307.47	-173.425	13.1833	0
	High	SNPEIQDFmR	1	3	1	H3BS10	M9(Oxidation)	0	0	0.001336	31.39	0.108698	2	1252.51	-39.9221	3.31667	0
	High	KGSYNPVTHIYTAQDVK	1	3	1	H3BS10		0	0.001	0.011	32.99	0.0548307	3	1920.87	-60.3918	3.61667	1
	High	ISYGPDWK	1	3	1	H3BS10		0	0.002	0.01377	46.72	0.00420733	2	965.453	-20.7342	4.15	0
	High	TEIEDFPR	1	3	1	H3BS10		0	0.007	0.1312	30.22	0.183324	2	1006.49	8.61614	3.63333	0
O75326-2	Isoform 2 of Semaphorin-7A OS=Homo sapiens GN=SEMA7A - [SEM7A_HUMAN]	455.893	19.94	2	10	10	20	652	73.3174	7.41553
	A2	Sequence	# PSMs	# Proteins	# Protein Groups	Protein Group Accessions	Modifications	ΔCn	q-Value	PEP	IonScore	Exp Value	Charge	MH+ [Da]	ΔM [ppm]	RT [min]	# Missed Cleavages
	High	AAAIQTmSLDAER	1	2	1	O75326-2	M7(Oxidation)	0	0	4.22e-16	103.19	7.03049e-09	2	1392.69	9.97139	2.16667	0
	High	SVLQSINPAEPHK	1	2	1	O75326-2		0	0	1.764e-11	65.91	3.79544e-05	2	1419.65	-74.9394	3.51667	0
	High	ATIVHQDQAYDDK	5	2	1	O75326-2		0	0	1.337e-15	62.88	7.11788e-05	2	1503.67	-23.102	0.2	0
	High	VYLFDFPEGK	3	2	1	O75326-2		0	0	3.406e-06	57.13	0.000320671	2	1214.59	-13.6078	10.8667	0
	High	LQDVFLLPDPSGQWR	2	2	1	O75326-2		0	0	1.055e-08	55.47	0.000371625	2	1770.85	-36.5405	13.5833	0
	High	GYAPFSPDENSLVLFEGDEVYSTIR	1	2	1	O75326-2		0	0	6.355e-12	48.61	0.00101914	3	2805.15	-64.1837	15.8	0
	High	VVEPGEQEHSFAFNIMEIQPFR	2	2	1	O75326-2		0	0	2.967e-09	46.45	0.00146636	3	2604.18	-30.6487	15.3833	0
	High	VVEPGEQEHSFAFNImEIQPFR	1	2	1	O75326-2	M16(Oxidation)	0	0.001	0.01083	15.2	2.1185	3	2620.2	-20.8876	12.7167	0
	High	HATYSWR	1	2	1	O75326-2		0	0.002	0.01371	35.13	0.0594009	2	920.413	-26.7466	0.9	0
	Medium	IYYFFR	2	2	1	O75326-2		0	0.011	0.1954	30.69	0.154368	2	908.453	-15.1774	9.26667	0
	Medium	IFAVWK	1	2	1	O75326-2		0	0.014	0.2482	37.06	0.051165	2	763.433	-22.8415	7.05	0
P07686	Beta-hexosaminidase subunit beta OS=Homo sapiens GN=HEXB PE=1 SV=3 - [HEXB_HUMAN]	450.81	25.9	1	12	13	26	556	63.0712	6.75635
	A2	Sequence	# PSMs	# Proteins	# Protein Groups	Protein Group Accessions	Modifications	ΔCn	q-Value	PEP	IonScore	Exp Value	Charge	MH+ [Da]	ΔM [ppm]	RT [min]	# Missed Cleavages
	High	GSIVWQEVFDDK	2	1	1	P07686		0	0	2.66e-14	73.81	6.23034e-06	2	1422.67	-12.1728	10.9833	0
	High	VLDIIATINK	2	1	1	P07686		0	0	1.747e-07	68.91	2.23254e-05	2	1099.65	-17.7037	9.31667	0
	High	LAPGTIVEVWK	2	1	1	P07686		0	0	1.899e-11	65.55	4.40486e-05	2	1212.73	28.0128	9.4	0
	High	GSYSLSHVYTPNDVR	2	1	1	P07686		0	0	5.494e-11	63.47	5.53229e-05	2	1694.71	-59.354	4.71667	0
	High	EISEVFPDQFIHLGGDEVEFK	2	1	1	P07686		0	0	2.482e-09	60.58	7.17487e-05	3	2435.1	-33.3476	13.9667	0
	High	VEPLDFGGTQK	4	1	1	P07686		0	0	1.367e-05	48.32	0.00273188	2	1190.57	-27.3128	4.88333	0
	High	TLDAMAFNK	1	1	1	P07686		0	0	0.003066	46.08	0.00388648	2	1010.47	-24.6201	4.58333	0
	High	WHHEPAEFQAK	2	1	1	P07686		0	0	1.405e-06	31.51	0.114812	3	1379.61	-31.6863	1.18333	0
	High	GILIDTSR	3	1	2	P07686;H3BS10		0	0.002	0.01832	34.33	0.0880012	2	874.453	-53.2652	3.3	0
	High	DSAYPEELSR	2	1	1	P07686		0	0.004	0.05891	32.6	0.0882837	2	1166.41	-102.646	2.4	0
	High	KLESFYIQK	1	1	1	P07686		0	0.004	0.05731	30.74	0.130295	2	1155.57	-58.9733	3.68333	1
	High	YHGYIFGFYK	1	1	1	P07686		0	0.006	0.121	13.34	7.78823	2	1294.63	5.55531	9.73333	0
	High	mVIEYAR	1	1	1	P07686	M1(Oxidation)	0	0.008	0.1421	25.03	0.511432	2	897.313	-152.882	1.2	0
	Medium	MVIEYAR	1	1	1	P07686		0	0.018	0.2823	31.36	0.117531	2	881.413	-47.9547	2.86667	0
P13645	Keratin, type I cytoskeletal 10 OS=Homo sapiens GN=KRT10 PE=1 SV=6 - [K1C10_HUMAN]	417.856	10.27	1	5	5	9	584	58.7917	5.21143
	A2	Sequence	# PSMs	# Proteins	# Protein Groups	Protein Group Accessions	Modifications	ΔCn	q-Value	PEP	IonScore	Exp Value	Charge	MH+ [Da]	ΔM [ppm]	RT [min]	# Missed Cleavages
	High	ALEESNYELEGK	4	1	1	P13645		0	0	4.22e-16	90.6	1.34869e-07	2	1381.53	-83.6013	2.95	0
	High	SQYEQLAEQNR	2	1	1	P13645		0	0	3.906e-14	85.3	4.71603e-07	2	1365.53	-78.0999	2	0
	High	VLDELTLTK	1	1	1	P13645		0	0	8.907e-09	57.07	0.000377456	2	1031.55	-44.2323	6.7	0
	High	LKYENEVALR	1	1	1	P13645		0	0	0.001464	44.85	0.00565154	2	1234.53	-118.537	3.68333	1
	High	ADLEMQIESLTEELAYLK	1	1	1	P13645		0	0	0.006091	28.26	0.140024	3	2095.98	-34.0722	17.7167	0
Q9H3G5	Probable serine carboxypeptidase CPVL OS=Homo sapiens GN=CPVL PE=1 SV=2 - [CPVL_HUMAN]	402.487	27.52	1	10	10	17	476	54.1291	5.61768
	A2	Sequence	# PSMs	# Proteins	# Protein Groups	Protein Group Accessions	Modifications	ΔCn	q-Value	PEP	IonScore	Exp Value	Charge	MH+ [Da]	ΔM [ppm]	RT [min]	# Missed Cleavages
	High	NNDFYVTGESYAGK	3	1	1	Q9H3G5		0	0	4.22e-16	91.66	8.461e-08	2	1564.55	-88.6822	5.83333	0
	High	ELSLVGPFPGLNMK	2	1	1	Q9H3G5		0	0	2.091e-10	60.8	0.000120938	2	1501.73	-50.3937	13.75	0
	High	GDSGQPLFLTPYIEAGK	1	1	1	Q9H3G5		0	0	3.796e-11	55.71	0.000330969	2	1792.77	-77.5045	11.8	0
	High	ELSLVGPFPGLNmK	1	1	1	Q9H3G5	M13(Oxidation)	0	0	5.004e-07	44.57	0.0048548	2	1517.73	-46.5121	11.8833	0
	High	EDTVQSVKPWLTEIMNNYK	1	1	1	Q9H3G5		0	0	2.557e-06	43.47	0.00501055	3	2294.79	-151.302	15.15	0
	High	GGGHILPYDQPLR	3	1	1	Q9H3G5		0	0	0.0002496	38.84	0.0195664	2	1422.73	-11.357	4.95	0
	High	QNWFEAFEILDK	1	1	1	Q9H3G5		0	0	1.022e-05	35.62	0.0376555	2	1539.63	-74.8022	17.2333	0
	High	YVPAIAHLIHSLNPVR	1	1	1	Q9H3G5		0	0	9.827e-05	29.17	0.134497	3	1800.09	31.9348	13.5	0
	High	FLSLPEVR	2	1	1	Q9H3G5		0	0.005	0.09079	28.27	0.324979	2	960.513	-40.2055	9.48333	0
	High	QAGDFHQVIIR	1	1	1	Q9H3G5		0	0.009	0.1516	28.68	0.209987	2	1283.61	-56.7367	4.66667	0
	Medium	AFDMINR	1	1	1	Q9H3G5		0	0.016	0.2687	22.32	1.12509	2	866.393	-30.2726	3.53333	0
P15151-3	Isoform Gamma of Poliovirus receptor OS=Homo sapiens GN=PVR - [PVR_HUMAN]	400.835	15.11	5	4	4	23	364	39.2797	6.21436
	A2	Sequence	# PSMs	# Proteins	# Protein Groups	Protein Group Accessions	Modifications	ΔCn	q-Value	PEP	IonScore	Exp Value	Charge	MH+ [Da]	ΔM [ppm]	RT [min]	# Missed Cleavages
	High	VQLTGEPVPMAR	3	5	1	P15151-3		0	0	4.464e-11	65.58	3.97056e-05	2	1297.61	-62.1433	5.81667	0
	High	VLAKPQNTAEVQK	10	5	1	P15151-3		0	0	4.083e-08	55.9	0.00038286	2	1425.77	-23.3894	0.45	0
	High	RLEFVAAR	4	5	1	P15151-3		0	0	0.00464	50.13	0.00208077	2	961.533	-26.1124	2.61667	1
	High	HGESGSMAVFHQTQGPSYSESK	3	5	1	P15151-3		0	0	1.788e-09	49.23	0.00118444	4	2350.86	-75.5516	2.88333	0
	High	VQLTGEPVPmAR	3	5	1	P15151-3	M10(Oxidation)	0	0	1.309e-08	47.98	0.00245359	2	1313.57	-87.9684	3.41667	0
P08195-2	Isoform 2 of 4F2 cell-surface antigen heavy chain OS=Homo sapiens GN=SLC3A2 - [4F2_HUMAN]	396.933	23.44	6	10	10	17	529	57.9089	5.35107
	A2	Sequence	# PSMs	# Proteins	# Protein Groups	Protein Group Accessions	Modifications	ΔCn	q-Value	PEP	IonScore	Exp Value	Charge	MH+ [Da]	ΔM [ppm]	RT [min]	# Missed Cleavages
	High	GQSEDPGSLLSLFR	2	6	1	P08195-2		0	0	4.22e-16	68.85	1.84007e-05	2	1505.73	-17.7973	13.9167	0
	High	EDFDSLLQSAK	2	6	1	P08195-2		0	0	1.364e-12	66.57	3.29778e-05	2	1252.57	-26.2723	8.71667	0
	High	DLLLTSSYLSDSGSTGEHTK	2	6	1	P08195-2		0	0	1.34e-11	65.56	2.62266e-05	3	2110.92	-46.6644	8.33333	0
	High	LLTSFLPAQLLR	3	6	1	P08195-2		0	0	9.003e-12	56.5	0.000339838	2	1371.85	12.255	15.2667	0
	High	VILDLTPNYR	2	6	1	P08195-2		0	0	0.0004469	49.58	0.00210064	2	1203.63	-33.663	7.71667	0
	High	ADLLLSTQPGREEGSPLELER	1	6	1	P08195-2		0	0	9.527e-08	49.35	0.00102672	3	2310.06	-59.849	9	1
	High	LDYLSSLK	2	6	1	P08195-2		0	0	0.005056	44.93	0.00532504	2	938.593	78.1724	6.6	0
	High	ADLLLSTQPGR	1	6	1	P08195-2		0	0.001	0.011	36.17	0.0379952	2	1170.63	-12.8545	4.86667	0
	High	IGDLQAFQGHGAGNLAGLK	1	6	1	P08195-2		0	0.001	0.01099	26.24	0.279041	3	1866.99	1.75441	8.08333	0
	Medium	GLVLGPIHK	1	6	1	P08195-2		0	0.046	0.9605	26.42	0.488677	2	933.533	-59.278	3.9	0
Q9Y4K0	Lysyl oxidase homolog 2 OS=Homo sapiens GN=LOXL2 PE=1 SV=1 - [LOXL2_HUMAN]	385.802	10.98	1	7	7	21	774	86.6683	6.37939
	A2	Sequence	# PSMs	# Proteins	# Protein Groups	Protein Group Accessions	Modifications	ΔCn	q-Value	PEP	IonScore	Exp Value	Charge	MH+ [Da]	ΔM [ppm]	RT [min]	# Missed Cleavages
	High	TPVMEGYVEVK	2	1	1	Q9Y4K0		0	0	1.331e-15	78.76	2.14403e-06	2	1251.63	2.96579	5.15	0
	High	FDNSLINQIENLNIQVEDIR	3	1	1	Q9Y4K0		0	0	4.22e-16	78.7	1.11964e-06	3	2387.25	10.5626	17.1667	0
	High	VEVLVER	5	1	1	Q9Y4K0		0	0	0.00154	53.57	0.000928751	2	843.453	-48.3346	2.2	0
	High	AYKPEQPLVR	6	1	1	Q9Y4K0		0	0	2.381e-05	48.96	0.00223939	3	1200.66	-15.1039	1.56667	0
	High	FSSQIHNNGQSDFRPK	2	1	1	Q9Y4K0		0	0	0.0004203	37.55	0.018801	3	1861.83	-36.848	1.28333	0
	High	LGPQVSLDPMK	1	1	1	Q9Y4K0		0	0	0.001834	33.33	0.077156	2	1184.61	-18.3334	6.96667	0
	Medium	SWTASSSYGK	2	1	1	Q9Y4K0		0	0.013	0.2394	30.5	0.189302	2	1073.43	-53.2105	1.1	0
P01892	HLA class I histocompatibility antigen, A-2 alpha chain OS=Homo sapiens GN=HLA-A PE=1 SV=1 - [1A02_HUMAN]	368.462	27.67	2	7	7	11	365	40.8962	6.99072
	A2	Sequence	# PSMs	# Proteins	# Protein Groups	Protein Group Accessions	Modifications	ΔCn	q-Value	PEP	IonScore	Exp Value	Charge	MH+ [Da]	ΔM [ppm]	RT [min]	# Missed Cleavages
	High	SWTAADmAAQTTK	1	2	1	P01892	M7(Oxidation)	0	0	4.22e-16	101.67	1.03613e-08	2	1397.51	-88.6596	2.9	0
	High	FIAVGYVDDTQFVR	1	2	1	P01892		0	0	4.22e-16	95.57	3.83966e-08	2	1629.63	-119.338	11.6167	0
	High	SWTAADMAAQTTK	1	2	1	P01892		0	0	4.22e-16	88.98	1.95844e-07	2	1381.59	-35.4576	6.23333	0
	High	WAAVVVPSGQEQR	1	2	1	P01892		0	0	1.005e-07	55.54	0.000403104	2	1426.63	-77.8672	6.78333	0
	High	THmTHHAVSDHEATLR	2	2	1	P01892	M3(Oxidation)	0	0	5.142e-15	53.95	0.00050541	3	1858.71	-83.8861	0.166667	0
	High	THMTHHAVSDHEATLR	1	2	1	P01892		0	0	2.94e-12	50.98	0.00090333	3	1842.75	-65.6654	0.6	0
	High	DGEDQTQDTELVETRPAGDGTFQK	1	2	1	P01892		0	0	5.323e-09	46.37	0.00251551	3	2636.88	-119.746	6.06667	0
	High	GYHQYAYDGK	2	2	1	P01892		0	0	4.902e-05	40.48	0.0162598	2	1201.49	-28.7542	1.6	0
	High	WEAAHVAEQLR	1	2	1	P01892		0	0.001	0.011	26.73	0.333668	3	1309.5	-129.343	5.68333	0
P28799	Granulins OS=Homo sapiens GN=GRN PE=1 SV=2 - [GRN_HUMAN]	367.364	9.11	3	5	5	20	593	63.4998	6.82959
	A2	Sequence	# PSMs	# Proteins	# Protein Groups	Protein Group Accessions	Modifications	ΔCn	q-Value	PEP	IonScore	Exp Value	Charge	MH+ [Da]	ΔM [ppm]	RT [min]	# Missed Cleavages
	High	GSEIVAGLEK	2	3	1	P28799		0	0	8.802e-10	73.17	1.03908e-05	2	1002.47	-73.7555	3	0
	High	EVVSAQPATFLAR	7	3	1	P28799		0	0	2.826e-15	64.97	5.19661e-05	2	1388.69	-43.6295	6.75	0
	High	APAHLSLPDPQALK	4	3	1	P28799		0	0	4.428e-10	48.86	0.00190475	2	1457.77	-26.3676	6.91667	0
	High	LPAHTVGDVK	6	3	1	P28799		0	0.002	0.03544	44.45	0.00673338	2	1036.55	-24.9847	0.216667	0
	Medium	WPTTLSR	1	1	1	P28799		0	0.01	0.1796	31.26	0.190596	2	860.453	-11.3753	3.48333	0
Q12913-2	Isoform 2 of Receptor-type tyrosine-protein phosphatase eta OS=Homo sapiens GN=PTPRJ - [PTPRJ_HUMAN]	362.221	18	4	6	6	12	539	57.1549	5.60498
	A2	Sequence	# PSMs	# Proteins	# Protein Groups	Protein Group Accessions	Modifications	ΔCn	q-Value	PEP	IonScore	Exp Value	Charge	MH+ [Da]	ΔM [ppm]	RT [min]	# Missed Cleavages
	High	AVSISPTNVILTWK	2	4	1	Q12913-2		0	0	4.22e-16	70.18	1.31726e-05	2	1528.79	-52.7854	13.2667	0
	High	TPSSTGPSPVFDIK	2	4	1	Q12913-2		0	0	2.575e-09	67.69	2.49196e-05	2	1432.65	-55.2667	6.6	0
	High	VLLESIGSHEELTQDSR	2	4	1	Q12913-2		0	0	3.677e-13	67.42	2.14644e-05	3	1912.95	-8.20439	6.38333	0
	High	VITEPIPVSDLR	3	4	1	Q12913-2		0	0	3.799e-09	59.21	0.000185802	2	1338.71	-37.415	8.05	0
	High	AGSPTAPVHDESLVGPVDPSSGQQSR	2	4	1	Q12913-2		0	0	4.22e-16	57.89	0.000143048	3	2575.05	-74.9403	4.76667	0
	High	DTEVLLVGLEPGTR	1	4	1	Q12913-2		0	0.001	0.011	43.76	0.00525488	2	1498.71	-65.7284	10.6833	0
P29279	Connective tissue growth factor OS=Homo sapiens GN=CTGF PE=1 SV=2 - [CTGF_HUMAN]	357.328	10.03	1	3	3	10	349	38.0649	8.00146
	A2	Sequence	# PSMs	# Proteins	# Protein Groups	Protein Group Accessions	Modifications	ΔCn	q-Value	PEP	IonScore	Exp Value	Charge	MH+ [Da]	ΔM [ppm]	RT [min]	# Missed Cleavages
	High	DQTVVGPALAAYR	4	1	1	P29279		0	0	4.67e-14	83.68	6.95534e-07	2	1360.61	-80.3152	7.73333	0
	High	LEDTFGPDPTMIR	3	1	1	P29279		0	0	3.492e-13	74.42	5.36694e-06	2	1491.57	-95.3141	9.18333	0
	High	LEDTFGPDPTmIR	1	1	1	P29279	M11(Oxidation)	0	0	4.523e-11	60.97	0.000110417	2	1507.57	-90.9296	7.56667	0
	High	TTTLPVEFK	2	1	1	P29279		0	0.001	0.011	42.02	0.0119111	2	1035.57	0.571742	7.16667	0
P48723	Heat shock 70 kDa protein 13 OS=Homo sapiens GN=HSPA13 PE=1 SV=1 - [HSP13_HUMAN]	353.844	20.81	1	9	9	20	471	51.8951	5.75732
	A2	Sequence	# PSMs	# Proteins	# Protein Groups	Protein Group Accessions	Modifications	ΔCn	q-Value	PEP	IonScore	Exp Value	Charge	MH+ [Da]	ΔM [ppm]	RT [min]	# Missed Cleavages
	High	LGGQDFNQR	2	1	1	P48723		0	0	6.944e-11	77.74	3.37124e-06	2	1034.45	-47.0857	0.7	0
	High	TEIDEVVLVGGSTR	3	1	1	P48723		0	0	1.39e-10	67.21	2.8269e-05	2	1474.67	-69.2479	8.3	0
	High	IFTAEELEAEIGR	5	1	1	P48723		0	0	8.282e-09	65.64	4.1344e-05	2	1477.65	-68.1201	12.3667	0
	High	QIYQTYGFVPSR	2	1	1	P48723		0	0	4.512e-07	54.49	0.000530424	2	1458.67	-44.4911	7.65	0
	High	ILVPIQQVLK	2	1	1	P48723		0	0	0.008858	42.06	0.00979812	2	1150.75	-2.72684	10.7	0
	High	EPHSSDTELPK	2	1	1	P48723		0	0	0.002873	39.68	0.0163084	2	1239.51	-58.489	0.5	0
	High	QVIQEFFGK	1	1	1	P48723		0	0.001	0.01101	44.58	0.0054149	2	1095.61	26.7906	9.15	0
	High	LLQYLYK	2	1	1	P48723		0	0.002	0.015	38.27	0.0244255	2	940.573	23.9025	6.21667	0
	Medium	KLFDTLNEDLFQK	1	1	1	P48723		0	0.04	0.8545	27.25	0.250337	3	1610.88	20.4395	11.8833	1
F8WC54	Disintegrin and metalloproteinase domain-containing protein 9 OS=Homo sapiens GN=ADAM9 PE=3 SV=1 - [F8WC54_HUMAN]	346.909	6.85	4	4	4	13	628	69.2786	6.65381
	A2	Sequence	# PSMs	# Proteins	# Protein Groups	Protein Group Accessions	Modifications	ΔCn	q-Value	PEP	IonScore	Exp Value	Charge	MH+ [Da]	ΔM [ppm]	RT [min]	# Missed Cleavages
	High	DLLPEDFVVYTYNK	5	4	1	F8WC54		0	0	4.22e-16	75.75	3.45761e-06	2	1715.69	-93.2614	13.3833	0
	High	QVSYVIQAEGK	2	4	1	F8WC54		0	0	6.087e-15	70.66	1.44314e-05	2	1221.57	-61.149	4.61667	0
	High	mDDVYKEPLK	3	4	1	F8WC54	M1(Oxidation)	0	0	0.0001047	51.38	0.00119138	2	1253.53	-60.272	2.83333	1
	High	EHIIHLER	1	4	1	F8WC54		0	0	0.001805	47.99	0.00337328	2	1046.53	-39.6241	1.31667	0
	High	MDDVYKEPLK	2	4	1	F8WC54		0	0.003	0.04731	26.35	0.352476	3	1237.53	-71.0406	3.66667	1
P08238	Heat shock protein HSP 90-beta OS=Homo sapiens GN=HSP90AB1 PE=1 SV=4 - [HS90B_HUMAN]	332.21	15.47	1	5	9	11	724	83.2121	5.03369
	A2	Sequence	# PSMs	# Proteins	# Protein Groups	Protein Group Accessions	Modifications	ΔCn	q-Value	PEP	IonScore	Exp Value	Charge	MH+ [Da]	ΔM [ppm]	RT [min]	# Missed Cleavages
	High	NPDDITQEEYGEFYK	1	1	1	P08238		0	0	4.22e-16	105.11	3.53642e-09	2	1847.69	-56.4747	6.78333	0
	High	ELISNASDALDK	2	2	2	P08238;P14625		0	0	4.22e-16	78.6	2.12372e-06	2	1275.65	7.81724	4.21667	0
	High	HSQFIGYPITLYLEK	1	1	1	P08238		0	0	4.689e-16	71.17	9.59378e-06	3	1809	20.5946	12.6667	0
	High	YHTSQSGDEMTSLSEYVSR	1	1	1	P08238		0	0	2.316e-13	68.74	1.27311e-05	3	2176.92	-13.6728	6.73333	0
	High	YIDQEELNK	1	3	2	P07900;P08238		0	0	3.222e-09	54.59	0.000579169	2	1151.55	-4.52252	1.23333	0
	High	EDQTEYLEER	2	3	2	P07900;P08238		0	0	5.747e-06	42.39	0.00899756	2	1311.49	-58.8931	2	0
	High	SIYYITGESK	1	1	1	P08238		0	0	0.001699	42.12	0.0111613	2	1160.53	-43.6678	3.75	0
	High	EGLELPEDEEEK	1	3	2	P07900;P08238		0	0.009	0.1676	28.44	0.21447	2	1416.57	-45.898	4.48333	0
	Medium	IDIIPNPQER	1	1	1	P08238		0	0.021	0.3345	31.89	0.109076	2	1194.63	-12.5963	5.51667	0
Q86SR1-2	Isoform 2 of Polypeptide N-acetylgalactosaminyltransferase 10 OS=Homo sapiens GN=GALNT10 - [GLT10_HUMAN]	331.715	24.77	2	10	10	13	541	61.9079	8.48486
	A2	Sequence	# PSMs	# Proteins	# Protein Groups	Protein Group Accessions	Modifications	ΔCn	q-Value	PEP	IonScore	Exp Value	Charge	MH+ [Da]	ΔM [ppm]	RT [min]	# Missed Cleavages
	High	HLSAGDVAVQK	1	2	1	Q86SR1-2		0	0	5.808e-14	80.24	1.53622e-06	2	1124.53	-65.0741	0.516667	0
	High	FYPPVEPPAAAWGEIR	3	2	1	Q86SR1-2		0	0	3.468e-11	65.24	3.31842e-05	2	1799.79	-66.062	11.4333	0
	High	GAFDWEMYYK	1	2	1	Q86SR1-2		0	0	1.485e-09	61.98	9.96126e-05	2	1309.59	28.1707	10.45	0
	High	SPPELVAEIVLVDDFSDR	2	2	1	Q86SR1-2		0	0	3.417e-08	60.27	0.000106471	3	2001.09	33.8943	17.3833	0
	High	VPAGVSLAR	1	2	1	Q86SR1-2		0	0	1.074e-05	59.34	0.000174968	2	869.493	-31.8093	2.05	0
	High	ADPSDPFESPVMAGGLFAVDR	1	2	1	Q86SR1-2		0	0	9.872e-08	53.82	0.000391717	3	2178.06	17.4998	14.2	0
	High	HGALGSPLR	1	2	1	Q86SR1-2		0	0	0.004552	44.13	0.00775825	2	907.513	2.04083	0.883333	0
	High	QPDGTPGGSGAAVAPAAGQGSHSR	1	2	1	Q86SR1-2		0	0	0.0001874	37.97	0.0173233	3	2132.97	-19.4352	0.35	0
	High	IAWDLPK	1	2	1	Q86SR1-2		0	0.002	0.01335	49.89	0.00185233	2	842.473	-5.20838	7.08333	0
	Medium	TFFLGDGQK	1	2	1	Q86SR1-2		0	0.023	0.3704	41.6	0.0114014	2	1012.43	-76.2005	5.56667	0
P10586-2	Isoform 2 of Receptor-type tyrosine-protein phosphatase F OS=Homo sapiens GN=PTPRF - [PTPRF_HUMAN]	331.328	7.01	2	9	9	9	1898	211.553	6.41748
	A2	Sequence	# PSMs	# Proteins	# Protein Groups	Protein Group Accessions	Modifications	ΔCn	q-Value	PEP	IonScore	Exp Value	Charge	MH+ [Da]	ΔM [ppm]	RT [min]	# Missed Cleavages
	High	FEVIEFDDGAGSVLR	1	2	1	P10586-2		0	0	4.22e-16	104.69	4.31494e-09	2	1653.69	-72.1101	12.3667	0
	High	HNTDAGLLTTVGSLLPGITYSLR	1	2	1	P10586-2		0	0	2.123e-13	84.5	3.21993e-07	3	2399.13	-69.8357	18.6333	0
	High	YSIGGLSPFSEYAFR	1	2	1	P10586-2		0	0	4.562e-10	60.53	0.000110418	2	1693.73	-52.7698	13.95	0
	High	NVLELSNVVR	1	2	1	P10586-2		0	0	0.006709	58.13	0.000288635	2	1142.59	-52.6241	8.01667	0
	High	VTFDPTSSYTLEDLKPDTLYR	1	2	1	P10586-2		0	0	1.134e-07	56.86	0.000165366	3	2461.35	53.6517	12.2167	0
	High	YSAPANLYVR	1	2	1	P10586-2		0	0	9.901e-08	52.74	0.000894208	2	1153.57	-23.6985	4.71667	0
	High	TDEDVPSGPPR	1	2	1	P10586-2		0	0	4.312e-07	47.17	0.00312167	2	1169.49	-43.3076	0.883333	0
	High	WFYIVVVPIDR	1	2	1	P10586-2		0	0	0.003052	37.25	0.0285844	2	1406.75	-21.6228	16.6333	0
	High	AHTDVGPGPESSPVLVR	1	2	1	P10586-2		0	0.001	0.01102	37.23	0.0236164	3	1717.86	-18.2871	3.68333	0
Q86SJ2	Amphoterin-induced protein 2 OS=Homo sapiens GN=AMIGO2 PE=1 SV=1 - [AMGO2_HUMAN]	328.629	18.39	1	8	8	14	522	57.8965	8.39697
	A2	Sequence	# PSMs	# Proteins	# Protein Groups	Protein Group Accessions	Modifications	ΔCn	q-Value	PEP	IonScore	Exp Value	Charge	MH+ [Da]	ΔM [ppm]	RT [min]	# Missed Cleavages
	High	ALGFIHEAQVGER	3	1	1	Q86SJ2		0	0	1.056e-14	75.71	3.87629e-06	2	1426.65	-63.8473	6.26667	0
	High	IGLLDSEWIPVSFAK	4	1	1	Q86SJ2		0	0	3.06e-15	75.11	3.94186e-06	2	1674.85	-34.3301	16.7	0
	High	TGNANTDFIWVGPDNR	1	1	1	Q86SJ2		0	0	5.293e-07	47.19	0.00241787	2	1776.69	-77.3054	8.96667	0
	High	LAELmFLDVSYNR	1	1	1	Q86SJ2	M5(Oxidation)	0	0	1.067e-05	34.22	0.0535875	2	1586.75	-22.4691	12.35	0
	High	HFSSVMDFK	2	1	1	Q86SJ2		0	0.001	0.01029	45.55	0.00451909	2	1097.43	-69.0411	5.11667	0
	High	NAVFQELK	1	1	1	Q86SJ2		0	0.002	0.02249	34.85	0.064928	2	948.493	-23.435	5.33333	0
	High	IPSMPMHHINLVPGK	1	1	1	Q86SJ2		0	0.002	0.02066	26.24	0.313386	4	1670.94	30.6228	6.68333	0
	High	VPGNLFR	1	1	1	Q86SJ2		0	0.005	0.07877	32.52	0.151526	2	802.413	-55.2308	5.15	0
Q9UBQ6	Exostosin-like 2 OS=Homo sapiens GN=EXTL2 PE=1 SV=1 - [EXTL2_HUMAN]	320.336	19.39	1	5	5	10	330	37.4413	8.95361
	A2	Sequence	# PSMs	# Proteins	# Protein Groups	Protein Group Accessions	Modifications	ΔCn	q-Value	PEP	IonScore	Exp Value	Charge	MH+ [Da]	ΔM [ppm]	RT [min]	# Missed Cleavages
	High	VIVVWNNIGEK	2	1	1	Q9UBQ6		0	0	1.401e-13	73.99	6.23875e-06	2	1270.55	-128.084	9.56667	0
	High	LVNIYDSmPLR	1	1	1	Q9UBQ6	M8(Oxidation)	0	0	2.08e-08	66.26	3.71804e-05	2	1336.61	-60.0645	8.3	0
	High	APDELWNSLGPHPIPVIFK	2	1	1	Q9UBQ6		0	0	4.311e-11	66.22	2.18246e-05	3	2130.06	-38.9166	16.4833	0
	High	LVNIYDSMPLR	1	1	1	Q9UBQ6		0	0	2.11e-11	62.27	9.61725e-05	2	1320.63	-49.4974	11.45	0
	High	TSGIFVKPVNMDNLEK	2	1	1	Q9UBQ6		0	0	0.006053	43.34	0.00579077	3	1791.93	-3.12209	9.46667	0
	High	YLELFQR	2	1	1	Q9UBQ6		0	0	0.007539	41.86	0.0101524	2	968.413	-110.798	9.76667	0
H3BMA1	Mesothelin (Fragment) OS=Homo sapiens GN=MSLN PE=4 SV=2 - [H3BMA1_HUMAN]	318.97	21.26	6	6	6	11	334	37.6476	5.97314
	A2	Sequence	# PSMs	# Proteins	# Protein Groups	Protein Group Accessions	Modifications	ΔCn	q-Value	PEP	IonScore	Exp Value	Charge	MH+ [Da]	ΔM [ppm]	RT [min]	# Missed Cleavages
	High	TDAVLPLTVAEVQK	2	6	1	H3BMA1		0	0	4.22e-16	102.22	8.38808e-09	2	1483.77	-43.1251	9.71667	0
	High	VNAIPFTYEQLDVLK	2	6	1	H3BMA1		0	0	4.22e-16	69.87	1.33177e-05	2	1749.87	-39.7217	14.65	0
	High	IQSFLGGAPTEDLK	2	6	1	H3BMA1		0	0	3.304e-14	64.26	5.64709e-05	2	1475.59	-122.925	9.4	0
	High	LLGPHVEGLK	3	6	1	H3BMA1		0	0	1.339e-05	44.22	0.00756318	2	1062.61	-16.881	4.5	0
	High	EIDESLIFYK	1	6	1	H3BMA1		0	0	0.0007366	42.06	0.0104017	2	1256.65	9.37576	10.3667	0
	Medium	QLDVLYPK	1	6	1	H3BMA1		0	0.01	0.1802	30.63	0.190552	2	975.473	-80.2359	6.5	0
P00338	L-lactate dehydrogenase A chain OS=Homo sapiens GN=LDHA PE=1 SV=2 - [LDHA_HUMAN]	315.763	22.59	2	6	7	11	332	36.6654	8.26514
	A2	Sequence	# PSMs	# Proteins	# Protein Groups	Protein Group Accessions	Modifications	ΔCn	q-Value	PEP	IonScore	Exp Value	Charge	MH+ [Da]	ΔM [ppm]	RT [min]	# Missed Cleavages
	High	DLADELALVDVIEDK	4	2	1	P00338		0	0	4.22e-16	112.91	6.70815e-10	2	1657.77	-48.5277	17.3	0
	High	VTLTSEEEAR	1	2	1	P00338		0	0	2.084e-12	75.5	5.37184e-06	2	1134.51	-44.9866	2.5	0
	High	DQLIYNLLK	1	2	1	P00338		0	0	0.0004982	51.59	0.00143678	2	1119.55	-78.7349	13.2833	0
	High	QVVESAYEVIK	2	2	1	P00338		0	0	4.826e-07	43.16	0.0078328	2	1264.61	-51.9273	7.1	0
	High	SADTLWGIQK	1	2	1	P00338		0	0.001	0.011	45.52	0.00532331	2	1118.55	-28.0522	8.05	0
	High	GEMMDLQHGSLFLR	1	2	1	P00338		0	0.002	0.01534	20.51	1.22354	3	1633.83	26.224	11.5833	0
	Medium	LNLVQR	1	3	2	P00338;P07195		0	0.012	0.2155	36.95	0.0350187	2	742.473	21.1349	3.2	0
Q02809	Procollagen-lysine,2-oxoglutarate 5-dioxygenase 1 OS=Homo sapiens GN=PLOD1 PE=1 SV=2 - [PLOD1_HUMAN]	314.295	13.34	2	7	7	8	727	83.4974	6.94678
	A2	Sequence	# PSMs	# Proteins	# Protein Groups	Protein Group Accessions	Modifications	ΔCn	q-Value	PEP	IonScore	Exp Value	Charge	MH+ [Da]	ΔM [ppm]	RT [min]	# Missed Cleavages
	High	FLGSGGFIGYAPNLSK	1	2	1	Q02809		0	0	4.22e-16	117.11	2.48033e-10	2	1627.81	-21.6351	10.6167	0
	High	SEDYVDIVQGR	1	2	1	Q02809		0	0	4.22e-16	88.74	2.0891e-07	2	1280.57	-30.4925	5.36667	0
	High	IFQNLDGALDEVVLK	2	2	1	Q02809		0	0	4.22e-16	86.64	2.84186e-07	2	1673.83	-46.7358	13.3667	0
	High	LQLNYLGNYIPR	1	2	1	Q02809		0	0	9.879e-09	54.41	0.000520543	2	1463.77	-19.0179	11.75	0
	High	AQVEEFLAQHGSEYQSVK	1	2	1	Q02809		0	0	4.155e-08	47.67	0.0017502	3	2049.9	-44.9948	6.33333	0
	High	HTLGHLLSLDSYR	1	2	1	Q02809		0	0	0.0004214	38.38	0.0207434	3	1511.82	12.5051	6.81667	0
	High	LTHYHEGLPTTR	1	2	1	Q02809		0	0	0.002079	26.59	0.315545	3	1424.67	-43.9925	1	0
H0YD13	CD44 antigen OS=Homo sapiens GN=CD44 PE=1 SV=2 - [H0YD13_HUMAN]	311.485	10.19	21	2	2	15	206	22.6686	8.19189
	A2	Sequence	# PSMs	# Proteins	# Protein Groups	Protein Group Accessions	Modifications	ΔCn	q-Value	PEP	IonScore	Exp Value	Charge	MH+ [Da]	ΔM [ppm]	RT [min]	# Missed Cleavages
	High	YGFIEGHVVIPR	7	21	1	H0YD13		0	0	2.201e-12	72.33	9.16074e-06	2	1386.75	-0.1283	7.8	0
	High	FAGVFHVEK	8	21	1	H0YD13		0	0	0.001931	45.58	0.00553388	3	1033.56	8.56795	3.88333	0
P32004-3	Isoform 3 of Neural cell adhesion molecule L1 OS=Homo sapiens GN=L1CAM - [L1CAM_HUMAN]	308.143	9.21	3	7	7	10	1248	138.821	6.21436
	A2	Sequence	# PSMs	# Proteins	# Protein Groups	Protein Group Accessions	Modifications	ΔCn	q-Value	PEP	IonScore	Exp Value	Charge	MH+ [Da]	ΔM [ppm]	RT [min]	# Missed Cleavages
	High	LVLSDLHLLTQSQVR	3	3	1	P32004-3		0	0	4.22e-16	93.51	5.65092e-08	2	1721.91	-45.4076	11.85	0
	High	AQLLVVGSPGPVPR	2	3	1	P32004-3		0	0	6.54e-14	71.95	1.08154e-05	2	1389.75	-49.3742	7.41667	0
	High	YGPGEPSPVSETVVTPEAAPEK	1	3	1	P32004-3		0	0	1.587e-10	55.32	0.000269236	3	2240.94	-69.9683	5.98333	0
	High	LVVFPTDDISLK	1	3	1	P32004-3		0	0	0.005592	44.3	0.00625294	2	1346.69	-47.4777	11.3667	0
	High	WRPVDLAQVK	1	3	1	P32004-3		0	0	0.00266	42.79	0.0075089	2	1211.65	-30.4195	6.68333	0
	High	AFGAPVPSVQWLDEDGTTVLQDER	1	3	1	P32004-3		0	0	7.182e-05	32.76	0.0395394	3	2630.01	-101.891	14.6667	0
	Medium	HGLLLANAYIYVVQLPAK	1	3	1	P32004-3		0	0.012	0.2352	46.41	0.00269815	3	1983.15	1.40456	15.35	0
P22413	Ectonucleotide pyrophosphatase/phosphodiesterase family member 1 OS=Homo sapiens GN=ENPP1 PE=1 SV=2 - [ENPP1_HUMAN]	298.876	13.51	1	9	9	12	925	104.857	7.13721
	A2	Sequence	# PSMs	# Proteins	# Protein Groups	Protein Group Accessions	Modifications	ΔCn	q-Value	PEP	IonScore	Exp Value	Charge	MH+ [Da]	ΔM [ppm]	RT [min]	# Missed Cleavages
	High	VDGMVGMLMDGLK	1	1	1	P22413		0	0	1.802e-15	74.02	6.33252e-06	2	1365.59	-47.509	14.9833	0
	High	ILAVLQWLQLPK	2	1	1	P22413		0	0	2.839e-14	72.26	8.10615e-06	2	1421.81	-52.9099	19.1333	0
	High	YYSFNYEGIAR	2	1	1	P22413		0	0	1.144e-11	65.85	3.81963e-05	2	1382.53	-75.8303	8.13333	0
	High	ITDVEHITGLSFYQQR	1	1	1	P22413		0	0	1.3e-11	51.07	0.000932091	3	1906.86	-57.8778	9.48333	0
	High	AEYLHTWGGLLPVISK	2	1	1	P22413		0	0	1.712e-12	49.04	0.00157856	3	1783.92	-32.9357	13.5167	0
	High	HDSSWVEELLMLHR	1	1	1	P22413		0	0	6.329e-10	35.9	0.0349574	3	1751.91	29.6851	14	0
	High	VSYGFLSPPQLNK	1	1	1	P22413		0	0	0.001704	17.64	2.68009	2	1449.69	-55.8518	10.1167	0
	High	KEPVSDILK	1	1	1	P22413		0	0.002	0.02276	42.57	0.0101733	2	1028.55	-44.6918	2.71667	1
	High	IEPLTFYLDPQWQLALNPSER	1	1	1	P22413		0	0.006	0.09814	10	7.885	3	2530.23	-28.5763	18.7	0
Q16706	Alpha-mannosidase 2 OS=Homo sapiens GN=MAN2A1 PE=1 SV=2 - [MA2A1_HUMAN]	297.669	6.82	1	6	6	8	1144	131.057	7.57666
	A2	Sequence	# PSMs	# Proteins	# Protein Groups	Protein Group Accessions	Modifications	ΔCn	q-Value	PEP	IonScore	Exp Value	Charge	MH+ [Da]	ΔM [ppm]	RT [min]	# Missed Cleavages
	High	IQFGTLSDFFDALDK	1	1	1	Q16706		0	0	4.22e-16	96.89	2.56113e-08	2	1716.73	-67.1554	18.75	0
	High	LLAENNEIISNIR	1	1	1	Q16706		0	0	4.22e-16	89.92	1.27222e-07	2	1498.73	-59.8692	7.95	0
	High	FIWSEISYLSK	2	1	1	Q16706		0	0	1.745e-15	79.13	1.95793e-06	2	1372.67	-30.6322	14	0
	High	NLGLFQHHDAITGTAK	1	1	1	Q16706		0	0	3.008e-08	55.02	0.000382609	3	1722.78	-67.806	5.15	0
	High	YLVVYNPLEQDR	1	1	1	Q16706		0	0	0.0002913	50.47	0.00123262	2	1508.65	-80.66	10.3667	0
	High	VLLAPLGDDFR	2	1	1	Q16706		0	0.001	0.01299	36.51	0.040919	2	1215.65	-16.9028	11.1167	0
P42785	Lysosomal Pro-X carboxypeptidase OS=Homo sapiens GN=PRCP PE=1 SV=1 - [PCP_HUMAN]	296.854	20.97	1	7	7	11	496	55.7639	7.21045
	A2	Sequence	# PSMs	# Proteins	# Protein Groups	Protein Group Accessions	Modifications	ΔCn	q-Value	PEP	IonScore	Exp Value	Charge	MH+ [Da]	ΔM [ppm]	RT [min]	# Missed Cleavages
	High	NALDPMSVLLAR	2	1	1	P42785		0	0	5.799e-12	84.37	5.80016e-07	2	1299.73	18.2438	12.9	0
	High	HLNFLTSEQALADFAELIK	2	1	1	P42785		0	0	5.545e-08	61.27	7.22189e-05	3	2160.03	-50.0895	18.7	0
	High	YYGESLPFGDNSFK	2	1	1	P42785		0	0	5.357e-06	53.66	0.000575614	2	1623.63	-61.5213	9.56667	0
	High	ALGSLHLPTNPTSLPAVAK	1	1	1	P42785		0	0	6.01e-09	48.28	0.00157509	3	1886.97	-55.3611	9.63333	0
	High	VDHFGFNTVK	1	1	1	P42785		0	0	3.357e-05	33.63	0.0772733	3	1163.55	-33.505	3.83333	0
	High	DITDTLVAVTISEGAHHLDLR	1	1	1	P42785		0	0	0.0001678	19.77	0.971618	4	2276.02	-74.7055	15.95	0
	High	AMLVFAEHR	1	1	1	P42785		0	0.001	0.011	35.76	0.0563838	2	1073.57	15.4643	4.63333	0
	High	NALDPmSVLLAR	1	1	1	P42785	M6(Oxidation)	0	0.002	0.03846	34.59	0.0568395	2	1315.59	-84.5269	8.55	0
Q01459	Di-N-acetylchitobiase OS=Homo sapiens GN=CTBS PE=1 SV=1 - [DIAC_HUMAN]	275.809	26.49	1	8	8	11	385	43.7316	6.63916
	A2	Sequence	# PSMs	# Proteins	# Protein Groups	Protein Group Accessions	Modifications	ΔCn	q-Value	PEP	IonScore	Exp Value	Charge	MH+ [Da]	ΔM [ppm]	RT [min]	# Missed Cleavages
	High	SYDWSQITTVATFGK	2	1	1	Q01459		0	0	4.22e-16	91.25	9.98109e-08	2	1703.71	-67.4162	13.25	0
	High	HHPDFEVFVFDVGQK	2	1	1	Q01459		0	0	4.22e-16	76.6	2.65157e-06	3	1800.87	-2.79008	12.7167	0
	High	EIEGSQVTFDVAWSPK	1	1	1	Q01459		0	0	4.766e-05	50.71	0.00104789	2	1792.71	-90.6826	10.95	0
	High	DPAGHFHQVWYDNPQSISLK	2	1	1	Q01459		0	0	5.493e-10	47.3	0.00178574	3	2338.92	-87.6409	9.31667	0
	High	ATYIQNYR	1	1	1	Q01459		0	0.005	0.08027	25.31	0.541332	2	1028.43	-80.9561	2.3	0
	High	QQTEEMWEVLKPK	1	1	1	Q01459		0	0.005	0.06942	22.63	0.676194	3	1645.86	18.1945	9.48333	0
	Medium	DIIDPAFR	1	1	1	Q01459		0	0.018	0.2792	28.3	0.314902	2	946.473	-28.0916	7.13333	0
	Medium	APYYNYK	1	1	1	Q01459		0	0.048	0.9951	28.39	0.311703	2	918.433	-3.12262	1.78333	0
A0A087X208	Agrin OS=Homo sapiens GN=AGRN PE=4 SV=1 - [A0A087X208_HUMAN]	271.721	5.44	8	8	8	8	1930	202.162	6.3667
	A2	Sequence	# PSMs	# Proteins	# Protein Groups	Protein Group Accessions	Modifications	ΔCn	q-Value	PEP	IonScore	Exp Value	Charge	MH+ [Da]	ΔM [ppm]	RT [min]	# Missed Cleavages
	High	DFLALALLDGR	1	8	1	A0A087X208		0	0	6.777e-15	93.72	8.0975e-08	2	1203.65	-17.0713	16.6667	0
	High	SIESTLDDLFR	1	8	1	A0A087X208		0	0	2.3e-12	75.08	4.47833e-06	2	1295.65	3.77576	16.55	0
	High	SAGDVDTLAFDGR	1	8	1	A0A087X208		0	0	2.427e-12	65.75	4.04031e-05	2	1323.55	-49.0256	5.7	0
	High	AIVDVHFDPTTAFR	1	8	1	A0A087X208		0	0	6.454e-05	54.53	0.000533666	3	1588.74	-48.1166	11.05	0
	High	FDTGSGPAVLTSAVPVEPGQWHR	1	8	1	A0A087X208		0	0	1.159e-09	49.89	0.000986164	3	2407.89	-130.407	10.4167	0
	High	LELGIGPGAATR	1	8	1	A0A087X208		0	0	7.673e-07	47.42	0.00295792	2	1154.65	-0.128108	6.13333	0
	High	VLGAPVPAFEGR	1	8	1	A0A087X208		0	0	1.539e-05	44.76	0.00528362	2	1212.61	-50.2122	7.23333	0
	High	SFLAFPTLR	1	8	1	A0A087X208		0	0.005	0.07674	27.68	0.291996	2	1051.57	-19.7969	12.8167	0
P61812	Transforming growth factor beta-2 OS=Homo sapiens GN=TGFB2 PE=1 SV=1 - [TGFB2_HUMAN]	271.189	11.59	2	4	5	10	414	47.7172	8.52881
	A2	Sequence	# PSMs	# Proteins	# Protein Groups	Protein Group Accessions	Modifications	ΔCn	q-Value	PEP	IonScore	Exp Value	Charge	MH+ [Da]	ΔM [ppm]	RT [min]	# Missed Cleavages
	High	FAGIDGTSTYTSGDQK	3	2	1	P61812		0	0	4.22e-16	89.98	1.48432e-07	2	1647.53	-131.717	5.28333	0
	High	IEQLSNMIVK	1	2	1	P61812		0	0	1.99e-12	70.08	1.77156e-05	2	1174.59	-48.8322	7.58333	0
	High	IELYQILK	3	2	1	P61812		0	0.001	0.011	45.09	0.0062955	2	1019.63	18.7637	11.4667	0
	High	FDVSAMEK	2	2	1	P61812		0	0.001	0.011	41.27	0.0122082	2	926.373	-60.5889	4.8	0
	Medium	WIHEPK	1	3	2	P61812;P01137		0	0.015	0.2603	23.61	0.79568	2	809.393	-46.6497	0.966667	0
G3V0E5	Transferrin receptor (P90, CD71), isoform CRA_c OS=Homo sapiens GN=TFRC PE=1 SV=1 - [G3V0E5_HUMAN]	269.129	13.4	2	8	8	8	679	75.9166	6.81494
	A2	Sequence	# PSMs	# Proteins	# Protein Groups	Protein Group Accessions	Modifications	ΔCn	q-Value	PEP	IonScore	Exp Value	Charge	MH+ [Da]	ΔM [ppm]	RT [min]	# Missed Cleavages
	High	VSASPLLYTLIEK	1	2	1	G3V0E5		0	0	4.22e-16	87.88	2.45046e-07	2	1433.81	-8.60497	12.7667	0
	High	LAQMFSDMVLK	1	2	1	G3V0E5		0	0	4.22e-16	78.29	2.17337e-06	2	1282.67	15.0093	10.6833	0
	High	ILNIFGVIK	1	2	1	G3V0E5		0	0	1.626e-11	74.37	8.05954e-06	2	1016.69	41.6961	13.4333	0
	High	DSAQNSVIIVDK	1	2	1	G3V0E5		0	0	8.473e-16	70.21	1.53162e-05	2	1288.59	-63.3698	3.2	0
	High	VEYHFLSPYVSPK	1	2	1	G3V0E5		0	0	2.773e-06	42.28	0.0081813	3	1565.79	-9.22511	7.75	0
	High	SSGLPNIPVQTISR	1	2	1	G3V0E5		0	0	2.12e-06	40.96	0.0108267	2	1468.79	-13.0433	7.5	0
	High	YNSQLLSFVR	1	2	1	G3V0E5		0	0	0.003625	39.92	0.0159257	2	1226.65	-0.0879793	9.5	0
	High	AVLGTSNFK	1	2	1	G3V0E5		0	0.002	0.02268	26.07	0.440708	2	936.533	18.9765	2.78333	0
P00751	Complement factor B OS=Homo sapiens GN=CFB PE=1 SV=2 - [CFAB_HUMAN]	267.7	9.16	3	7	7	9	764	85.4785	7.06396
	A2	Sequence	# PSMs	# Proteins	# Protein Groups	Protein Group Accessions	Modifications	ΔCn	q-Value	PEP	IonScore	Exp Value	Charge	MH+ [Da]	ΔM [ppm]	RT [min]	# Missed Cleavages
	High	VSEADSSNADWVTK	1	3	1	P00751		0	0	4.22e-16	96.17	3.31764e-08	2	1508.63	-35.5871	2.4	0
	High	YGLVTYATYPK	1	3	1	P00751		0	0	2.453e-15	78.49	2.1782e-06	2	1275.61	-38.6151	6.61667	0
	High	DISEVVTPR	1	3	1	P00751		0	0	0.0004221	54.06	0.000792946	2	1015.47	-68.1239	3.18333	0
	High	EAGIPEFYDYDVALIK	3	3	1	P00751		0	0	2.613e-11	48.67	0.0015315	2	1842.85	-34.3803	14.2833	0
	High	ALFVSEEEKK	1	3	1	P00751		0	0.001	0.011	45.16	0.00531096	2	1179.57	-44.8619	1.63333	1
	High	ALFVSEEEK	1	3	1	P00751		0	0.003	0.0527	27.31	0.317963	2	1051.47	-55.1112	3.2	0
	Medium	EELLPAQDIK	1	3	1	P00751		0	0.015	0.2564	30.5	0.137698	2	1155.57	-45.7937	5.11667	0
Q13308-5	Isoform 5 of Inactive tyrosine-protein kinase 7 OS=Homo sapiens GN=PTK7 - [PTK7_HUMAN]	263.164	10.17	4	6	6	8	816	89.7072	6.97607
	A2	Sequence	# PSMs	# Proteins	# Protein Groups	Protein Group Accessions	Modifications	ΔCn	q-Value	PEP	IonScore	Exp Value	Charge	MH+ [Da]	ΔM [ppm]	RT [min]	# Missed Cleavages
	High	INSVEVYDGTWYR	1	4	1	Q13308-5		0	0	1.937e-15	95.79	3.45359e-08	2	1601.71	-29.1987	8.41667	0
	High	VVLAPQDVVVAR	3	4	1	Q13308-5		0	0	1.754e-15	74.75	5.39294e-06	2	1265.73	-19.7103	6.65	0
	High	NQMLISEDSR	1	4	1	Q13308-5		0	0	7.991e-05	67.88	2.71604e-05	2	1192.51	-41.9265	2.21667	0
	High	HPASEAEIQPQTQVTLR	1	4	1	Q13308-5		0	0	4.463e-10	49.75	0.00118795	3	1904.82	-87.7222	3.56667	0
	High	ADGSSLPEWVTDNAGTLHFAR	1	4	1	Q13308-5		0	0	2.716e-08	47.83	0.00145862	3	2244	-32.3729	12.5333	0
	Medium	WIEAGPVVLK	1	4	1	Q13308-5		0	0.029	0.5808	31.12	0.123861	2	1111.59	-52.4904	8.75	0
Q12841-2	Isoform 2 of Follistatin-related protein 1 OS=Homo sapiens GN=FSTL1 - [FSTL1_HUMAN]	261.81	13.55	2	3	3	12	273	31.2081	5.59229
	A2	Sequence	# PSMs	# Proteins	# Protein Groups	Protein Group Accessions	Modifications	ΔCn	q-Value	PEP	IonScore	Exp Value	Charge	MH+ [Da]	ΔM [ppm]	RT [min]	# Missed Cleavages
	High	GAQTQTEEEMTR	5	2	1	Q12841-2		0	0	3.339e-13	68.96	1.92746e-05	2	1380.53	-53.1157	0.75	0
	High	IIQWLEAEIIPDGWFSK	3	2	1	Q12841-2		0	0	1.628e-09	57.35	0.000192729	2	2045.09	8.98838	17.5333	0
	High	LDSSEFLK	4	2	1	Q12841-2		0	0.001	0.011	45.28	0.00491273	2	938.453	-32.2423	5.35	0
P50897	Palmitoyl-protein thioesterase 1 OS=Homo sapiens GN=PPT1 PE=1 SV=1 - [PPT1_HUMAN]	261.02	9.15	1	2	2	4	306	34.1713	6.52197
	A2	Sequence	# PSMs	# Proteins	# Protein Groups	Protein Group Accessions	Modifications	ΔCn	q-Value	PEP	IonScore	Exp Value	Charge	MH+ [Da]	ΔM [ppm]	RT [min]	# Missed Cleavages
	High	ETIPLQETSLYTQDR	2	1	1	P50897		0	0	4.22e-16	97.52	2.38522e-08	2	1793.73	-88.5962	8.61667	0
	High	IPGIYVLSLEIGK	2	1	1	P50897		0	0	4.22e-16	88.03	2.34445e-07	2	1401.79	-30.3311	15.8167	0
Q9UNN8	Endothelial protein C receptor OS=Homo sapiens GN=PROCR PE=1 SV=1 - [EPCR_HUMAN]	257.944	15.13	1	3	3	11	238	26.6546	7.18115
	A2	Sequence	# PSMs	# Proteins	# Protein Groups	Protein Group Accessions	Modifications	ΔCn	q-Value	PEP	IonScore	Exp Value	Charge	MH+ [Da]	ΔM [ppm]	RT [min]	# Missed Cleavages
	High	TQSGLQSYLLQFHGLVR	5	1	1	Q9UNN8		0	0	4.22e-16	71.38	8.46408e-06	2	1946.91	-67.8037	14.8167	0
	High	LHMLQISYFR	2	1	1	Q9UNN8		0	0	7.053e-11	59.74	0.000169128	2	1307.63	-46.0434	11.3	0
	High	LHmLQISYFR	3	1	1	Q9UNN8	M3(Oxidation)	0	0	1.147e-08	52.64	0.000826827	2	1323.61	-56.756	8.71667	0
	Medium	TLAFPLTIR	1	1	1	Q9UNN8		0	0.012	0.2138	38.81	0.0252852	2	1031.61	-11.7466	12.3167	0
P60709	Actin, cytoplasmic 1 OS=Homo sapiens GN=ACTB PE=1 SV=1 - [ACTB_HUMAN]	257.801	28.8	2	9	9	18	375	41.7097	5.47803
	A2	Sequence	# PSMs	# Proteins	# Protein Groups	Protein Group Accessions	Modifications	ΔCn	q-Value	PEP	IonScore	Exp Value	Charge	MH+ [Da]	ΔM [ppm]	RT [min]	# Missed Cleavages
	High	SYELPDGQVITIGNER	2	2	1	P60709		0	0	3.958e-12	80.86	9.74988e-07	2	1790.69	-111.28	11.2	0
	High	GYSFTTTAER	2	2	1	P60709		0	0	6.756e-09	56.98	0.000368622	2	1132.43	-83.2172	3.75	0
	High	AGFAGDDAPR	1	2	1	P60709		0	0	1.911e-05	55.61	0.000568265	2	976.333	-118.431	1.73333	0
	High	HQGVmVGMGQK	1	2	1	P60709	M5(Oxidation)	0	0	2.962e-12	52.15	0.00111515	2	1187.49	-61.746	1.1	0
	High	VAPEEHPVLLTEAPLNPK	7	2	1	P60709		0	0	4.703e-05	52.15	0.000635137	2	1953.93	-67.4424	8.58333	0
	High	EITALAPSTMK	1	2	1	P60709		0	0	0.0001608	50.32	0.00169397	2	1161.47	-125.468	5.46667	0
	High	EITALAPSTmK	1	2	1	P60709	M10(Oxidation)	0	0	2.321e-06	48.77	0.00230834	2	1177.55	-51.4991	3.25	0
	High	QEYDESGPSIVHR	1	2	1	P60709		0	0.001	0.01236	41.81	0.00966349	2	1516.59	-72.523	2.9	0
	High	IWHHTFYNELR	1	2	1	P60709		0	0.001	0.01129	17.79	2.41028	3	1515.63	-81.6459	6.13333	0
	High	DLTDYLmK	1	2	1	P60709	M7(Oxidation)	0	0.002	0.01397	32.18	0.113471	2	1014.41	-67.5691	7.75	0
P10619-2	Isoform 2 of Lysosomal protective protein OS=Homo sapiens GN=CTSA - [PPGB_HUMAN]	257.1	8.21	4	3	3	5	463	52.4552	6.97607
	A2	Sequence	# PSMs	# Proteins	# Protein Groups	Protein Group Accessions	Modifications	ΔCn	q-Value	PEP	IonScore	Exp Value	Charge	MH+ [Da]	ΔM [ppm]	RT [min]	# Missed Cleavages
	High	YGDSGEQIAGFVK	1	4	1	P10619-2		0	0	4.22e-16	108.9	1.93173e-09	2	1370.59	-48.1601	6.8	0
	High	DTVVVQDLGNIFTR	3	4	1	P10619-2		0	0	4.22e-16	104.98	4.14106e-09	2	1576.75	-50.9261	13.75	0
	High	HLHYWFVESQK	1	4	1	P10619-2		0	0.003	0.05106	24.83	0.490482	3	1473.69	-28.4623	7.3	0
Q9BQT9	Calsyntenin-3 OS=Homo sapiens GN=CLSTN3 PE=1 SV=1 - [CSTN3_HUMAN]	251.046	6.17	2	4	4	5	956	106.031	5.43994
	A2	Sequence	# PSMs	# Proteins	# Protein Groups	Protein Group Accessions	Modifications	ΔCn	q-Value	PEP	IonScore	Exp Value	Charge	MH+ [Da]	ΔM [ppm]	RT [min]	# Missed Cleavages
	High	IEYAPGAGSLALFPGIR	1	2	1	Q9BQT9		0	0	4.22e-16	89.78	1.25236e-07	2	1731.85	-52.0817	13.8833	0
	High	ESLLLDTTSLQQR	1	2	1	Q9BQT9		0	0	1.071e-15	76.98	2.76918e-06	2	1503.67	-85.5558	8.28333	0
	High	VNDVNEFAPVFVER	1	2	1	Q9BQT9		0	0	7.529e-13	71.59	8.86545e-06	2	1634.73	-51.787	10.35	0
	High	LHGSGVPFEAVILDK	2	2	1	Q9BQT9		0	0	2.409e-13	66.57	2.69858e-05	2	1581.85	-6.8767	10.4	0
E7EPS8	Receptor-type tyrosine-protein phosphatase mu OS=Homo sapiens GN=PTPRM PE=1 SV=2 - [E7EPS8_HUMAN]	241.558	4.96	3	6	6	7	1390	156.975	6.91748
	A2	Sequence	# PSMs	# Proteins	# Protein Groups	Protein Group Accessions	Modifications	ΔCn	q-Value	PEP	IonScore	Exp Value	Charge	MH+ [Da]	ΔM [ppm]	RT [min]	# Missed Cleavages
	High	AVSSFDPEIDLSNQSGR	1	3	1	E7EPS8		0	0	1.513e-15	85.49	3.60878e-07	2	1821.79	-37.7145	7.93333	0
	High	GFGPPATNQFTTK	2	3	1	E7EPS8		0	0	4.22e-16	82.48	9.02769e-07	2	1365.61	-49.1193	5.08333	0
	High	LWLQGIDVR	1	3	1	E7EPS8		0	0	5.277e-12	69.79	1.82306e-05	2	1099.67	42.5691	10.3667	0
	High	SNSPPGLLNVYVK	1	3	1	E7EPS8		0	0	2.281e-12	65.89	3.70475e-05	2	1387.65	-75.8965	8.6	0
	High	IYFQAASR	1	3	1	E7EPS8		0	0	0.00759	39.98	0.0163351	2	955.433	-70.0185	2.45	0
	High	LILMNPEGR	1	3	1	E7EPS8		0	0.001	0.011	50.26	0.00187719	2	1042.49	-75.5093	5.6	0
A0A087WX99	Cadherin-4 OS=Homo sapiens GN=CDH4 PE=4 SV=1 - [A0A087WX99_HUMAN]	241.41	5.35	3	4	4	7	822	90.0815	4.85596
	A2	Sequence	# PSMs	# Proteins	# Protein Groups	Protein Group Accessions	Modifications	ΔCn	q-Value	PEP	IonScore	Exp Value	Charge	MH+ [Da]	ΔM [ppm]	RT [min]	# Missed Cleavages
	High	TDPVTNEGMVTVVK	3	3	1	A0A087WX99		0	0	4.22e-16	94.7	4.79464e-08	2	1489.69	-42.9806	4.8	0
	High	GPFPQQLVR	2	3	1	A0A087WX99		0	0	0.001441	53.24	0.00078653	2	1041.59	8.33539	5.5	0
	High	AVDYELNR	1	3	1	A0A087WX99		0	0	0.004592	46	0.00468844	2	979.433	-52.7325	1.73333	0
	High	DQPHSPNWNAVYR	1	3	1	A0A087WX99		0	0.003	0.05197	22.72	0.69333	3	1583.73	-6.03927	4.28333	0
P11021	78 kDa glucose-regulated protein OS=Homo sapiens GN=HSPA5 PE=1 SV=2 - [GRP78_HUMAN]	239.892	12.39	1	5	6	6	654	72.2884	5.16064
	A2	Sequence	# PSMs	# Proteins	# Protein Groups	Protein Group Accessions	Modifications	ΔCn	q-Value	PEP	IonScore	Exp Value	Charge	MH+ [Da]	ΔM [ppm]	RT [min]	# Missed Cleavages
	High	IINEPTAAAIAYGLDK	1	4	2	P11021;P11142-2		0	0	4.22e-16	95.4	3.7377e-08	2	1659.85	-25.6456	9.36667	0
	High	TWNDPSVQQDIK	1	1	1	P11021		0	0	4.457e-16	70.39	1.37071e-05	2	1430.61	-54.7793	4.25	0
	High	ITPSYVAFTPEGER	1	1	1	P11021		0	0	2.307e-13	65.47	3.72051e-05	2	1566.75	-17.353	6.86667	0
	High	ELEEIVQPIISK	1	1	1	P11021		0	0	7.543e-09	57.27	0.000284999	2	1397.81	17.1926	8.73333	0
	High	VTHAVVTVPAYFNDAQR	1	1	1	P11021		0	0	3.545e-08	53.61	0.000481023	3	1887.9	-40.1476	7.06667	0
	High	VYEGERPLTK	1	1	1	P11021		0	0	0.004043	32.56	0.095978	2	1191.59	-37.0411	0.416667	0
Q15262	Receptor-type tyrosine-protein phosphatase kappa OS=Homo sapiens GN=PTPRK PE=1 SV=2 - [PTPRK_HUMAN]	237.942	9.24	6	10	10	12	1439	161.998	5.89697
	A2	Sequence	# PSMs	# Proteins	# Protein Groups	Protein Group Accessions	Modifications	ΔCn	q-Value	PEP	IonScore	Exp Value	Charge	MH+ [Da]	ΔM [ppm]	RT [min]	# Missed Cleavages
	High	LWHLDPDTEYEIR	2	6	1	Q15262		0	0	1.151e-12	60.54	0.000111842	2	1686.73	-47.161	9.33333	0
	High	EPLDPNGIITQYEISYSSIR	1	6	1	Q15262		0	0	1.064e-12	54.18	0.000329809	3	2295.15	-2.15435	14.4333	0
	High	SLQGTSFENK	1	6	1	Q15262		0	0	2.636e-05	53.05	0.000769682	2	1110.45	-80.9561	1.13333	0
	High	GSGVSNFAQLIVR	2	6	1	Q15262		0	0	1.457e-07	52.55	0.000926136	2	1347.65	-63.2714	11.1667	0
	High	MILTNPEGR	1	6	1	Q15262		0	0	0.0002848	48.96	0.00253607	2	1030.49	-41.0754	2.6	0
	High	GLNPGTLNILVR	1	6	1	Q15262		0	0	1.326e-07	48.62	0.00212427	2	1266.73	-15.937	10.7	0
	High	KESEETIIQTDEDVPGPVPVK	1	6	1	Q15262		0	0	6.916e-06	42.53	0.00493688	3	2310.06	-50.122	6.91667	1
	High	mTSGSWTETHAVNAPTYK	1	6	1	Q15262	M1(Oxidation)	0	0	5.227e-08	42.23	0.00649875	3	1996.8	-55.8593	3.35	0
	Medium	NGEDIPVAQTK	1	6	1	Q15262		0	0.014	0.2482	26.38	0.420243	2	1171.37	-190.1	0.95	0
	Medium	IFLNWK	1	6	1	Q15262		0	0.021	0.3258	34.07	0.0876718	2	820.453	-23.0335	8.81667	0
P01137	Transforming growth factor beta-1 OS=Homo sapiens GN=TGFB1 PE=1 SV=2 - [TGFB1_HUMAN]	236.925	20.77	1	5	6	10	390	44.3128	8.52881
	A2	Sequence	# PSMs	# Proteins	# Protein Groups	Protein Group Accessions	Modifications	ΔCn	q-Value	PEP	IonScore	Exp Value	Charge	MH+ [Da]	ΔM [ppm]	RT [min]	# Missed Cleavages
	High	VAGESAEPEPEPEADYYAK	2	1	1	P01137		0	0	1.089e-08	67.17	2.30048e-05	2	2051.69	-104.981	4.86667	0
	High	LLAPSDSPEWLSFDVTGVVR	1	1	1	P01137		0	0	4.22e-16	62.85	4.74443e-05	3	2187.99	-65.4138	16.45	0
	High	DNTLQVDINGFTTGR	1	1	1	P01137		0	0	2.937e-12	54.97	0.00041506	2	1650.65	-94.2281	11.1333	0
	High	EAVPEPVLLSR	3	1	1	P01137		0	0	5.227e-05	47.33	0.00288393	2	1209.63	-42.2508	7.7	0
	High	VEQHVELYQK	2	1	1	P01137		0	0	4.162e-11	46.41	0.00375981	2	1272.51	-114.41	2.15	0
	Medium	WIHEPK	1	3	2	P61812;P01137		0	0.015	0.2603	23.61	0.79568	2	809.393	-46.6497	0.966667	0
P54802	Alpha-N-acetylglucosaminidase OS=Homo sapiens GN=NAGLU PE=1 SV=2 - [ANAG_HUMAN]	236.266	9.69	1	6	6	8	743	82.2136	6.65381
	A2	Sequence	# PSMs	# Proteins	# Protein Groups	Protein Group Accessions	Modifications	ΔCn	q-Value	PEP	IonScore	Exp Value	Charge	MH+ [Da]	ΔM [ppm]	RT [min]	# Missed Cleavages
	High	LLLTSAPSLATSPAFR	2	1	1	P54802		0	0	1.116e-13	71.93	8.5345e-06	2	1644.89	-23.8848	10.75	0
	High	FLLGSWLEQAR	2	1	1	P54802		0	0	8.191e-11	62.75	9.15245e-05	2	1319.75	31.8333	14.15	0
	High	SDVFEAWR	1	1	1	P54802		0	0	2.185e-05	53.15	0.000842702	2	1009.41	-60.5282	7.46667	0
	High	LLVLDLFAESQPVYTR	1	1	1	P54802		0	0	2.182e-06	47.1	0.00227937	2	1863.85	-90.5801	17.9	0
	High	YGVSHPDAGAAWR	1	1	1	P54802		0	0	5.081e-06	42.78	0.00825906	3	1386.6	-42.9358	2.58333	0
	Medium	YDLLDLTR	1	1	1	P54802		0	0.034	0.7323	23.14	0.865027	2	1008.55	16.5109	10.2667	0
P04066	Tissue alpha-L-fucosidase OS=Homo sapiens GN=FUCA1 PE=1 SV=4 - [FUCO_HUMAN]	231.269	12.23	1	5	5	7	466	53.6547	6.84424
	A2	Sequence	# PSMs	# Proteins	# Protein Groups	Protein Group Accessions	Modifications	ΔCn	q-Value	PEP	IonScore	Exp Value	Charge	MH+ [Da]	ΔM [ppm]	RT [min]	# Missed Cleavages
	High	DLVGELGTALR	2	1	1	P04066		0	0	1.89e-14	93.94	7.39478e-08	2	1143.55	-73.5934	12.1	0
	High	ITMLGIQGDLK	1	1	1	P04066		0	0	4.22e-16	89.74	1.76348e-07	2	1188.63	-27.7781	9.61667	0
	High	FFHPEEWADLFQAAGAK	1	1	1	P04066		0	0	2.681e-05	43.74	0.00445493	3	1963.89	-24.6321	15.3333	0
	High	DGLIVPIFQER	2	1	1	P04066		0	0	0.0002112	40.42	0.0161138	2	1286.67	-29.2677	12.3667	0
	Medium	YVVLTTK	1	1	1	P04066		0	0.021	0.3381	33.47	0.077677	2	823.513	24.6773	2.5	0
P31431-2	Isoform 2 of Syndecan-4 OS=Homo sapiens GN=SDC4 - [SDC4_HUMAN]	223.582	24.84	2	4	4	6	153	16.5351	4.22119
	A2	Sequence	# PSMs	# Proteins	# Protein Groups	Protein Group Accessions	Modifications	ΔCn	q-Value	PEP	IonScore	Exp Value	Charge	MH+ [Da]	ΔM [ppm]	RT [min]	# Missed Cleavages
	High	ISPVEESEDVSNK	1	2	1	P31431-2		0	0	1.409e-14	77.55	2.57448e-06	2	1432.61	-47.1432	2.08333	0
	High	RISPVEESEDVSNK	1	2	1	P31431-2		0	0	9.189e-09	76.61	3.30574e-06	2	1588.67	-68.3954	1.46667	1
	High	ETEVIDPQDLLEGR	3	2	1	P31431-2		0	0	4.22e-16	71.95	8.87505e-06	2	1613.69	-67.589	12.1833	0
	Medium	KLEENEVIPK	1	2	1	P31431-2		0	0.014	0.2459	34.76	0.0578993	2	1198.61	-45.9848	1.95	1
O00754-2	Isoform 2 of Lysosomal alpha-mannosidase OS=Homo sapiens GN=MAN2B1 - [MA2B1_HUMAN]	222.476	8.71	2	7	7	8	1010	113.544	7.28369
	A2	Sequence	# PSMs	# Proteins	# Protein Groups	Protein Group Accessions	Modifications	ΔCn	q-Value	PEP	IonScore	Exp Value	Charge	MH+ [Da]	ΔM [ppm]	RT [min]	# Missed Cleavages
	High	LQETTLVANQLR	2	2	1	O00754-2		0	0	4.22e-16	89.32	1.82559e-07	2	1385.67	-73.6378	5.75	0
	High	LPVSEGVFVVK	1	2	1	O00754-2		0	0	1.969e-09	62.32	0.000110047	2	1173.61	-64.0142	8.36667	0
	High	HLVLLDTAQAAAAGHR	1	2	1	O00754-2		0	0	3.078e-13	51.82	0.000852653	3	1643.85	-31.7819	6.76667	0
	High	FQVIVYNPLGR	1	2	1	O00754-2		0	0	0.003421	43.13	0.00776306	2	1305.79	46.9386	11.25	0
	High	ELVDYFLNVATAQGR	1	2	1	O00754-2		0	0.003	0.04115	17.21	2.23092	3	1695.78	-55.8355	14.75	0
	High	TVDQYFYGIK	1	2	1	O00754-2		0	0.005	0.08784	33.37	0.0795093	2	1233.63	14.3333	8.01667	0
	Medium	FLEDTFGNDGRPR	1	2	1	O00754-2		0	0.012	0.2179	32.21	0.0784532	3	1523.7	-18.6156	4.83333	0
Q9BZM5	NKG2D ligand 2 OS=Homo sapiens GN=ULBP2 PE=1 SV=1 - [N2DL2_HUMAN]	219.877	15.85	1	4	4	8	246	27.3499	7.29834
	A2	Sequence	# PSMs	# Proteins	# Protein Groups	Protein Group Accessions	Modifications	ΔCn	q-Value	PEP	IonScore	Exp Value	Charge	MH+ [Da]	ΔM [ppm]	RT [min]	# Missed Cleavages
	High	EVVDILTEQLR	3	1	1	Q9BZM5		0	0	3.881e-15	78.93	2.12569e-06	2	1314.67	-40.8451	11.65	0
	High	DIQLENYTPK	2	1	1	Q9BZM5		0	0	8.927e-08	55.76	0.000478758	2	1220.53	-68.0505	5.68333	0
	Medium	EPLTLQAR	2	1	1	Q9BZM5		0	0.012	0.2286	31.61	0.119895	2	927.433	-100.415	2.43333	0
	Medium	MWTTVHPGAR	1	1	1	Q9BZM5		0	0.012	0.2224	19.4	1.7739	3	1155.57	-6.39042	3.56667	0
P55268	Laminin subunit beta-2 OS=Homo sapiens GN=LAMB2 PE=1 SV=2 - [LAMB2_HUMAN]	215.803	5.28	1	5	5	6	1798	195.854	6.52197
	A2	Sequence	# PSMs	# Proteins	# Protein Groups	Protein Group Accessions	Modifications	ΔCn	q-Value	PEP	IonScore	Exp Value	Charge	MH+ [Da]	ΔM [ppm]	RT [min]	# Missed Cleavages
	High	LQEGQTLEFLVASVPK	1	1	1	P55268		0	0	4.22e-16	106.39	2.72094e-09	2	1758.89	-40.3594	15.1833	0
	High	AETVQAALEEAQR	1	1	1	P55268		0	0	3.572e-10	69	1.84999e-05	2	1415.55	-112.923	6.08333	0
	High	VLELSIPASAEQIQHLAGAIAER	2	1	1	P55268		0	0	5.696e-08	54.8	0.000284938	3	2416.11	-88.6238	16.9167	0
	High	VLVLEMFSGGDAAALER	1	1	1	P55268		0	0	0.0005986	38.93	0.0154933	2	1777.71	-114.016	15.55	0
	High	TGGSAQPETPYSGPGLLIDSLVLLPR	1	1	1	P55268		0	0	2.949e-08	37.75	0.0128596	3	2638.17	-92.2363	19.2167	0
O14773	Tripeptidyl-peptidase 1 OS=Homo sapiens GN=TPP1 PE=1 SV=2 - [TPP1_HUMAN]	215.263	19.54	1	7	7	7	563	61.2096	6.48096
	A2	Sequence	# PSMs	# Proteins	# Protein Groups	Protein Group Accessions	Modifications	ΔCn	q-Value	PEP	IonScore	Exp Value	Charge	MH+ [Da]	ΔM [ppm]	RT [min]	# Missed Cleavages
	High	VPIPWVSGTSASTPVFGGILSLINEHR	1	1	1	O14773		0	0	4.22e-16	101.23	4.47493e-09	3	2834.46	-22.7996	18.9667	0
	High	ADPEEELSLTFALR	1	1	1	O14773		0	0	1.75e-15	65.22	3.92894e-05	2	1590.83	19.9028	13.2333	0
	High	LFGGNFAHQASVAR	1	1	1	O14773		0	0	2.876e-09	52.17	0.000902217	3	1474.68	-53.9743	4.95	0
	High	LYQQHGAGLFDVTR	1	1	1	O14773		0	0	3.11e-05	50.28	0.0013529	3	1604.88	35.7819	6.08333	0
	High	AYPDVAALSDGYWVVSNR	1	1	1	O14773		0	0	0.003557	27.56	0.206695	3	1982.91	-27.8856	12.4	0
	High	ILSGRPPLGFLNPR	1	1	1	O14773		0	0.002	0.03175	42.76	0.00784961	3	1536.99	54.9488	9.31667	0
	Medium	WLLAAGAQK	1	1	1	O14773		0	0.034	0.7292	23.03	0.968347	2	957.573	21.9744	5.51667	0
Q7Z7M9	Polypeptide N-acetylgalactosaminyltransferase 5 OS=Homo sapiens GN=GALNT5 PE=1 SV=1 - [GALT5_HUMAN]	214.005	6.6	1	5	5	7	940	106.199	9.46631
	A2	Sequence	# PSMs	# Proteins	# Protein Groups	Protein Group Accessions	Modifications	ΔCn	q-Value	PEP	IonScore	Exp Value	Charge	MH+ [Da]	ΔM [ppm]	RT [min]	# Missed Cleavages
	High	VAEVWLDEYK	1	1	1	Q7Z7M9		0	0	4.46e-14	75.93	4.11368e-06	2	1251.59	-26.2928	8.35	0
	High	ALLPEDSGTHQVLR	1	1	1	Q7Z7M9		0	0	2.423e-12	75.37	3.97851e-06	2	1535.69	-81.3821	4.58333	0
	High	WYLENVFPDLR	2	1	1	Q7Z7M9		0	0	2.353e-13	57.73	0.000247502	2	1451.71	-13.1623	16.4833	0
	High	EGNFNVYLSDLIPVDR	2	1	1	Q7Z7M9		0	0	2.975e-10	48.57	0.00164848	2	1850.81	-62.4903	15.7833	0
	High	EILLVDDFSTK	1	1	1	Q7Z7M9		0	0.001	0.01186	20.17	1.47944	2	1279.63	-35.4382	10.5833	0
Q5T7C4	High mobility group protein B1 OS=Homo sapiens GN=HMGB1 PE=1 SV=1 - [Q5T7C4_HUMAN]	209.132	28.48	3	4	4	5	158	18.2993	9.70068
	A2	Sequence	# PSMs	# Proteins	# Protein Groups	Protein Group Accessions	Modifications	ΔCn	q-Value	PEP	IonScore	Exp Value	Charge	MH+ [Da]	ΔM [ppm]	RT [min]	# Missed Cleavages
	High	HPDASVNFSEFSK	2	3	1	Q5T7C4		0	0	1.227e-15	74.18	5.28611e-06	2	1464.59	-56.4784	5.51667	0
	High	KHPDASVNFSEFSK	1	3	1	Q5T7C4		0	0	3.574e-09	67.12	2.53189e-05	3	1592.7	-47.0677	4.28333	1
	High	LGEmWNNTAADDKQPYEK	1	3	1	Q5T7C4	M4(Oxidation)	0	0	3.026e-15	66.21	2.47828e-05	3	2125.77	-86.6321	3.36667	1
	High	GEHPGLSIGDVAK	1	3	1	Q5T7C4		0	0	3.183e-08	55.48	0.00043561	2	1279.61	-40.198	3.91667	0
P14618	Pyruvate kinase PKM OS=Homo sapiens GN=PKM PE=1 SV=4 - [KPYM_HUMAN]	209.047	14.69	2	6	6	8	531	57.9	7.84033
	A2	Sequence	# PSMs	# Proteins	# Protein Groups	Protein Group Accessions	Modifications	ΔCn	q-Value	PEP	IonScore	Exp Value	Charge	MH+ [Da]	ΔM [ppm]	RT [min]	# Missed Cleavages
	High	DPVQEAWAEDVDLR	1	2	1	P14618		0	0	4.22e-16	72.27	7.92148e-06	2	1642.81	25.5002	9.75	0
	High	LDIDSPPITAR	1	2	1	P14618		0	0	8.694e-10	66.53	3.58509e-05	2	1197.59	-45.6899	5.36667	0
	High	GVNLPGAAVDLPAVSEK	1	2	1	P14618		0	0	2.827e-13	53.3	0.000630039	2	1636.73	-96.4348	9.15	0
	High	GDLGIEIPAEK	2	2	1	P14618		0	0	2.294e-05	50.44	0.00146301	2	1141.59	-15.1349	7.43333	0
	High	GDYPLEAVR	2	2	1	P14618		0	0	4.769e-05	46.1	0.0049892	2	1019.41	-100.997	4.23333	0
	High	LNFSHGTHEYHAETIK	1	2	1	P14618		0	0	8.194e-07	39.32	0.013841	3	1883.76	-78.6113	1.96667	0
Q8NBJ4-2	Isoform 2 of Golgi membrane protein 1 OS=Homo sapiens GN=GOLM1 - [GOLM1_HUMAN]	207.628	21.99	2	7	7	13	391	44.2463	4.90674
	A2	Sequence	# PSMs	# Proteins	# Protein Groups	Protein Group Accessions	Modifications	ΔCn	q-Value	PEP	IonScore	Exp Value	Charge	MH+ [Da]	ΔM [ppm]	RT [min]	# Missed Cleavages
	High	NIDVFNVEDQK	1	2	1	Q8NBJ4-2		0	0	4.189e-13	67.61	2.81223e-05	2	1320.61	-22.9878	6.85	0
	High	LQQDVLQFQK	3	2	1	Q8NBJ4-2		0	0	2.365e-09	56	0.00042049	2	1246.67	-5.08387	5.53333	0
	High	DTINLLDQR	1	2	1	Q8NBJ4-2		0	0	2.37e-07	55.74	0.000577775	2	1087.55	-19.804	6.05	0
	High	DQLVIPDGQEEEQEAAGEGR	1	2	1	Q8NBJ4-2		0	0	5.739e-07	43.88	0.00385728	3	2169.9	-43.3821	5.98333	0
	High	IQSSHNFQLESVNK	1	2	1	Q8NBJ4-2		0	0	1.716e-08	39.7	0.0139887	3	1630.71	-69.2734	2.93333	0
	High	KNEFQGELEK	1	2	1	Q8NBJ4-2		0	0.003	0.04042	31.74	0.112541	2	1221.59	-15.0033	1.5	1
	High	EQVVEDRPVGGR	5	2	1	Q8NBJ4-2		0	0.006	0.111	21.09	1.19701	2	1340.67	-14.2152	0.25	0
E7ETU9	Procollagen-lysine,2-oxoglutarate 5-dioxygenase 2 OS=Homo sapiens GN=PLOD2 PE=1 SV=1 - [E7ETU9_HUMAN]	206.925	10.24	3	6	6	6	703	81.1187	6.65381
	A2	Sequence	# PSMs	# Proteins	# Protein Groups	Protein Group Accessions	Modifications	ΔCn	q-Value	PEP	IonScore	Exp Value	Charge	MH+ [Da]	ΔM [ppm]	RT [min]	# Missed Cleavages
	High	IVGPEENLSQAEAR	1	3	1	E7ETU9		0	0	4.22e-16	89.37	1.63185e-07	2	1512.69	-48.0057	3.65	0
	High	SEDYVDIVQGNR	1	3	1	E7ETU9		0	0	4.22e-16	84.73	4.82221e-07	2	1394.53	-87.4687	5.35	0
	High	FLDILLTLDYPK	1	3	1	E7ETU9		0	0	3.816e-14	69.24	1.72611e-05	2	1450.89	50.6392	18.05	0
	High	GFALLNFVVK	1	3	1	E7ETU9		0	0	0.0007758	49.66	0.00205959	2	1107.51	-129.505	16.2	0
	High	YLNSGGFIGYAPYVNR	1	3	1	E7ETU9		0	0	0.001142	36.21	0.0281095	2	1790.85	-18.6324	10.1833	0
	Medium	IIAPLVTR	1	3	1	E7ETU9		0	0.012	0.2301	36.25	0.0388312	2	882.513	-73.0164	4.56667	0
P52799	Ephrin-B2 OS=Homo sapiens GN=EFNB2 PE=1 SV=1 - [EFNB2_HUMAN]	205.259	15.32	1	4	4	8	333	36.8998	8.85107
	A2	Sequence	# PSMs	# Proteins	# Protein Groups	Protein Group Accessions	Modifications	ΔCn	q-Value	PEP	IonScore	Exp Value	Charge	MH+ [Da]	ΔM [ppm]	RT [min]	# Missed Cleavages
	High	FLPGQGLVLYPQIGDK	3	1	1	P52799		0	0	7.175e-10	72.94	6.11824e-06	2	1744.85	-63.3795	13.8167	0
	High	VYmVDKDQADR	2	1	1	P52799	M3(Oxidation)	0	0	6.218e-05	49.97	0.00153255	2	1355.55	-54.0982	0.883333	1
	High	FQEFSPNLWGLEFQK	1	1	1	P52799		0	0	1.151e-08	47.9	0.00184562	3	1869.72	-107.848	16	0
	High	TVGQYEYYK	2	1	1	P52799		0	0.001	0.011	39.29	0.0185414	2	1150.39	-129.345	3.36667	0
P53634	Dipeptidyl peptidase 1 OS=Homo sapiens GN=CTSC PE=1 SV=2 - [CATC_HUMAN]	203.966	15.77	1	8	8	21	463	51.8203	6.99072
	A2	Sequence	# PSMs	# Proteins	# Protein Groups	Protein Group Accessions	Modifications	ΔCn	q-Value	PEP	IonScore	Exp Value	Charge	MH+ [Da]	ΔM [ppm]	RT [min]	# Missed Cleavages
	High	NVHGINFVSPVR	6	1	1	P53634		0	0	2.197e-09	61.75	0.000103526	2	1338.63	-70.9888	6.68333	0
	High	GIYHHTGLR	4	1	1	P53634		0	0	0.0002333	48.9	0.00222287	2	1053.53	-24.8098	0.05	0
	High	SWTATTYMEYETLTLGDMIR	1	1	1	P53634		0	0	1.077e-06	26.22	0.245467	3	2381.82	-119.176	17.4333	0
	High	KVVVYLQK	2	1	1	P53634		0	0.001	0.011	46.7	0.00442131	2	976.613	-6.4385	2.31667	1
	High	VVVYLQK	2	1	1	P53634		0	0.002	0.02638	36.93	0.0486036	2	848.493	-36.9101	2.6	0
	High	ILHLPTSWDWR	2	1	1	P53634		0	0.002	0.03629	18.51	1.95046	3	1423.74	-8.92339	13.0167	0
	High	SWTATTYMEYETLTLGDmIR	1	1	1	P53634	M18(Oxidation)	0	0.002	0.01722	13.87	3.60364	3	2397.9	-82.8933	15.5667	0
	Medium	YDHNFVK	2	1	1	P53634		0	0.023	0.3727	22.42	1.05738	2	922.433	-9.79792	0.466667	0
	Medium	WFAFFK	1	1	1	P53634		0	0.03	0.5888	21.02	2.04035	2	845.473	45.1961	14.4	0
P35555	Fibrillin-1 OS=Homo sapiens GN=FBN1 PE=1 SV=3 - [FBN1_HUMAN]	202.687	1.95	1	4	4	10	2871	312.022	4.93213
	A2	Sequence	# PSMs	# Proteins	# Protein Groups	Protein Group Accessions	Modifications	ΔCn	q-Value	PEP	IonScore	Exp Value	Charge	MH+ [Da]	ΔM [ppm]	RT [min]	# Missed Cleavages
	High	YLIESGNEDGFFK	2	1	1	P35555		0	0	3.353e-13	75.56	3.81377e-06	2	1518.59	-77.9919	10.9	0
	High	ILELLPALTTLTNHNR	6	1	1	P35555		0	0	3.422e-11	63.58	5.05626e-05	2	1818.79	-137.98	15.1333	0
	High	KPVAGTYSLQISSTPLYK	1	1	1	P35555		0	0	0.003818	30.14	0.10346	3	1953	-37.77	9.68333	0
	High	GYILQEDGR	1	1	1	P35555		0	0.002	0.01505	31.19	0.152826	2	1050.53	10.6918	2.86667	0
P52823	Stanniocalcin-1 OS=Homo sapiens GN=STC1 PE=1 SV=1 - [STC1_HUMAN]	199.037	12.15	1	3	3	4	247	27.6038	7.98682
	A2	Sequence	# PSMs	# Proteins	# Protein Groups	Protein Group Accessions	Modifications	ΔCn	q-Value	PEP	IonScore	Exp Value	Charge	MH+ [Da]	ΔM [ppm]	RT [min]	# Missed Cleavages
	High	VAAQNSAEVVR	1	1	1	P52823		0	0	2.043e-14	90.35	1.69015e-07	2	1143.55	-51.5918	0.25	0
	High	NPEAITEVVQLPNHFSNR	2	1	1	P52823		0	0	4.22e-16	77.51	1.72363e-06	3	2064.93	-58.4837	11.2333	0
	High	RNPEAITEVVQLPNHFSNR	1	1	1	P52823		0	0	9.067e-06	45.48	0.00259497	4	2221.06	-40.1436	10.0833	1
O43155	Leucine-rich repeat transmembrane protein FLRT2 OS=Homo sapiens GN=FLRT2 PE=1 SV=1 - [FLRT2_HUMAN]	192.99	10.91	1	5	5	5	660	74.0018	7.79639
	A2	Sequence	# PSMs	# Proteins	# Protein Groups	Protein Group Accessions	Modifications	ΔCn	q-Value	PEP	IonScore	Exp Value	Charge	MH+ [Da]	ΔM [ppm]	RT [min]	# Missed Cleavages
	High	NHLSSVPVGLPVDLQELR	1	1	1	O43155		0	0	6.122e-12	82.61	6.19279e-07	3	1972.95	-68.9804	11.3167	0
	High	LIVDGNLLTNK	1	1	1	O43155		0	0	1.933e-11	64.79	5.61731e-05	2	1199.65	-38.9679	7.16667	0
	High	LEELHLDDNSISTVGVEDGAFR	1	1	1	O43155		0	0	2.148e-11	60.99	6.87484e-05	3	2416.05	-48.5689	10.05	0
	High	LDISNNQLR	1	1	1	O43155		0	0	9.872e-09	52.22	0.00131054	2	1072.45	-113.635	2.95	0
	High	GIAEGTFSHLTK	1	1	1	O43155		0	0	3.699e-09	46.78	0.00373821	2	1260.61	-36.1792	4.4	0
P11142-2	Isoform 2 of Heat shock cognate 71 kDa protein OS=Homo sapiens GN=HSPA8 - [HSP7C_HUMAN]	192.38	12.58	3	3	4	4	493	53.4844	5.85889
	A2	Sequence	# PSMs	# Proteins	# Protein Groups	Protein Group Accessions	Modifications	ΔCn	q-Value	PEP	IonScore	Exp Value	Charge	MH+ [Da]	ΔM [ppm]	RT [min]	# Missed Cleavages
	High	IINEPTAAAIAYGLDK	1	4	2	P11021;P11142-2		0	0	4.22e-16	95.4	3.7377e-08	2	1659.85	-25.6456	9.36667	0
	High	TTPSYVAFTDTER	1	3	1	P11142-2		0	0	4.22e-16	84.95	4.67998e-07	2	1487.63	-46.1054	5.66667	0
	High	FEELNADLFR	1	3	1	P11142-2		0	0	1.222e-09	49.75	0.001734	2	1253.63	13.2272	9.81667	0
	High	SINPDEAVAYGAAVQAAILSGDK	1	3	1	P11142-2		0	0	4.125e-08	35.78	0.0244423	3	2259.99	-70.9007	14.65	0
O43505	N-acetyllactosaminide beta-1,3-N-acetylglucosaminyltransferase OS=Homo sapiens GN=B3GNT1 PE=1 SV=1 - [B3GN1_HUMAN]	188.347	7.71	1	3	3	4	415	47.0889	7.1958
	A2	Sequence	# PSMs	# Proteins	# Protein Groups	Protein Group Accessions	Modifications	ΔCn	q-Value	PEP	IonScore	Exp Value	Charge	MH+ [Da]	ΔM [ppm]	RT [min]	# Missed Cleavages
	High	TALASGGVLDASGDYR	2	1	1	O43505		0	0	4.22e-16	106.52	3.01507e-09	2	1552.57	-120.785	6.33333	0
	High	YEAAVPDPR	1	1	1	O43505		0	0.005	0.08638	35.42	0.0604873	2	1017.45	-46.4964	2.63333	0
	Medium	VPTFDER	1	1	1	O43505		0	0.015	0.2602	31.98	0.137074	2	863.413	-15.1468	2.61667	0
O15230	Laminin subunit alpha-5 OS=Homo sapiens GN=LAMA5 PE=1 SV=8 - [LAMA5_HUMAN]	188.1	2.27	1	6	6	7	3695	399.479	7.02002
	A2	Sequence	# PSMs	# Proteins	# Protein Groups	Protein Group Accessions	Modifications	ΔCn	q-Value	PEP	IonScore	Exp Value	Charge	MH+ [Da]	ΔM [ppm]	RT [min]	# Missed Cleavages
	High	DLADLAAYTALK	1	1	1	O15230		0	0	1.638e-15	92.32	9.50423e-08	2	1264.69	11.3246	11.8167	0
	High	LGLVWAALQGAR	1	1	1	O15230		0	0	2.622e-11	68.69	2.18698e-05	2	1254.71	-15.197	13.3167	0
	High	GFGEPFVLNPGTWALR	1	1	1	O15230		0	0	2.29e-10	57.81	0.000198113	2	1760.75	-90.4374	16.8	0
	High	FFLHGVTLVPIEEFSPEFVEPR	1	1	1	O15230		0	0	5.43e-09	40.48	0.0077852	3	2589.21	-51.5465	18.2833	0
	High	AGALLPAIHEQLR	2	1	1	O15230		0	0	3.023e-06	40	0.01632	3	1388.73	-54.3553	7.13333	0
	Medium	LLHSLDQAK	1	1	1	O15230		0	0.022	0.3467	10.95	13.6077	3	1024.47	-110.462	1.28333	0
P16870-2	Isoform 2 of Carboxypeptidase E OS=Homo sapiens GN=CPE - [CBPE_HUMAN]	186.879	17.95	2	5	5	7	440	49.8545	5.17334
	A2	Sequence	# PSMs	# Proteins	# Protein Groups	Protein Group Accessions	Modifications	ΔCn	q-Value	PEP	IonScore	Exp Value	Charge	MH+ [Da]	ΔM [ppm]	RT [min]	# Missed Cleavages
	High	ELLVIELSDNPGVHEPGEPEFK	1	2	1	P16870-2		0	0	2.916e-14	66.29	1.754e-05	3	2448.03	-83.3221	12.95	0
	High	YIGNmHGNEAVGR	2	2	1	P16870-2	M5(Oxidation)	0	0	1.672e-09	60.13	0.000145965	2	1433.61	-32.3399	0.333333	0
	High	LTASAPGYLAITK	1	2	1	P16870-2		0	0	7.613e-08	50.58	0.00139604	2	1305.67	-52.546	7.25	0
	High	YIGNMHGNEAVGR	1	2	1	P16870-2		0	0	3.889e-06	50.21	0.00144682	2	1417.59	-50.4009	1.53333	0
	High	SNAQGIDLNR	1	2	1	P16870-2		0	0	4.487e-05	48.41	0.00312434	2	1087.45	-88.6364	1.83333	0
	High	VAVPYSPAAGVDFELESFSER	1	2	1	P16870-2		0	0.002	0.02045	24.68	0.295815	3	2270.07	-14.191	14.85	0
P07942	Laminin subunit beta-1 OS=Homo sapiens GN=LAMB1 PE=1 SV=2 - [LAMB1_HUMAN]	181.079	3.58	2	4	4	4	1786	197.909	4.94482
	A2	Sequence	# PSMs	# Proteins	# Protein Groups	Protein Group Accessions	Modifications	ΔCn	q-Value	PEP	IonScore	Exp Value	Charge	MH+ [Da]	ΔM [ppm]	RT [min]	# Missed Cleavages
	High	VESLSQVEVILQHSAADIAR	1	2	1	P07942		0	0	2.868e-14	74.96	3.20909e-06	3	2165.07	-41.9038	15.3167	0
	High	DILAQSPAAEPLK	1	2	1	P07942		0	0	4.678e-14	69.64	1.68016e-05	2	1352.73	-6.91779	5.95	0
	High	AMDLDQDVLSALAEVEQLSK	1	2	1	P07942		0	0	9.653e-13	63.21	4.43863e-05	3	2174.97	-54.9961	19.7333	0
	High	IPSWTGAGFVR	1	2	1	P07942		0	0	1.063e-09	57.04	0.000366827	2	1190.59	-32.7634	9.15	0
Q99574	Neuroserpin OS=Homo sapiens GN=SERPINI1 PE=1 SV=1 - [NEUS_HUMAN]	178.432	14.88	1	6	6	8	410	46.3971	4.90674
	A2	Sequence	# PSMs	# Proteins	# Protein Groups	Protein Group Accessions	Modifications	ΔCn	q-Value	PEP	IonScore	Exp Value	Charge	MH+ [Da]	ΔM [ppm]	RT [min]	# Missed Cleavages
	High	ALGITEIFIK	2	1	1	Q99574		0	0	1.008e-10	63.79	8.13934e-05	2	1104.63	-30.4698	13.5333	0
	High	AQLVEEWANSVK	1	1	1	Q99574		0	0	2.835e-11	60.86	0.000128877	2	1373.75	33.996	9.58333	0
	High	FTVEQEIDLK	1	1	1	Q99574		0	0	1.19e-05	57.18	0.000321595	2	1221.57	-51.9641	8.38333	0
	High	QEVPLATLEPLVK	1	1	1	Q99574		0	0	1.791e-07	48.65	0.00200253	2	1436.75	-57.9487	12.1333	0
	High	VEVYLPR	2	1	1	Q99574		0	0.002	0.02123	36.63	0.0515365	2	875.413	-98.0542	5.05	0
	High	HSMGYDSLK	1	1	1	Q99574		0	0.003	0.05005	31.22	0.127082	2	1037.45	-18.6687	1.63333	0
O75882-3	Isoform 3 of Attractin OS=Homo sapiens GN=ATRN - [ATRN_HUMAN]	176.75	4.51	3	5	5	5	1198	133.613	6.97607
	A2	Sequence	# PSMs	# Proteins	# Protein Groups	Protein Group Accessions	Modifications	ΔCn	q-Value	PEP	IonScore	Exp Value	Charge	MH+ [Da]	ΔM [ppm]	RT [min]	# Missed Cleavages
	High	LTGSSGFVTDGPGNYK	1	3	1	O75882-3		0	0	4.22e-16	107.75	2.22525e-09	2	1599.63	-82.6864	4.43333	0
	High	YDVDTQMWTILK	1	3	1	O75882-3		0	0	1.585e-14	75.8	3.71262e-06	2	1512.71	-18.2638	13.5	0
	High	LTLTPWVGLR	1	3	1	O75882-3		0	0.001	0.01121	33.39	0.0707829	2	1155.57	-100.2	12.8333	0
	High	ALYVHGGYK	1	3	1	O75882-3		0	0.002	0.03233	29.23	0.220768	2	1007.47	-57.7563	1.1	0
	High	LADDLYR	1	3	1	O75882-3		0	0.003	0.05405	26.58	0.42111	2	865.413	-33.1841	2.48333	0
C9JR67	Epsilon-sarcoglycan OS=Homo sapiens GN=SGCE PE=4 SV=1 - [C9JR67_HUMAN]	170.423	15.42	5	5	5	6	428	48.7196	6.55127
	A2	Sequence	# PSMs	# Proteins	# Protein Groups	Protein Group Accessions	Modifications	ΔCn	q-Value	PEP	IonScore	Exp Value	Charge	MH+ [Da]	ΔM [ppm]	RT [min]	# Missed Cleavages
	High	NmNVEEmLASEVLGDFLGAVK	1	5	1	C9JR67	M2(Oxidation); M7(Oxidation)	0	0	2.697e-13	79.53	1.06582e-06	3	2297.97	-58.2709	19.9	0
	High	VPLPINDLK	1	5	1	C9JR67		0	0	0.001025	51.26	0.00133361	2	1008.55	-55.6619	8.81667	0
	High	EVENPQNQLR	2	5	1	C9JR67		0	0	1.74e-06	46.6	0.00342057	2	1226.55	-48.6876	0.966667	0
	High	QVSTYQEVIR	1	5	1	C9JR67		0	0	1.835e-05	42.98	0.0085293	2	1222.59	-40.8459	5.15	0
	High	NVYPSAGVLFVHVLER	1	5	1	C9JR67		0	0	0.008325	42.17	0.00672871	3	1799.94	-24.9479	15.5667	0
P15291-2	Isoform Short of Beta-1,4-galactosyltransferase 1 OS=Homo sapiens GN=B4GALT1 - [B4GT1_HUMAN]	170.172	17.4	2	5	5	9	385	42.5106	8.49951
	A2	Sequence	# PSMs	# Proteins	# Protein Groups	Protein Group Accessions	Modifications	ΔCn	q-Value	PEP	IonScore	Exp Value	Charge	MH+ [Da]	ΔM [ppm]	RT [min]	# Missed Cleavages
	High	HISVAMDK	2	2	1	P15291-2		0	0	1.239e-07	58.55	0.000258887	2	900.453	-8.98206	0.916667	0
	High	QQLDYGIYVINQAGDTIFNR	1	2	1	P15291-2		0	0	2.238e-13	58.26	0.000139203	3	2328.03	-58.6396	15.75	0
	High	VAIIIPFR	2	2	1	P15291-2		0	0	0.001296	53.03	0.0009569	2	928.573	-27.1146	11.65	0
	High	LLNVGFQEALK	2	2	1	P15291-2		0	0	1.87e-06	47.84	0.00303058	2	1231.65	-42.0881	9.78333	0
	High	ETMLSDGLNSLTYQVLDVQR	1	2	1	P15291-2		0	0	6.269e-07	38.02	0.0146954	3	2282.01	-56.0623	16.7333	0
	High	ETmLSDGLNSLTYQVLDVQR	1	2	1	P15291-2	M3(Oxidation)	0	0.001	0.01101	26.83	0.19888	3	2297.94	-83.923	14.7	0
Q9BRK5-6	Isoform 6 of 45 kDa calcium-binding protein OS=Homo sapiens GN=SDF4 - [CAB45_HUMAN]	168.022	16.38	2	5	5	8	348	39.5828	5.10986
	A2	Sequence	# PSMs	# Proteins	# Protein Groups	Protein Group Accessions	Modifications	ΔCn	q-Value	PEP	IonScore	Exp Value	Charge	MH+ [Da]	ΔM [ppm]	RT [min]	# Missed Cleavages
	High	DLGGFDEDAEPR	1	2	1	Q9BRK5-6		0	0	4.22e-16	78.6	2.24036e-06	2	1320.45	-89.0664	5.13333	0
	High	VDEETQEVLENLK	1	2	1	Q9BRK5-6		0	0	3.141e-14	74.03	5.65374e-06	2	1545.71	-33.3878	8.43333	0
	High	LEMDGHLNR	2	2	1	Q9BRK5-6		0	0	0.003013	46.2	0.00418117	2	1084.47	-44.0195	2.15	0
	High	TAEHFQEAmEESK	2	2	1	Q9BRK5-6	M9(Oxidation)	0	0	3.845e-10	45.96	0.00340848	3	1552.62	-27.7207	0.5	0
	High	GFHQEVFLGK	1	2	1	Q9BRK5-6		0	0	0.0004888	39.45	0.0206969	2	1161.59	-10.7163	4.81667	0
	High	TAEHFQEAMEESK	1	2	1	Q9BRK5-6		0	0.001	0.011	25.38	0.429531	3	1536.57	-63.8597	2.51667	0
Q5T8F0	Cathepsin L1 OS=Homo sapiens GN=CTSL PE=1 SV=1 - [Q5T8F0_HUMAN]	166.07	9.78	2	2	2	6	225	25.484	6.771
	A2	Sequence	# PSMs	# Proteins	# Protein Groups	Protein Group Accessions	Modifications	ΔCn	q-Value	PEP	IonScore	Exp Value	Charge	MH+ [Da]	ΔM [ppm]	RT [min]	# Missed Cleavages
	High	VFQEPLFYEAPR	1	2	1	Q5T8F0		0	0	4.22e-16	81.1	1.10887e-06	2	1495.63	-83.7959	10.8833	0
	High	MIELHNQEYR	3	2	1	Q5T8F0		0	0	7.208e-12	61.69	0.000112014	2	1332.55	-62.9003	3.31667	0
	High	mIELHNQEYR	2	2	1	Q5T8F0	M1(Oxidation)	0	0	1.457e-07	52.94	0.000893852	2	1348.53	-73.2151	2.43333	0
Q02818	Nucleobindin-1 OS=Homo sapiens GN=NUCB1 PE=1 SV=4 - [NUCB1_HUMAN]	165.313	13.45	1	5	5	7	461	53.8463	5.24951
	A2	Sequence	# PSMs	# Proteins	# Protein Groups	Protein Group Accessions	Modifications	ΔCn	q-Value	PEP	IonScore	Exp Value	Charge	MH+ [Da]	ΔM [ppm]	RT [min]	# Missed Cleavages
	High	LQAANAEDIK	1	1	1	Q02818		0	0	1.124e-06	60.08	0.000214512	2	1072.51	-47.2236	1.05	0
	High	LPEVEVPQHL	1	1	1	Q02818		0	0	1.244e-09	53.82	0.000754594	2	1160.61	-15.7916	8.03333	0
	High	LVTLEEFLASTQR	3	1	1	Q02818		0	0	7.76e-15	53.2	0.000624852	2	1506.81	-2.3745	15.5333	0
	High	EVWEELDGLDPNR	1	1	1	Q02818		0	0	0.0003404	43.38	0.00627494	2	1571.65	-51.5304	10.1333	0
	High	YLQEVIDVLETDGHFR	1	1	1	Q02818		0	0	5.113e-05	31.4	0.088345	3	1933.86	-56.9042	15.4333	0
A0A087WVM3	Protein CYR61 OS=Homo sapiens GN=CYR61 PE=4 SV=1 - [A0A087WVM3_HUMAN]	164.72	6.07	2	2	2	4	379	41.8112	8.03076
	A2	Sequence	# PSMs	# Proteins	# Protein Groups	Protein Group Accessions	Modifications	ΔCn	q-Value	PEP	IonScore	Exp Value	Charge	MH+ [Da]	ΔM [ppm]	RT [min]	# Missed Cleavages
	High	ELGFDASEVELTR	2	2	1	A0A087WVM3		0	0	4.22e-16	84.96	4.36762e-07	2	1465.65	-43.8494	9.55	0
	High	ILYNPLQGQK	2	2	1	A0A087WVM3		0	0	7.9e-05	45.84	0.00489305	2	1173.59	-59.6015	7.43333	0
P35052	Glypican-1 OS=Homo sapiens GN=GPC1 PE=1 SV=2 - [GPC1_HUMAN]	163.62	9.14	3	4	4	4	558	61.641	7.29834
	A2	Sequence	# PSMs	# Proteins	# Protein Groups	Protein Group Accessions	Modifications	ΔCn	q-Value	PEP	IonScore	Exp Value	Charge	MH+ [Da]	ΔM [ppm]	RT [min]	# Missed Cleavages
	High	SFVQGLGVASDVVR	1	3	1	P35052		0	0	4.22e-16	103.45	6.79591e-09	2	1433.69	-57.2354	9.41667	0
	High	NLLDSMVLITDK	1	3	1	P35052		0	0	4.22e-16	84.67	5.62968e-07	2	1361.67	-45.4059	14.1	0
	Medium	GFSLSDVPQAEISGEHLR	1	1	1	P35052		0	0.021	0.3289	15.4	2.7903	3	1941.99	9.71967	9.38333	0
	Medium	DLYSELR	1	3	1	P35052		0	0.026	0.4769	26.51	0.391657	2	895.453	0.806385	6.05	0
F8VVB9	Tubulin alpha-1B chain (Fragment) OS=Homo sapiens GN=TUBA1B PE=4 SV=3 - [F8VVB9_HUMAN]	162.133	11.74	5	2	2	3	247	27.5347	5.19873
	A2	Sequence	# PSMs	# Proteins	# Protein Groups	Protein Group Accessions	Modifications	ΔCn	q-Value	PEP	IonScore	Exp Value	Charge	MH+ [Da]	ΔM [ppm]	RT [min]	# Missed Cleavages
	High	AVFVDLEPTVIDEVR	2	5	1	F8VVB9		0	0	3.025e-11	75.19	3.75337e-06	2	1701.75	-89.9942	13.3667	0
	High	LISQIVSSITASLR	1	5	1	F8VVB9		0	0	9.433e-15	73.68	6.26966e-06	2	1487.81	-44.7018	18.35	0
Q9GZP0-2	Isoform 2 of Platelet-derived growth factor D OS=Homo sapiens GN=PDGFD - [PDGFD_HUMAN]	161.693	11.26	2	4	4	6	364	42.1399	8.08936
	A2	Sequence	# PSMs	# Proteins	# Protein Groups	Protein Group Accessions	Modifications	ΔCn	q-Value	PEP	IonScore	Exp Value	Charge	MH+ [Da]	ΔM [ppm]	RT [min]	# Missed Cleavages
	High	IAEFDTVEDLLK	2	2	1	Q9GZP0-2		0	0	4.22e-16	87.72	2.47734e-07	2	1392.71	-9.36153	13.7667	0
	High	LANVVFFPR	2	2	1	Q9GZP0-2		0	0	0.0001591	52.63	0.0010907	2	1062.51	-91.1122	10.2833	0
	Medium	FPNSYPR	1	2	1	Q9GZP0-2		0	0.012	0.2218	31.43	0.13835	2	880.413	-20.9878	2.23333	0
	Medium	YHEVLQFEPGHIK	1	2	1	Q9GZP0-2		0	0.024	0.3833	18.16	1.98049	3	1596.84	11.5826	6.3	0
P06748-3	Isoform 3 of Nucleophosmin OS=Homo sapiens GN=NPM1 - [NPM_HUMAN]	161.469	13.13	3	2	2	4	259	28.3827	4.71631
	A2	Sequence	# PSMs	# Proteins	# Protein Groups	Protein Group Accessions	Modifications	ΔCn	q-Value	PEP	IonScore	Exp Value	Charge	MH+ [Da]	ΔM [ppm]	RT [min]	# Missed Cleavages
	High	VDNDENEHQLSLR	1	3	1	P06748-3		0	0	4.22e-16	81.91	9.115e-07	2	1568.51	-138.525	2.68333	0
	High	mSVQPTVSLGGFEITPPVVLR	2	3	1	P06748-3	M1(Oxidation)	0	0	1.7e-15	79.05	1.107e-06	3	2243.1	-51.3084	16.1667	0
	High	MSVQPTVSLGGFEITPPVVLR	1	3	1	P06748-3		0	0	4.044e-09	40.09	0.00869787	3	2227.29	31.35	16.6	0
P07195	L-lactate dehydrogenase B chain OS=Homo sapiens GN=LDHB PE=1 SV=2 - [LDHB_HUMAN]	160.215	14.07	1	3	4	5	334	36.6151	6.04932
	A2	Sequence	# PSMs	# Proteins	# Protein Groups	Protein Group Accessions	Modifications	ΔCn	q-Value	PEP	IonScore	Exp Value	Charge	MH+ [Da]	ΔM [ppm]	RT [min]	# Missed Cleavages
	High	SLADELALVDVLEDK	2	1	1	P07195		0	0	4.22e-16	96.2	3.31519e-08	2	1629.79	-40.2063	17.4167	0
	High	LIAPVAEEEATVPNNK	1	1	1	P07195		0	0	4.22e-16	73.17	5.92796e-06	2	1694.75	-84.5598	6.7	0
	High	LKDDEVAQLK	1	1	1	P07195		0	0.002	0.02597	43.69	0.00854271	2	1158.63	-3.29519	2.96667	1
	Medium	LNLVQR	1	3	2	P00338;P07195		0	0.012	0.2155	36.95	0.0350187	2	742.473	21.1349	3.2	0
Q92896	Golgi apparatus protein 1 OS=Homo sapiens GN=GLG1 PE=1 SV=2 - [GSLG1_HUMAN]	159.357	3.56	3	4	4	5	1179	134.464	6.90283
	A2	Sequence	# PSMs	# Proteins	# Protein Groups	Protein Group Accessions	Modifications	ΔCn	q-Value	PEP	IonScore	Exp Value	Charge	MH+ [Da]	ΔM [ppm]	RT [min]	# Missed Cleavages
	High	LLELQYFISR	1	3	1	Q92896		0	0	1.89e-15	82.22	8.93389e-07	2	1281.69	-21.431	14.0833	0
	High	IIIQESALDYR	2	3	1	Q92896		0	0	5.891e-14	81.52	1.14301e-06	2	1320.65	-47.793	7.28333	0
	High	MTAIIFSDYR	1	3	1	Q92896		0	0	3.181e-05	31.38	0.132456	2	1216.61	7.89247	9.31667	0
	High	VEELEmTEDIR	1	3	1	Q92896	M6(Oxidation)	0	0.001	0.011	18.74	2.17264	2	1379.61	-16.8474	3.41667	0
P07900	Heat shock protein HSP 90-alpha OS=Homo sapiens GN=HSP90AA1 PE=1 SV=5 - [HS90A_HUMAN]	158.593	9.29	2	3	6	7	732	84.6067	5.021
	A2	Sequence	# PSMs	# Proteins	# Protein Groups	Protein Group Accessions	Modifications	ΔCn	q-Value	PEP	IonScore	Exp Value	Charge	MH+ [Da]	ΔM [ppm]	RT [min]	# Missed Cleavages
	High	ELISNSSDALDK	1	2	1	P07900		0	0	3.865e-09	68.33	2.45164e-05	2	1291.55	-65.7642	2.78333	0
	High	HSQFIGYPITLFVEK	1	2	1	P07900		0	0	1.643e-12	66.44	2.84868e-05	3	1779	26.8722	13.6667	0
	High	YIDQEELNK	1	3	2	P07900;P08238		0	0	3.222e-09	54.59	0.000579169	2	1151.55	-4.52252	1.23333	0
	High	HIYYITGETK	1	2	1	P07900		0	0	1.361e-08	46.04	0.00380173	2	1224.55	-59.7834	2.18333	0
	High	EDQTEYLEER	2	3	2	P07900;P08238		0	0	5.747e-06	42.39	0.00899756	2	1311.49	-58.8931	2	0
	High	EGLELPEDEEEK	1	3	2	P07900;P08238		0	0.009	0.1676	28.44	0.21447	2	1416.57	-45.898	4.48333	0
O14657	Torsin-1B OS=Homo sapiens GN=TOR1B PE=1 SV=2 - [TOR1B_HUMAN]	157.75	13.1	1	3	3	3	336	37.9548	8.54346
	A2	Sequence	# PSMs	# Proteins	# Protein Groups	Protein Group Accessions	Modifications	ΔCn	q-Value	PEP	IonScore	Exp Value	Charge	MH+ [Da]	ΔM [ppm]	RT [min]	# Missed Cleavages
	High	DLEPVLSVGVFNNK	1	1	1	O14657		0	0	4.22e-16	106.78	2.88184e-09	2	1530.65	-106.875	12.7833	0
	High	NFVSQIVAENLHPK	1	1	1	O14657		0	0	4.01e-08	56.18	0.000320035	3	1595.82	-24.2099	12.7667	0
	High	AIFIFLSNAGGDLITK	1	1	1	O14657		0	0	6.312e-14	52.79	0.000671198	2	1679.73	-121.476	16.7833	0
Q9UKM7	Endoplasmic reticulum mannosyl-oligosaccharide 1,2-alpha-mannosidase OS=Homo sapiens GN=MAN1B1 PE=1 SV=2 - [MA1B1_HUMAN]	156.376	13.02	1	6	6	6	699	79.5298	7.72314
	A2	Sequence	# PSMs	# Proteins	# Protein Groups	Protein Group Accessions	Modifications	ΔCn	q-Value	PEP	IonScore	Exp Value	Charge	MH+ [Da]	ΔM [ppm]	RT [min]	# Missed Cleavages
	High	GVIDVFLHAWK	1	1	1	Q9UKM7		0	0	1.335e-11	61.6	0.000105227	2	1284.75	33.2687	15.1167	0
	High	VPSGGYSSINNVQDPQKPEPR	1	1	1	Q9UKM7		0	0	4.963e-14	55.42	0.000270284	3	2268.93	-86.1177	2.75	0
	High	ADSYYEYLLK	1	1	1	Q9UKM7		0	0	3.258e-09	53.84	0.000669757	2	1264.57	-29.1703	8.93333	0
	High	ILGGLLSAYHLSGDSLFLR	1	1	1	Q9UKM7		0	0	1.231e-08	46.35	0.00293614	3	2032.32	94.8551	16.0167	0
	High	FAWGHDELKPVSR	1	1	1	Q9UKM7		0	0	0.0001533	35.16	0.0412075	3	1541.64	-97.6655	5.11667	0
	High	HNLLRPETVESLFYLYR	1	1	1	Q9UKM7		0	0.008	0.147	34.63	0.0333159	3	2150.22	35.385	13.9	0
P10124	Serglycin OS=Homo sapiens GN=SRGN PE=1 SV=3 - [SRGN_HUMAN]	156.337	20.89	1	2	2	9	158	17.6406	4.95752
	A2	Sequence	# PSMs	# Proteins	# Protein Groups	Protein Group Accessions	Modifications	ΔCn	q-Value	PEP	IonScore	Exp Value	Charge	MH+ [Da]	ΔM [ppm]	RT [min]	# Missed Cleavages
	High	GPMFELLPGESNK	7	1	1	P10124		0	0	4.661e-10	62.05	9.46206e-05	2	1418.61	-60.4731	9.91667	0
	High	GPmFELLPGESNK	1	1	1	P10124	M3(Oxidation)	0	0	6.25e-05	44.65	0.00501469	2	1434.63	-42.3125	7.98333	0
	Medium	NLPSDSQDLGQHGLEEDFmL	1	1	1	P10124	M19(Oxidation)	0	0.011	0.1963	17.9	1.56586	3	2260.83	-78.4358	12.05	0
P14625	Endoplasmin OS=Homo sapiens GN=HSP90B1 PE=1 SV=1 - [ENPL_HUMAN]	154.83	4.23	1	2	3	4	803	92.4113	4.84326
	A2	Sequence	# PSMs	# Proteins	# Protein Groups	Protein Group Accessions	Modifications	ΔCn	q-Value	PEP	IonScore	Exp Value	Charge	MH+ [Da]	ΔM [ppm]	RT [min]	# Missed Cleavages
	High	ELISNASDALDK	2	2	2	P08238;P14625		0	0	4.22e-16	78.6	2.12372e-06	2	1275.65	7.81724	4.21667	0
	High	GVVDSDDLPLNVSR	1	1	1	P14625		0	0	1.719e-11	78.29	2.26455e-06	2	1485.67	-55.004	7.28333	0
	Medium	LIINSLYK	1	1	1	P14625		0	0.011	0.1986	35.45	0.0563931	2	963.593	5.5543	7.15	0
A0A087WWP7	Receptor-type tyrosine-protein phosphatase gamma OS=Homo sapiens GN=PTPRG PE=1 SV=1 - [A0A087WWP7_HUMAN]	150.562	5.61	4	6	6	8	1354	151.444	5.98584
	A2	Sequence	# PSMs	# Proteins	# Protein Groups	Protein Group Accessions	Modifications	ΔCn	q-Value	PEP	IonScore	Exp Value	Charge	MH+ [Da]	ΔM [ppm]	RT [min]	# Missed Cleavages
	High	DDYFVSGAGLPGR	1	4	1	A0A087WWP7		0	0	8.889e-12	69.65	1.63727e-05	2	1353.59	-37.4543	6.81667	0
	High	DLLPASLGSYYR	1	4	1	A0A087WWP7		0	0	2.169e-13	65.31	4.79646e-05	2	1354.63	-49.7979	10.5	0
	High	DNSALDPIIHGLK	1	4	1	A0A087WWP7		0	0	0.0005775	41.3	0.0108639	2	1392.63	-82.9349	8.65	0
	High	HQSPIDILDQYAR	1	4	1	A0A087WWP7		0	0	1.28e-05	41.19	0.0110057	2	1555.77	-8.77887	10.3167	0
	High	ATISHVSPDSLYLFR	2	4	1	A0A087WWP7		0	0	0.008576	27.29	0.224339	2	1705.89	1.09742	10.4167	0
	High	ETFLDPFVLR	2	4	1	A0A087WWP7		0	0.001	0.011	31.49	0.116406	2	1236.65	-7.79355	14.5	0
H3BUH7	Fructose-bisphosphate aldolase A (Fragment) OS=Homo sapiens GN=ALDOA PE=1 SV=1 - [H3BUH7_HUMAN]	149.78	23.87	6	4	4	4	155	16.9068	8.55811
	A2	Sequence	# PSMs	# Proteins	# Protein Groups	Protein Group Accessions	Modifications	ΔCn	q-Value	PEP	IonScore	Exp Value	Charge	MH+ [Da]	ΔM [ppm]	RT [min]	# Missed Cleavages
	High	LQSIGTENTEENR	1	6	1	H3BUH7		0	0	4.22e-16	84.37	5.37973e-07	2	1490.53	-117.728	1.91667	0
	High	GILAADESTGSIAK	1	6	1	H3BUH7		0	0	1.251e-11	79.14	2.01499e-06	2	1332.59	-80.9609	4.98333	0
	High	QLLLTADDR	1	6	1	H3BUH7		0	0	0.001402	46.27	0.00451441	2	1044.49	-72.5021	5.26667	0
	Medium	LQSIGTENTEENRR	1	6	1	H3BUH7		0	0.012	0.2286	27.06	0.257695	3	1646.58	-142.037	1.53333	1
Q13332-6	Isoform 2 of Receptor-type tyrosine-protein phosphatase S OS=Homo sapiens GN=PTPRS - [PTPRS_HUMAN]	149.747	4.5	5	5	5	6	1910	212.352	6.7417
	A2	Sequence	# PSMs	# Proteins	# Protein Groups	Protein Group Accessions	Modifications	ΔCn	q-Value	PEP	IonScore	Exp Value	Charge	MH+ [Da]	ΔM [ppm]	RT [min]	# Missed Cleavages
	High	ITTVAHTEVGPGPESSPVVVR	2	5	1	Q13332-6		0	0	4.22e-16	80.81	8.75907e-07	3	2132.01	-60.6305	4.86667	0
	High	HNVDDSLLTTVGSLLEDETYTVR	1	5	1	Q13332-6		0	0	5.89e-09	43.28	0.00360409	3	2577.27	-0.975666	18.0833	0
	High	TFDPTTSYVVEDLKPNTEYAFR	1	5	1	Q13332-6		0	0	0.006203	33.16	0.0401905	3	2593.08	-65.6805	11.95	0
	High	TDEDVPSAPPR	1	5	1	Q13332-6		0	0	0.002986	32.87	0.0811032	2	1183.47	-72.9192	0.95	0
	Medium	NVLELTDVK	1	5	1	Q13332-6		0	0.048	0.9949	17.75	3.35089	2	1030.57	-5.07283	6.25	0
O60568	Procollagen-lysine,2-oxoglutarate 5-dioxygenase 3 OS=Homo sapiens GN=PLOD3 PE=1 SV=1 - [PLOD3_HUMAN]	149.13	9.35	1	5	5	5	738	84.7315	6.04932
	A2	Sequence	# PSMs	# Proteins	# Protein Groups	Protein Group Accessions	Modifications	ΔCn	q-Value	PEP	IonScore	Exp Value	Charge	MH+ [Da]	ΔM [ppm]	RT [min]	# Missed Cleavages
	High	LVGPEEALSPGEAR	1	1	1	O60568		0	0	1.739e-15	71.4	1.04246e-05	2	1424.65	-59.9079	4.85	0
	High	FLNSGGFIGFATTIHQIVR	1	1	1	O60568		0	0	1.008e-07	61.84	6.89332e-05	3	2077.98	-68.7277	15.6833	0
	High	SEDYVELVQR	1	1	1	O60568		0	0	2.998e-10	59.7	0.000162978	2	1237.63	21.6317	5.28333	0
	High	LYLDPGLR	1	1	1	O60568		0	0	0.008249	37.1	0.0415122	2	946.493	-45.3864	6.1	0
	Medium	NVAYDTLPIVVHGNGPTK	1	1	1	O60568		0	0.016	0.2655	22.29	0.692896	3	1894.92	-45.7881	7.11667	0
Q9UM22	Mammalian ependymin-related protein 1 OS=Homo sapiens GN=EPDR1 PE=1 SV=2 - [EPDR1_HUMAN]	148.449	18.3	1	4	4	4	224	25.4206	6.59521
	A2	Sequence	# PSMs	# Proteins	# Protein Groups	Protein Group Accessions	Modifications	ΔCn	q-Value	PEP	IonScore	Exp Value	Charge	MH+ [Da]	ΔM [ppm]	RT [min]	# Missed Cleavages
	High	ALLSYDGLNQR	1	1	1	Q9UM22		0	0	3.352e-12	70.54	1.42662e-05	2	1249.55	-80.7072	6.28333	0
	High	LFEYILLYK	1	1	1	Q9UM22		0	0	2.71e-11	66.5	4.06552e-05	2	1201.71	21.6126	13.7833	0
	High	DGVMFQIDQATK	1	1	1	Q9UM22		0	0	1.245e-05	58.51	0.000217947	2	1352.57	-58.28	7.73333	0
	High	FFDIQLGIK	1	1	1	Q9UM22		0	0	1.789e-06	47.1	0.00323382	2	1080.59	-14.9343	12.1667	0
O94907	Dickkopf-related protein 1 OS=Homo sapiens GN=DKK1 PE=1 SV=1 - [DKK1_HUMAN]	145.559	6.02	4	3	3	11	266	28.6526	8.39697
	A2	Sequence	# PSMs	# Proteins	# Protein Groups	Protein Group Accessions	Modifications	ΔCn	q-Value	PEP	IonScore	Exp Value	Charge	MH+ [Da]	ΔM [ppm]	RT [min]	# Missed Cleavages
	High	KGSHGLEIFQR	2	4	1	O94907		0	0	6.231e-14	80.62	1.43656e-06	2	1271.69	5.63979	4.11667	1
	High	GSHGLEIFQR	6	4	1	O94907		0	0	1.612e-06	48.1	0.00283743	2	1143.39	-173.045	5.2	0
	Medium	HFWSK	3	1	1	O94907		0	0.017	0.276	26.41	0.548887	2	704.313	-55.0436	1.81667	0
H0YA68	Alpha-mannosidase (Fragment) OS=Homo sapiens GN=MAN2B2 PE=3 SV=1 - [H0YA68_HUMAN]	145.16	4.2	4	3	3	3	953	107.558	7.04932
	A2	Sequence	# PSMs	# Proteins	# Protein Groups	Protein Group Accessions	Modifications	ΔCn	q-Value	PEP	IonScore	Exp Value	Charge	MH+ [Da]	ΔM [ppm]	RT [min]	# Missed Cleavages
	High	AYAANVYTSVVEELAR	1	4	1	H0YA68		0	0	1.093e-15	81.33	8.73878e-07	2	1755.73	-90.2916	14.9333	0
	High	FIAVEQEFFR	1	4	1	H0YA68		0	0	8.433e-09	63.6	6.515e-05	2	1285.63	-19.3585	11.8333	0
	High	IEQEYQAGPLELNR	1	4	1	H0YA68		0	0	1.472e-08	50.23	0.00122915	2	1659.77	-36.7628	6.31667	0
P10646	Tissue factor pathway inhibitor OS=Homo sapiens GN=TFPI PE=1 SV=1 - [TFPI1_HUMAN]	144.993	8.55	1	3	3	6	304	34.992	8.25049
	A2	Sequence	# PSMs	# Proteins	# Protein Groups	Protein Group Accessions	Modifications	ΔCn	q-Value	PEP	IonScore	Exp Value	Charge	MH+ [Da]	ΔM [ppm]	RT [min]	# Missed Cleavages
	High	FYYNSVIGK	2	1	1	P10646		0	0	1.213e-09	54.29	0.000749066	2	1090.45	-95.4355	7.03333	0
	High	IAYEEIFVK	2	1	1	P10646		0	0	3.298e-08	49.87	0.00165171	2	1111.57	-27.6257	9.31667	0
	High	FFFNIFTR	2	1	1	P10646		0	0	2.119e-06	46.75	0.00418999	2	1091.49	-68.3449	16.85	0
O95490-3	Isoform 3 of Latrophilin-2 OS=Homo sapiens GN=LPHN2 - [LPHN2_HUMAN]	144.356	7.93	10	6	6	6	1123	126.081	6.85889
	A2	Sequence	# PSMs	# Proteins	# Protein Groups	Protein Group Accessions	Modifications	ΔCn	q-Value	PEP	IonScore	Exp Value	Charge	MH+ [Da]	ΔM [ppm]	RT [min]	# Missed Cleavages
	High	SGENAASLANELAK	1	10	1	O95490-3		0	0	3.644e-08	60.85	0.000125885	2	1374.59	-67.8731	5.73333	0
	High	AIVDTVDNLLRPEALESWK	1	10	1	O95490-3		0	0	2.205e-05	50.35	0.000846459	3	2169.12	-18.2907	16.15	0
	High	NSIDYIYNTR	1	10	1	O95490-3		0	0	1.753e-08	48.51	0.00231828	2	1258.49	-90.2174	4.9	0
	High	SGEAIINYANYHDTSPYR	1	10	1	O95490-3		0	0	1.771e-08	46.22	0.00247616	3	2070.87	-41.6032	6.4	0
	High	LMEQLVDILDAQLQELKPSEK	1	10	1	O95490-3		0	0	0.0002515	39.1	0.00960225	3	2440.32	6.13259	19.25	0
	Medium	LVFIIYR	1	10	1	O95490-3		0	0.021	0.3127	40.26	0.0166479	2	923.693	131.42	10.5333	0
P08603	Complement factor H OS=Homo sapiens GN=CFH PE=1 SV=4 - [CFAH_HUMAN]	143.306	5.04	1	6	6	7	1231	139.005	6.60986
	A2	Sequence	# PSMs	# Proteins	# Protein Groups	Protein Group Accessions	Modifications	ΔCn	q-Value	PEP	IonScore	Exp Value	Charge	MH+ [Da]	ΔM [ppm]	RT [min]	# Missed Cleavages
	High	EIMENYNIALR	1	1	1	P08603		0	0	2.416e-11	66.29	3.75471e-05	2	1365.61	-51.587	7.73333	0
	High	SSNLIILEEHLK	1	1	1	P08603		0	0	9.447e-10	60.85	0.000119513	2	1395.79	6.06256	8.86667	0
	High	IVSSAMEPDR	1	1	1	P08603		0	0	2.674e-08	58.3	0.00028813	2	1104.47	-56.7944	1.06667	0
	High	HGGLYHENMR	2	1	1	P08603		0	0	1.383e-06	40.65	0.0135176	2	1213.43	-99.2374	0.416667	0
	High	IDVHLVPDR	1	1	1	P08603		0	0.001	0.01119	25.77	0.506923	2	1063.53	-53.405	4.31667	0
	High	RPYFPVAVGK	1	1	1	P08603		0	0.006	0.104	24.93	0.585208	2	1133.63	-12.2773	4.88333	0
Q9NPF2-2	Isoform 2 of Carbohydrate sulfotransferase 11 OS=Homo sapiens GN=CHST11 - [CHSTB_HUMAN]	141.12	16.71	2	3	3	5	347	40.9767	8.85107
	A2	Sequence	# PSMs	# Proteins	# Protein Groups	Protein Group Accessions	Modifications	ΔCn	q-Value	PEP	IonScore	Exp Value	Charge	MH+ [Da]	ΔM [ppm]	RT [min]	# Missed Cleavages
	High	FEEFVAYLIDPHTQR	1	2	1	Q9NPF2-2		0	0	4.22e-16	71.83	7.63097e-06	3	1864.89	-20.0787	14.2167	0
	High	YSDPmEIPANEAHVSANLK	2	2	1	Q9NPF2-2	M5(Oxidation)	0	0	3.077e-09	55.73	0.000267702	3	2101.92	-33.5597	5.01667	0
	High	YSDPMEIPANEAHVSANLK	1	2	1	Q9NPF2-2		0	0	5.846e-05	32.64	0.0558115	3	2085.87	-60.2266	7.86667	0
	High	SPLQELYNPIQLELSNTAVLHQmR	1	2	1	Q9NPF2-2	M23(Oxidation)	0	0	0.005928	22.07	0.425295	3	2810.31	-51.6668	15.7	0
Q6EMK4	Vasorin OS=Homo sapiens GN=VASN PE=1 SV=1 - [VASN_HUMAN]	140.711	6.69	1	3	3	3	673	71.6675	7.38623
	A2	Sequence	# PSMs	# Proteins	# Protein Groups	Protein Group Accessions	Modifications	ΔCn	q-Value	PEP	IonScore	Exp Value	Charge	MH+ [Da]	ΔM [ppm]	RT [min]	# Missed Cleavages
	High	LAGLGLQQLDEGLFSR	1	1	1	Q6EMK4		0	0	4.22e-16	113.08	6.15541e-10	2	1716.91	-8.89848	14.1333	0
	High	SLTLGIEPVSPTSLR	1	1	1	Q6EMK4		0	0	2.342e-05	42	0.00865358	2	1569.73	-96.8304	10.6167	0
	High	NLHDLDVSDNQLER	1	1	1	Q6EMK4		0	0	0.0001652	41.62	0.00846009	3	1667.73	-43.7569	4.5	0
Q14766-3	Isoform 3 of Latent-transforming growth factor beta-binding protein 1 OS=Homo sapiens GN=LTBP1 - [LTBP1_HUMAN]	137.69	2.83	6	3	3	4	1342	147.136	4.89404
	A2	Sequence	# PSMs	# Proteins	# Protein Groups	Protein Group Accessions	Modifications	ΔCn	q-Value	PEP	IonScore	Exp Value	Charge	MH+ [Da]	ΔM [ppm]	RT [min]	# Missed Cleavages
	High	TSTDLDVDVDQPK	1	6	1	Q14766-3		0	0	4.22e-16	88.18	2.22608e-07	2	1432.65	-19.2216	3.51667	0
	High	EEPVEALTFSR	1	6	1	Q14766-3		0	0	2.506e-11	63.29	7.46351e-05	2	1277.57	-50.5239	7.5	0
	High	HPPEASVQIHQVSR	2	6	1	Q14766-3		0	0	0.002231	36.57	0.029365	3	1584.84	7.11459	1.06667	0
Q14517	Protocadherin Fat 1 OS=Homo sapiens GN=FAT1 PE=1 SV=2 - [FAT1_HUMAN]	136.7	0.57	2	2	2	2	4588	505.958	4.99561
	A2	Sequence	# PSMs	# Proteins	# Protein Groups	Protein Group Accessions	Modifications	ΔCn	q-Value	PEP	IonScore	Exp Value	Charge	MH+ [Da]	ΔM [ppm]	RT [min]	# Missed Cleavages
	High	IGEETGVIETSDR	1	2	1	Q14517		0	0	4.22e-16	96.2	3.52389e-08	2	1405.65	-19.8327	2.51667	0
	High	FSAAGEYDILSIK	1	2	1	Q14517		0	0	3.555e-14	65	4.61218e-05	2	1413.73	4.69826	11.0333	0
Q13219	Pappalysin-1 OS=Homo sapiens GN=PAPPA PE=1 SV=3 - [PAPP1_HUMAN]	134.97	4.06	1	4	4	4	1627	180.856	6.17627
	A2	Sequence	# PSMs	# Proteins	# Protein Groups	Protein Group Accessions	Modifications	ΔCn	q-Value	PEP	IonScore	Exp Value	Charge	MH+ [Da]	ΔM [ppm]	RT [min]	# Missed Cleavages
	High	VSFSSPLVAISGVALR	1	1	1	Q13219		0	0	4.22e-16	89.66	1.52212e-07	2	1602.83	-55.3569	15.45	0
	High	DPPLQMDVASILHLNR	1	1	1	Q13219		0	0	3.139e-11	53.07	0.000568629	3	1818.96	1.25097	15.4333	0
	High	SPAVITGLYDK	1	1	1	Q13219		0	0	6.165e-05	38.9	0.022963	2	1163.53	-84.2159	5.96667	0
	High	NNPLIIPVVHDLSQPFYHSQAVR	1	1	1	Q13219		0	0	0.0003237	23.09	0.322036	4	2644.18	-83.7127	14.0333	0
A0A0A0MTC7	Laminin subunit alpha-4 OS=Homo sapiens GN=LAMA4 PE=4 SV=1 - [A0A0A0MTC7_HUMAN]	131.518	2.64	4	4	4	4	1816	201.693	6.29053
	A2	Sequence	# PSMs	# Proteins	# Protein Groups	Protein Group Accessions	Modifications	ΔCn	q-Value	PEP	IonScore	Exp Value	Charge	MH+ [Da]	ΔM [ppm]	RT [min]	# Missed Cleavages
	High	SLLSDVEELVEK	1	4	1	A0A0A0MTC7		0	0	4.22e-16	90.17	1.5607e-07	2	1360.69	-20.5395	18.3167	0
	High	LTLSELDDIIK	1	4	1	A0A0A0MTC7		0	0	5.328e-12	61.76	0.000107789	2	1259.61	-76.7283	13.5833	0
	High	LAALSIEEGK	1	4	1	A0A0A0MTC7		0	0	0.0006118	36.11	0.0488833	2	1030.69	111.345	4.46667	0
	High	VFLTVPSLSSTAEEK	1	4	1	A0A0A0MTC7		0	0.003	0.05049	31.3	0.104525	2	1607.75	-62.216	10.2167	0
P01009-2	Isoform 2 of Alpha-1-antitrypsin OS=Homo sapiens GN=SERPINA1 - [A1AT_HUMAN]	131.29	13.37	2	4	4	5	359	40.2376	5.46533
	A2	Sequence	# PSMs	# Proteins	# Protein Groups	Protein Group Accessions	Modifications	ΔCn	q-Value	PEP	IonScore	Exp Value	Charge	MH+ [Da]	ΔM [ppm]	RT [min]	# Missed Cleavages
	High	SVLGQLGITK	2	2	1	P01009-2		0	0	3.77e-09	70.48	1.80819e-05	2	1015.61	-1.91798	8.73333	0
	High	LQHLENELTHDIITK	1	2	1	P01009-2		0	0	2.052e-09	44.33	0.00450153	3	1803.96	-2.52476	7.36667	0
	High	TDTSHHDQDHPTFNK	1	2	1	P01009-2		0	0	8.836e-07	32.59	0.0669507	3	1779.63	-80.1936	0.0333333	0
	High	SASLHLPK	1	2	1	P01009-2		0	0.001	0.011	38.22	0.0257554	2	852.493	-1.27616	2.51667	0
Q02742	Beta-1,3-galactosyl-O-glycosyl-glycoprotein beta-1,6-N-acetylglucosaminyltransferase OS=Homo sapiens GN=GCNT1 PE=1 SV=2 - [GCNT1_HUMAN]	128.453	9.58	1	4	4	4	428	49.7665	8.41162
	A2	Sequence	# PSMs	# Proteins	# Protein Groups	Protein Group Accessions	Modifications	ΔCn	q-Value	PEP	IonScore	Exp Value	Charge	MH+ [Da]	ΔM [ppm]	RT [min]	# Missed Cleavages
	High	EYVGYVLQNEK	1	1	1	Q02742		0	0	8.444e-09	60.86	0.000136383	2	1341.59	-56.5134	6.05	0
	High	LLMGENNLETER	1	1	1	Q02742		0	0	2.73e-08	60.03	0.000150656	2	1418.57	-85.8313	5.75	0
	High	VLQGDVNEIQK	1	1	1	Q02742		0	0	3.135e-11	58.23	0.00026072	2	1242.59	-61.3056	2.76667	0
	Medium	LEILTVK	1	1	1	Q02742		0	0.035	0.7623	18.93	2.80376	2	815.393	-160.656	6.63333	0
P51688	N-sulphoglucosamine sulphohydrolase OS=Homo sapiens GN=SGSH PE=1 SV=1 - [SPHM_HUMAN]	127.577	11.55	1	4	4	4	502	56.6595	6.94678
	A2	Sequence	# PSMs	# Proteins	# Protein Groups	Protein Group Accessions	Modifications	ΔCn	q-Value	PEP	IonScore	Exp Value	Charge	MH+ [Da]	ΔM [ppm]	RT [min]	# Missed Cleavages
	High	ADLAAQYTTVGR	1	1	1	P51688		0	0	5.006e-13	78.31	2.37589e-06	2	1265.57	-59.8685	3.65	0
	High	SLPLLLSQAGVR	1	1	1	P51688		0	0	8.383e-15	74.28	6.11011e-06	2	1253.73	-19.8909	10.9	0
	High	MDQGVGLVLQELR	1	1	1	P51688		0	0	0.002488	31.59	0.101587	2	1457.71	-44.8908	12.4	0
	Medium	TNLYWPGTAEPLLVSSPEHPK	1	1	1	P51688		0	0.028	0.533	19.26	1.07371	3	2336.1	-41.4215	11.6333	0
C9J1D9	Interleukin-1 receptor accessory protein (Fragment) OS=Homo sapiens GN=IL1RAP PE=4 SV=1 - [C9J1D9_HUMAN]	123.54	13.1	5	2	2	3	145	17.1664	5.56689
	A2	Sequence	# PSMs	# Proteins	# Protein Groups	Protein Group Accessions	Modifications	ΔCn	q-Value	PEP	IonScore	Exp Value	Charge	MH+ [Da]	ΔM [ppm]	RT [min]	# Missed Cleavages
	High	VAFPLEVVQK	2	5	1	C9J1D9		0	0	9.8e-10	72.67	9.62002e-06	2	1129.65	-7.88554	8.91667	0
	High	DLEEPINFR	1	5	1	C9J1D9		0	0	4.054e-05	57.59	0.000320318	2	1132.51	-44.7217	7.86667	0
Q10469	Alpha-1,6-mannosyl-glycoprotein 2-beta-N-acetylglucosaminyltransferase OS=Homo sapiens GN=MGAT2 PE=1 SV=1 - [MGAT2_HUMAN]	123.216	13.42	1	5	5	5	447	51.5173	8.76318
	A2	Sequence	# PSMs	# Proteins	# Protein Groups	Protein Group Accessions	Modifications	ΔCn	q-Value	PEP	IonScore	Exp Value	Charge	MH+ [Da]	ΔM [ppm]	RT [min]	# Missed Cleavages
	High	SLVYQLNFDQTLR	1	1	1	Q10469		0	0	4.22e-16	90.72	1.09843e-07	2	1596.77	-40.9313	12.05	0
	High	FTVVAISPPR	1	1	1	Q10469		0	0	0.001918	42.64	0.0104218	2	1086.59	-34.9146	7.96667	0
	High	QYMFPETLTISEK	1	1	1	Q10469		0	0.001	0.011	38.91	0.0181997	2	1586.67	-65.8031	11.2333	0
	High	VLVPQIPR	1	1	1	Q10469		0	0.001	0.01171	36.28	0.0467948	2	921.533	-60.0499	6.91667	0
	High	KNEALAPPLLDAEPAR	1	1	1	Q10469		0	0.001	0.011	29.06	0.172217	3	1704.84	-54.2953	7.75	1
O00299	Chloride intracellular channel protein 1 OS=Homo sapiens GN=CLIC1 PE=1 SV=4 - [CLIC1_HUMAN]	122.24	12.45	1	2	2	2	241	26.9057	5.17334
	A2	Sequence	# PSMs	# Proteins	# Protein Groups	Protein Group Accessions	Modifications	ΔCn	q-Value	PEP	IonScore	Exp Value	Charge	MH+ [Da]	ΔM [ppm]	RT [min]	# Missed Cleavages
	High	LAALNPESNTAGLDIFAK	1	1	1	O00299		0	0	7.433e-13	72.91	5.87922e-06	2	1844.83	-77.3121	11.7167	0
	High	NSNPALNDNLEK	1	1	1	O00299		0	0	7.604e-15	72.83	7.87265e-06	2	1328.49	-113.977	1.68333	0
P10909-3	Isoform 3 of Clusterin OS=Homo sapiens GN=CLU - [CLUS_HUMAN]	121.797	16.79	6	3	3	4	274	32.343	6.65381
	A2	Sequence	# PSMs	# Proteins	# Protein Groups	Protein Group Accessions	Modifications	ΔCn	q-Value	PEP	IonScore	Exp Value	Charge	MH+ [Da]	ΔM [ppm]	RT [min]	# Missed Cleavages
	High	ASSIIDELFQDR	2	6	1	P10909-3		0	0	4.22e-16	82.51	8.49988e-07	2	1393.63	-45.2974	15.4167	0
	High	VTTVASHTSDSDVPSGVTEVVVK	1	6	1	P10909-3		0	0	5.661e-13	64.39	3.19153e-05	3	2313.93	-108.869	6.63333	0
	High	ELDESLQVAER	1	6	1	P10909-3		0	0	0.0001711	35.44	0.0459358	2	1288.55	-66.1812	5.05	0
O14672	Disintegrin and metalloproteinase domain-containing protein 10 OS=Homo sapiens GN=ADAM10 PE=1 SV=1 - [ADA10_HUMAN]	120.95	4.68	1	3	3	3	748	84.0877	7.76709
	A2	Sequence	# PSMs	# Proteins	# Protein Groups	Protein Group Accessions	Modifications	ΔCn	q-Value	PEP	IonScore	Exp Value	Charge	MH+ [Da]	ΔM [ppm]	RT [min]	# Missed Cleavages
	High	AIDTIYQTTDFSGIR	1	1	1	O14672		0	0	4.22e-16	84.17	4.9327e-07	2	1700.79	-33.1186	9.16667	0
	High	EAVIAQISSHVK	1	1	1	O14672		0	0	1.543e-12	61.45	0.00010667	2	1281.67	-33.9072	5.2	0
	High	FPNIGVEK	1	1	1	O14672		0	0.001	0.011	35.33	0.0673812	2	903.473	-22.9868	4.55	0
P07225	Vitamin K-dependent protein S OS=Homo sapiens GN=PROS1 PE=1 SV=1 - [PROS_HUMAN]	115.43	7.1	1	5	5	5	676	75.0739	5.66846
	A2	Sequence	# PSMs	# Proteins	# Protein Groups	Protein Group Accessions	Modifications	ΔCn	q-Value	PEP	IonScore	Exp Value	Charge	MH+ [Da]	ΔM [ppm]	RT [min]	# Missed Cleavages
	High	SFQTGLFTAAR	1	1	1	P07225		0	0	2.424e-13	65.07	5.39105e-05	2	1198.65	26.0059	7.28333	0
	High	FSAEFDFR	1	1	1	P07225		0	0	0.0007803	44.66	0.00728416	2	1018.43	-29.6514	7.7	0
	High	NNLELSTPLK	1	1	1	P07225		0	0	5.354e-05	42.13	0.0120755	2	1128.61	-11.7294	5.18333	0
	High	IETISHEDLQR	1	1	1	P07225		0	0.001	0.011	26.7	0.328925	3	1340.64	-33.6218	1.4	0
	Medium	VYFAGFPR	1	1	1	P07225		0	0.015	0.2513	35.27	0.0548718	2	956.473	-27.3692	7.41667	0
B3KUB4	Carbonic anhydrase 12 OS=Homo sapiens GN=CA12 PE=2 SV=1 - [B3KUB4_HUMAN]	115.28	14.84	3	3	3	7	283	31.8373	7.97217
	A2	Sequence	# PSMs	# Proteins	# Protein Groups	Protein Group Accessions	Modifications	ΔCn	q-Value	PEP	IonScore	Exp Value	Charge	MH+ [Da]	ΔM [ppm]	RT [min]	# Missed Cleavages
	High	GQEAFVPGFNIEELLPER	2	3	1	B3KUB4		0	0	4.969e-16	61.14	8.26815e-05	2	2044.77	-127.749	17.2167	0
	High	LNLPSDmHIQGLQSR	2	3	1	B3KUB4	M7(Oxidation)	0	0	0.0002073	44.39	0.00467085	3	1724.85	-17.0795	6.66667	0
	High	LNLPSDMHIQGLQSR	2	3	1	B3KUB4		0	0	3.698e-05	41.85	0.0134871	2	1708.43	-261.8	9.61667	0
	Medium	IFSHLQHVK	1	3	1	B3KUB4		0	0.012	0.2114	13.5	7.54895	3	1108.47	-145.042	2.01667	0
Q12805-5	Isoform 5 of EGF-containing fibulin-like extracellular matrix protein 1 OS=Homo sapiens GN=EFEMP1 - [FBLN3_HUMAN]	113.82	15.77	5	4	4	6	355	39.1695	6.49365
	A2	Sequence	# PSMs	# Proteins	# Protein Groups	Protein Group Accessions	Modifications	ΔCn	q-Value	PEP	IonScore	Exp Value	Charge	MH+ [Da]	ΔM [ppm]	RT [min]	# Missed Cleavages
	High	SGNENGEFYLR	2	5	1	Q12805-5		0	0	3.15e-11	60.99	0.000118827	2	1285.57	-6.28352	4.38333	0
	High	QTSPVSAMLVLVK	2	5	1	Q12805-5		0	0	0.0008924	41.13	0.0123537	2	1372.79	4.22648	13.6167	0
	High	SVPSDIFQIQATTIYANTINTFR	1	5	1	Q12805-5		0	0.001	0.011	24.34	0.250512	3	2600.28	-23.1262	17.6	0
	High	ELPQSIVYK	1	5	1	Q12805-5		0	0.005	0.07137	24.46	0.677877	2	1076.61	13.0521	4.6	0
Q96PX8	SLIT and NTRK-like protein 1 OS=Homo sapiens GN=SLITRK1 PE=1 SV=2 - [SLIK1_HUMAN]	113.35	3.45	1	2	2	2	696	77.6856	6.44287
	A2	Sequence	# PSMs	# Proteins	# Protein Groups	Protein Group Accessions	Modifications	ΔCn	q-Value	PEP	IonScore	Exp Value	Charge	MH+ [Da]	ΔM [ppm]	RT [min]	# Missed Cleavages
	High	SLPVDVFAGVSLSK	1	1	1	Q96PX8		0	0	4.22e-16	97.35	2.79245e-08	2	1418.75	-25.5914	13.1167	0
	High	ILILNNNLLR	1	1	1	Q96PX8		0	0	8.238e-06	46	0.00381179	2	1195.77	17.1873	11.1333	0
P12814-2	Isoform 2 of Alpha-actinin-1 OS=Homo sapiens GN=ACTN1 - [ACTN1_HUMAN]	111.677	4.06	5	3	3	3	887	102.644	5.50342
	A2	Sequence	# PSMs	# Proteins	# Protein Groups	Protein Group Accessions	Modifications	ΔCn	q-Value	PEP	IonScore	Exp Value	Charge	MH+ [Da]	ΔM [ppm]	RT [min]	# Missed Cleavages
	High	LMLLLEVISGER	1	5	1	P12814-2		0	0	1.854e-12	60.56	0.000140863	2	1372.79	4.21919	19.0333	0
	High	VGWEQLLTTIAR	1	5	1	P12814-2		0	0	5.563e-09	51.91	0.00100909	2	1386.71	-44.2182	17.2167	0
	High	TINEVENQILTR	1	5	1	P12814-2		0	0	1.599e-08	50.54	0.00132594	2	1429.71	-36.2786	7.11667	0
O75509	Tumor necrosis factor receptor superfamily member 21 OS=Homo sapiens GN=TNFRSF21 PE=1 SV=1 - [TNR21_HUMAN]	109.81	3.21	1	2	2	5	655	71.7991	7.82568
	A2	Sequence	# PSMs	# Proteins	# Protein Groups	Protein Group Accessions	Modifications	ΔCn	q-Value	PEP	IonScore	Exp Value	Charge	MH+ [Da]	ΔM [ppm]	RT [min]	# Missed Cleavages
	High	GTFSDVPSSVmK	1	1	1	O75509	M11(Oxidation)	0	0	2.394e-10	51.71	0.00105462	2	1270.57	-20.2451	3.13333	0
	High	GTFSDVPSSVMK	3	1	1	O75509		0	0	2.859e-05	48.28	0.0024035	2	1254.59	-8.61468	5.7	0
	Medium	ASNLIGTYR	1	1	1	O75509		0	0.021	0.3109	25.58	0.492239	2	994.513	-19.0324	2.81667	0
Q92688-2	Isoform 2 of Acidic leucine-rich nuclear phosphoprotein 32 family member B OS=Homo sapiens GN=ANP32B - [AN32B_HUMAN]	108.94	12.31	2	2	2	3	195	22.2629	4.29736
	A2	Sequence	# PSMs	# Proteins	# Protein Groups	Protein Group Accessions	Modifications	ΔCn	q-Value	PEP	IonScore	Exp Value	Charge	MH+ [Da]	ΔM [ppm]	RT [min]	# Missed Cleavages
	High	LLPQLTYLDGYDR	1	2	1	Q92688-2		0	0	6.221e-12	64.49	4.66233e-05	2	1566.67	-91.6324	13.5333	0
	High	IFGGLDMLAEK	1	2	1	Q92688-2		0	0	2.696e-07	54.58	0.000589561	2	1193.49	-109.618	12.6167	0
	High	IFGGLDmLAEK	1	2	1	Q92688-2	M7(Oxidation)	0	0	2.903e-05	51.36	0.00114021	2	1209.57	-37.8174	10.1333	0
P26583	High mobility group protein B2 OS=Homo sapiens GN=HMGB2 PE=1 SV=2 - [HMGB2_HUMAN]	107.997	17.7	1	3	3	4	209	24.0187	7.81104
	A2	Sequence	# PSMs	# Proteins	# Protein Groups	Protein Group Accessions	Modifications	ΔCn	q-Value	PEP	IonScore	Exp Value	Charge	MH+ [Da]	ΔM [ppm]	RT [min]	# Missed Cleavages
	High	LGEMWSEQSAK	1	1	1	P26583		0	0	1.091e-10	66.44	3.65448e-05	2	1265.47	-87.2464	4.23333	0
	High	SEHPGLSIGDTAK	2	1	1	P26583		0	0	0.000106	47.88	0.0025417	2	1311.53	-92.4551	1.76667	0
	High	HPDSSVNFAEFSK	1	1	1	P26583		0	0	0.004133	40.1	0.0135543	3	1464.54	-95.5897	5.41667	0
O14792	Heparan sulfate glucosamine 3-O-sulfotransferase 1 OS=Homo sapiens GN=HS3ST1 PE=1 SV=1 - [HS3S1_HUMAN]	105.151	9.45	1	3	3	6	307	35.7505	8.83643
	A2	Sequence	# PSMs	# Proteins	# Protein Groups	Protein Group Accessions	Modifications	ΔCn	q-Value	PEP	IonScore	Exp Value	Charge	MH+ [Da]	ΔM [ppm]	RT [min]	# Missed Cleavages
	High	HIHIVDGDR	4	1	1	O14792		0	0	1.489e-05	63.79	7.94087e-05	2	1061.55	3.77944	1.23333	0
	High	HKPYPSIEEFLVR	1	1	1	O14792		0	0	6.957e-09	40.61	0.012109	3	1614.81	-36.2053	11.2333	0
	High	FFELVGR	1	1	1	O14792		0	0.001	0.011	40.44	0.0149599	2	867.453	-22.6386	8.95	0
Q32P28-4	Isoform 4 of Prolyl 3-hydroxylase 1 OS=Homo sapiens GN=LEPRE1 - [P3H1_HUMAN]	104.75	3.3	3	2	2	2	697	78.8721	5.57959
	A2	Sequence	# PSMs	# Proteins	# Protein Groups	Protein Group Accessions	Modifications	ΔCn	q-Value	PEP	IonScore	Exp Value	Charge	MH+ [Da]	ΔM [ppm]	RT [min]	# Missed Cleavages
	High	LTNVAATSGDGYR	1	3	1	Q32P28-4		0	0	4.22e-16	75.9	3.79133e-06	2	1324.57	-57.7529	1.25	0
	High	DLSFFGGLLR	1	3	1	Q32P28-4		0	0	1.43e-05	57.85	0.00026635	2	1124.57	-33.0863	15.6167	0
Q5TCI8	Prelamin-A/C OS=Homo sapiens GN=LMNA PE=1 SV=1 - [Q5TCI8_HUMAN]	101.113	4.07	3	2	2	2	491	55.7286	7.02002
	A2	Sequence	# PSMs	# Proteins	# Protein Groups	Protein Group Accessions	Modifications	ΔCn	q-Value	PEP	IonScore	Exp Value	Charge	MH+ [Da]	ΔM [ppm]	RT [min]	# Missed Cleavages
	High	VAVEEVDEEGK	1	3	1	Q5TCI8		0	0	4.22e-16	81.32	1.40718e-06	2	1203.53	-34.3056	1.1	0
	High	LADALQELR	1	3	1	Q5TCI8		0	0	3.024e-07	51.12	0.00142057	2	1028.55	-20.24	5.96667	0
B7Z2E6	14-3-3 protein zeta/delta OS=Homo sapiens GN=YWHAZ PE=1 SV=1 - [B7Z2E6_HUMAN]	101.094	32.8	6	2	3	3	125	13.9767	4.41162
	A2	Sequence	# PSMs	# Proteins	# Protein Groups	Protein Group Accessions	Modifications	ΔCn	q-Value	PEP	IonScore	Exp Value	Charge	MH+ [Da]	ΔM [ppm]	RT [min]	# Missed Cleavages
	High	TAFDEAIAELDTLSEESYK	1	6	1	B7Z2E6		0	0	4.22e-16	74.2	4.0224e-06	3	2131.89	-49.9063	16.3667	0
	High	DSTLIMQLLR	1	8	2	B7Z2E6;P62258-2		0	0.002	0.01394	50.6	0.00158646	2	1189.65	-6.94145	14.4667	0
	High	YLAEVAAGDDKK	1	6	1	B7Z2E6		0	0.005	0.07848	33.37	0.0708105	3	1279.56	-76.1784	1.18333	1
Q9UNW1	Multiple inositol polyphosphate phosphatase 1 OS=Homo sapiens GN=MINPP1 PE=1 SV=1 - [MINP1_HUMAN]	100.803	4.11	1	2	2	4	487	55.0161	7.81104
	A2	Sequence	# PSMs	# Proteins	# Protein Groups	Protein Group Accessions	Modifications	ΔCn	q-Value	PEP	IonScore	Exp Value	Charge	MH+ [Da]	ΔM [ppm]	RT [min]	# Missed Cleavages
	High	VLEYLNDLK	2	1	1	Q9UNW1		0	0	6.541e-07	62.02	0.000121466	2	1106.65	39.2915	8.91667	0
	High	LASLFPALFSR	2	1	1	Q9UNW1		0	0	5.428e-08	54.51	0.000594716	2	1221.65	-37.9469	16.1333	0
P62258-2	Isoform SV of 14-3-3 protein epsilon OS=Homo sapiens GN=YWHAE - [1433E_HUMAN]	99.5391	19.74	2	3	4	4	233	26.4872	4.86865
	A2	Sequence	# PSMs	# Proteins	# Protein Groups	Protein Group Accessions	Modifications	ΔCn	q-Value	PEP	IonScore	Exp Value	Charge	MH+ [Da]	ΔM [ppm]	RT [min]	# Missed Cleavages
	High	YLAEFATGNDR	1	2	1	P62258-2		0	0	1.47e-06	63.96	6.71593e-05	2	1256.47	-93.8484	4.45	0
	High	HLIPAANTGESK	1	2	1	P62258-2		0	0.001	0.01069	41.19	0.0115646	2	1237.55	-81.4979	0.7	0
	High	VAGmDVELTVEER	1	2	1	P62258-2	M4(Oxidation)	0	0.001	0.01078	24.5	0.511996	2	1463.51	-131.193	4.38333	0
	High	DSTLIMQLLR	1	8	2	B7Z2E6;P62258-2		0	0.002	0.01394	50.6	0.00158646	2	1189.65	-6.94145	14.4667	0
P43121-2	Isoform 2 of Cell surface glycoprotein MUC18 OS=Homo sapiens GN=MCAM - [MUC18_HUMAN]	99.3933	4.55	2	2	2	3	527	57.5692	5.51611
	A2	Sequence	# PSMs	# Proteins	# Protein Groups	Protein Group Accessions	Modifications	ΔCn	q-Value	PEP	IonScore	Exp Value	Charge	MH+ [Da]	ΔM [ppm]	RT [min]	# Missed Cleavages
	High	VWLEVEPVGMLK	2	2	1	P43121-2		0	0	1.213e-08	54.63	0.000530127	2	1399.75	-9.10727	13.2167	0
	High	EVTVPVFYPTEK	1	2	1	P43121-2		0	0	0.0001712	47.16	0.00275387	2	1408.71	-16.4604	9	0
Q9GZM7-3	Isoform 3 of Tubulointerstitial nephritis antigen-like OS=Homo sapiens GN=TINAGL1 - [TINAL_HUMAN]	99.22	6.42	2	3	3	3	436	48.7754	7.32764
	A2	Sequence	# PSMs	# Proteins	# Protein Groups	Protein Group Accessions	Modifications	ΔCn	q-Value	PEP	IonScore	Exp Value	Charge	MH+ [Da]	ΔM [ppm]	RT [min]	# Missed Cleavages
	High	LDGAWWFLR	1	2	1	Q9GZM7-3		0	0	1.044e-05	57.03	0.000353207	2	1163.53	-57.5643	16.2833	0
	High	LGSNDKEIMK	1	2	1	Q9GZM7-3		0	0	1.443e-07	55.32	0.000559916	2	1134.55	-26.1583	0.783333	1
	High	ELAPGLHLR	1	2	1	Q9GZM7-3		0	0	0.001322	46.87	0.00404908	2	1005.51	-70.9269	5	0
Q8NES3-3	Isoform 3 of Beta-1,3-N-acetylglucosaminyltransferase lunatic fringe OS=Homo sapiens GN=LFNG - [LFNG_HUMAN]	97.9833	8.59	2	3	3	3	361	39.5626	9.27588
	A2	Sequence	# PSMs	# Proteins	# Protein Groups	Protein Group Accessions	Modifications	ΔCn	q-Value	PEP	IonScore	Exp Value	Charge	MH+ [Da]	ΔM [ppm]	RT [min]	# Missed Cleavages
	High	GPFSVEADPSR	1	2	1	Q8NES3-3		0	0	4.444e-11	64.07	7.14341e-05	2	1161.49	-52.3619	5.08333	0
	High	LDLLLETWISR	1	2	1	Q8NES3-3		0	0	3.397e-11	62.12	9.98898e-05	2	1358.73	-25.8829	17.6167	0
	High	LLASYPHTR	1	2	1	Q8NES3-3		0	0.001	0.01167	30.46	0.164473	2	1057.47	-100.436	2.8	0
F8VU65	60S acidic ribosomal protein P0 (Fragment) OS=Homo sapiens GN=RPLP0 PE=1 SV=1 - [F8VU65_HUMAN]	97.5196	9.31	3	2	2	2	247	27.1703	8.99756
	A2	Sequence	# PSMs	# Proteins	# Protein Groups	Protein Group Accessions	Modifications	ΔCn	q-Value	PEP	IonScore	Exp Value	Charge	MH+ [Da]	ΔM [ppm]	RT [min]	# Missed Cleavages
	High	IIQLLDDYPK	1	3	1	F8VU65		0	0	2.507e-14	80.78	1.4527e-06	2	1217.67	-4.05521	10.7833	0
	High	GTIEILSDVQLIK	1	3	1	F8VU65		0	0	2.011e-05	51.78	0.000972384	2	1428.75	-54.7106	14.8167	0
Q8WVQ1-3	Isoform 3 of Soluble calcium-activated nucleotidase 1 OS=Homo sapiens GN=CANT1 - [CANT1_HUMAN]	97.32	16.57	2	3	3	3	350	38.9217	5.32568
	A2	Sequence	# PSMs	# Proteins	# Protein Groups	Protein Group Accessions	Modifications	ΔCn	q-Value	PEP	IonScore	Exp Value	Charge	MH+ [Da]	ΔM [ppm]	RT [min]	# Missed Cleavages
	High	FIPNTDDQIIVALK	1	2	1	Q8WVQ1-3		0	0	8.705e-11	63.1	6.93527e-05	2	1586.69	-117.343	11.6	0
	High	TGVVYQIEGSK	1	2	1	Q8WVQ1-3		0	0	1.742e-12	62.72	8.85506e-05	2	1180.53	-74.6679	4.5	0
	High	GANLLLSASPDFGDIAVSHVGAVVPTHGFSSFK	1	2	1	Q8WVQ1-3		0	0	9.619e-08	26.18	0.135919	4	3297.3	-118.958	16.1833	0
H3BMU8	Group XV phospholipase A2 (Fragment) OS=Homo sapiens GN=PLA2G15 PE=4 SV=1 - [H3BMU8_HUMAN]	95.632	12.08	2	3	3	3	298	33.8566	8.63135
	A2	Sequence	# PSMs	# Proteins	# Protein Groups	Protein Group Accessions	Modifications	ΔCn	q-Value	PEP	IonScore	Exp Value	Charge	MH+ [Da]	ΔM [ppm]	RT [min]	# Missed Cleavages
	High	TFSLEFLDPSK	1	2	1	H3BMU8		0	0	3.466e-08	60.99	0.000123365	2	1283.67	16.2597	13.5667	0
	High	ATQFPDGVDVR	1	2	1	H3BMU8		0	0	0.001427	57.56	0.000304561	2	1204.51	-68.9224	5.18333	0
	High	AFVSLGAPWGGVAK	1	2	1	H3BMU8		0	0	0.001761	38.02	0.0259359	2	1359.69	-36.264	11.7333	0
F5H7J9	Low-density lipoprotein receptor-related protein 6 OS=Homo sapiens GN=LRP6 PE=4 SV=1 - [F5H7J9_HUMAN]	95.48	2.93	2	3	3	3	1568	175.324	5.43994
	A2	Sequence	# PSMs	# Proteins	# Protein Groups	Protein Group Accessions	Modifications	ΔCn	q-Value	PEP	IonScore	Exp Value	Charge	MH+ [Da]	ΔM [ppm]	RT [min]	# Missed Cleavages
	High	EVIIDQLPDLMGLK	1	2	1	F5H7J9		0	0	1.315e-14	64.34	4.77463e-05	2	1583.77	-62.3056	16.0333	0
	High	VLFWQELDQPR	1	2	1	F5H7J9		0	0	1.728e-09	54.64	0.000515165	2	1430.53	-146.811	13.0333	0
	High	LYWTDLDTNLIESSNMLGLNR	1	2	1	F5H7J9		0	0	0.0005448	20.06	0.785572	3	2468.16	-23.1973	17.9333	0
E9PG71	Ephrin type-A receptor 4 OS=Homo sapiens GN=EPHA4 PE=1 SV=1 - [E9PG71_HUMAN]	95.26	3.58	2	2	2	2	949	105.649	6.18896
	A2	Sequence	# PSMs	# Proteins	# Protein Groups	Protein Group Accessions	Modifications	ΔCn	q-Value	PEP	IonScore	Exp Value	Charge	MH+ [Da]	ΔM [ppm]	RT [min]	# Missed Cleavages
	High	VYPANEVTLLDSR	1	2	1	E9PG71		0	0	4.22e-16	77.82	2.53163e-06	2	1476.73	-24.7966	7.68333	0
	High	NLAQFPDTITGADTSSLVEVR	1	2	1	E9PG71		0	0	3.422e-07	46.67	0.0018966	3	2234.13	-2.04758	11.1167	0
Q9H173	Nucleotide exchange factor SIL1 OS=Homo sapiens GN=SIL1 PE=1 SV=1 - [SIL1_HUMAN]	95.14	5.64	2	2	2	2	461	52.052	5.36377
	A2	Sequence	# PSMs	# Proteins	# Protein Groups	Protein Group Accessions	Modifications	ΔCn	q-Value	PEP	IonScore	Exp Value	Charge	MH+ [Da]	ΔM [ppm]	RT [min]	# Missed Cleavages
	High	LLVILATEQPLTAK	1	2	1	Q9H173		0	0	8.342e-11	68.67	1.92066e-05	2	1509.75	-114.196	11.2	0
	High	VVTLLYDLVTEK	1	2	1	Q9H173		0	0	4.474e-09	54.97	0.000466644	2	1392.71	-61.5977	15.4167	0
Q01105-3	Isoform 3 of Protein SET OS=Homo sapiens GN=SET - [SET_HUMAN]	94.88	16.98	6	3	3	3	265	30.9742	4.23389
	A2	Sequence	# PSMs	# Proteins	# Protein Groups	Protein Group Accessions	Modifications	ΔCn	q-Value	PEP	IonScore	Exp Value	Charge	MH+ [Da]	ΔM [ppm]	RT [min]	# Missed Cleavages
	High	IDFYFDENPYFENK	1	6	1	Q01105-3		0	0	4.22e-16	63.6	6.71798e-05	2	1840.55	-137.887	14.1333	0
	High	EFHLNESGDPSSK	1	6	1	Q01105-3		0	0	3.581e-08	50.74	0.00130801	2	1446.57	-53.1587	2.85	0
	High	EQQEAIEHIDEVQNEIDR	1	6	1	Q01105-3		0	0	1.28e-08	30.54	0.09003	3	2194.8	-102.854	8.48333	0
P07093-2	Isoform 2 of Glia-derived nexin OS=Homo sapiens GN=SERPINE2 - [GDN_HUMAN]	94.4446	12.34	2	4	4	4	397	43.9722	9.37842
	A2	Sequence	# PSMs	# Proteins	# Protein Groups	Protein Group Accessions	Modifications	ΔCn	q-Value	PEP	IonScore	Exp Value	Charge	MH+ [Da]	ΔM [ppm]	RT [min]	# Missed Cleavages
	High	DIVTVANAVFVK	1	2	1	P07093-2		0	0	1.204e-09	47.98	0.00244961	2	1275.63	-76.87	12.65	0
	High	SENLHVSHILQK	1	2	1	P07093-2		0	0	6.137e-05	39.29	0.0172519	3	1404.66	-74.0285	3.11667	0
	High	DMIDNLLSPDLIDGVLTR	1	2	1	P07093-2		0	0	5.145e-08	36.72	0.0237926	3	2000.04	-0.767261	19.1	0
	High	VQVILPK	1	2	1	P07093-2		0	0.001	0.011	49.98	0.00160086	2	796.493	-45.7229	4.6	0
Q8N0V5	N-acetyllactosaminide beta-1,6-N-acetylglucosaminyl-transferase, isoform A OS=Homo sapiens GN=GCNT2 PE=2 SV=1 - [GNT2A_HUMAN]	92.87	5.47	1	2	2	2	402	45.844	7.18115
	A2	Sequence	# PSMs	# Proteins	# Protein Groups	Protein Group Accessions	Modifications	ΔCn	q-Value	PEP	IonScore	Exp Value	Charge	MH+ [Da]	ΔM [ppm]	RT [min]	# Missed Cleavages
	High	ESVVYGGISR	1	1	1	Q8N0V5		0	0	6.013e-08	64.29	6.65278e-05	2	1066.53	-18.816	3.13333	0
	High	WLVNSPSLFANK	1	1	1	Q8N0V5		0	0	5.633e-13	54.08	0.000608539	2	1375.67	-46.6666	11.9333	0
A0A087WVQ9	Elongation factor 1-alpha 1 OS=Homo sapiens GN=EEF1A1 PE=4 SV=1 - [A0A087WVQ9_HUMAN]	92.72	9.3	4	4	4	4	441	47.8529	9.02686
	A2	Sequence	# PSMs	# Proteins	# Protein Groups	Protein Group Accessions	Modifications	ΔCn	q-Value	PEP	IonScore	Exp Value	Charge	MH+ [Da]	ΔM [ppm]	RT [min]	# Missed Cleavages
	High	IGGIGTVPVGR	1	4	1	A0A087WVQ9		0	0	4.616e-11	59.92	0.00016873	2	1025.59	-17.11	4.66667	0
	High	YYVTIIDAPGHR	1	4	1	A0A087WVQ9		0	0	5.622e-06	41.3	0.0108602	3	1404.72	-8.26826	6.38333	0
	High	LPLQDVYK	1	4	1	A0A087WVQ9		0	0	0.00236	39.66	0.023824	2	975.493	-59.7318	5.45	0
	High	STTTGHLIYK	1	4	1	A0A087WVQ9		0	0	0.003043	37.34	0.0352582	2	1120.41	-166.901	1.65	0
P07858	Cathepsin B OS=Homo sapiens GN=CTSB PE=1 SV=3 - [CATB_HUMAN]	91.2788	11.21	1	4	4	9	339	37.7968	6.30322
	A2	Sequence	# PSMs	# Proteins	# Protein Groups	Protein Group Accessions	Modifications	ΔCn	q-Value	PEP	IonScore	Exp Value	Charge	MH+ [Da]	ΔM [ppm]	RT [min]	# Missed Cleavages
	High	LPASFDAR	2	1	1	P07858		0	0	1.439e-05	57.63	0.000403846	2	876.413	-51.0238	3.5	0
	High	DImAEIYK	1	1	1	P07858	M3(Oxidation)	0	0.001	0.011	42.55	0.00885	2	998.453	-33.685	4.71667	0
	High	VMFTEDLK	2	1	1	P07858		0	0.001	0.011	29.88	0.167001	2	982.473	-19.062	5.96667	0
	High	HYGYNSYSVSNSEK	1	1	1	P07858		0	0.001	0.01064	29.42	0.146117	3	1634.67	-26.1243	2.08333	0
	High	DIMAEIYK	2	1	1	P07858		0	0.002	0.01341	32.29	0.0958782	2	982.453	-39.4094	8.8	0
	High	VmFTEDLK	1	1	1	P07858	M2(Oxidation)	0	0.008	0.1357	38.88	0.0206036	2	998.493	6.36668	5.1	0
B5MCZ9	Glutaminyl-peptide cyclotransferase (Fragment) OS=Homo sapiens GN=QPCT PE=4 SV=1 - [B5MCZ9_HUMAN]	87.92	14.08	3	3	3	3	284	32.0875	7.50342
	A2	Sequence	# PSMs	# Proteins	# Protein Groups	Protein Group Accessions	Modifications	ΔCn	q-Value	PEP	IonScore	Exp Value	Charge	MH+ [Da]	ΔM [ppm]	RT [min]	# Missed Cleavages
	High	SFSNIISTLNPTAK	1	3	1	B5MCZ9		0	0	2.822e-08	60.24	0.000142456	2	1492.67	-85.6972	12.5333	0
	High	LQAIEHELHELGLLK	1	3	1	B5MCZ9		0	0	9.785e-13	51.68	0.000712485	3	1742.91	-42.7875	14.6333	0
	High	MASTPHPPGAR	1	3	1	B5MCZ9		0	0.002	0.02893	23.9	0.756913	3	1121.61	47.5617	0.95	0
D6REQ6	Ribonuclease T2 OS=Homo sapiens GN=RNASET2 PE=1 SV=1 - [D6REQ6_HUMAN]	87.42	19.72	4	4	4	5	218	25.2925	6.06201
	A2	Sequence	# PSMs	# Proteins	# Protein Groups	Protein Group Accessions	Modifications	ΔCn	q-Value	PEP	IonScore	Exp Value	Charge	MH+ [Da]	ΔM [ppm]	RT [min]	# Missed Cleavages
	High	LGIKPSINYYQVADFK	1	4	1	D6REQ6		0	0	9.32e-11	48.28	0.00168505	3	1855.92	-43.0378	10.9667	0
	High	ELDLNSVLLK	2	4	1	D6REQ6		0	0	0.00383	40.57	0.0160667	2	1143.53	-113.069	12	0
	High	VYGVIPK	1	4	1	D6REQ6		0	0.002	0.03268	36.23	0.0643822	2	775.453	-23.9317	3.83333	0
	High	SWPFNLEEIK	1	4	1	D6REQ6		0	0.006	0.1223	29.94	0.175052	2	1262.51	-102.096	14.4667	0
A0A024RCL3	MHC class I polypeptide-related sequence A OS=Homo sapiens GN=MICA PE=4 SV=1 - [A0A024RCL3_HUMAN]	85.4333	8.09	2	2	2	5	235	27.067	6.82959
	A2	Sequence	# PSMs	# Proteins	# Protein Groups	Protein Group Accessions	Modifications	ΔCn	q-Value	PEP	IonScore	Exp Value	Charge	MH+ [Da]	ΔM [ppm]	RT [min]	# Missed Cleavages
	High	YLESGVVLR	2	2	1	A0A024RCL3		0	0	7.8e-08	52.7	0.00101848	2	1035.43	-145.483	5.5	0
	High	EGLHSLQEIR	3	2	1	A0A024RCL3		0	0.002	0.01558	30.46	0.138208	2	1181.55	-63.1694	3.9	0
F6X2W2	Neuronal growth regulator 1 OS=Homo sapiens GN=NEGR1 PE=4 SV=1 - [F6X2W2_HUMAN]	85.2557	7.69	2	2	2	3	299	32.8295	6.87354
	A2	Sequence	# PSMs	# Proteins	# Protein Groups	Protein Group Accessions	Modifications	ΔCn	q-Value	PEP	IonScore	Exp Value	Charge	MH+ [Da]	ΔM [ppm]	RT [min]	# Missed Cleavages
	High	VVVNFAPTIQEIK	2	2	1	F6X2W2		0	0	1.691e-08	64.84	4.8066e-05	2	1457.81	-16.1803	10.65	0
	High	SSIIFAGGDK	1	2	1	F6X2W2		0	0.005	0.0738	28.77	0.236143	2	994.453	-68.0957	4.55	0
P00533-2	Isoform 2 of Epidermal growth factor receptor OS=Homo sapiens GN=EGFR - [EGFR_HUMAN]	83.0823	6.42	6	2	2	2	405	44.6345	7.00537
	A2	Sequence	# PSMs	# Proteins	# Protein Groups	Protein Group Accessions	Modifications	ΔCn	q-Value	PEP	IonScore	Exp Value	Charge	MH+ [Da]	ΔM [ppm]	RT [min]	# Missed Cleavages
	High	IPLENLQIIR	1	6	1	P00533-2		0	0	3.606e-10	60.59	0.000149802	2	1208.65	-69.0586	11.2667	0
	High	LTQLGTFEDHFLSLQR	1	6	1	P00533-2		0	0	4.616e-10	53.67	0.000481296	3	1904.91	-42.5819	14.15	0
Q14703	Membrane-bound transcription factor site-1 protease OS=Homo sapiens GN=MBTPS1 PE=1 SV=1 - [MBTP1_HUMAN]	81.7132	3.42	1	2	2	2	1052	117.674	8.74854
	A2	Sequence	# PSMs	# Proteins	# Protein Groups	Protein Group Accessions	Modifications	ΔCn	q-Value	PEP	IonScore	Exp Value	Charge	MH+ [Da]	ΔM [ppm]	RT [min]	# Missed Cleavages
	High	VAVFDTGLSEK	1	1	1	Q14703		0	0	4.498e-11	63.02	8.47854e-05	2	1165.55	-49.1337	5.31667	0
	High	ALSGTSVASPVVAGAVTLLVSTVQK	1	1	1	Q14703		0	0	1.395e-05	46.35	0.00174036	3	2355.33	-10.2001	19.1667	0
Q9BRK3-4	Isoform 4 of Matrix-remodeling-associated protein 8 OS=Homo sapiens GN=MXRA8 - [MXRA8_HUMAN]	79.4412	12.9	4	4	4	4	341	38.0465	6.96143
	A2	Sequence	# PSMs	# Proteins	# Protein Groups	Protein Group Accessions	Modifications	ΔCn	q-Value	PEP	IonScore	Exp Value	Charge	MH+ [Da]	ΔM [ppm]	RT [min]	# Missed Cleavages
	High	LLDLYASGER	1	4	1	Q9BRK3-4		0	0	2.762e-14	68.7	2.33371e-05	2	1136.51	-72.0959	7.18333	0
	High	VAVGADAFER	1	4	1	Q9BRK3-4		0	0	0.001411	43.94	0.00808704	2	1034.45	-71.4174	4.53333	0
	High	VFHLTVAEPHAEPPPR	1	4	1	Q9BRK3-4		0	0.001	0.01258	21.58	0.781902	4	1796.86	-47.9399	5.61667	0
	High	AYGPLFLR	1	4	1	Q9BRK3-4		0	0.002	0.02833	32.82	0.0931432	2	936.473	-61.377	10.2167	0
Q92859-2	Isoform 2 of Neogenin OS=Homo sapiens GN=NEO1 - [NEO1_HUMAN]	79.2033	3.41	4	3	3	3	1408	154.208	6.3667
	A2	Sequence	# PSMs	# Proteins	# Protein Groups	Protein Group Accessions	Modifications	ΔCn	q-Value	PEP	IonScore	Exp Value	Charge	MH+ [Da]	ΔM [ppm]	RT [min]	# Missed Cleavages
	High	DVVASLVSTR	1	4	1	Q92859-2		0	0	6.732e-08	54.17	0.000812928	2	1046.57	-10.8716	6.3	0
	High	VLPDPEVISDLVFLK	1	4	1	Q92859-2		0	0	1.186e-10	53.27	0.00059508	3	1683.84	-72.0941	18.3333	0
	High	KSDVTETLVSGTQLSQLIEGLDR	1	4	1	Q92859-2		0	0.002	0.03212	24.43	0.308836	3	2489.25	-25.7124	16.6167	1
Q9UHI8	A disintegrin and metalloproteinase with thrombospondin motifs 1 OS=Homo sapiens GN=ADAMTS1 PE=1 SV=4 - [ATS1_HUMAN]	79.0307	4.34	1	3	3	3	967	105.29	6.82959
	A2	Sequence	# PSMs	# Proteins	# Protein Groups	Protein Group Accessions	Modifications	ΔCn	q-Value	PEP	IonScore	Exp Value	Charge	MH+ [Da]	ΔM [ppm]	RT [min]	# Missed Cleavages
	High	ASFGSGPAVEWIPK	1	1	1	Q9UHI8		0	0	1.821e-10	56.51	0.000323533	2	1445.69	-34.3765	10.5167	0
	High	GIGYFFVLQPK	1	1	1	Q9UHI8		0	0	3.959e-09	49.42	0.00172517	2	1268.55	-119.11	13.9833	0
	High	EPLTIQVLTVGNALRPK	1	1	1	Q9UHI8		0	0.005	0.07705	11.27	9.00964	3	1849.05	-24.4475	13.2333	0
Q9Y6N7-6	Isoform 6 of Roundabout homolog 1 OS=Homo sapiens GN=ROBO1 - [ROBO1_HUMAN]	74.7333	2.58	7	3	3	3	1551	169.556	6.21436
	A2	Sequence	# PSMs	# Proteins	# Protein Groups	Protein Group Accessions	Modifications	ΔCn	q-Value	PEP	IonScore	Exp Value	Charge	MH+ [Da]	ΔM [ppm]	RT [min]	# Missed Cleavages
	High	MLLPSGSLFFLR	1	7	1	Q9Y6N7-6		0	0	0.004492	47.16	0.00291541	2	1380.73	-27.636	17.6667	0
	High	YSVEVAASTGAGSGVK	1	7	1	Q9Y6N7-6		0	0	4.763e-07	38.15	0.0202716	2	1482.83	60.1498	3.03333	0
	High	IVEHPSDLIVSK	1	7	1	Q9Y6N7-6		0	0.002	0.01795	30.09	0.153927	2	1336.69	-40.7183	3.6	0
P08572	Collagen alpha-2(IV) chain OS=Homo sapiens GN=COL4A2 PE=1 SV=4 - [CO4A2_HUMAN]	74.71	1.29	1	2	2	2	1712	167.449	8.66064
	A2	Sequence	# PSMs	# Proteins	# Protein Groups	Protein Group Accessions	Modifications	ΔCn	q-Value	PEP	IonScore	Exp Value	Charge	MH+ [Da]	ΔM [ppm]	RT [min]	# Missed Cleavages
	High	GLDGYQGPDGPR	1	1	1	P08572		0	0	2.495e-07	61.73	0.000123744	2	1231.53	-30.4725	2.3	0
	High	SVSIGYLLVK	1	1	1	P08572		0	0	0.004574	44.48	0.00702031	2	1078.61	-35.2192	10.5333	0
O00115-2	Isoform 2 of Deoxyribonuclease-2-alpha OS=Homo sapiens GN=DNASE2 - [DNS2A_HUMAN]	71.58	6.23	2	2	2	3	305	33.5937	8.32373
	A2	Sequence	# PSMs	# Proteins	# Protein Groups	Protein Group Accessions	Modifications	ΔCn	q-Value	PEP	IonScore	Exp Value	Charge	MH+ [Da]	ΔM [ppm]	RT [min]	# Missed Cleavages
	High	ALINSPEGAVGR	2	2	1	O00115-2		0	0	5.407e-05	51.87	0.00102103	2	1183.59	-42.5044	4.1	0
	Medium	AFQPLVK	1	2	1	O00115-2		0	0.03	0.5929	29.07	0.335342	2	802.453	-36.7223	4.06667	0
P35625	Metalloproteinase inhibitor 3 OS=Homo sapiens GN=TIMP3 PE=1 SV=2 - [TIMP3_HUMAN]	71.3812	13.74	1	3	3	3	211	24.1288	8.71924
	A2	Sequence	# PSMs	# Proteins	# Protein Groups	Protein Group Accessions	Modifications	ΔCn	q-Value	PEP	IonScore	Exp Value	Charge	MH+ [Da]	ΔM [ppm]	RT [min]	# Missed Cleavages
	High	WDQLTLSQR	1	1	1	P35625		0	0	8.185e-08	52.37	0.00101893	2	1146.47	-102.504	5.55	0
	High	EGPFGTLVYTIK	1	1	1	P35625		0	0	0.0003248	40.27	0.0138609	2	1324.71	-1.55348	13.1667	0
	High	YQYLLTGR	1	1	1	P35625		0	0.004	0.05727	30.54	0.14381	2	1013.41	-127.044	4.68333	0
Q8WZ75-3	Isoform 3 of Roundabout homolog 4 OS=Homo sapiens GN=ROBO4 - [ROBO4_HUMAN]	71.28	3.7	4	2	2	2	702	75.2355	7.18115
	A2	Sequence	# PSMs	# Proteins	# Protein Groups	Protein Group Accessions	Modifications	ΔCn	q-Value	PEP	IonScore	Exp Value	Charge	MH+ [Da]	ΔM [ppm]	RT [min]	# Missed Cleavages
	High	GPDSNVLLLR	1	4	1	Q8WZ75-3		0	0	4.827e-09	57.1	0.000319385	2	1083.57	-39.7001	6.41667	0
	High	VSGPAAPAQSYTALFR	1	4	1	Q8WZ75-3		0	0	4.514e-07	37.68	0.0218293	2	1635.71	-83.3141	9.28333	0
P98160	Basement membrane-specific heparan sulfate proteoglycan core protein OS=Homo sapiens GN=HSPG2 PE=1 SV=4 - [PGBM_HUMAN]	70.2033	0.59	1	2	2	3	4391	468.532	6.50732
	A2	Sequence	# PSMs	# Proteins	# Protein Groups	Protein Group Accessions	Modifications	ΔCn	q-Value	PEP	IonScore	Exp Value	Charge	MH+ [Da]	ΔM [ppm]	RT [min]	# Missed Cleavages
	High	IPGDQVVSVVFIK	2	1	1	P98160		0	0	1.119e-07	47.14	0.00290278	2	1400.75	-44.3532	11.65	0
	High	GHTPTQPGALNQR	1	1	1	P98160		0	0.001	0.01104	36.89	0.0325692	3	1376.61	-70.8588	0.35	0
P34059	N-acetylgalactosamine-6-sulfatase OS=Homo sapiens GN=GALNS PE=1 SV=1 - [GALNS_HUMAN]	69.83	4.79	1	2	2	2	522	57.9891	6.7417
	A2	Sequence	# PSMs	# Proteins	# Protein Groups	Protein Group Accessions	Modifications	ΔCn	q-Value	PEP	IonScore	Exp Value	Charge	MH+ [Da]	ΔM [ppm]	RT [min]	# Missed Cleavages
	High	AIDGLNLLPTLLQGR	1	1	1	P34059		0	0	1.059e-06	50.2	0.00133794	2	1593.83	-62.5084	16.7667	0
	High	YYEEFPINLK	1	1	1	P34059		0	0	3.313e-05	48.13	0.00251565	2	1315.57	-63.9934	10.5167	0
K7N7A0	Alpha/beta hydrolase domain-containing protein 14A OS=Homo sapiens GN=ABHD14A PE=4 SV=1 - [K7N7A0_HUMAN]	67.94	10.92	2	2	2	2	229	25.3963	7.2251
	A2	Sequence	# PSMs	# Proteins	# Protein Groups	Protein Group Accessions	Modifications	ΔCn	q-Value	PEP	IonScore	Exp Value	Charge	MH+ [Da]	ΔM [ppm]	RT [min]	# Missed Cleavages
	High	TPTLILYGELDHILAR	1	2	1	K7N7A0		0	0	4.22e-16	68.53	1.61183e-05	3	1824.99	-19.9643	17.8667	0
	Medium	HLPNHSVVK	1	2	1	K7N7A0		0	0.04	0.8551	20.91	1.61868	3	1030.59	5.99218	0.35	0
O95084-2	Isoform 2 of Serine protease 23 OS=Homo sapiens GN=PRSS23 - [PRS23_HUMAN]	66.57	8.83	2	2	2	3	351	39.6162	9.62744
	A2	Sequence	# PSMs	# Proteins	# Protein Groups	Protein Group Accessions	Modifications	ΔCn	q-Value	PEP	IonScore	Exp Value	Charge	MH+ [Da]	ΔM [ppm]	RT [min]	# Missed Cleavages
	High	DFLLNYPFSTSVK	2	2	1	O95084-2		0	0	0.001028	42.3	0.00808482	2	1530.71	-46.5129	15.05	0
	High	GNANDIGmDYDYALLELK	1	2	1	O95084-2	M8(Oxidation)	0	0	3.052e-06	37.42	0.0188832	3	2030.82	-60.1677	14	0
P49767	Vascular endothelial growth factor C OS=Homo sapiens GN=VEGFC PE=1 SV=1 - [VEGFC_HUMAN]	66.32	4.53	1	2	2	3	419	46.8519	7.51807
	A2	Sequence	# PSMs	# Proteins	# Protein Groups	Protein Group Accessions	Modifications	ΔCn	q-Value	PEP	IonScore	Exp Value	Charge	MH+ [Da]	ΔM [ppm]	RT [min]	# Missed Cleavages
	High	FAAAHYNTEILK	2	1	1	P49767		0	0	5.547e-13	58.59	0.000217082	2	1377.67	-31.5372	4.53333	0
	High	DLEEQLR	1	1	1	P49767		0	0.005	0.0834	26.88	0.506329	2	902.413	-49.9859	2.95	0
O43854-2	Isoform 2 of EGF-like repeat and discoidin I-like domain-containing protein 3 OS=Homo sapiens GN=EDIL3 - [EDIL3_HUMAN]	66	8.3	2	3	3	4	470	52.7136	7.78174
	A2	Sequence	# PSMs	# Proteins	# Protein Groups	Protein Group Accessions	Modifications	ΔCn	q-Value	PEP	IonScore	Exp Value	Charge	MH+ [Da]	ΔM [ppm]	RT [min]	# Missed Cleavages
	High	LAYSNDGEHWTVYQDEK	1	2	1	O43854-2		0	0	2.584e-05	40.21	0.010557	3	2054.7	-103.974	5.25	0
	High	VFQGNFDNDTHR	2	2	1	O43854-2		0	0	9.721e-06	36.8	0.0325199	2	1449.63	-12.3465	1.75	0
	High	NVIDPPIYAR	1	2	1	O43854-2		0	0.001	0.011	34.99	0.0529635	2	1157.55	-67.9519	5.3	0
Q6UX71-2	Isoform 2 of Plexin domain-containing protein 2 OS=Homo sapiens GN=PLXDC2 - [PXDC2_HUMAN]	65.99	6.04	2	2	2	2	480	53.8778	6.48096
	A2	Sequence	# PSMs	# Proteins	# Protein Groups	Protein Group Accessions	Modifications	ΔCn	q-Value	PEP	IonScore	Exp Value	Charge	MH+ [Da]	ΔM [ppm]	RT [min]	# Missed Cleavages
	High	VGLSDAFVVVHR	1	2	1	Q6UX71-2		0	0	2.866e-14	66.54	3.64228e-05	3	1298.64	-66.3501	8.06667	0
	Medium	EIPVLVTQISSTNHPVK	1	2	1	Q6UX71-2		0	0.016	0.2668	27.95	0.171307	3	1862.04	-1.51154	7.86667	0
A0A087WXW9	Collagen alpha-1(V) chain OS=Homo sapiens GN=COL5A1 PE=4 SV=1 - [A0A087WXW9_HUMAN]	63.5582	1.2	2	2	2	3	1838	183.54	5.07178
	A2	Sequence	# PSMs	# Proteins	# Protein Groups	Protein Group Accessions	Modifications	ΔCn	q-Value	PEP	IonScore	Exp Value	Charge	MH+ [Da]	ΔM [ppm]	RT [min]	# Missed Cleavages
	High	TVLEIDTPK	1	2	1	A0A087WXW9		0	0	0.0002418	51.79	0.00133735	2	1015.55	-14.1085	6.1	0
	High	VLDFHNLPDGITK	2	2	1	A0A087WXW9		0	0.001	0.011	39.4	0.0155058	3	1468.86	51.6902	8.35	0
A0A087X176	Sulfhydryl oxidase 2 OS=Homo sapiens GN=QSOX2 PE=1 SV=1 - [A0A087X176_HUMAN]	63.22	4.45	2	2	2	2	696	77.2013	7.47412
	A2	Sequence	# PSMs	# Proteins	# Protein Groups	Protein Group Accessions	Modifications	ΔCn	q-Value	PEP	IonScore	Exp Value	Charge	MH+ [Da]	ΔM [ppm]	RT [min]	# Missed Cleavages
	High	LDPIQPSDVLSLLDNR	1	2	1	A0A087X176		0	0	1.327e-05	44.98	0.00395839	3	1794.87	-52.5079	15.95	0
	High	GLASWDEGHVLTFLK	1	2	1	A0A087X176		0	0.001	0.01002	41.74	0.00834676	3	1672.83	-26.2816	12.45	0
P14314-2	Isoform 2 of Glucosidase 2 subunit beta OS=Homo sapiens GN=PRKCSH - [GLU2B_HUMAN]	63.17	5.14	3	3	3	3	525	59.1407	4.42432
	A2	Sequence	# PSMs	# Proteins	# Protein Groups	Protein Group Accessions	Modifications	ΔCn	q-Value	PEP	IonScore	Exp Value	Charge	MH+ [Da]	ΔM [ppm]	RT [min]	# Missed Cleavages
	High	LWEEQLAAAK	1	3	1	P14314-2		0	0	3.253e-07	51.94	0.00127819	2	1158.57	-36.8453	5.73333	0
	High	ILIEDWK	1	3	1	P14314-2		0	0.002	0.01733	38.73	0.0289236	2	916.433	-88.5694	7.05	0
	High	SLEDQVEMLR	1	3	1	P14314-2		0	0.008	0.141	13.85	6.51938	2	1219.49	-86.9689	8.43333	0
Q8NHP8	Putative phospholipase B-like 2 OS=Homo sapiens GN=PLBD2 PE=1 SV=2 - [PLBL2_HUMAN]	62.0333	8.49	1	4	4	4	589	65.43	6.80029
	A2	Sequence	# PSMs	# Proteins	# Protein Groups	Protein Group Accessions	Modifications	ΔCn	q-Value	PEP	IonScore	Exp Value	Charge	MH+ [Da]	ΔM [ppm]	RT [min]	# Missed Cleavages
	High	AFIPGGPSPGSR	1	1	1	Q8NHP8		0	0.001	0.01141	45.17	0.00570622	2	1142.53	-54.815	3.4	0
	High	VLTILEQIPGmVVVADK	1	1	1	Q8NHP8	M11(Oxidation)	0	0.002	0.01627	40.28	0.0108101	3	1841.07	10.9124	12.6833	0
	High	LTLLQLK	1	1	1	Q8NHP8		0	0.002	0.01995	34.6	0.0730748	2	828.573	20.9663	8.06667	0
	High	EGPWGDYPLVPGNK	1	1	1	Q8NHP8		0	0.002	0.02668	29.25	0.163181	2	1528.71	-19.8977	9.23333	0
D6RIU4	Vesicular integral-membrane protein VIP36 (Fragment) OS=Homo sapiens GN=LMAN2 PE=1 SV=3 - [D6RIU4_HUMAN]	59.26	15.63	1	2	2	2	192	21.9336	6.52197
	A2	Sequence	# PSMs	# Proteins	# Protein Groups	Protein Group Accessions	Modifications	ΔCn	q-Value	PEP	IonScore	Exp Value	Charge	MH+ [Da]	ΔM [ppm]	RT [min]	# Missed Cleavages
	High	DHDTFLAVR	1	1	1	D6RIU4		0	0	0.0001005	41.41	0.0153516	2	1073.51	-23.0625	5.6	0
	High	DNFHGLAIFLDTYPNDETTER	1	1	1	D6RIU4		0	0	4.081e-10	40.85	0.00744952	3	2467.92	-89.5916	15.7167	0
A0A087X0D5	Pro-cathepsin H OS=Homo sapiens GN=CTSH PE=1 SV=1 - [A0A087X0D5_HUMAN]	59.2	7.12	2	2	2	2	323	36.2455	8.104
	A2	Sequence	# PSMs	# Proteins	# Protein Groups	Protein Group Accessions	Modifications	ΔCn	q-Value	PEP	IonScore	Exp Value	Charge	MH+ [Da]	ΔM [ppm]	RT [min]	# Missed Cleavages
	High	VNHAVLAVGYGEK	1	2	1	A0A087X0D5		0	0	1.272e-11	59.2	0.0001914	2	1356.55	-128.53	3.81667	0
	Medium	TYSTEEYHHR	1	2	1	A0A087X0D5		0	0.021	0.3392	17.79	2.34624	3	1322.58	-0.426857	0.25	0
O43852-12	Isoform 12 of Calumenin OS=Homo sapiens GN=CALU - [CALU_HUMAN]	59.06	28.38	14	2	2	2	74	8.50608	5.17334
	A2	Sequence	# PSMs	# Proteins	# Protein Groups	Protein Group Accessions	Modifications	ΔCn	q-Value	PEP	IonScore	Exp Value	Charge	MH+ [Da]	ΔM [ppm]	RT [min]	# Missed Cleavages
	High	TFDQLTPEESK	1	14	1	O43852-12		0	0	6.405e-08	59.06	0.00020866	2	1294.57	-33.577	3.81667	0
	High	VHHEPQLSDK	1	14	1	O43852-12		0	0	0.000285	32.51	0.102195	3	1189.56	-34.1342	0.166667	0
Q9UJJ9	N-acetylglucosamine-1-phosphotransferase subunit gamma OS=Homo sapiens GN=GNPTG PE=1 SV=1 - [GNPTG_HUMAN]	56.28	10.16	1	2	2	2	305	33.9522	6.94678
	A2	Sequence	# PSMs	# Proteins	# Protein Groups	Protein Group Accessions	Modifications	ΔCn	q-Value	PEP	IonScore	Exp Value	Charge	MH+ [Da]	ΔM [ppm]	RT [min]	# Missed Cleavages
	High	QWDQVEQDLADELITPQGHEK	1	1	1	Q9UJJ9		0	0	1.027e-09	36.08	0.021023	3	2479.08	-39.6255	14.6833	0
	High	TLFEDAGYLK	1	1	1	Q9UJJ9		0	0.003	0.05378	43.7	0.00765284	2	1156.69	90.0949	9.08333	0
A0A0A0MT32	Lysosomal acid lipase/cholesteryl ester hydrolase OS=Homo sapiens GN=LIPA PE=4 SV=1 - [A0A0A0MT32_HUMAN]	55.58	8.13	4	2	2	2	283	32.5492	7.84033
	A2	Sequence	# PSMs	# Proteins	# Protein Groups	Protein Group Accessions	Modifications	ΔCn	q-Value	PEP	IonScore	Exp Value	Charge	MH+ [Da]	ΔM [ppm]	RT [min]	# Missed Cleavages
	High	DLFGDKEFLPQSAFLK	1	4	1	A0A0A0MT32		0	0	1.048e-05	55.58	0.000320273	3	1854.96	-4.46078	14.3833	1
	High	LPDHLIK	1	4	1	A0A0A0MT32		0	0.002	0.01582	32.91	0.099036	2	835.493	-13.0796	2.68333	0
Q00610-2	Isoform 2 of Clathrin heavy chain 1 OS=Homo sapiens GN=CLTC - [CLH1_HUMAN]	55.11	2.01	3	2	2	2	1639	187.771	5.69385
	A2	Sequence	# PSMs	# Proteins	# Protein Groups	Protein Group Accessions	Modifications	ΔCn	q-Value	PEP	IonScore	Exp Value	Charge	MH+ [Da]	ΔM [ppm]	RT [min]	# Missed Cleavages
	High	NLQNLLILTAIK	1	3	1	Q00610-2		0	0	8.02e-09	52.38	0.000873214	2	1353.71	-98.8008	15.6833	0
	High	KFDVNTSAVQVLIEHIGNLDR	1	3	1	Q00610-2		0	0.003	0.04287	24.23	0.316217	3	2368.17	-40.7888	17.6333	1
P40189-2	Isoform 2 of Interleukin-6 receptor subunit beta OS=Homo sapiens GN=IL6ST - [IL6RB_HUMAN]	54.7867	11.85	5	3	3	4	329	37.4747	5.66846
	A2	Sequence	# PSMs	# Proteins	# Protein Groups	Protein Group Accessions	Modifications	ΔCn	q-Value	PEP	IonScore	Exp Value	Charge	MH+ [Da]	ΔM [ppm]	RT [min]	# Missed Cleavages
	High	SSFTVQDLKPFTEYVFR	1	5	1	P40189-2		0	0	5.809e-11	54.05	0.00042897	3	2064.06	5.67109	14.8333	0
	High	LTWTNPSIK	2	5	1	P40189-2		0	0.001	0.011	29.07	0.244848	2	1059.51	-66.6702	5.76667	0
	High	VTSDHINFDPVYK	1	4	1	P40189-2		0	0.003	0.05392	21.93	0.871404	3	1534.74	-11.8812	5.35	0
Q9NPR2-2	Isoform 2 of Semaphorin-4B OS=Homo sapiens GN=SEMA4B - [SEM4B_HUMAN]	54.09	4.48	3	2	2	2	737	81.3519	6.23975
	A2	Sequence	# PSMs	# Proteins	# Protein Groups	Protein Group Accessions	Modifications	ΔCn	q-Value	PEP	IonScore	Exp Value	Charge	MH+ [Da]	ΔM [ppm]	RT [min]	# Missed Cleavages
	High	VPGLHHTYDVLFLGTGDGR	1	3	1	Q9NPR2-2		0	0	7.228e-11	49.01	0.0011298	3	2053.95	-48.7036	9.35	0
	Medium	ISLPLGSEERPFLR	1	3	1	Q9NPR2-2		0	0.039	0.8539	26.58	0.305722	3	1614	58.4856	9.45	0
F5H4C6	N-acetylglucosamine-6-sulfatase (Fragment) OS=Homo sapiens GN=GNS PE=1 SV=3 - [F5H4C6_HUMAN]	53.11	13.71	5	3	3	3	248	28.432	8.89502
	A2	Sequence	# PSMs	# Proteins	# Protein Groups	Protein Group Accessions	Modifications	ΔCn	q-Value	PEP	IonScore	Exp Value	Charge	MH+ [Da]	ΔM [ppm]	RT [min]	# Missed Cleavages
	High	IQEPNTFPAILR	1	5	1	F5H4C6		0	0	2.38e-06	53.11	0.000719785	2	1398.75	-15.2407	9.4	0
	High	WQTLLSVDDLVEK	1	5	1	F5H4C6		0	0	0.0001744	33.36	0.0659684	2	1545.73	-53.8566	13.3833	0
	High	AFQNVFAPR	1	5	1	F5H4C6		0	0.003	0.04684	22.29	1.10161	2	1049.39	-152.486	5.86667	0
B3KWA1	Iduronate 2-sulfatase (Hunter syndrome), isoform CRA_e OS=Homo sapiens GN=IDS PE=2 SV=1 - [B3KWA1_HUMAN]	52.7567	9.44	2	2	2	3	339	38.5663	5.16064
	A2	Sequence	# PSMs	# Proteins	# Protein Groups	Protein Group Accessions	Modifications	ΔCn	q-Value	PEP	IonScore	Exp Value	Charge	MH+ [Da]	ΔM [ppm]	RT [min]	# Missed Cleavages
	High	LFPYLDPFDSASQLmEPGR	1	2	1	B3KWA1	M15(Oxidation)	0	0	6.507e-10	40.64	0.00792214	3	2199.06	5.75722	15.05	0
	High	LFPYLDPFDSASQLMEPGR	1	2	1	B3KWA1		0	0.002	0.02308	25.06	0.287094	3	2183.1	21.7927	17.1833	0
	Medium	DLEEDPYLPGNPR	1	2	1	B3KWA1		0	0.025	0.3978	28.39	0.193411	2	1514.67	-26.0835	5.53333	0
H0YMZ1	Proteasome subunit alpha type (Fragment) OS=Homo sapiens GN=PSMA4 PE=1 SV=3 - [H0YMZ1_HUMAN]	50.43	8.14	4	2	2	2	221	24.5674	6.771
	A2	Sequence	# PSMs	# Proteins	# Protein Groups	Protein Group Accessions	Modifications	ΔCn	q-Value	PEP	IonScore	Exp Value	Charge	MH+ [Da]	ΔM [ppm]	RT [min]	# Missed Cleavages
	High	LLDEVFFSEK	1	4	1	H0YMZ1		0	0	3.055e-05	45.21	0.00471083	2	1226.61	-14.4038	11.0167	0
	High	VEIATLTR	1	4	1	H0YMZ1		0	0.004	0.063	35.72	0.0661353	2	902.373	-174.959	3.76667	0
Q8N441	Fibroblast growth factor receptor-like 1 OS=Homo sapiens GN=FGFRL1 PE=1 SV=1 - [FGRL1_HUMAN]	48.77	8.93	1	3	3	3	504	54.5024	9.74463
	A2	Sequence	# PSMs	# Proteins	# Protein Groups	Protein Group Accessions	Modifications	ΔCn	q-Value	PEP	IonScore	Exp Value	Charge	MH+ [Da]	ΔM [ppm]	RT [min]	# Missed Cleavages
	High	DDQALTRPEAAEPR	1	1	1	Q8N441		0	0.001	0.011	46.14	0.00330537	2	1568.63	-85.2258	1.88333	0
	High	SDVKPVIQWLK	1	1	1	Q8N441		0	0.001	0.011	30.13	0.145431	3	1312.68	-66.2498	9.56667	0
	High	FVVLPTGDVWSRPDGSYLNK	1	1	1	Q8N441		0	0.003	0.04872	20.27	0.766814	3	2250.09	-31.1075	12.0833	0
E7EMM4	Acid ceramidase OS=Homo sapiens GN=ASAH1 PE=1 SV=1 - [E7EMM4_HUMAN]	42.57	5.41	4	2	2	2	370	41.7694	8.11865
	A2	Sequence	# PSMs	# Proteins	# Protein Groups	Protein Group Accessions	Modifications	ΔCn	q-Value	PEP	IonScore	Exp Value	Charge	MH+ [Da]	ΔM [ppm]	RT [min]	# Missed Cleavages
	High	LTVYTTLIDVTK	1	4	1	E7EMM4		0	0	0.001178	34.69	0.0484645	2	1366.65	-95.2165	12.1167	0
	High	GQFETYLR	1	4	1	E7EMM4		0	0.004	0.05708	28.88	0.21076	2	1013.49	-12.2131	5.9	0
P11717	Cation-independent mannose-6-phosphate receptor OS=Homo sapiens GN=IGF2R PE=1 SV=3 - [MPRI_HUMAN]	40.24	1.08	1	2	2	2	2491	274.199	5.93506
	A2	Sequence	# PSMs	# Proteins	# Protein Groups	Protein Group Accessions	Modifications	ΔCn	q-Value	PEP	IonScore	Exp Value	Charge	MH+ [Da]	ΔM [ppm]	RT [min]	# Missed Cleavages
	High	DGAGNSFDLSSLSR	1	1	1	P11717		0	0.001	0.011	40.24	0.0140942	2	1425.67	8.55181	7.81667	0
	Medium	FLHQDIDSGQGIR	1	1	1	P11717		0	0.037	0.7982	14.84	5.01166	2	1485.71	-21.4092	3.16667	0
Q7LGC8	Carbohydrate sulfotransferase 3 OS=Homo sapiens GN=CHST3 PE=1 SV=3 - [CHST3_HUMAN]	38.48	6.89	1	2	2	2	479	54.6713	8.5874
	A2	Sequence	# PSMs	# Proteins	# Protein Groups	Protein Group Accessions	Modifications	ΔCn	q-Value	PEP	IonScore	Exp Value	Charge	MH+ [Da]	ΔM [ppm]	RT [min]	# Missed Cleavages
	High	NTQAAHDGSGIYSTQK	1	1	1	Q7LGC8		0	0	1.153e-07	38.24	0.0197583	3	1677.75	-22.2349	0.0666667	0
	High	WLDDEGQDGLREEEVQR	1	1	1	Q7LGC8		0	0.003	0.0529	20.24	0.953807	3	2073.9	-25.0083	5.31667	1
A0A0A0MS42	Galactocerebrosidase OS=Homo sapiens GN=GALC PE=4 SV=1 - [A0A0A0MS42_HUMAN]	31.02	3.34	4	2	2	2	659	74.7167	6.96143
	A2	Sequence	# PSMs	# Proteins	# Protein Groups	Protein Group Accessions	Modifications	ΔCn	q-Value	PEP	IonScore	Exp Value	Charge	MH+ [Da]	ΔM [ppm]	RT [min]	# Missed Cleavages
	High	LLVNYPEPYR	1	4	1	A0A0A0MS42		0	0.001	0.011	31.02	0.13315	2	1263.61	-47.8849	6.78333	0
	High	SLWTDIPVNFPK	1	4	1	A0A0A0MS42		0	0.002	0.02645	21.89	0.969096	2	1416.71	-27.8941	13.2833	0
O95150	Tumor necrosis factor ligand superfamily member 15 OS=Homo sapiens GN=TNFSF15 PE=1 SV=2 - [TNF15_HUMAN]	27.16	13.15	1	2	2	2	251	28.0691	6.771
	A2	Sequence	# PSMs	# Proteins	# Protein Groups	Protein Group Accessions	Modifications	ΔCn	q-Value	PEP	IonScore	Exp Value	Charge	MH+ [Da]	ΔM [ppm]	RT [min]	# Missed Cleavages
	High	GQEFAPSHQQVYAPLR	1	1	1	O95150		0	0.001	0.011	27.16	0.232598	3	1827.9	-9.99759	4.7	0
	High	QAGRPNKPDSITVVITK	1	1	1	O95150		0	0.001	0.011	12.31	6.84131	3	1823.97	-37.5087	3.45	0
