# Supplementary material for: HMGA1 regulates the Plasminogen activation system in the secretome of breast cancer cells
Source: Sci Rep. 2017 Sep 18;7:11768. doi: 10.1038/s41598-017-11409-4 (PMC5603555; doi:10.1038/s41598-017-11409-4)
Supplement: Supplementary file 3 — Supplementary info [file 41598_2017_11409_MOESM3_ESM.xls]

## Sheet: Dati Originali
Accession	Description	ΣCoverage	Σ# Proteins	Σ# Unique Peptides	Σ# Peptides	Σ# PSMs	A5: 114/115	A5: 114/117	A5: 116/115	A5: 116/117	A5: 114/116	A5: 115/117	B5: 115/116	B5: 115/114	B5: 117/116	B5: 117/114	B5: 115/117	B5: 116/114	C5: 116/117	C5: 116/115	C5: 114/117	C5: 114/115	C5: 116/114	C5: 117/115	Score A3	Coverage A3	# Peptides A3	# PSM A3	Score A6	Coverage A6	# Peptides A6	# PSM A6	Score B3	Coverage B3	# Peptides B3	# PSM B3	Score B6	Coverage B6	# Peptides B6	# PSM B6	Score C3	Coverage C3	# Peptides C3	# PSM C3	Score C6	Coverage C6	# Peptides C6	# PSM C6	# AAs
Q5H9A7	Metalloproteinase inhibitor 1 OS=Homo sapiens GN=TIMP1 PE=2 SV=1 - [Q5H9A7_HUMAN]	85.31	2	9	9	292	0.779144	0.76197	0.825206	0.809466	0.963234	0.970443	0.912261	0.972456	0.899777	0.976287	0.966975	1.03937	0.749884	0.826963	0.790818	0.822058	1.02674	0.998024	1001.6	83.22	8	50	144.32	83.22	8	56	1095.91	67.83	8	53	164.671	67.83	8	57	708.227	65.73	7	34	118.895	65.73	7	42	143
F5H265	Polyubiquitin-C (Fragment) OS=Homo sapiens GN=UBC PE=2 SV=1 - [F5H265_HUMAN]	65.77	19	5	5	50	1.36768	1.3597	1.39057	1.40418	0.971744	1.01784	1.21398	1.31299	1.30467	1.36441	0.993885	0.999571	1.24774	1.33126	1.20679	1.24118	1.04519	1.05651	150.394	57.72	4	8	19.8108	57.72	4	9	109.585	36.24	3	7	15.454	44.3	4	9	153.154	57.72	4	8	21.8155	65.77	5	9	149
P35908	Keratin, type II cytoskeletal 2 epidermal OS=Homo sapiens GN=KRT2 PE=1 SV=2 - [K22E_HUMAN]	63.54	1	31	41	690	2.49566	2.05178	2.45704	2.25914	0.964504	0.857712	1.18224	1.30977	1.21775	1.35039	0.99297	1.05367	1.37597	1.47992	1.22307	1.40929	1.08957	1.13364	3204.72	59.62	37	134	409.936	58.22	37	142	2392.85	47.73	32	106	299.226	46.32	31	111	2471.5	51.17	32	95	292.291	51.64	33	102	639
P00750	Tissue-type plasminogen activator OS=Homo sapiens GN=PLAT PE=1 SV=1 - [TPA_HUMAN]	60.14	1	26	26	565	0.822119	0.804496	0.842945	0.84814	0.954321	0.968889	1.15007	1.21348	1.16951	1.20042	0.984187	0.989047	0.915475	0.884952	0.921919	0.887449	1.02229	0.982065	1351.69	51.78	22	78	192.859	51.78	22	84	1641.66	59.07	25	104	267.869	60.14	26	120	1336.44	51.96	23	83	196.959	49.64	23	96	562
P60709	Actin, cytoplasmic 1 OS=Homo sapiens GN=ACTB PE=1 SV=1 - [ACTB_HUMAN]	60	2	18	19	461	1.10296	1.126	1.16118	1.08061	0.945897	0.934855	1.09946	1.04573	1.01551	1.0261	0.990659	1.02745	0.983731	1.01248	0.953792	0.936121	1.06719	1.01963	1511.06	57.07	18	78	220.51	55.47	17	83	1391.07	51.73	16	76	196.823	51.73	16	85	1141.35	45.87	17	66	171.205	45.87	17	73	375
Q16270-2	Isoform 2 of Insulin-like growth factor-binding protein 7 OS=Homo sapiens GN=IGFBP7 - [IBP7_HUMAN]	59.86	2	16	16	471	0.684398	0.637371	0.720304	0.737529	0.940332	0.992831	0.807942	0.888516	0.851901	0.945297	0.923675	1.08093	0.826287	0.829418	0.737495	0.752969	1.08537	1.04398	1688.35	59.86	16	75	208.324	56.99	15	78	1679.25	51.97	14	77	218.7	51.97	14	81	1631.26	49.1	14	77	216.767	49.1	14	83	279
O00391	Sulfhydryl oxidase 1 OS=Homo sapiens GN=QSOX1 PE=1 SV=3 - [QSOX1_HUMAN]	59.71	1	46	46	1250	0.988425	0.925597	1.07377	0.998072	0.938822	0.967416	0.946178	0.996596	0.996242	1.06458	0.954262	1.04752	1.09789	1.08908	1.00649	1.04151	1.05756	1.01207	4065.48	56.36	42	214	588.13	57.03	42	236	4009.92	50.74	39	208	529.88	49	37	215	3819.35	54.35	39	178	516.853	54.35	39	199	747
Q08431-2	Isoform 2 of Lactadherin OS=Homo sapiens GN=MFGE8 - [MFGM_HUMAN]	59.29	4	17	17	130	1.0547	1.02454	1.10874	1.10876	0.917926	1.00174	0.978859	1.06262	1.00007	1.05119	1.00588	1.03415	1.20511	1.26766	1.15224	1.25853	1.03906	1.02453	522.781	52.24	14	30	92.2492	52.24	14	35	188.233	22.12	7	13	34.0113	24.68	8	15	230.226	27.88	8	16	38.7177	28.21	9	21	312
P13645	Keratin, type I cytoskeletal 10 OS=Homo sapiens GN=KRT10 PE=1 SV=6 - [K1C10_HUMAN]	58.39	1	35	39	686	2.58971	2.14222	2.80501	2.33876	0.93034	0.846651	1.19033	1.26921	1.19564	1.34659	0.972044	1.0613	1.28693	1.32752	1.15825	1.27478	1.05024	1.06256	2831.7	52.57	31	124	373.142	51.71	31	139	2509.35	47.26	29	105	325.184	48.46	30	122	1919.93	39.38	27	92	273.096	41.95	30	104	584
P06702	Protein S100-A9 OS=Homo sapiens GN=S100A9 PE=1 SV=1 - [S10A9_HUMAN]	56.14	1	4	4	19	0.811476	0.79256	0.75777	0.784612	1.08634	1.06285	1.1482	1.25675	1.25833	1.38114	0.917558	1.07693							142.11	37.72	3	5	14.2991	56.14	4	7	94.0189	26.32	2	3	9.87365	26.32	2	4									114
E7ET40	Urokinase-type plasminogen activator chain B OS=Homo sapiens GN=PLAU PE=2 SV=1 - [E7ET40_HUMAN]	54.11	1	20	20	372	0.35407	0.329312	0.361069	0.354199	0.976236	0.974351	0.39315	0.410333	0.422184	0.471517	0.883474	1.05115	0.391694	0.402291	0.35055	0.37285	1.09778	1.02764	815.26	43.72	17	53	149.747	43.96	18	68	604.668	44.93	18	58	147.828	44.93	18	72	679.392	41.06	18	53	143.436	41.06	18	68	414
P29279	Connective tissue growth factor OS=Homo sapiens GN=CTGF PE=1 SV=2 - [CTGF_HUMAN]	53.58	1	19	19	254	0.694108	0.686086	0.710332	0.735243	1.02077	1.01159	0.996137	1.03874	1.03262	1.04908	0.972151	0.993587	0.781384	0.722594	0.790125	0.776803	0.998576	0.970809	782.945	42.69	15	44	124.955	40.69	14	47	714.781	47.28	15	35	103.137	44.41	14	40	825.909	51.58	17	40	115.689	51.58	18	48	349
Q16610	Extracellular matrix protein 1 OS=Homo sapiens GN=ECM1 PE=1 SV=2 - [ECM1_HUMAN]	52.96	2	24	24	307	0.929123	0.894562	0.932155	0.904233	0.997449	0.997604	1.01003	1.06012	1.01661	1.04913	0.97939	1.02717	1.02368	1.01663	0.955528	0.983094	1.03693	1.04392	825.421	47.04	21	48	129.983	48.89	22	53	692.958	46.3	21	52	114.528	43.89	19	52	708.475	45.93	22	48	109.991	44.63	21	54	540
P14618	Pyruvate kinase isozymes M1/M2 OS=Homo sapiens GN=PKM PE=1 SV=4 - [KPYM_HUMAN]	52.73	1	5	22	203	1.17433	1.04082	1.15312	1.09304	0.946424	0.965068	1.3102	1.33673	1.51539	1.16336	1.12038	0.710605	1.28115	1.64669	0.992978	1.17115	1.18783	1.27277	938.927	41.24	14	37	112.887	42.56	15	36	486.044	30.7	12	27	69.1425	30.7	12	27	764.582	46.14	19	37	104.987	46.14	19	39	531
Q08380	Galectin-3-binding protein OS=Homo sapiens GN=LGALS3BP PE=1 SV=1 - [LG3BP_HUMAN]	51.45	1	27	27	756	0.820349	0.792642	0.894435	0.853654	0.931471	0.968751	0.809071	0.924643	0.879124	0.995593	0.945948	1.08349	1.0096	1.03702	0.928415	0.988079	1.06668	1.05306	2729.98	47.01	25	129	368.129	47.01	25	135	2400.04	44.1	23	126	327.57	44.96	23	125	2116.56	47.01	23	114	311.673	47.01	23	127	585
P08238	Heat shock protein HSP 90-beta OS=Homo sapiens GN=HSP90AB1 PE=1 SV=4 - [HS90B_HUMAN]	50.69	1	17	35	391	1.02781	0.982872	1.00164	1.01511	0.976535	1.03035	0.869293	0.940287	0.896611	0.934884	0.980552	1.05357	1.03846	1.06696	0.98394	1.01654	1.01897	1.0281	1132.4	41.85	29	68	189.095	42.54	30	84	805.161	29.97	23	51	130.673	30.94	24	63	952.93	38.12	26	54	158.388	40.75	29	71	724
P07996	Thrombospondin-1 OS=Homo sapiens GN=THBS1 PE=1 SV=2 - [TSP1_HUMAN]	50.51	1	52	56	1193	0.900967	0.876563	0.930313	0.889188	0.97909	0.981082	1.50855	1.54272	1.49307	1.57248	0.978326	1.03969	0.939885	0.937589	0.884055	0.905645	1.03625	1.02128	3488.28	46.32	47	168	488.102	46.41	48	182	4161.44	48.29	53	220	602.783	47.18	49	228	3387.12	43.93	50	190	512.287	44.02	49	205	1170
J3KMY5	Epididymal secretory protein E1 OS=Homo sapiens GN=NPC2 PE=4 SV=1 - [J3KMY5_HUMAN]	50	5	7	7	155	0.777841	0.740276	0.935776	0.86687	0.885425	0.925151	0.794764	0.878282	0.834147	0.943637	0.936708	1.09367	0.718249	0.721313	0.783978	0.683084	1.12188	1.05137	411.227	50	6	29	89.9358	50	6	32	300.063	50	7	27	69.0419	50	7	27	220.057	50	7	17	56.3206	50	7	23	148
P26022	Pentraxin-related protein PTX3 OS=Homo sapiens GN=PTX3 PE=1 SV=3 - [PTX3_HUMAN]	49.08	1	16	16	665	1.41487	1.31211	1.45746	1.3668	0.940634	0.963677	1.29017	1.37561	1.32448	1.37259	1.02222	1.02931	1.42246	1.46974	1.3542	1.4309	1.03334	1.06031	2463.79	49.08	16	131	314.725	49.08	16	128	1799.56	46.19	15	112	263.217	46.19	15	108	1456.43	41.73	14	98	204.455	41.73	14	88	381
P07339	Cathepsin D OS=Homo sapiens GN=CTSD PE=1 SV=1 - [CATD_HUMAN]	49.03	1	17	17	597	0.560852	0.561329	0.598942	0.573684	0.925503	0.941318	0.456256	0.500606	0.502745	0.567698	0.876627	1.08883	0.577701	0.606176	0.578424	0.589432	1.01004	1.01403	2183.03	48.79	16	92	250.306	47.33	15	94	2508.61	49.03	17	99	264.013	49.03	17	100	2308.64	48.79	16	105	277.06	48.79	16	107	412
P04264	Keratin, type II cytoskeletal 1 OS=Homo sapiens GN=KRT1 PE=1 SV=6 - [K2C1_HUMAN]	48.29	1	32	38	724	1.85941	1.65017	1.94514	1.71964	0.937251	0.89795	1.24316	1.3244	1.24633	1.34279	0.99822	1.03975	1.20487	1.26308	1.12538	1.21103	1.02335	1.05375	2513.18	43.79	31	115	340.404	45.65	33	124	2694.02	41.77	30	122	342.302	42.7	31	136	2078.34	38.35	30	108	299.424	39.29	31	119	644
O75326	Semaphorin-7A OS=Homo sapiens GN=SEMA7A PE=1 SV=1 - [SEM7A_HUMAN]	46.85	1	29	29	467	0.877856	0.809042	0.910166	0.844028	0.963131	0.972333	1.0358	1.09884	1.04696	1.09076	0.950868	1.02865	1.11778	1.18816	1.05176	1.12483	1.05522	1.05744	1269.6	38.89	22	72	197.668	39.94	23	79	1170.53	32.58	22	66	188.566	31.53	21	78	1516.69	36.04	22	79	227.635	36.94	23	93	666
Q12841	Follistatin-related protein 1 OS=Homo sapiens GN=FSTL1 PE=1 SV=1 - [FSTL1_HUMAN]	46.43	1	13	13	361	0.860196	0.891088	0.781862	0.839514	0.97972	0.936381	1.20517	1.30176	1.17977	1.32399	0.999934	1.04961	1.01852	1.01508	0.949616	1.04157	1.13166	1.05355	1111.35	34.74	11	67	162.376	34.74	11	71	987.928	39.29	11	60	151.521	39.29	11	62	776.829	36.36	11	48	120.984	36.36	11	53	308
P07437	Tubulin beta chain OS=Homo sapiens GN=TUBB PE=1 SV=2 - [TBB5_HUMAN]	45.05	2	4	17	190	1.46832	1.12598	1.58393	1.39993	0.983463	1.00369	0.94932	0.970556	0.87636	0.849505	1.04669	0.970543	0.928261	0.857465	0.927373	0.918972	1	0.975478	781.733	37.39	13	40	121.709	39.41	14	45	306.323	23.65	9	18	60.4921	23.65	9	24	450.415	26.58	10	29	88.832	26.58	11	34	444
H0YN42	Annexin (Fragment) OS=Homo sapiens GN=ANXA2 PE=2 SV=1 - [H0YN42_HUMAN]	44.92	3	10	10	80	0.770203	0.825058	0.766931	0.786569	1.05198	1.05854	0.643918	0.600826	0.604319	0.623295	1.05388	1.03664	0.669519	0.628991	0.659523	0.617095	1.04648	0.946001	396.476	38.28	8	13	44.8303	38.28	8	15	480.867	41.8	9	16	49.2114	41.8	9	17	228.02	29.3	7	9	29.0835	29.3	7	10	256
P05121	Plasminogen activator inhibitor 1 OS=Homo sapiens GN=SERPINE1 PE=1 SV=1 - [PAI1_HUMAN]	44.28	1	16	16	294	0.522708	0.546356	0.589814	0.583875	0.976361	1.04825	0.406969	0.418065	0.438189	0.49944	0.912369	1.01468	0.534909	0.531806	0.553659	0.526848	1.01943	0.975063	908.744	44.28	16	50	141.372	44.28	16	60	732.413	33.58	13	39	113.419	33.58	13	45	866.208	33.58	13	46	129.496	33.58	13	54	402
P07602	Proactivator polypeptide OS=Homo sapiens GN=PSAP PE=1 SV=2 - [SAP_HUMAN]	44.08	5	20	20	278	0.665626	0.70333	0.693326	0.737837	0.937285	1.01701	0.737826	0.803598	0.814073	0.888682	0.905434	1.09394	0.701513	0.729395	0.699924	0.719592	1.07471	1.06041	669.285	43.89	19	51	130.762	43.89	19	59	566.229	22.9	12	38	86.035	22.9	12	41	593.428	29.01	14	39	99.056	30.15	15	50	524
Q9UBR2	Cathepsin Z OS=Homo sapiens GN=CTSZ PE=1 SV=1 - [CATZ_HUMAN]	43.23	1	11	11	175	0.695474	0.673725	0.727774	0.733677	0.947172	1.01064	0.741495	0.76475	0.780396	0.809294	0.972787	1.03989	0.882044	0.91668	0.850336	0.894037	1.03151	1.03004	327.647	43.23	11	27	67.7559	43.23	11	36	393.489	42.9	10	25	62.361	43.23	11	35	240.442	32.34	9	22	57.7932	32.34	9	30	303
Q92820	Gamma-glutamyl hydrolase OS=Homo sapiens GN=GGH PE=1 SV=2 - [GGH_HUMAN]	43.08	1	16	16	345	0.704421	0.724507	0.771347	0.759576	0.943472	1.00093	0.734111	0.809248	0.759836	0.848784	0.957962	1.03254	0.75658	0.800275	0.747935	0.803252	1.0182	1.06095	1060.06	38.99	13	63	156.974	38.99	14	75	724.549	36.48	14	46	119.316	34.59	13	54	834.185	38.99	14	48	121.597	41.19	15	59	318
Q9BTY2	Plasma alpha-L-fucosidase OS=Homo sapiens GN=FUCA2 PE=1 SV=2 - [FUCO2_HUMAN]	43.04	1	22	22	337	0.805843	0.776911	0.882441	0.820613	0.986836	0.977211	0.891982	0.905447	0.942172	0.943984	0.987934	1.03618	0.939374	1.01919	0.9213	0.967421	1.01419	1.04314	744.546	33.83	16	50	122.944	35.55	17	57	732.874	39.83	20	53	133.401	38.54	19	62	659.231	41.76	21	54	126.751	41.54	21	61	467
P08294	Extracellular superoxide dismutase [Cu-Zn] OS=Homo sapiens GN=SOD3 PE=1 SV=2 - [SODE_HUMAN]	42.92	1	7	7	97	0.569322	0.5987	0.630036	0.654214	0.989292	1.02682	0.538226	0.543352	0.552197	0.570647	0.976171	0.989492	0.653079	0.64997	0.640256	0.624675	0.963622	0.964664	397.544	37.08	6	13	47.9317	37.08	6	14	462.25	37.08	6	18	63.0445	37.08	6	18	400.842	36.25	6	16	53.6131	36.25	6	18	240
P00338	L-lactate dehydrogenase A chain OS=Homo sapiens GN=LDHA PE=1 SV=2 - [LDHA_HUMAN]	42.47	2	15	16	155	1.57007	1.48101	1.41504	1.46545	1.05598	1.0142	1.23785	1.26506	1.26167	1.3065	0.976977	0.974336	1.35244	1.38407	1.37261	1.41391	1.01877	0.972699	439.196	32.23	12	27	61.9345	34.64	13	32	384.485	34.04	13	24	55.6064	34.04	13	25	335.459	30.72	11	21	49.8795	33.13	12	26	332
Q9Y4K0	Lysyl oxidase homolog 2 OS=Homo sapiens GN=LOXL2 PE=1 SV=1 - [LOXL2_HUMAN]	41.73	1	25	31	492	0.901432	0.840856	0.955724	0.910966	0.938391	0.96264	0.941867	1.02946	1.00507	1.06009	0.94547	1.06558	0.844336	0.813887	0.77134	0.805742	1.06589	1.03602	1372.94	33.72	22	80	222.824	35.66	25	89	1390.69	29.97	20	78	222.731	30.62	21	88	1416.97	31.78	25	72	223.909	32.56	26	85	774
P35527	Keratin, type I cytoskeletal 9 OS=Homo sapiens GN=KRT9 PE=1 SV=3 - [K1C9_HUMAN]	41.57	1	20	21	388	1.48463	1.37914	1.51347	1.44563	1.01132	0.969508	1.37759	1.47897	1.44036	1.51397	0.989533	1.04461	1.2261	1.2664	1.21775	1.24642	1.02968	1.05071	1784.56	41.57	21	78	209.175	41.57	21	85	1415.14	30.02	17	56	161.785	30.02	17	64	1253	36.92	19	53	136.112	34.99	18	52	623
P22392-2	Isoform 3 of Nucleoside diphosphate kinase B OS=Homo sapiens GN=NME2 - [NDKB_HUMAN]	41.57	4	6	6	32	1.21558	1.15633	1.04917	1.01919	1.06312	0.997863	0.910022	0.944495	1	1.03312	0.915081	1.02615	1.04527	1.16529	1.01763	1.12251	1.05889	1.08585	76.8802	25.84	4	6	18.2039	25.84	4	7	42.355	19.48	3	5	9.19696	19.48	3	5	48.5776	16.48	3	5	12.7443	16.48	3	4	267
P07195	L-lactate dehydrogenase B chain OS=Homo sapiens GN=LDHB PE=1 SV=2 - [LDHB_HUMAN]	41.32	1	11	12	129	1.5877	1.42723	1.44466	1.38558	1.09267	0.923745	1.36721	1.32834	1.38831	1.30601	0.999553	1.01109	1.28073	1.43973	1.24019	1.32393	1.06801	0.991325	476.228	37.13	10	24	67.3004	39.52	11	31	327.715	26.35	8	16	44.4427	30.54	9	18	287.053	29.94	9	18	45.4868	31.74	10	22	334
E9PQX2	40S ribosomal protein S3 OS=Homo sapiens GN=RPS3 PE=2 SV=1 - [E9PQX2_HUMAN]	40.91	10	2	2	6	1.14412	1.41098	1.09948	1.36068	1.04063	1.27126													37.96	40.91	2	3	5.7936	40.91	2	3																	44
P14618-2	Isoform M1 of Pyruvate kinase isozymes M1/M2 OS=Homo sapiens GN=PKM - [KPYM_HUMAN]	40.49	1	3	19	37													1.02133	1.06621	1.00955	1.06016	1.0107	1.03375																	719.36	40.49	19	37					531
P61812	Transforming growth factor beta-2 OS=Homo sapiens GN=TGFB2 PE=1 SV=1 - [TGFB2_HUMAN]	40.34	2	17	19	275	1.14025	0.969949	1.23068	1.06305	0.92901	0.93694	1.05961	1.16954	1.11157	1.26122	0.963484	1.03982	1.14584	1.1092	1.10708	1.10012	1.03176	1.0347	690.433	31.64	12	50	143.32	37.44	16	61	325.532	25.12	12	31	76.1486	25.36	12	36	598.764	33.09	14	44	119.254	37.68	17	53	414
Q06481	Amyloid-like protein 2 OS=Homo sapiens GN=APLP2 PE=1 SV=2 - [APLP2_HUMAN]	40.1	3	27	28	918	0.72595	0.680917	0.702963	0.672393	0.924265	0.979758	1.09353	1.16198	1.1258	1.19082	0.96706	1.05174	0.862936	0.875583	0.78321	0.79869	1.0594	1.03093	2076.45	30.28	21	134	307.951	31.06	22	141	2590.98	37.48	27	169	370.808	37.48	27	167	2207.34	35.52	26	147	349.497	32.9	25	160	763
H0YAR1	Lysyl oxidase homolog 2 (Fragment) OS=Homo sapiens GN=LOXL2 PE=4 SV=1 - [H0YAR1_HUMAN]	40.1	1	2	8	42													1.03157	1.16225	0.910252	1.03164	1.13219	1.11567																	453.197	37.2	7	20	60.8024	40.1	8	22	207
P68363	Tubulin alpha-1B chain OS=Homo sapiens GN=TUBA1B PE=1 SV=1 - [TBA1B_HUMAN]	39.91	1	15	15	180	1.12171	1.09565	1.15397	1.04449	1.09733	0.944591	0.88155	0.949041	0.8879	0.930107	0.9899	1.03704	1.00989	1.02094	0.995031	0.994284	1.05615	1.03158	476.775	33.7	12	26	75.5073	34.59	13	29	522.552	34.37	13	35	78.1884	34.37	13	39	419.836	26.83	10	25	61.0841	26.83	10	26	451
B0YJC4	Vimentin OS=Homo sapiens GN=VIM PE=2 SV=1 - [B0YJC4_HUMAN]	39.91	2	17	18	141	0.890004	0.954972	0.894231	0.966392	1.03018	1.07808	0.832031	0.855813	0.823355	0.898671	0.96219	1.00987	0.827106	0.815873	0.860955	0.858353	0.977276	0.984794	437.66	26.68	12	23	55.1933	22.51	10	26	335.541	24.83	11	19	47.3981	23.2	10	22	446.593	35.73	16	23	62.0867	35.73	16	28	431
P07686	Beta-hexosaminidase subunit beta OS=Homo sapiens GN=HEXB PE=1 SV=3 - [HEXB_HUMAN]	39.57	1	20	21	299	0.827589	0.792314	0.861414	0.851782	1.05487	1.00256	0.851557	0.91121	0.920501	0.979571	0.963625	1.03694	1.01066	1.06149	0.952699	0.994666	1.02587	1.03928	736.9	32.19	17	51	116.763	33.27	18	59	511.006	27.52	16	37	87.5287	28.6	17	42	769.047	30.58	17	48	128.55	32.73	19	62	556
P02533	Keratin, type I cytoskeletal 14 OS=Homo sapiens GN=KRT14 PE=1 SV=4 - [K1C14_HUMAN]	38.77	1	10	21	231	1.83269	1.59437	1.48789	1.4475	1.07407	0.939594	1.62845	1.50215	1.45921	1.34126	1.10163	0.980987	0.851469	0.89928	0.935276	0.89125	0.936936	0.983943	705.213	30.51	16	43	102.03	34.11	17	47	459.803	21.82	12	28	73.7054	22.03	12	34	540.598	25.21	15	35	89.2502	26.69	16	44	472
P01892	HLA class I histocompatibility antigen, A-2 alpha chain OS=Homo sapiens GN=HLA-A PE=1 SV=1 - [1A02_HUMAN]	38.63	2	12	12	90	0.980063	1.00353	0.966371	0.973803	1.03487	1.04473	0.863621	0.867306	0.758304	0.807492	1.0667	1.00608	0.845317	0.757016	0.924297	0.831601	0.909587	0.928773	166.961	25.21	7	12	32.0109	25.21	7	13	269.376	25.48	8	15	40.7156	25.48	8	17	250.66	22.74	8	15	45.8468	22.74	8	18	365
P68371	Tubulin beta-4B chain OS=Homo sapiens GN=TUBB4B PE=1 SV=1 - [TBB4B_HUMAN]	38.43	1	2	15	125	1.61346	1.89868	1.55125	1.83188	1.04013	1.21305							1.10144	1.20688	0.967844	1.06678	1.13694	1.08503	613.827	30.79	11	32	102.758	32.81	12	37									402.728	26.52	10	27	79.5286	26.52	11	29	445
P11142	Heat shock cognate 71 kDa protein OS=Homo sapiens GN=HSPA8 PE=1 SV=1 - [HSP7C_HUMAN]	38.24	3	18	23	200	1.08087	1.05396	1.1037	1.06619	0.996704	1.02943	0.947267	0.987987	1.0137	1.04865	1.00765	1.01152	1.02654	1.02643	1.10194	1.11507	0.932664	0.971016	705.53	27.09	16	35	102.083	27.09	16	41	359.385	20.59	11	20	57.2474	20.59	11	27	587.284	34.98	20	35	95.1022	34.98	20	42	646
Q99538	Legumain OS=Homo sapiens GN=LGMN PE=1 SV=1 - [LGMN_HUMAN]	37.88	1	13	13	242	0.556707	0.571172	0.502831	0.56504	1.00985	1.05549	0.732641	0.790833	0.747477	0.77888	0.999496	1.03783	0.700679	0.689723	0.751353	0.666433	1.02155	0.983201	701.775	36.03	12	40	117.724	34.64	11	43	617.835	33.95	12	32	110.656	33.95	12	39	662.072	32.1	11	40	123.069	32.1	11	48	433
P07900	Heat shock protein HSP 90-alpha OS=Homo sapiens GN=HSP90AA1 PE=1 SV=5 - [HS90A_HUMAN]	37.3	2	17	30	292	1.15614	1.13215	1.13502	1.17012	1.01344	1.01111	1.11842	1.08606	1.05398	0.981668	1.09612	0.961724	1.17072	1.19261	1.12196	1.20486	1.02497	1.0416	860.1	34.02	26	46	137.009	34.02	26	60	591.696	28.01	22	40	92.4291	29.37	23	45	768.595	28.55	22	44	116.131	28.55	23	57	732
P05067-7	Isoform L-APP733 of Amyloid beta A4 protein OS=Homo sapiens GN=APP - [A4_HUMAN]	37.24	5	25	27	1109	0.716596	0.663668	0.766334	0.732253	0.96596	0.983274	0.768975	0.807984	0.768226	0.851311	0.95074	1.06669	0.71147	0.715682	0.687835	0.711831	1.05285	1.02069	2552.82	34.92	25	165	428.126	34.11	24	193	3181.86	37.24	27	198	485.351	36.43	26	211	2372.45	35.61	25	159	389.477	36.43	26	183	733
P07858	Cathepsin B OS=Homo sapiens GN=CTSB PE=1 SV=3 - [CATB_HUMAN]	36.87	1	10	10	92	0.922137	0.836702	0.94674	0.849958	0.987877	1.00823	0.744538	0.862004	0.733645	0.825284	0.987694	1.02104	0.834263	0.818759	0.74805	0.743352	1.03508	1.00254	283.977	30.68	8	15	44.8789	30.68	8	18	242.374	33.92	9	14	39.7537	33.92	9	16	235.907	27.43	7	13	37.1703	27.43	7	16	339
O94907	Dickkopf-related protein 1 OS=Homo sapiens GN=DKK1 PE=1 SV=1 - [DKK1_HUMAN]	36.84	1	11	11	287	0.984694	0.89121	1.01995	0.919238	0.944823	0.941879	1.41965	1.64958	1.55084	1.70582	0.95238	1.06423	1.07207	1.17495	1.05312	1.08875	1.06046	1.07287	726.385	32.33	9	40	120.755	34.96	10	57	771.437	34.21	10	42	127.087	36.84	11	56	711.127	34.21	10	44	113.824	32.33	9	48	266
P08779	Keratin, type I cytoskeletal 16 OS=Homo sapiens GN=KRT16 PE=1 SV=4 - [K1C16_HUMAN]	35.94	1	8	19	243	1.78825	1.67399	1.55141	1.52367	1.07219	0.957709	1.87888	1.90945	1.83159	1.76858	0.916177	0.99993	0.72075	0.62336	0.662831	0.601672	1.00964	0.950695	567.582	28.12	15	40	90.2602	28.12	15	46	451.333	21.35	11	28	77.0144	22.83	12	34	675.364	27.91	16	42	112.414	31.92	18	53	473
E7EUT4;P04406-2	Glyceraldehyde-3-phosphate dehydrogenase OS=Homo sapiens GN=GAPDH PE=2 SV=1 - [E7EUT4_HUMAN]	35.84	3	8	8	71	1.57664	1.59388	1.35498	1.3071	1.03746	1.01551	1.10064	1.12267	1.09372	1.11152	1.02707	0.989824	0.971397	1.00618	0.955789	0.985158	1.04819	1.01015	321.153	21.84	5	11	30.9618	21.84	5	12	146.648	17.06	4	8	20.0187	17.06	4	8	327.967	31.06	7	16	31.5879	31.06	7	16	293
P07093-2	Isoform 2 of Glia-derived nexin OS=Homo sapiens GN=SERPINE2 - [GDN_HUMAN]	35.77	3	14	14	124	0.959792	0.836532	0.941508	0.86712	1.07383	0.980026	0.809415	0.853545	0.818773	0.850156	1.04763	0.967769	0.871565	0.819616	0.891071	0.92313	0.99128	0.933125	468.413	27.46	10	20	65.3517	27.46	10	22	249.106	20.4	7	16	45.4155	20.4	7	19	338.96	32.75	13	21	50.7829	28.21	12	26	397
B4E351	Insulin-like growth factor-binding protein 4 OS=Homo sapiens GN=IGFBP4 PE=2 SV=1 - [B4E351_HUMAN]	35.44	2	5	5	49	0.680986	0.623821	0.750031	0.681749	0.95206	1.01502	0.920966	0.925267	0.909675	0.931932	1.00117	1.01351	0.856073	0.84092	0.788464	0.7897	1.04736	0.933965	92.0135	25.95	4	7	26.8383	25.95	4	8	109.634	35.44	5	9	28.255	35.44	5	10	70.8471	35.44	5	7	23.4904	35.44	5	8	158
P35625	Metalloproteinase inhibitor 3 OS=Homo sapiens GN=TIMP3 PE=1 SV=2 - [TIMP3_HUMAN]	35.07	1	7	7	59	0.767754	0.794211	0.720903	0.724717	1.14328	1.13093	0.822281	0.847018	0.828064	0.878079	1.00296	0.99439	0.720644	0.736223	0.691515	0.661729	1.05328	0.985284	62.1567	27.49	5	5	14.3148	27.49	5	9	64.35	24.17	5	7	15.7373	24.17	5	7	171.805	35.07	7	13	41.089	35.07	7	18	211
O94985-2	Isoform 2 of Calsyntenin-1 OS=Homo sapiens GN=CLSTN1 - [CSTN1_HUMAN]	34.71	1	35	36	607	0.846024	0.820377	0.81143	0.793383	0.988482	0.978353	0.764434	0.83917	0.809469	0.852312	0.952938	1.03949	0.801881	0.785803	0.74384	0.754533	1.04363	0.993407	1356.32	32.54	32	96	266.947	32.54	32	112	1394.8	29.87	32	100	275.332	29.87	32	115	1357.85	28.73	31	81	229.316	29.45	32	103	971
P53634	Dipeptidyl peptidase 1 OS=Homo sapiens GN=CTSC PE=1 SV=2 - [CATC_HUMAN]	34.56	1	17	17	288	0.519356	0.51067	0.575255	0.548324	0.949842	0.957387	0.556536	0.621015	0.632215	0.670028	0.90352	1.02024	0.726022	0.761765	0.639674	0.673539	1.09951	1.05195	704.204	28.94	15	48	115.173	30.24	16	62	639.092	27.21	15	44	99.7404	24.41	13	47	577.697	30.24	15	40	91.6341	30.24	15	47	463
G3V0E5	Transferrin receptor (P90, CD71), isoform CRA_c OS=Homo sapiens GN=TFRC PE=4 SV=1 - [G3V0E5_HUMAN]	34.46	2	23	23	193	0.945987	0.951301	0.901153	0.933996	1.00735	1.01671	0.903708	0.864638	0.94631	0.863537	1.01238	0.936516	1.07438	1.0386	1.17854	1.10813	0.94722	0.976925	682.577	25.77	16	32	85.1501	25.77	16	35	399.88	19.29	13	24	57.6547	19.29	14	28	629.619	32.7	22	37	84.781	32.7	21	37	679
C9IZG4	Protein CutA OS=Homo sapiens GN=CUTA PE=2 SV=1 - [C9IZG4_HUMAN]	34.07	4	3	3	8	1.41737	1.46414	1.40889	1.43637	1.02293	1.04891													71.6374	34.07	3	4	10.2932	34.07	3	4																	135
Q01459	Di-N-acetylchitobiase OS=Homo sapiens GN=CTBS PE=1 SV=1 - [DIAC_HUMAN]	33.77	1	11	11	128	0.77085	0.779935	0.805773	0.796618	0.963965	1.01023	0.947541	0.940943	1.00612	0.984443	0.959797	0.939346	0.932025	0.960535	0.883193	0.924097	1.04328	1.02754	274.729	25.97	7	19	57.0948	25.97	7	24	191.958	19.74	6	14	35.5664	19.74	6	17	277.047	28.83	10	24	60.993	28.83	10	30	385
P52823	Stanniocalcin-1 OS=Homo sapiens GN=STC1 PE=1 SV=1 - [STC1_HUMAN]	33.6	1	6	6	66	0.475378	0.469004	0.474552	0.4678	1.02928	0.9902	0.500727	0.53546	0.505706	0.527657	0.979104	1.02376	0.586243	0.622985	0.596571	0.599305	1.01934	1.01127	158.182	29.55	5	10	31.5189	29.55	5	12	178.817	21.86	4	10	34.3396	33.6	6	15	137.958	21.86	4	9	27.7573	21.86	4	10	247
P68104	Elongation factor 1-alpha 1 OS=Homo sapiens GN=EEF1A1 PE=1 SV=1 - [EF1A1_HUMAN]	32.47	2	12	12	121	1.16764	1.12366	1.1702	1.12422	0.997213	0.986352	1.03302	1.13948	1.03586	1.15749	0.980294	1.08	1.07598	1.06731	1.03009	1.0839	1.03491	1.02047	473.449	29.65	10	23	64.9124	30.95	11	26	327.606	20.78	8	18	48.444	20.78	8	21	394.337	19.91	8	17	41.383	19.91	8	16	462
Q13740-2	Isoform 2 of CD166 antigen OS=Homo sapiens GN=ALCAM - [CD166_HUMAN]	32.28	2	19	19	462	0.798091	0.72793	0.856907	0.782971	0.938482	0.937784	0.635603	0.74018	0.73078	0.853058	0.88914	1.09291	0.726741	0.75282	0.683933	0.708595	1.08075	1.00186	1358.38	31.93	17	73	210.186	31.93	17	79	1259.57	31.58	17	75	199.01	31.58	17	83	1104.84	31.93	17	72	175.427	31.93	17	80	570
Q8NBP7	Proprotein convertase subtilisin/kexin type 9 OS=Homo sapiens GN=PCSK9 PE=1 SV=3 - [PCSK9_HUMAN]	32.23	1	18	18	257	0.674606	0.698411	0.65962	0.6866	0.974688	0.999187	0.699238	0.672781	0.688991	0.740977	0.997069	1.03086	0.772804	0.723872	0.756822	0.73295	1.00058	0.996217	1246.53	30.06	17	48	146.717	29.05	16	49	1138.22	27.17	15	51	129.5	27.6	15	45	745.504	20.52	11	31	78.1589	21.97	12	33	692
E9PEP6	Protein kinase C-binding protein NELL1 OS=Homo sapiens GN=NRP1 PE=2 SV=2 - [E9PEP6_HUMAN]	31.46	6	22	22	386	1.11038	1.02733	1.1666	1.08395	0.951597	0.93759	0.980796	1.04614	1.02753	1.10271	0.948593	1.07181	1.07003	1.10853	0.998544	1.03933	1.06457	1.05704	1346.21	27.92	19	62	186.736	27.92	19	67	1375.91	27.7	18	69	204.424	29.36	20	74	1115.35	25.83	18	55	154.196	25.83	18	59	906
P08195-2	Isoform 2 of 4F2 cell-surface antigen heavy chain OS=Homo sapiens GN=SLC3A2 - [4F2_HUMAN]	31.19	6	17	17	199	1.08784	1.07243	1.12965	1.03689	0.981384	1.00224	0.857361	0.908515	0.88471	0.966525	0.967796	1.04983	1.03959	1.11619	1.06815	1.06186	1.04407	1.02707	781.374	29.68	14	39	100.736	29.49	14	42	483.028	25.71	14	28	74.4153	24.39	13	32	413.401	23.63	13	28	72.611	24.76	14	30	529
Q93063	Exostosin-2 OS=Homo sapiens GN=EXT2 PE=1 SV=1 - [EXT2_HUMAN]	31.06	3	19	19	156	1.05581	1.06857	1.0131	0.989882	1.01956	1.01056	0.987326	0.981996	0.975858	1.04404	1.03024	0.966389	1.12937	1.12248	1.13576	1.10884	0.992731	0.974237	346.634	18.38	12	23	62.8546	18.38	12	33	231.672	15.88	11	17	44.3583	15.88	11	23	385.942	23.54	14	28	61.3966	20.06	13	32	718
F8W1Q3	Biotinidase OS=Homo sapiens GN=BTD PE=2 SV=1 - [F8W1Q3_HUMAN]	30.78	4	13	13	197	0.918232	0.872459	0.960486	0.907465	0.971505	0.975706	0.940042	0.918675	0.96669	0.910899	1.00718	0.926589	0.89234	0.889883	0.972222	0.922976	0.974288	0.965856	512.929	26	11	33	89.0963	26	11	38	523.99	23.71	10	28	70.7292	23.71	10	32	585.816	21.99	10	30	70.8211	19.12	9	36	523
P48723	Heat shock 70 kDa protein 13 OS=Homo sapiens GN=HSPA13 PE=1 SV=1 - [HSP13_HUMAN]	29.3	1	12	12	80	0.732172	0.792613	0.729842	0.693144	1.02968	1.08994	0.652531	0.690128	0.713404	0.756623	0.932614	1.00898	0.732717	0.68083	0.794921	0.718772	0.98877	0.983026	424.959	18.68	7	16	41.4766	18.68	7	15	166.994	13.16	5	7	25.5236	13.16	5	7	411.217	19.53	8	17	41.7225	21.66	9	18	471
P12814	Alpha-actinin-1 OS=Homo sapiens GN=ACTN1 PE=1 SV=2 - [ACTN1_HUMAN]	29.15	4	15	24	272	1.10095	1.1181	0.982522	1.07021	1.07922	1.10481	1.24841	1.18795	1.1205	1.12094	1.07242	0.977044	1.16668	1.25898	1.23477	1.25054	0.959073	0.977001	617.769	21.3	16	40	106.873	22.98	18	53	483.176	17.6	14	41	107.506	18.95	15	46	557.219	21.19	18	39	102.69	23.21	20	53	892
P01130-3	Isoform 3 of Low-density lipoprotein receptor OS=Homo sapiens GN=LDLR - [LDLR_HUMAN]	29.15	7	18	19	250	0.979542	0.967949	1.0483	0.99097	0.973686	1.01829	1.01245	1.04911	1.01094	1.08941	1	1.01943	0.977633	0.976656	0.922928	0.95715	1.02893	1.02826	971.607	26.98	17	40	125.043	27.99	18	51	861.898	23.81	17	36	100.108	23.81	17	41	721.115	26.84	18	39	102.638	26.84	18	43	693
Q14393-2	Isoform 2 of Growth arrest-specific protein 6 OS=Homo sapiens GN=GAS6 - [GAS6_HUMAN]	29.06	4	18	18	201	0.755877	0.752282	0.717824	0.724255	1.03754	1.02922	0.728657	0.75479	0.705713	0.809723	0.96768	1.01921	0.835774	0.842578	0.820836	0.815465	1.03828	0.987157	799.812	26.7	15	31	99.2789	25.81	14	36	771.819	22.27	13	30	94.5837	22.27	13	35	581.426	29.06	18	33	94.3681	29.06	18	36	678
P11021	78 kDa glucose-regulated protein OS=Homo sapiens GN=HSPA5 PE=1 SV=2 - [GRP78_HUMAN]	29.05	1	15	18	112	1.29965	1.27135	1.15986	1.2175	1.05166	1.00786	1.19764	1.22383	1.07098	1.12937	1.12306	0.985531	1.29655	1.31795	1.29905	1.37799	0.959827	1.02229	556.509	25.38	14	23	74.5027	25.69	14	27	161.47	12.39	7	9	23.0005	12.39	7	11	376.476	23.85	14	18	55.9559	26.15	16	24	654
P27348	14-3-3 protein theta OS=Homo sapiens GN=YWHAQ PE=1 SV=1 - [1433T_HUMAN]	28.98	1	3	6	35	1.38609	1.01319	1.24066	0.90139	1.08622	0.700531													271.112	28.98	6	17	36.1992	28.98	6	18																	245
Q9BZM5	NKG2D ligand 2 OS=Homo sapiens GN=ULBP2 PE=1 SV=1 - [N2DL2_HUMAN]	28.86	1	7	7	106	0.914259	0.853287	0.849147	0.871067	0.984221	1.06068	0.827231	0.902628	0.883489	0.926269	0.991558	1.0227	1.01991	1.08079	1.03752	1.0146	1.06695	0.997586	228.492	24.8	6	18	37.4368	24.8	6	18	279.998	19.92	5	16	37.554	15.85	4	17	235.754	26.02	6	18	42.5929	26.02	6	19	246
P54802	Alpha-N-acetylglucosaminidase OS=Homo sapiens GN=NAGLU PE=1 SV=2 - [ANAG_HUMAN]	28.8	1	16	16	90	1.10574	1.1572	1.06336	1.19636	1.04142	1.05236	1.16479	1.10512	1.11612	1.00889	0.959825	0.905047	1.18594	1.08829	1.25186	1.21467	0.944329	0.936497	216.783	21.4	11	11	37.9988	22.34	12	12	221.95	11.57	8	12	26.9587	11.57	8	12	506.007	22.07	13	20	66.1579	22.07	13	23	743
J3KQG4	Glucosylceramidase OS=Homo sapiens GN=GBA PE=4 SV=1 - [J3KQG4_HUMAN]	28.73	5	13	13	156	0.599129	0.588958	0.576357	0.590363	0.971894	0.994175	0.570725	0.623471	0.606666	0.661122	0.947431	1.06483	0.734656	0.749199	0.663919	0.691776	1.09203	1.00417	233.331	16.93	8	22	43.2584	16.93	8	23	303.341	21.38	10	26	57.832	21.38	10	29	250.95	25.84	12	23	60.4198	25.84	12	33	449
H3BLV0	Complement decay-accelerating factor (Fragment) OS=Homo sapiens GN=CD55 PE=4 SV=1 - [H3BLV0_HUMAN]	28.53	10	12	12	82	1.03221	1.0275	0.943342	1.00114	1.03355	1.07972	1.19972	1.22912	1.17955	1.176	1.03793	0.992044	0.952684	0.97286	1.03594	0.99935	0.952002	0.957846	161.759	22.7	10	13	16.7826	11.96	5	9	135.47	19.94	9	17	32.5133	15.95	7	14	183.354	24.23	9	13	39.2325	26.38	10	16	326
P02751-17	Isoform 17 of Fibronectin OS=Homo sapiens GN=FN1 - [FINC_HUMAN]	28.11	7	53	53	469	1.3667	1.34422	1.26713	1.31028	1.01336	1.02907	1.88478	1.87081	1.80361	1.8307	1.07531	0.981003	1.55159	1.59655	1.49574	1.61569	1.00396	1.05367	1238.82	21.5	39	60	187.49	21.37	39	66	1197.72	20	37	67	198.539	20.6	39	79	1797.78	26.7	49	91	273.809	27	50	106	2330
P28799	Granulins OS=Homo sapiens GN=GRN PE=1 SV=2 - [GRN_HUMAN]	27.99	1	14	14	150	0.724979	0.76286	0.633079	0.67779	0.992793	1.07019	0.90129	0.927718	0.850576	0.906036	1.0255	1.01555	0.707056	0.747316	0.661383	0.689956	0.984268	1.02708	475.047	20.57	10	28	69.9001	20.57	10	31	263.022	16.19	8	21	48.8257	14.33	7	21	277.4	25.97	13	22	54.9153	25.97	13	27	593
P16870-2	Isoform 2 of Carboxypeptidase E OS=Homo sapiens GN=CPE - [CBPE_HUMAN]	27.95	2	10	10	75	0.711153	0.709233	0.697821	0.772661	1.02798	1.0264	0.706999	0.649733	0.635365	0.683682	1.118	1.02223	0.826906	0.779424	0.80551	0.706818	0.991797	0.936523	271.125	20.91	8	16	41.8278	20.91	8	16	234.649	13.18	5	10	31.8408	13.18	5	10	219.655	17.95	6	10	31.2244	19.77	7	13	440
Q92896	Golgi apparatus protein 1 OS=Homo sapiens GN=GLG1 PE=1 SV=2 - [GSLG1_HUMAN]	27.91	3	31	31	238	1.3753	1.27192	1.29189	1.1742	1.0473	0.958065	1.31179	1.30262	1.27268	1.20541	1.0189	0.957124	1.00343	0.959754	1.04229	1.01937	0.987202	0.968153	667.303	20.53	21	36	103.183	21.63	21	46	489.619	13.99	15	30	80.0886	15.27	17	39	727.536	21.71	24	38	99.486	22.31	25	49	1179
P35442	Thrombospondin-2 OS=Homo sapiens GN=THBS2 PE=1 SV=2 - [TSP2_HUMAN]	27.82	1	22	26	246	1.03123	0.982935	1.02387	0.975022	1.02453	0.98901	1.94291	1.86435	1.87874	1.78987	1.01578	0.929094	1.10573	1.0664	1.0925	1.10873	1.04596	1.00397	594.478	13.48	13	23	72.7287	14.76	15	29	770.979	17.58	16	35	95.4611	18.17	17	41	1216.6	26.62	24	55	143.323	27.3	25	63	1172
D6RHI9	Ribonuclease T2 (Fragment) OS=Homo sapiens GN=RNASET2 PE=2 SV=1 - [D6RHI9_HUMAN]	27.56	3	7	7	62	0.756155	0.805566	0.810959	0.813168	0.977944	0.981822	0.826272	0.837465	0.811772	0.820215	0.998337	1.03121	0.911898	0.96033	0.95147	0.984972	1.03896	1.01294	99.2717	27.56	7	10	24.8533	27.56	7	13	69.3455	21.26	5	8	14.4295	21.26	5	10	163.55	22.44	5	7	22.5105	25.2	6	14	254
H3BMA1	Mesothelin (Fragment) OS=Homo sapiens GN=MSLN PE=2 SV=2 - [H3BMA1_HUMAN]	27.54	5	8	8	84	1.09357	1.27052	1.06545	1.11737	1.00335	1.05784	1.02025	0.987697	0.933629	0.955363	1.04278	1.02208	1.10687	1.15158	1.08447	1.09063	1.08546	1.04534	254.957	18.26	5	13	36.623	20.36	6	17	244.033	22.46	6	15	35.4726	22.46	6	15	215.897	21.26	6	11	28.6442	21.26	6	13	334
O14792	Heparan sulfate glucosamine 3-O-sulfotransferase 1 OS=Homo sapiens GN=HS3ST1 PE=1 SV=1 - [HS3S1_HUMAN]	27.36	1	9	9	106	0.561191	0.600101	0.520419	0.5784	1.05351	1.11782	0.53499	0.478917	0.498992	0.493324	1.0947	0.987047	0.515118	0.491738	0.564451	0.528376	0.909584	0.943116	82.63	20.52	7	11	33.5774	20.52	7	18	143.541	20.2	6	16	33.3842	20.2	6	20	156.383	27.36	8	18	44.8711	27.36	8	23	307
P10586-2	Isoform 2 of Receptor-type tyrosine-protein phosphatase F OS=Homo sapiens GN=PTPRF - [PTPRF_HUMAN]	27.34	2	38	38	314	1.50878	1.42127	1.41048	1.44806	1.01757	0.997394	1.04405	1.0683	1.04958	1.10403	1.0055	1.00703	1.15221	1.21098	1.13338	1.17202	1.02976	1.01239	1068.15	22.71	31	52	135.94	21.5	30	56	831.129	16.49	24	41	109.303	16.49	24	41	1163.23	19.44	28	57	161.633	20.18	30	67	1898
P10646	Tissue factor pathway inhibitor OS=Homo sapiens GN=TFPI PE=1 SV=1 - [TFPI1_HUMAN]	26.97	1	7	7	70	1.26752	1.17267	1.17668	1.14922	1.05988	0.962198	1.05716	1.10552	1.16947	1.04223	1.03739	0.98247	0.880145	0.920123	0.926225	0.957248	0.999982	1.02034	144.541	11.51	4	8	24.6147	11.51	4	12	202.008	18.42	5	9	32.3137	18.42	5	15	217.22	24.34	6	10	33.994	26.97	7	16	304
H3BS10	Beta-hexosaminidase OS=Homo sapiens GN=HEXA PE=2 SV=1 - [H3BS10_HUMAN]	26.92	3	13	14	153	0.801482	0.871164	0.770254	0.814988	1.07251	1.07879	0.767633	0.768606	0.828467	0.778492	0.979595	0.921985	0.909427	0.898084	0.93566	0.912982	0.988184	0.949437	345.974	18.47	10	22	50.2928	18.47	10	26	286.229	17.09	9	14	37.6515	17.09	9	16	558.994	26.92	14	34	82.2736	26.92	14	41	509
Q9UM22	Mammalian ependymin-related protein 1 OS=Homo sapiens GN=EPDR1 PE=1 SV=2 - [EPDR1_HUMAN]	26.79	2	6	6	45	0.979248	1.02308	0.90686	0.960042	1.08116	1.02207	1.0045	0.983947	1.07935	0.969943	1.02238	0.949386	1.17018	1.20605	1.08716	1.19506	1.02193	1.0821	183.706	24.11	5	8	24.4828	24.11	5	11	90.9971	13.39	3	6	17.7564	13.39	3	7	82.5782	13.39	3	6	9.97323	16.07	4	7	224
Q92626	Peroxidasin homolog OS=Homo sapiens GN=PXDN PE=1 SV=2 - [PXDN_HUMAN]	26.77	1	34	34	334	0.985059	0.976468	0.99473	0.963323	0.981824	1.01255	1.06657	1.09405	1.08949	1.07906	1.02886	0.985688	1.09314	1.11796	1.03115	1.08211	1.05461	1.01885	724.998	18.86	22	48	127.332	18.86	22	56	590.263	20.96	26	45	118.454	19.41	25	48	1008.95	24.48	30	66	157.318	24.81	31	71	1479
Q9UNN8	Endothelial protein C receptor OS=Homo sapiens GN=PROCR PE=1 SV=1 - [EPCR_HUMAN]	26.47	1	6	6	116	0.958374	0.920316	1.16256	1.04991	0.911761	0.983614	0.977225	0.923953	0.904915	0.86046	1.03198	0.907647	0.98036	0.923232	1.13077	1.03738	0.862835	0.932529	293.769	20.59	4	23	61.2871	23.11	5	28	244.419	23.95	5	15	41.0528	20.59	4	16	251.009	23.95	5	15	44.6046	23.95	5	19	238
P50897	Palmitoyl-protein thioesterase 1 OS=Homo sapiens GN=PPT1 PE=1 SV=1 - [PPT1_HUMAN]	26.47	3	8	8	73	0.66646	0.627379	0.626007	0.612849	0.961882	1.01518	0.645966	0.72048	0.714082	0.790845	0.934527	1.09214	0.892221	0.913569	0.824357	0.89895	1.05055	1.02714	343.487	26.47	8	14	45.2561	24.18	7	15	125.73	12.75	4	7	17.3216	10.46	3	9	193.051	20.59	7	13	29.4347	20.59	7	15	306
Q9UKM7	Endoplasmic reticulum mannosyl-oligosaccharide 1,2-alpha-mannosidase OS=Homo sapiens GN=MAN1B1 PE=1 SV=2 - [MA1B1_HUMAN]	26.18	1	17	17	173	1.05871	1.02668	1.11607	1.02659	1.04115	0.995329	1.13872	1.10819	1.10913	1.06509	1.03915	0.968817	1.14435	1.14108	1.08932	1.16754	1.03313	1.04951	442.75	20.74	13	28	87.3487	21.75	15	40	321.875	19.74	13	24	76.2268	19.74	13	30	310.683	20.17	12	23	74.0314	21.17	13	28	699
O00299	Chloride intracellular channel protein 1 OS=Homo sapiens GN=CLIC1 PE=1 SV=4 - [CLIC1_HUMAN]	26.14	1	6	6	39	1.31165	1.40422	1.81065	1.6673	1.06918	1.0426	1.11434	1.1421	1.0666	1.11628	1.00984	0.9803	1.13597	1.10665	1.18194	1.15825	0.960188	0.990792	135.183	26.14	6	8	20.2951	26.14	6	10	100.197	20.75	5	6	14.1315	18.26	4	5	90.9228	14.94	3	5	13.7533	14.94	3	5	241
I3L398	Protein disulfide-isomerase (Fragment) OS=Homo sapiens GN=P4HB PE=2 SV=1 - [I3L398_HUMAN]	26	4	3	5	21	1.09023	1.63032	0.910815	1.3668	1.19701	1.54148	1.28157	1.09729	0.988849	0.849037	1.30323	0.842445	1.09744	1.12348	1.05014	1.11776	0.988265	1.01358	30.2612	10.5	2	3	5.54829	10.5	2	3	52.4086	18	3	4					81.1958	18.5	4	4	12.2979	18.5	4	7	200
O00754	Lysosomal alpha-mannosidase OS=Homo sapiens GN=MAN2B1 PE=1 SV=3 - [MA2B1_HUMAN]	25.82	2	21	21	269	0.890676	0.874176	0.913078	0.889243	0.986641	0.996227	0.918704	0.935486	0.942817	0.955365	0.990316	0.981348	1.00863	1.00544	0.990704	1.0423	0.986023	0.992856	557.209	21.86	17	37	94.2947	22.85	18	46	757.138	20.08	16	40	103.719	20.08	16	42	830.464	23.34	19	46	118.756	24.04	20	58	1011
Q9H3G5	Probable serine carboxypeptidase CPVL OS=Homo sapiens GN=CPVL PE=1 SV=2 - [CPVL_HUMAN]	25.63	1	11	11	78	0.751772	0.725779	0.782484	0.809026	0.967561	0.973146	0.835585	1.06087	0.875868	0.927101	1.1051	1.02111	0.97716	0.834689	1.06107	1.00672	1.00871	0.921518	339.004	22.06	10	16	53.1084	22.06	10	19	119.115	10.29	5	9	20.5395	10.29	5	10	200.907	18.91	8	11	29.7895	18.91	8	13	476
P28074-3	Isoform 3 of Proteasome subunit beta type-5 OS=Homo sapiens GN=PSMB5 - [PSB5_HUMAN]	25.62	2	3	3	11							1.51912	1.25805	1.24768	1.3183	1.0562	0.926906	1.22322	1.15989	1.30851	1.24812	0.93392	0.938965									41.5588	16.25	2	2	6.73173	25.62	3	3	79.6316	16.25	2	3	9.41067	16.25	2	3	160
P55287-2	Isoform 2 of Cadherin-11 OS=Homo sapiens GN=CDH11 - [CAD11_HUMAN]	25.54	2	14	14	192	0.873517	0.862034	0.844589	0.867497	1.00358	1.01448	0.752873	0.791855	0.796177	0.822192	0.961713	1.05092	0.93413	1.0098	0.862212	0.918875	1.12428	1.07724	572.073	23.81	12	25	72.6329	24.1	13	28	545.035	25.25	13	33	72.1529	25.25	13	32	652.892	20.49	12	32	91.6818	20.78	13	42	693
O95150-2	Isoform 2 of Tumor necrosis factor ligand superfamily member 15 OS=Homo sapiens GN=TNFSF15 - [TNF15_HUMAN]	25.52	3	5	5	23	0.399016	0.387335	0.39182	0.381683	1.01839	1.02082	0.705426	0.695985	0.682463	0.675218	1.05252	0.961496	0.606534	0.56428	0.688075	0.643935	0.901333	0.972288	53.0139	13.54	3	3					36.0005	13.02	3	4	7.70281	9.38	2	6	57.6964	21.35	4	4	12.3774	21.35	4	6	192
B3KTR6	Matrix-remodeling-associated protein 8 OS=Homo sapiens GN=MXRA8 PE=2 SV=1 - [B3KTR6_HUMAN]	25.4	3	12	12	99	0.905683	1.00182	0.889373	0.914539	1.04573	1.05629	1.06678	1.0095	1.02772	1.03283	1.07097	0.962518	1.05251	1.01096	1.03304	1.03771	1.02372	1.01313	266.878	16.86	8	14	39.0701	15.24	7	14	275.876	22.63	10	18	38.3658	21.02	9	17	274.819	21.25	10	18	42.4751	21.25	10	18	433
P13647	Keratin, type II cytoskeletal 5 OS=Homo sapiens GN=KRT5 PE=1 SV=3 - [K2C5_HUMAN]	25.25	1	9	21	183	1.78246	1.67689	1.68494	1.64374	1.02376	0.943101	1.48228	1.56825	1.41097	1.51173	1.13301	1.02655	1.20492	1.09906	1.16509	1.09917	0.996432	0.961182	516.424	25.25	21	34	101.234	25.08	20	42	321.83	15.42	12	22	58.6497	15.42	12	28	348.363	21.36	16	27	62.7138	20	15	30	590
B7Z5J4	Carboxypeptidase A4 OS=Homo sapiens GN=CPA4 PE=2 SV=1 - [B7Z5J4_HUMAN]	25.24	3	6	6	50	1.22609	0.946463	1.17822	1.13082	1.06257	0.994144	1.14001	1.20392	1.07715	1.15475	1.07219	0.988345	1.35178	1.42789	1.44285	1.50025	0.946967	1.05494	139.852	25.24	6	9	17.1958	16.72	4	8	71.6933	13.56	3	3	11.2751	17.98	4	6	82.2752	21.14	5	12	25.4215	21.14	5	12	317
P02792	Ferritin light chain OS=Homo sapiens GN=FTL PE=1 SV=2 - [FRIL_HUMAN]	25.14	1	4	4	15	0.658547	1.07829	0.616062	0.926079	1.03538	1.16321	0.974348	0.900574	0.900593	0.834737	1.08791	0.909423	1.18072	1.09512	1.41334	1.31865	0.834614	0.918444	70.2706	25.14	3	3	6.09422	25.14	3	3	48.83	13.71	2	3	6.82332	13.71	2	2	54.0229	13.71	2	2	7.38907	13.71	2	2	175
Q86SR1	Polypeptide N-acetylgalactosaminyltransferase 10 OS=Homo sapiens GN=GALNT10 PE=1 SV=2 - [GLT10_HUMAN]	25.04	1	14	14	141	0.644476	0.667748	0.585853	0.616547	1.08325	1.00047	0.65833	0.676928	0.645465	0.667524	1.03512	1.01197	0.704472	0.713964	0.712368	0.722794	1.07718	0.993713	351.933	17.74	9	23	61.478	19.24	10	26	222.781	15.59	8	19	44.0434	16.58	9	23	267.621	21.56	11	22	44.9383	22.55	12	28	603
P24592	Insulin-like growth factor-binding protein 6 OS=Homo sapiens GN=IGFBP6 PE=1 SV=1 - [IBP6_HUMAN]	25	1	6	6	59	0.858183	0.893229	0.931708	0.865177	1.01124	0.949763	1.29278	1.31257	1.21518	1.31908	1.02129	1.06611	0.756133	0.674628	0.849635	0.762545	0.889099	0.883493	166.415	25	6	13	34.4933	25	6	13	163.927	25	6	10	29.2062	25	6	12	89.1695	10.42	3	5	17.3742	10.42	3	6	240
Q8NHP8	Putative phospholipase B-like 2 OS=Homo sapiens GN=PLBD2 PE=1 SV=2 - [PLBL2_HUMAN]	24.96	1	13	13	74	0.835291	0.886891	0.809375	0.896603	0.980357	1.02218	0.974499	0.886019	0.931387	0.906299	0.98941	0.973218	0.997614	0.931969	0.898548	0.944181	0.980155	0.995598	223.153	15.79	7	14	35.3389	16.3	7	15	142.651	9.68	5	7	19.717	11.04	6	10	221.571	15.28	9	12	27.3072	15.28	9	16	589
P63104	14-3-3 protein zeta/delta OS=Homo sapiens GN=YWHAZ PE=1 SV=1 - [1433Z_HUMAN]	24.9	2	4	7	87	0.961229	1.00132	1.11599	1.05909	0.868561	1.01969	1.38976	1.40527	1.56481	1.5867	0.923784	0.994899	1.10319	1.13773	1.12156	1.16354	0.982674	1.02124	269.564	21.22	5	18	34.097	21.22	5	17	175.753	16.73	5	14	21.452	13.88	4	12	220.498	16.73	4	13	26.552	16.73	4	13	245
O00300	Tumor necrosis factor receptor superfamily member 11B OS=Homo sapiens GN=TNFRSF11B PE=1 SV=3 - [TR11B_HUMAN]	24.69	1	11	11	58	1.01248	0.929544	0.821529	0.926375	0.96417	1.15447	0.871986	0.852362	0.78108	0.81177	1.0588	0.981172	0.820692	0.785221	0.873244	0.807233	0.924863	0.92602	118.75	13.72	5	6	17.4797	13.72	5	5	201.313	19.7	7	10	32.883	19.7	7	10	127.262	17.46	7	11	31.2155	17.46	8	16	401
P04259	Keratin, type II cytoskeletal 6B OS=Homo sapiens GN=KRT6B PE=1 SV=5 - [K2C6B_HUMAN]	24.65	1	5	19	196	2.59466	2.71463	2.38655	2.10159	1.05049	1.01872	2.05838	1.91175	1.80878	1.68465	1.14432	0.913834	0.559939	0.502277	0.634268	0.572325	0.914087	0.898749	553.816	21.28	17	33	99.5902	21.1	16	41	427.077	16.49	12	28	73.5831	16.49	12	33	410.982	20.92	15	28	70.1191	20.92	15	33	564
P26641	Elongation factor 1-gamma OS=Homo sapiens GN=EEF1G PE=1 SV=3 - [EF1G_HUMAN]	24.49	2	11	11	74	1.1632	1.32813	1.17494	1.16274	1.03943	1.01845	1.10412	1.04914	1.04309	1.08628	1.04921	0.990661	1.0259	1.13655	1.07697	1.11222	0.999428	1.03282	181.955	16.48	7	11	33.0085	18.08	8	14	130.668	10.98	5	9	20.5991	10.98	5	12	169.63	20.59	9	13	34.0019	20.59	9	15	437
O43505	N-acetyllactosaminide beta-1,3-N-acetylglucosaminyltransferase OS=Homo sapiens GN=B3GNT1 PE=1 SV=1 - [B3GN1_HUMAN]	24.34	1	8	8	27	0.796705	0.771998	0.892631	0.72407	1.00183	0.977067	0.878891	0.932689	0.867854	0.97329	1.0131	1.04415	1.03525	1.06475	1.19606	1.11485	0.983729	0.989411	168.601	14.22	3	4	16.0169	15.66	4	5	26.92	9.4	3	3	7.02593	9.4	3	3	135.359	15.9	5	6	10.8893	15.9	5	6	415
F5GZK1	Processed exostosin-like 2 OS=Homo sapiens GN=EXTL2 PE=2 SV=1 - [F5GZK1_HUMAN]	24.29	4	6	6	54	0.939507	1.01914	1.05044	1.0289	0.88787	1.00616	0.803196	0.882316	0.862296	0.95876	1.00041	1.13562	0.900065	0.94666	0.909924	0.962702	0.986964	1.05567	149.844	22.08	5	11	33.8023	22.08	5	12	47.2967	12.3	3	8	19.0443	12.3	3	9	89.12	12.62	3	6	18.3684	14.83	4	8	317
B7Z7A9	Phosphoglycerate kinase OS=Homo sapiens GN=PGK1 PE=2 SV=1 - [B7Z7A9_HUMAN]	24.16	2	7	7	52	1.55951	1.42928	1.54697	1.57981	0.924626	0.989013	1.21435	1.2123	1.26748	1.21744	0.97968	0.952887	1.38315	1.30894	1.3173	1.34401	0.963702	1.06015	123.598	17.99	5	7	14.9091	15.17	4	8	125.047	13.11	4	7	18.0754	13.11	4	7	154.591	22.62	6	11	29.0308	21.34	6	12	389
Q8NBJ4-2	Isoform 2 of Golgi membrane protein 1 OS=Homo sapiens GN=GOLM1 - [GOLM1_HUMAN]	23.79	2	8	8	62	1.17646	1.1002	1.27124	1.16512	0.971367	1.00846	1.08784	1.12456	1.05334	1.17369	0.984234	1.06747	1.22939	1.35344	1.10233	1.0622	1.05893	1.02643	85.861	17.65	6	10	25.5629	17.65	6	12	166.626	15.35	5	9	28.6684	15.35	5	12	90.0478	10.23	4	8	20.754	10.23	4	11	391
O14773	Tripeptidyl-peptidase 1 OS=Homo sapiens GN=TPP1 PE=1 SV=2 - [TPP1_HUMAN]	23.62	1	8	8	115	0.834105	0.788248	0.836416	0.79569	0.941361	0.989436	0.867776	0.904877	0.824001	0.834455	1.05976	0.982508	1.10331	1.12269	1.07154	1.12823	1.00169	1.03647	525.601	23.62	8	25	78.6548	23.62	8	24	336.604	15.1	5	14	43.198	15.1	5	15	429.375	23.62	8	18	66.1261	23.62	8	19	563
P31431-2	Isoform 2 of Syndecan-4 OS=Homo sapiens GN=SDC4 - [SDC4_HUMAN]	23.53	2	3	3	11	5.62423	4.43008	5.14826	4.07198	1.09248	0.998423													130.833	23.53	3	6	12.2393	23.53	3	5																	153
P60842	Eukaryotic initiation factor 4A-I OS=Homo sapiens GN=EIF4A1 PE=1 SV=1 - [IF4A1_HUMAN]	23.4	5	8	8	59	1.59706	1.4222	1.42468	1.36865	1.02992	1.00526	1.19766	1.09125	0.996149	0.895945	1.07974	0.982804	1.12137	1.06793	1.1909	1.16918	0.959414	0.992478	227.389	18.97	6	10	31.3799	18.97	6	10	168.541	17.24	6	8	23.3515	17.24	6	9	210.5	19.7	7	11	26.501	19.7	7	11	406
P19883-2	Isoform 2 of Follistatin OS=Homo sapiens GN=FST - [FST_HUMAN]	23.34	2	8	8	66	0.872851	0.912658	0.905951	0.8929	0.987179	0.980313	1.0069	1.05937	0.953405	1.01295	1.013	1.03519	0.864052	0.874976	0.802788	0.878101	1.03672	1.0223	192.886	21.45	6	10	29.7629	21.45	6	12	197.986	19.24	7	12	30.7841	19.24	7	14	186.442	17.35	5	7	29.7798	19.24	7	11	317
P04066	Tissue alpha-L-fucosidase OS=Homo sapiens GN=FUCA1 PE=1 SV=4 - [FUCO_HUMAN]	23.18	1	10	10	112	0.674372	0.645915	0.677721	0.661309	0.996901	0.969233	0.869108	0.90171	0.884711	0.943909	0.992569	1.05077	0.937109	0.936679	0.902112	0.911486	1.06271	1.01502	198.834	16.74	8	15	33.326	16.74	8	17	104.355	12.45	6	13	24.1167	12.45	6	13	334.023	19.53	9	24	64.8672	19.53	9	30	466
Q13253	Noggin OS=Homo sapiens GN=NOG PE=1 SV=1 - [NOGG_HUMAN]	22.84	1	5	5	92	0.798471	0.777715	0.769905	0.799621	0.992238	0.986659	0.896894	0.973668	0.849139	0.968062	1.04338	1.0721	0.825641	0.781946	0.77348	0.8281	0.990305	1.04279	222.502	13.79	3	13	35.0047	13.79	3	14	291.563	16.81	4	16	37.4896	16.81	4	16	340.632	19.83	4	16	43.1686	22.84	5	17	232
O00622	Protein CYR61 OS=Homo sapiens GN=CYR61 PE=1 SV=1 - [CYR61_HUMAN]	22.83	1	9	9	106	0.950295	0.991362	1.0625	1.00134	1.0418	1.00032	1.21666	1.25047	1.22392	1.19229	1.03181	0.99159	1.03104	0.997073	1.03019	0.999174	1.00824	1.02429	226.132	18.64	8	18	48.4792	18.64	8	19	221.31	13.65	5	13	35.9196	13.65	5	16	260.906	22.83	9	19	46.3773	22.83	9	21	381
Q03405	Urokinase plasminogen activator surface receptor OS=Homo sapiens GN=PLAUR PE=1 SV=1 - [UPAR_HUMAN]	22.69	2	4	4	21	0.468878	0.467276	0.465818	0.465853	1.00659	1.0273							0.700092	0.652562	0.668523	0.62683	1.04622	0.923004	209.225	22.69	4	8	23.4408	22.69	4	7									92.7331	11.04	2	3	9.07546	11.04	2	3	335
P42785	Lysosomal Pro-X carboxypeptidase OS=Homo sapiens GN=PRCP PE=1 SV=1 - [PCP_HUMAN]	22.58	1	11	11	120	0.613034	0.620114	0.617285	0.572627	1.00588	1.01347	0.720764	0.746887	0.759325	0.765755	0.975954	0.98948	0.83416	0.803507	0.849505	0.808003	1.00242	0.963796	297.238	18.55	9	19	46.5747	14.31	8	24	161.811	12.7	7	10	24.511	12.7	7	14	461.111	17.14	9	24	67.094	18.35	10	29	496
Q16706	Alpha-mannosidase 2 OS=Homo sapiens GN=MAN2A1 PE=1 SV=2 - [MA2A1_HUMAN]	22.38	1	24	24	196	1.2023	1.12869	1.21412	1.13897	1.01166	0.990227	1.06328	1.00202	1.04413	1.05863	0.954939	0.899965	1.00042	0.959723	0.986317	1.04326	0.949567	0.975438	490.765	15.65	17	36	96.6854	15.65	17	43	281.126	10.31	11	17	45.3016	10.31	11	19	586.314	16.78	18	36	97.0553	16.78	18	45	1144
P07225	Vitamin K-dependent protein S OS=Homo sapiens GN=PROS1 PE=1 SV=1 - [PROS_HUMAN]	22.34	2	15	15	112	1.03864	1.04307	1.10457	1.11507	0.93753	1.01519	0.970538	0.999936	0.957849	1.02366	0.992635	1.02506	1.08211	1.11026	1.12577	1.14957	0.989215	1.01259	272.694	16.12	10	17	41.5187	14.5	9	18	246.717	13.46	9	19	50.3697	14.64	10	22	241.864	8.88	7	14	49.8034	16.27	12	22	676
Q13308-5	Isoform 5 of Inactive tyrosine-protein kinase 7 OS=Homo sapiens GN=PTK7 - [PTK7_HUMAN]	22.3	4	15	15	134	0.886502	0.847525	0.909777	0.876258	0.990047	0.999345	0.763996	0.824864	0.792576	0.853884	0.959073	1.05565	0.876727	0.89514	0.864408	0.907457	0.984347	1.01774	553.904	18.87	12	18	50.7323	19.61	13	21	422.707	17.03	11	18	43.0461	16.91	11	19	651.81	22.3	15	27	76.5342	21.45	14	31	816
O75629	Protein CREG1 OS=Homo sapiens GN=CREG1 PE=1 SV=1 - [CREG1_HUMAN]	22.27	1	4	4	34	0.64488	0.686056	0.641757	0.648604	1.00314	1.03796	0.644869	0.659773	0.6576	0.670848	1.01222	1.00065	0.710104	0.66095	0.909826	0.867789	0.803249	0.904304	122.989	22.27	4	7	17.6098	22.27	4	8	56.729	12.73	3	6	10.4987	10	2	5	61.5225	12.73	3	4	9.72098	10	2	4	220
Q9NZ08	Endoplasmic reticulum aminopeptidase 1 OS=Homo sapiens GN=ERAP1 PE=1 SV=3 - [ERAP1_HUMAN]	21.89	2	19	19	142	1.28184	1.25009	1.25453	1.19487	0.992506	0.97338	1.25372	1.16457	1.30933	1.13721	1.00926	0.90692	1.22039	1.25483	1.26159	1.28008	0.948171	0.963672	596.695	17.75	15	25	75.0952	17.75	15	29	336.14	12.33	10	20	52.4587	12.65	11	21	383.723	16.15	14	21	60.524	15.73	14	26	941
O00468-6	Isoform 6 of Agrin OS=Homo sapiens GN=AGRN - [AGRIN_HUMAN]	21.86	1	37	37	357	2.6448	2.3482	2.55543	2.32113	1.01157	0.894664	1.46341	1.50902	1.4013	1.47336	1.05136	0.988491	1.64397	1.63216	1.58135	1.5306	1.00736	1.01715	1096.21	17.51	31	65	168.14	17.21	30	71	791.736	14.43	25	42	112.275	14.43	25	45	1042.71	18.39	32	65	162.526	18.39	32	69	2045
P15291-2	Isoform Short of Beta-1,4-galactosyltransferase 1 OS=Homo sapiens GN=B4GALT1 - [B4GT1_HUMAN]	21.82	2	5	6	37	0.859819	0.666341	0.914296	0.861661	0.944514	0.95419	0.518502	0.524121	0.772648	0.58118	0.909378	0.837375	0.766027	0.667779	0.77056	0.87132	0.864994	0.991139	153.681	15.58	4	7	16.0349	15.58	4	6	95.58	13.51	3	3	10.3715	13.51	3	3	98.7986	8.31	3	8	14.2396	8.05	3	10	385
P14625	Endoplasmin OS=Homo sapiens GN=HSP90B1 PE=1 SV=1 - [ENPL_HUMAN]	21.67	1	14	16	126	1.47995	1.3838	1.5391	1.44001	1.02145	1.02485	1.28756	1.20619	1.19881	1.15152	1.08779	0.971905	1.6098	1.62466	1.55367	1.63925	1.00652	1.01066	403.203	16.56	12	19	58.5838	16.56	12	25	215.489	11.08	8	11	31.1163	12.58	9	15	461.444	20.05	14	26	67.1658	18.8	13	30	803
P06733	Alpha-enolase OS=Homo sapiens GN=ENO1 PE=1 SV=2 - [ENOA_HUMAN]	21.66	1	9	9	63	1.25875	1.19798	1.23978	1.16378	1.02675	1.00171	1.2053	1.36881	1.34052	1.44713	0.911552	1.12378	1.43617	1.64454	1.30593	1.45631	1.07018	1.12919	153.654	11.06	4	9	21.3332	12.44	5	11	188.938	15.9	5	8	25.9225	17.28	6	10	192.926	12.67	6	11	28.6937	14.06	7	14	434
Q9BRK5	45 kDa calcium-binding protein OS=Homo sapiens GN=SDF4 PE=1 SV=1 - [CAB45_HUMAN]	21.55	5	6	6	28	1.65463	1.58623	1.61225	1.55102	1.02631	0.988209	1.2099	1.35356	1.14109	1.28016	1.0662	1.10075	1.07289	1.11247	1.03344	1.08738	1.05322	1.05964	40.864	7.73	2	5	10.535	7.73	2	5	69.8838	5.8	2	3	3.73479	5.8	2	2	109.024	13.81	4	5	15.2285	13.81	4	8	362
P55283-2	Isoform 2 of Cadherin-4 OS=Homo sapiens GN=CDH4 - [CADH4_HUMAN]	21.14	2	15	15	195	0.91075	0.886925	0.903986	0.872886	1.02171	1.01922	0.80594	0.887709	0.851472	0.91864	0.972312	1.06664	1.12134	1.11248	1.06449	1.09309	1.05013	0.999855	429.009	14.73	11	30	67.4898	15.8	12	38	323.2	11.76	9	28	66.2242	11.76	9	34	393.918	18.76	13	29	72.144	19.83	14	36	842
Q14118	Dystroglycan OS=Homo sapiens GN=DAG1 PE=1 SV=2 - [DAG1_HUMAN]	20.67	1	15	15	164	0.970315	0.911118	0.990011	0.950876	0.999406	0.951207	0.813585	0.831433	0.844086	0.911073	0.944333	1.02932	0.985698	1.02937	0.892485	0.966994	1.05575	1.06787	490.198	15.31	11	29	75.5544	15.31	11	28	464.095	11.96	9	27	62.5516	11.96	9	27	444.381	14.86	11	25	67.2587	14.86	11	28	895
Q9NY97-2	Isoform 2 of UDP-GlcNAc:betaGal beta-1,3-N-acetylglucosaminyltransferase 2 OS=Homo sapiens GN=B3GNT2 - [B3GN2_HUMAN]	20.61	2	6	6	37	0.739952	0.734972	0.696351	0.679138	1.03175	0.98272	0.827661	0.877158	0.885862	0.894665	0.935429	0.990921	0.839345	0.796154	0.882264	0.779355	0.93794	0.935696	169.941	12.21	4	7	20.7448	16.79	5	9	86.84	8.65	3	3	11.1051	8.65	3	4	119.093	12.47	4	8	15.3156	12.47	4	6	393
E9PN86	Eukaryotic translation initiation factor 3 subunit M (Fragment) OS=Homo sapiens GN=EIF3M PE=2 SV=1 - [E9PN86_HUMAN]	20.59	3	2	2	7	1.55038	1.36058	1.85712	1.57449	0.860004	0.878168													31.8033	20.59	2	4	5.81541	20.59	2	3																	102
Q8NES3	Beta-1,3-N-acetylglucosaminyltransferase lunatic fringe OS=Homo sapiens GN=LFNG PE=1 SV=2 - [LFNG_HUMAN]	20.58	2	7	7	19	0.81256	0.754716	0.907416	0.845773	0.895487	0.95744							0.722832	0.709955	0.784503	0.763677	0.984369	0.997099					5.86077	7.65	2	2									96.0538	17.68	6	8	20.329	17.68	6	9	379
E9PMD7	Serine/threonine-protein phosphatase (Fragment) OS=Homo sapiens GN=PPP1CA PE=2 SV=1 - [E9PMD7_HUMAN]	20.55	9	4	4	23	1.28797	1.19121	1.25895	1.11807	1.00758	0.991617	1.22065	1.23496	0.993893	1.00837	0.934953	1.01874	0.900735	0.984808	0.922021	0.990003	1.01545	1.08266	83.22	20.55	4	4	14.9816	20.55	4	5	67.86	13.83	3	3	9.86609	13.83	3	3	53.0327	13.83	3	4	12.9585	13.83	3	4	253
Q9GZP0	Platelet-derived growth factor D OS=Homo sapiens GN=PDGFD PE=1 SV=1 - [PDGFD_HUMAN]	20.54	1	8	9	116	0.97832	0.978911	0.921394	0.976948	1.00757	1.01443	0.922579	0.979254	0.95301	0.976829	0.956972	1.04456	0.840788	0.875638	0.905881	0.95955	0.968228	1.02847	300.277	18.65	7	15	52.835	18.65	7	18	279.153	18.65	7	18	51.8852	18.65	7	20	329.695	20.27	8	21	61.2811	20.54	9	24	370
C9JRG3	Aspartyl aminopeptidase (Fragment) OS=Homo sapiens GN=DNPEP PE=2 SV=2 - [C9JRG3_HUMAN]	20.51	9	2	2	17	1.84044	1.29827	1.86574	1.32073	0.986463	0.727158	0.978592	0.893587	1.09878	1.00615	0.89557	0.898454	0.940989	0.856903	0.948883	0.869215	0.990731	0.901746	61.5459	20.51	2	3	8.80316	20.51	2	5					3.39687	20.51	2	4					5.90437	20.51	2	5	117
P13639	Elongation factor 2 OS=Homo sapiens GN=EEF2 PE=1 SV=4 - [EF2_HUMAN]	20.16	1	14	14	53	1.20599	1.14919	1.10262	1.18564	1.00492	0.970651	1.08189	1.08917	0.951122	1.0305	1.06336	1.00645	1.14622	1.15024	1.12646	1.11412	0.978369	0.973611	125.278	13.05	8	8	28.9903	13.05	8	9	121.929	4.55	4	5	15.3999	4.55	4	7	180.661	9.44	8	11	30.712	8.39	7	13	858
P81605	Dermcidin OS=Homo sapiens GN=DCD PE=1 SV=2 - [DCD_HUMAN]	20	2	2	2	6	1.1549	1.03278	1.22593	1.21649	1.05258	1.01932													70.4204	20	2	3	4.40205	20	2	3																	110
O43854-2	Isoform 2 of EGF-like repeat and discoidin I-like domain-containing protein 3 OS=Homo sapiens GN=EDIL3 - [EDIL3_HUMAN]	20	2	9	9	41	0.858528	0.818321	0.898536	0.899098	0.955463	0.932803	0.845687	0.869621	0.913428	0.909761	0.960554	1.03979	0.962659	0.888717	1.14288	1.05766	0.943613	0.975685	101.152	10.21	4	5	19.045	14.26	6	8	156.25	10.43	4	5	14.2584	10.64	4	5	173.724	14.89	6	7	26.2225	18.09	8	11	470
B7Z4K6	Deoxyribonuclease-2-alpha OS=Homo sapiens GN=DNASE2 PE=2 SV=1 - [B7Z4K6_HUMAN]	20	2	6	6	78	0.754968	0.740885	0.771631	0.736154	1.0076	1.02418	0.945418	1.00336	0.983523	1.04177	0.966719	1.05057	1.09479	1.15511	1.01952	1.06993	1.04699	1.00045	280.215	20	6	15	40.168	20	6	17	201.581	13.11	4	9	29.7621	15.41	5	13	181.685	20	6	12	25.28	20	6	12	305
Q58FF8	Putative heat shock protein HSP 90-beta 2 OS=Homo sapiens GN=HSP90AB2P PE=1 SV=2 - [H90B2_HUMAN]	19.95	1	1	8	12																			205.589	19.95	8	12																					381
Q14697	Neutral alpha-glucosidase AB OS=Homo sapiens GN=GANAB PE=1 SV=3 - [GANAB_HUMAN]	19.81	2	19	19	111	1.34304	1.35146	1.35636	1.28552	1.00721	0.940518	1.38362	1.33736	1.24935	1.30493	1.02083	0.989028	1.31544	1.41457	1.21441	1.3051	1.00671	1.02356	144.147	8.69	7	10	27.9114	9.53	8	12	197.05	8.9	8	16	38.5194	10.06	9	18	359.003	14.83	14	26	70.1851	15.15	14	29	944
O75083	WD repeat-containing protein 1 OS=Homo sapiens GN=WDR1 PE=1 SV=4 - [WDR1_HUMAN]	19.8	2	6	6	22	1.14337	1.19177	1.2957	1.19736	0.897223	0.938859	1.07266	1.11858	1.07463	1.00009	1.12785	0.91311	1.20802	1.30036	1.15937	1.25538	1.04097	1.06592	96.6486	10.23	3	4	17.0922	10.23	3	5	45.767	5.94	2	3	7.56122	5.94	2	4	76.3345	7.76	2	3	9.5056	7.76	2	3	606
Q6ZRP7	Sulfhydryl oxidase 2 OS=Homo sapiens GN=QSOX2 PE=1 SV=3 - [QSOX2_HUMAN]	19.77	1	13	13	71	1.29747	1.14807	1.21449	1.14862	0.996452	0.981745	0.93863	0.900201	1.02595	0.980158	0.904987	0.945076	1.18699	1.209	1.11294	1.13826	0.978108	1.00679	261.966	19.77	12	22	51.8362	19.77	12	22	113.665	9.46	5	8	17.8006	7.88	4	8	110.682	7.45	4	5	15.0215	7.45	4	6	698
Q96B60	5'-nucleotidase OS=Homo sapiens GN=NT5E PE=2 SV=1 - [Q96B60_HUMAN]	19.7	3	4	4	25	0.851396	0.988505	0.785062	0.794639	1.1623	1.09173	0.83539	0.840336	0.859551	0.859404	1.08137	0.981004	0.818972	0.826993	0.886265	0.90025	0.923187	0.99993	80.2645	10.98	2	5	12.2222	10.98	2	5	76.2612	8.33	2	4	11.9316	8.33	2	5	59.9428	8.71	2	2	6.7204	8.71	2	4	264
P15586	N-acetylglucosamine-6-sulfatase OS=Homo sapiens GN=GNS PE=1 SV=3 - [GNS_HUMAN]	19.57	5	10	10	42	1.34179	1.42019	1.26315	1.37065	1.05875	1.09006	1.48452	1.34833	1.35877	1.24183	1.09119	0.908044	1.46567	1.48794	1.54703	1.65962	0.919667	1.03601	221.019	13.95	7	8	22.6337	13.95	7	8	83.087	5.07	3	3	12.0219	5.07	3	4	181.451	12.86	7	8	21.0946	12.86	7	11	552
P15151-3	Isoform Gamma of Poliovirus receptor OS=Homo sapiens GN=PVR - [PVR_HUMAN]	19.51	4	7	7	115	1.13247	1.03195	1.14354	1.04841	0.985733	0.919989	0.908899	0.946047	0.956361	0.987965	0.949916	1.03912	1.09793	1.07648	1.09254	1.08942	0.960061	0.995587	250.617	10.99	4	20	51.8785	10.99	4	22	182.554	17.03	6	20	50.0313	17.03	6	19	215.436	19.51	7	15	45.7463	19.51	7	19	364
H0Y9C7	N(4)-(beta-N-acetylglucosaminyl)-L-asparaginase (Fragment) OS=Homo sapiens GN=AGA PE=2 SV=1 - [H0Y9C7_HUMAN]	19.35	2	3	3	41	0.889137	0.968206	0.802956	0.822914	0.979028	1	1.138	0.963084	0.855597	0.956235	1.11842	1.02535	0.924133	0.772908	0.915042	0.850456	1.0086	0.919608	177.724	19.35	3	7	22.8677	19.35	3	9	122.642	19.35	3	6	20.1547	19.35	3	6	149.862	19.35	3	6	21.4836	19.35	3	7	155
P22304	Iduronate 2-sulfatase OS=Homo sapiens GN=IDS PE=1 SV=1 - [IDS_HUMAN]	19.27	2	8	8	81	1.23768	1.22335	1.27302	1.30667	1.04135	0.953292	1.16259	1.24837	1.16386	1.27291	0.9777	0.965009	1.45465	1.33256	1.34962	1.30947	1.00296	0.967124	304.703	12.73	6	18	48.9733	12.73	6	18	212.918	16.18	6	11	33.2812	16.18	6	13	227.002	14.55	6	10	28.1318	14.55	6	11	550
E7EMM4	Acid ceramidase OS=Homo sapiens GN=ASAH1 PE=2 SV=1 - [E7EMM4_HUMAN]	19.19	5	8	8	50	1.07873	1.13404	0.990485	0.915963	1.05455	1.03627	0.944373	0.760321	1.12155	0.949871	0.820132	0.972827	1.14351	1.21621	1.13443	1.19128	0.966941	0.979941	235.342	14.86	6	13	32.8394	14.86	6	14	34.9219	5.14	3	3	4.84226	4.86	2	2	91.1432	13.78	5	8	19.8258	13.78	5	10	370
Q02297-8	Isoform 8 of Pro-neuregulin-1, membrane-bound isoform OS=Homo sapiens GN=NRG1 - [NRG1_HUMAN]	19.09	14	5	5	26	0.605997	0.5591	0.743023	0.687924	0.826204	0.951048	0.985267	1.11684	1.0377	1.15334	0.940531	1.12366	0.718486	0.762655	0.693502	0.740499	1.05492	1.02612	87.75	7.88	2	4	11.1029	7.88	2	4	30.9878	6.64	2	3	6.94314	11.62	3	3	107.236	15.35	4	7	13.5108	15.35	4	5	241
F5H6A3	N-sulphoglucosamine sulphohydrolase OS=Homo sapiens GN=SGSH PE=2 SV=1 - [F5H6A3_HUMAN]	19.06	3	5	5	22	1.04066	1.07259	1.03969	0.998131	1.0731	0.977489	1.44126	0.996403	1.29106	0.895068	1.12254	0.680227	0.958005	0.801995	1.0056	0.846829	0.95176	0.828974	70.75	19.06	5	7	9.60306	19.06	5	7					4.9777	7.69	2	4					5.05675	7.69	2	4	299
Q99650-2	Isoform 2 of Oncostatin-M-specific receptor subunit beta OS=Homo sapiens GN=OSMR - [OSMR_HUMAN]	19.01	2	5	5	53	1.20291	1.20255	1.2377	1.24167	0.940221	0.995905	1.179	1.13273	1.22144	1.15959	0.967339	0.95209	1.13357	1.12594	1.19736	1.30804	0.964906	0.975649	151.247	11.11	3	7	16.347	11.11	3	6	179.849	19.01	5	10	22.452	19.01	5	10	176.814	13.45	4	10	22.8615	13.45	4	10	342
P08581	Hepatocyte growth factor receptor OS=Homo sapiens GN=MET PE=1 SV=4 - [MET_HUMAN]	18.99	2	22	22	200	1.14841	1.10827	1.17658	1.15783	1.00537	0.986746	1.05769	1.07933	1.02758	1.04742	1.027	1.00871	1.10811	1.16677	1.09757	1.17362	0.978802	1.04205	637.705	15.04	17	33	86.006	16.62	18	39	498.761	11.58	15	29	66.0926	11.58	15	29	520.626	13.88	18	33	81.0109	14.32	19	37	1390
P38571-2	Isoform 2 of Lysosomal acid lipase/cholesteryl ester hydrolase OS=Homo sapiens GN=LIPA - [LICH_HUMAN]	18.95	3	5	5	42	0.825469	0.769761	0.821304	0.770278	1.01079	0.980906	0.695119	0.817747	0.794031	0.925957	0.898902	1.06899	0.960979	1.0627	0.850292	1.00613	1.01751	0.998893	77.4943	17.2	4	6	25.9432	18.95	5	9	48.7814	6.71	2	5	9.34224	6.71	2	5	115.823	17.2	4	7	22.5312	17.2	4	10	343
H0YD13	CD44 antigen OS=Homo sapiens GN=CD44 PE=2 SV=2 - [H0YD13_HUMAN]	18.93	22	4	4	144	1.44302	1.28633	1.4971	1.31703	0.938734	0.926877	1.12002	1.14788	1.17159	1.21027	0.950017	1.05166	1.08401	1.1685	0.95693	1.11419	1.12014	1.06741	303.315	18.93	4	24	53.487	18.93	4	26	364.708	18.93	4	30	66.7175	18.93	4	31	231.403	18.93	4	15	36.3444	18.93	4	18	206
P62906	60S ribosomal protein L10a OS=Homo sapiens GN=RPL10A PE=1 SV=2 - [RL10A_HUMAN]	18.89	1	4	4	17	1.27896	1.26809	1.18709	1.18112	1.07742	1.02206							0.941915	0.846173	0.995238	0.899376	0.945517	0.981625	76.5508	9.22	2	3	6.46085	9.22	2	3									124.787	15.67	3	5	9.71551	15.67	3	6	217
P62258	14-3-3 protein epsilon OS=Homo sapiens GN=YWHAE PE=1 SV=1 - [1433E_HUMAN]	18.82	1	2	4	15	1.07628	1.19463	1.12891	1.25744	0.953401	1.14417													134.195	18.82	4	8	16.5033	18.82	4	7																	255
O43707	Alpha-actinin-4 OS=Homo sapiens GN=ACTN4 PE=1 SV=2 - [ACTN4_HUMAN]	18.44	1	6	15	221	1.34077	1.32426	1.28873	1.26404	0.999049	1.06698	1.36583	1.34071	1.35225	1.31927	1.01928	0.970243	1.51687	1.45479	1.44851	1.48413	1.00444	1.0136	539.619	12.07	10	33	82.7654	12.84	11	38	421.114	13.61	11	35	85.2704	13.61	11	36	477.241	17.23	14	36	93.1619	17.23	14	43	911
P22413	Ectonucleotide pyrophosphatase/phosphodiesterase family member 1 OS=Homo sapiens GN=ENPP1 PE=1 SV=2 - [ENPP1_HUMAN]	18.27	1	15	15	86	0.672619	0.721616	0.700411	0.643768	1.07919	0.987751	0.682562	0.737104	0.708048	0.779645	0.964653	1.02704	0.731556	0.740281	0.771317	0.749792	1.0397	0.956579	88.46	7.14	6	10	28.9103	11.03	8	12	150.471	8	7	13	27.9639	8	7	13	272.307	14.38	13	18	46.8377	14.38	13	20	925
Q8NCC3	Group XV phospholipase A2 OS=Homo sapiens GN=PLA2G15 PE=1 SV=2 - [PAG15_HUMAN]	18.2	3	5	6	18	1	0.921661	0.933995	0.863844	1.07069	0.950068							0.723186	0.655456	0.755831	0.672373	1.00674	0.897491	43.4094	5.34	2	2	3.70926	5.34	2	2									87.191	18.2	6	7	13.2326	12.86	4	7	412
Q10469	Alpha-1,6-mannosyl-glycoprotein 2-beta-N-acetylglucosaminyltransferase OS=Homo sapiens GN=MGAT2 PE=1 SV=1 - [MGAT2_HUMAN]	18.12	1	7	7	54	0.990473	0.936674	0.966135	0.960257	1.02521	1.04391	0.836306	0.868331	0.905064	0.94822	0.96015	1.01371	0.855987	0.856989	0.889775	0.883365	0.995008	1.01425	86.5796	16.33	6	10	22.4969	18.12	7	14	55.62	11.41	4	5	11.4958	11.41	4	8	59.3738	10.51	4	7	17.1125	12.3	5	10	447
P23284	Peptidyl-prolyl cis-trans isomerase B OS=Homo sapiens GN=PPIB PE=1 SV=2 - [PPIB_HUMAN]	18.06	1	4	4	28	1.32574	1.23328	1.24025	1.17529	1.04325	0.967216	0.930266	1.00085	1.09206	1.17821	0.856582	1.05858	1.31543	1.45164	1.17966	1.41905	1.03346	1.08098	68.87	13.89	3	3	9.48318	13.89	3	6	53.78	8.8	2	2	6.3421	8.8	2	4	92.0867	18.06	4	5	12.6996	18.06	4	8	216
J3KS17	Beta-2-glycoprotein 1 (Fragment) OS=Homo sapiens GN=APOH PE=4 SV=1 - [J3KS17_HUMAN]	17.31	2	2	2	29	1.20039	1.19899	1.10537	1.10795	1.08599	1.02962	1.25252	1.41131	1.25294	1.42458	0.998984	1.05207	1.16527	1.23302	1.23153	1.31141	1.02	1.1061	30.9143	17.31	2	3	5.67582	17.31	2	3	71.366	17.31	2	6	9.9605	17.31	2	6	82.1639	17.31	2	6	12.5436	17.31	2	5	104
H3BQN4	Fructose-bisphosphate aldolase OS=Homo sapiens GN=ALDOA PE=2 SV=1 - [H3BQN4_HUMAN]	17.17	4	5	5	34	1.53989	1.54609	1.41155	1.40877	1.08461	1.0252	1.43776	1.32397	1.32648	1.32306	1.0008	0.95713	1.38543	1.5062	1.30276	1.50023	0.98412	1.05573	90.24	11.08	3	3	10.8669	11.08	3	4	174.27	15.24	4	5	19.0884	15.24	4	7	172.932	17.17	5	6	18.8625	17.17	5	9	361
P10619	Lysosomal protective protein OS=Homo sapiens GN=CTSA PE=1 SV=2 - [PPGB_HUMAN]	17.08	1	8	8	120	0.739746	0.71851	0.748128	0.738388	1.00751	1.01893	0.874159	0.92462	0.92931	0.999492	0.965376	1.00728	0.863626	0.821955	0.866711	0.842457	1.00616	0.993217	388.406	15.83	7	19	55.3233	15.83	7	22	240.139	13.13	6	14	40.6061	14.37	7	23	341.373	13.13	6	19	46.334	14.37	7	23	480
P19021-4	Isoform 4 of Peptidyl-glycine alpha-amidating monooxygenase OS=Homo sapiens GN=PAM - [AMD_HUMAN]	17.02	5	13	13	103	0.851624	0.822444	0.779848	0.781518	1.0729	1.00912	0.722252	0.831772	0.728377	0.834045	0.988759	1.01231	0.739776	0.769868	0.793096	0.775483	1.00353	0.972752	172.746	9.02	7	15	29.9727	9.02	7	17	148.442	11.16	8	15	37.0312	12.4	9	17	161.628	10.94	9	18	35.6582	9.81	8	21	887
P00751	Complement factor B OS=Homo sapiens GN=CFB PE=1 SV=2 - [CFAB_HUMAN]	16.75	4	11	11	73	0.956908	0.973955	0.972691	0.968967	0.956358	1.01568	1.1385	1.1458	1.02899	1.05879	1.01526	1.09615	1.02134	1.07786	1.11914	1.12784	0.966094	0.996303	154.74	11.13	7	10	24.1652	11.13	7	10	148.314	10.47	7	12	24.3541	7.85	5	10	187.384	11.78	9	15	35.8817	11.78	9	16	764
P25786	Proteasome subunit alpha type-1 OS=Homo sapiens GN=PSMA1 PE=1 SV=1 - [PSA1_HUMAN]	16.73	3	4	4	26							1.29462	1.27387	1.17944	1.19733	1.05358	0.982875	1.19089	1.30365	1.20886	1.39059	0.999904	1.08363									32.07	8.75	2	5	14.6468	8.75	2	7	46.37	16.73	4	6	18.0029	16.73	4	8	263
Q16394	Exostosin-1 OS=Homo sapiens GN=EXT1 PE=1 SV=2 - [EXT1_HUMAN]	16.49	1	11	11	51	1.17815	1.05065	1.24869	1.16971	0.955129	0.928942	1.11096	1.0306	1.04203	0.969735	1.04115	0.903749	1.05568	1.04659	1.11802	1.13164	0.934195	1.00888	192.706	6.7	4	5	20.1636	7.64	5	9	148.346	5.9	3	6	20.2177	6.84	4	7	178.794	7.64	6	9	23.3122	10.59	8	15	746
O75503	Ceroid-lipofuscinosis neuronal protein 5 OS=Homo sapiens GN=CLN5 PE=1 SV=2 - [CLN5_HUMAN]	16.48	1	6	6	48	0.754785	0.729209	0.766341	0.766905	0.938962	0.943726	0.768857	0.806832	0.775551	0.771942	1.00086	0.980506	0.932466	0.929501	0.990108	0.964876	0.957156	0.956698	104.02	10.61	4	5	17.4274	13.97	5	11	39.94	5.03	2	3	5.30792	8.38	3	5	166.926	13.13	5	8	28.149	16.48	6	16	358
Q8N0V5	N-acetyllactosaminide beta-1,6-N-acetylglucosaminyl-transferase, isoform A OS=Homo sapiens GN=GCNT2 PE=2 SV=1 - [GNT2A_HUMAN]	16.42	2	7	7	27	1.0445	0.858734	0.963313	1.1152	0.939642	1.01647	0.850404	0.831857	0.827714	0.868848	0.962168	0.963996	0.977682	0.942738	1.03325	1.00083	0.986848	0.960203	87.2056	10.45	3	3	7.95483	7.71	2	2	64.6399	6.22	2	4	11.7424	6.22	2	6	81.269	12.19	5	6	15.7847	12.19	5	6	402
O14657	Torsin-1B OS=Homo sapiens GN=TOR1B PE=1 SV=2 - [TOR1B_HUMAN]	16.37	2	4	4	19	0.915546	1.03957	0.936931	1.06822	0.966215	0.928148							0.818109	0.765648	0.775097	0.741267	1.01291	0.950603	118.969	8.63	2	4	14.6057	8.63	2	6									81.0108	8.04	2	4	8.31232	11.61	3	5	336
P01008	Antithrombin-III OS=Homo sapiens GN=SERPINC1 PE=1 SV=1 - [ANT3_HUMAN]	16.16	1	9	9	153	1.88126	1.5325	2.18806	1.78339	0.884492	0.825789	1.35709	1.54959	1.42315	1.63438	0.947429	1.10428	1.93348	2.19319	1.64977	1.95182	1.14445	1.17511	217.41	11.64	8	22	45.1627	11.64	8	30	286.643	16.16	9	29	58.6663	16.16	9	29	243.946	11.64	8	20	39.6676	11.64	8	23	464
D6RIU4	Vesicular integral-membrane protein VIP36 (Fragment) OS=Homo sapiens GN=LMAN2 PE=2 SV=1 - [D6RIU4_HUMAN]	16.15	5	3	3	46	0.766097	0.73661	0.77011	0.699662	1.02217	0.955732	0.649906	0.650992	0.663497	0.698831	0.901207	1.02332	0.588051	0.626405	0.661503	0.708825	0.951313	1.01659	124.471	16.15	3	8	21.9557	16.15	3	9	78.6818	11.46	2	6	14.9973	11.46	2	7	96.8358	11.46	2	7	15.408	11.46	2	9	192
F8VQ14	T-complex protein 1 subunit beta OS=Homo sapiens GN=CCT2 PE=2 SV=1 - [F8VQ14_HUMAN]	16.11	4	4	4	19	1.31779	0.977938	1.13417	0.912861	1.14699	0.929835	1.27068	0.9405	1.52136	1.1292	0.839868	0.728255	1.03049	1.04125	1.07988	1.09763	0.953348	1.00058	109.45	11.3	3	5	12.4293	11.3	3	4	37.81	8.17	2	2	6.16537	8.17	2	3	54.3607	6.01	2	2	6.64966	6.01	2	3	416
P49720	Proteasome subunit beta type-3 OS=Homo sapiens GN=PSMB3 PE=1 SV=2 - [PSB3_HUMAN]	16.1	1	2	2	4	1.42884	1.63554	1.31944	1.5156	1.08294	1.17994													80.6028	16.1	2	2	8.0381	16.1	2	2																	205
Q5W0C6	Torsin-3A (Fragment) OS=Homo sapiens GN=TOR3A PE=2 SV=1 - [Q5W0C6_HUMAN]	16.09	3	2	2	8													0.986334	0.961346	0.931822	0.913598	0.889604	0.954407																	39.8452	16.09	2	4	9.50788	16.09	2	4	174
F5H018	GTP-binding nuclear protein Ran (Fragment) OS=Homo sapiens GN=RAN PE=2 SV=1 - [F5H018_HUMAN]	16.08	4	2	2	7	1.38212	1.3257	1.60683	1.60413	0.8145	0.988746													57.27	16.08	2	3	11.5231	16.08	2	4																	199
B4E2J3	Serine protease 23 OS=Homo sapiens GN=PRSS23 PE=2 SV=1 - [B4E2J3_HUMAN]	15.95	2	5	5	73	0.530342	0.557746	0.530647	0.566583	1.01439	1.03207	0.657788	0.719967	0.679006	0.67106	0.940238	1.06944	0.56076	0.59122	0.468104	0.537838	0.993358	1.00755	166.361	14.25	4	9	21.5369	15.95	5	14	123.668	14.25	4	9	23.5197	15.95	5	13	120.668	14.25	4	10	25.2939	15.95	5	18	351
Q86SJ2	Amphoterin-induced protein 2 OS=Homo sapiens GN=AMIGO2 PE=1 SV=1 - [AMGO2_HUMAN]	15.9	1	9	9	91	0.73128	0.65794	0.669651	0.632028	1.0205	0.990545	0.775453	0.750136	0.814433	0.810633	0.962283	0.975949	0.759692	0.764198	0.725779	0.734277	1.00781	1.05002	303.094	14.18	8	15	36.7737	14.18	8	21	200.988	12.64	6	15	30.3459	12.64	6	15	194.085	12.84	6	11	32.4745	12.84	6	14	522
P04083	Annexin A1 OS=Homo sapiens GN=ANXA1 PE=1 SV=2 - [ANXA1_HUMAN]	15.9	2	4	4	16	0.982094	1	0.978398	1.00431	1.10985	1.01947	0.515843	0.523632	0.501689	0.510693	1.03393	0.99878							138.844	15.9	4	5	15.3755	15.9	4	6	67.6821	8.38	2	3	6.27779	8.38	2	2									346
Q14126	Desmoglein-2 OS=Homo sapiens GN=DSG2 PE=1 SV=2 - [DSG2_HUMAN]	15.83	1	15	15	116	0.920503	0.990417	0.846701	0.886506	1.01717	1.06656	0.781072	0.78999	0.738508	0.777065	1.03471	0.974676	0.859429	0.833496	0.876782	0.85737	1.01074	0.971156	383.036	10.64	10	15	50.4909	11.27	11	18	264.754	7.87	8	14	33.2846	7.87	8	18	453.944	14.58	13	23	61.3329	15.21	14	28	1118
P10124	Serglycin OS=Homo sapiens GN=SRGN PE=1 SV=3 - [SRGN_HUMAN]	15.82	1	3	3	16	11.8549	5.16912	12.5124	5.53126	0.95164	0.449473							1.56391	1.5775	1.40217	1.42274	1.11428	0.998838					31.2321	15.82	3	14													4.66977	12.03	2	2	158
P40189	Interleukin-6 receptor subunit beta OS=Homo sapiens GN=IL6ST PE=1 SV=2 - [IL6RB_HUMAN]	15.8	1	13	13	56	1.26819	1.22631	1.40499	1.21463	0.978987	1.01971	1.29633	1.23406	1.18905	1.2122	1.01553	1.0397	1.27706	1.2251	1.35645	1.33643	0.912967	0.93937	124.398	8.28	7	9	22.5375	8.28	7	11	83.1	5.66	5	6	13.2771	4.58	4	4	220.31	9.37	9	12	34.1718	11.87	10	14	918
Q7Z304-2	Isoform 2 of MAM domain-containing protein 2 OS=Homo sapiens GN=MAMDC2 - [MAMC2_HUMAN]	15.79	2	2	2	4							1.55563	1.39378	1.51471	1.36092	1.03273	0.881552															69.0326	15.79	2	2	6.7462	15.79	2	2									133
P55268	Laminin subunit beta-2 OS=Homo sapiens GN=LAMB2 PE=1 SV=2 - [LAMB2_HUMAN]	15.68	1	21	21	104	1.08293	1.12622	1.03639	1.17668	0.960494	1.07458	1.31423	1.35934	1.30804	1.24604	1.05897	0.978877	1.10201	1.09239	1.13544	1.10109	1.00541	0.981583	181.844	6.17	6	10	22.8826	6.17	6	8	331.183	9.84	13	17	33.953	8.73	11	18	344.78	14.4	20	23	61.8837	12.96	19	28	1798
E9PL22	Hypoxia up-regulated protein 1 OS=Homo sapiens GN=HYOU1 PE=3 SV=1 - [E9PL22_HUMAN]	15.58	2	13	13	76	1.12963	1.02302	1.05752	0.998621	1.06822	0.948314	1.04918	1.0769	1.03293	1.10205	1.06854	0.987655	1.02722	1.09337	1.00436	1.04876	1.02128	1.04022	104.378	5.76	5	8	17.5874	7.47	7	11	95.0691	6.4	5	6	19.7669	6.4	5	10	251.444	12.91	10	18	38.9879	13.66	11	23	937
P69905	Hemoglobin subunit alpha OS=Homo sapiens GN=HBA1 PE=1 SV=2 - [HBA_HUMAN]	15.49	1	2	2	2													1.50507	1.50767	1.50936	1.52093	0.996205	0.991944																					3.7768	15.49	2	2	142
P43121	Cell surface glycoprotein MUC18 OS=Homo sapiens GN=MCAM PE=1 SV=2 - [MUC18_HUMAN]	15.33	2	8	8	59	1.05288	1.22656	1.03796	1.05027	1.0144	1.02432	0.766426	0.870058	0.830189	0.920756	0.959483	1.02397	0.883351	0.901063	0.869122	0.900215	0.958812	0.996863	118.372	7.43	4	6	19.6446	7.43	4	9	133.254	4.8	3	6	20.5978	6.97	4	10	254.287	13.16	7	13	34.6188	13.16	7	15	646
Q9GZX9	Twisted gastrulation protein homolog 1 OS=Homo sapiens GN=TWSG1 PE=2 SV=1 - [TWSG1_HUMAN]	15.25	1	3	3	37	0.637266	0.623224	0.648201	0.626894	0.991294	1.00811	0.918842	0.968031	0.935223	0.988051	0.987947	1.03659	0.969445	1.02588	0.888215	0.942493	1.09258	1.07082	135.601	8.52	2	6	18.8324	8.52	2	7	119.404	8.52	2	4	9.64692	8.52	2	4	184	15.25	3	8	21.4673	15.25	3	8	223
Q6UWP8	Suprabasin OS=Homo sapiens GN=SBSN PE=2 SV=2 - [SBSN_HUMAN]	15.25	1	2	2	18	1.17499	1.13433	1.17127	1.13574	0.99824	0.996045							1.01626	0.970203	1.17103	1.16058	0.881659	0.974079	82.13	15.25	2	6	13.9724	15.25	2	6									65.7487	15.25	2	3	7.41427	15.25	2	3	590
P08603	Complement factor H OS=Homo sapiens GN=CFH PE=1 SV=4 - [CFAH_HUMAN]	15.19	1	18	18	178	0.900563	0.907329	0.953833	0.939503	1.03892	0.999559	1.54408	1.64504	1.55416	1.52449	1.02042	1.00686	0.952662	1.00233	0.93949	0.979314	1.01621	1.02945	281.513	6.58	8	17	49.3656	6.58	8	20	461.808	10.4	11	30	86.0203	10.4	11	34	520.42	12.27	15	34	99.7477	12.27	15	43	1231
P08107-2	Isoform 2 of Heat shock 70 kDa protein 1A/1B OS=Homo sapiens GN=HSPA1A - [HSP71_HUMAN]	15.02	2	5	9	60	1.39068	1.33365	1.49002	1.40134	0.965211	0.930982	0.912884	0.888849	0.903581	0.825662	1.01591	0.896562	1.11805	1.2686	1.19526	1.29617	0.976276	1.06751	236.805	13.82	8	11	37.4973	13.82	8	15	160.586	5.97	4	5	14.016	5.97	4	6	260.22	10.75	7	10	31.7067	10.75	7	13	586
E9PBU3	Phosphoribosylaminoimidazolecarboxamide formyltransferase OS=Homo sapiens GN=ATIC PE=2 SV=1 - [E9PBU3_HUMAN]	14.55	3	6	6	17	1.36605	1.43769	1.3694	1.56372	0.922647	1.15111	1.05218	1.32387	0.993275	1.25326	1.06519	1.23799	1.17864	0.960979	1.25588	1.06436	0.96105	0.881871	60.0072	9.81	4	4	8.8538	6.26	3	4	32.56	6.09	2	2	6.02116	6.09	2	2	63.924	7.28	3	3	7.15075	4.74	2	2	591
P00736	Complement C1r subcomponent OS=Homo sapiens GN=C1R PE=1 SV=2 - [C1R_HUMAN]	14.47	2	9	9	56	1.04114	0.925499	0.972408	0.897043	1.09458	0.974098	0.938476	0.906566	0.941842	0.908258	0.983406	0.950975	0.936924	0.909869	0.933555	0.940611	0.973196	1.00372	144.909	12.2	7	9	23.34	11.21	6	10	160.846	10.5	6	7	21.7097	10.5	6	8	107.331	8.23	6	10	25.6442	7.23	5	12	705
Q96QC4	MHC class I polypeptide-related sequence A OS=Homo sapiens GN=MICA PE=2 SV=1 - [Q96QC4_HUMAN]	14.46	2	4	5	53	0.85084	0.870028	0.794289	0.815048	1.03264	1.09302	0.877796	0.795544	0.863372	0.685801	0.988061	0.886183	0.635038	0.606751	0.72246	0.656398	0.945659	0.919379	45.5639	12.35	4	6	14.8132	12.35	4	7	60.5399	9.64	3	8	27.4995	9.64	3	10	98.5699	11.75	4	10	22.2084	11.75	4	12	332
Q32P28	Prolyl 3-hydroxylase 1 OS=Homo sapiens GN=LEPRE1 PE=1 SV=2 - [P3H1_HUMAN]	14.4	2	9	9	60	1.02013	0.918873	1.04001	0.991117	0.962522	0.976657	0.953863	1.05045	0.974947	1.00616	1.05276	0.973104	1.12458	1.18729	1.16756	1.1862	0.962263	1.02902	214.042	12.77	8	11	29.8451	12.77	8	13	153.48	8.56	5	7	23.1079	10.05	6	9	207.521	11.68	7	10	28.3415	11.68	7	10	736
H0YA55	Serum albumin (Fragment) OS=Homo sapiens GN=ALB PE=4 SV=1 - [H0YA55_HUMAN]	14.32	2	7	7	105	1.69198	1.51603	1.73405	1.55073	0.959833	0.867118	0.906517	0.791672	0.74588	0.855103	0.94838	1.05961	1.66931	1.72972	1.65316	1.72391	1.03091	0.997652	339.324	11.67	6	17	47.6271	11.67	6	22	388.374	11.67	6	16	50.9507	14.32	7	19	295.866	9.03	5	13	40.7939	11.67	6	18	454
P09603	Macrophage colony-stimulating factor 1 OS=Homo sapiens GN=CSF1 PE=1 SV=2 - [CSF1_HUMAN]	14.26	1	8	8	164	0.674979	0.610571	0.661702	0.619083	0.98973	0.967713	0.840179	0.85766	0.876989	0.978314	0.945803	1.1217	0.666485	0.725524	0.71796	0.713701	1.02552	0.989286	542.231	13	6	31	71.2153	13	6	32	473.075	11.73	6	27	70.5564	11.73	6	30	199.287	13	7	19	47.7957	14.26	8	25	554
Q9GZM7-3	Isoform 3 of Tubulointerstitial nephritis antigen-like OS=Homo sapiens GN=TINAGL1 - [TINAL_HUMAN]	14.22	2	6	6	63	0.883812	0.988264	1.03356	1.00853	1.07924	1.06781	0.761877	0.775084	0.730675	0.784274	0.963988	1.03984	0.913067	0.933784	0.904496	0.932658	1.03612	1.01505	124.05	14.22	6	10	25.3691	14.22	6	11	130.188	10.78	4	10	25.8444	10.78	4	12	127.765	13.99	5	9	22.3545	13.99	5	11	436
Q8N441	Fibroblast growth factor receptor-like 1 OS=Homo sapiens GN=FGFRL1 PE=1 SV=1 - [FGRL1_HUMAN]	14.09	1	6	6	34	0.753422	0.804711	0.803357	0.808876	0.937865	1.00051	0.803164	0.805843	0.835946	0.785939	1.0107	0.987203	0.688628	0.739074	0.71154	0.737775	0.958714	1.02723	43.1	6.75	3	4	5.12634	4.96	2	4	34.9406	5.75	3	4	9.17993	5.75	3	8	59.5609	11.31	5	6	12.1852	9.72	4	8	504
Q9BQT9	Calsyntenin-3 OS=Homo sapiens GN=CLSTN3 PE=1 SV=1 - [CSTN3_HUMAN]	13.91	2	12	12	109	1.20185	1.16448	1.0629	1.13333	1.01488	0.982961	1.24368	1.16205	1.15032	1.11103	1.07495	0.988063	1.23886	1.26157	1.20756	1.31028	1.00882	1.05937	456.047	10.77	8	14	53.5723	11.51	9	20	349.757	13.18	11	19	57.4054	13.18	11	21	314.642	12.87	11	17	49.3401	12.87	11	18	956
Q96JB6	Lysyl oxidase homolog 4 OS=Homo sapiens GN=LOXL4 PE=1 SV=1 - [LOXL4_HUMAN]	13.89	1	10	10	34							1.36962	1.20812	1.18399	0.980153	1.24737	0.882499	1.20841	1.0587	1.28958	1.17369	0.950936	0.933039									94.5113	7.54	5	7	18.5019	7.54	5	8	64.9003	7.54	5	7	25.3521	9.13	7	12	756
P08236	Beta-glucuronidase OS=Homo sapiens GN=GUSB PE=1 SV=2 - [BGLR_HUMAN]	13.82	3	9	9	54	0.933711	0.858237	0.873506	0.815401	1.0274	0.979123	0.921053	0.884351	0.931255	0.957596	0.991424	1.00576	1.00442	1.01955	1.02615	1.04053	0.978269	0.969405	88.67	5.38	4	7	16.7195	5.38	4	9	89.9566	6.3	4	5	15.982	7.37	5	7	137.932	12.75	8	10	30.3974	13.82	9	16	651
Q5W0A2	BRI2, membrane form OS=Homo sapiens GN=ITM2B PE=2 SV=1 - [Q5W0A2_HUMAN]	13.75	2	2	2	4							0.767427	0.783277	0.784571	0.80302	0.983587	1.00424																			8.99248	13.75	2	4									160
Q5HY54	Filamin-A OS=Homo sapiens GN=FLNA PE=2 SV=1 - [Q5HY54_HUMAN]	13.66	3	25	25	155	1.27728	1.28555	1.21375	1.26129	1.01903	1.04707	1.37176	1.33708	1.31318	1.3208	1.02081	0.9523	1.27032	1.26914	1.22483	1.27176	1.01811	1.00933	256.525	7.98	15	25	63.2239	7.98	15	25	177.684	4.83	11	17	44.5369	4.83	11	19	333.9	11.2	21	34	79.2332	10.36	20	35	2607
H0YAF8	Guanine nucleotide-binding protein subunit beta-2-like 1 (Fragment) OS=Homo sapiens GN=GNB2L1 PE=4 SV=1 - [H0YAF8_HUMAN]	13.64	9	3	3	12	1.43612	1.32039	1.30634	1.20527	1.09938	0.9569							0.982481	0.982153	1.02589	1.03163	0.956768	0.989901	75.8867	9.09	2	3	7.92177	9.09	2	4									78.9137	8.08	2	2	5.92854	8.08	2	3	198
P23526-2	Isoform 2 of Adenosylhomocysteinase OS=Homo sapiens GN=AHCY - [SAHH_HUMAN]	13.61	2	5	5	28	1.1752	1.17665	1.11532	1.12061	1.05371	1.03209	1.04026	1.14543	1.13128	1.1714	0.99779	1.01597	1.05538	1.12661	0.988018	1.06096	1.06715	1.05707	54.71	5.45	2	3	8.48592	5.45	2	3	63.01	13.61	5	7	16.0407	13.61	5	7	54.4912	6.93	2	4	9.9709	6.93	2	4	404
Q06830	Peroxiredoxin-1 OS=Homo sapiens GN=PRDX1 PE=1 SV=1 - [PRDX1_HUMAN]	13.57	1	2	3	9													1.19868	1.27051	1.2549	1.33798	0.954285	1.04957																	85.4615	13.57	3	4	9.10955	13.57	3	5	199
E9PFT6	Hemoglobin subunit delta OS=Homo sapiens GN=HBD PE=2 SV=1 - [E9PFT6_HUMAN]	13.48	3	2	2	12	1.5204	2.04914	1.23046	1.66418	1.23566	1.3893							1.42453	1.42378	1.4823	1.35765	0.958121	0.950931	42.82	13.48	2	2	4.46968	13.48	2	2									63.3797	13.48	2	3	7.66576	13.48	2	5	141
Q92187	CMP-N-acetylneuraminate-poly-alpha-2,8-sialyltransferase OS=Homo sapiens GN=ST8SIA4 PE=1 SV=1 - [SIA8D_HUMAN]	13.37	1	4	4	13	0.579308	0.535749	0.561731	0.521314	1.03131	0.953313							0.871338	0.745124	0.945982	0.989503	0.892682	1.01238	30.87	7.24	2	2	5.75611	7.24	2	3									44.2637	9.19	3	4	10.235	9.19	3	4	359
A6NIW5	Peroxiredoxin 2, isoform CRA_a OS=Homo sapiens GN=PRDX2 PE=2 SV=2 - [A6NIW5_HUMAN]	13.24	2	2	2	6							0.796785	0.937024	1.18836	1.2735	0.802314	1.02268															92.4324	13.24	2	3	9.26819	13.24	2	3									136
P07711	Cathepsin L1 OS=Homo sapiens GN=CTSL1 PE=1 SV=2 - [CATL1_HUMAN]	13.21	2	4	5	61	0.770868	0.896028	0.752414	0.791928	0.990538	1.0171	0.953775	0.9648	0.904885	0.874442	1.07277	0.99427	1.11149	1.0374	1.13292	1.12896	0.927541	0.894021	269.966	11.71	4	9	25.1206	13.21	5	15	163.556	8.71	3	7	21.7656	10.21	4	11	193.241	8.71	3	8	25.6548	8.71	3	11	333
C9J1D9	Interleukin-1 receptor accessory protein (Fragment) OS=Homo sapiens GN=IL1RAP PE=2 SV=1 - [C9J1D9_HUMAN]	13.1	5	2	2	5							1.12989	1.09038	1.18907	1.15071	0.955509	0.949519															44.93	13.1	2	2	5.53973	13.1	2	3									145
H7C3T4	Peroxiredoxin-4 (Fragment) OS=Homo sapiens GN=PRDX4 PE=4 SV=1 - [H7C3T4_HUMAN]	13.04	2	1	2	6							0.693803	0.763473	0.928193	1.02426	0.751633	1.08272															55.38	13.04	2	3	6.00229	13.04	2	3									161
P26038	Moesin OS=Homo sapiens GN=MSN PE=1 SV=3 - [MOES_HUMAN]	13	3	4	9	65	1.16352	1.33272	0.899378	1.00139	1.33557	1.14374	1.06234	1.03398	1.04009	1.03101	1.00512	0.974263	1.15862	1.23504	1.09857	1.20025	1.05365	1.08134	85.65	8.49	5	8	20.8517	8.49	5	10	83.984	9.53	7	10	23.5156	9.01	7	12	98.0347	9.71	7	12	28.6539	11.09	8	13	577
O60687	Sushi repeat-containing protein SRPX2 OS=Homo sapiens GN=SRPX2 PE=1 SV=1 - [SRPX2_HUMAN]	12.9	1	4	4	22	1.35798	1.23836	1.29316	1.18338	1.05015	0.940019	1.5561	1.63318	1.37035	1.4982	1.09922	1.04736	1.39076	1.42476	1.37975	1.42186	1.00701	1.01444	98.7276	7.31	2	3	9.31188	7.31	2	3	90.7146	9.03	3	5	13.1511	9.03	3	4	57.2622	5.38	2	3	7.37923	5.38	2	4	465
H0Y3Z3	Protein disulfide-isomerase (Fragment) OS=Homo sapiens GN=P4HB PE=3 SV=1 - [H0Y3Z3_HUMAN]	12.77	1	1	3	3																															8.31973	12.77	3	3									274
Q9NPF2-2	Isoform 2 of Carbohydrate sulfotransferase 11 OS=Homo sapiens GN=CHST11 - [CHSTB_HUMAN]	12.68	3	4	4	9	0.862695	0.928627	0.963961	0.883389	0.953852	1.01124							0.730613	0.760916	0.806087	0.844497	0.905503	1.0313	34.7222	10.37	3	3	7.2527	10.37	3	3													2.45503	4.61	2	3	347
O60568	Procollagen-lysine,2-oxoglutarate 5-dioxygenase 3 OS=Homo sapiens GN=PLOD3 PE=1 SV=1 - [PLOD3_HUMAN]	12.6	1	8	8	55	1.17394	1.0943	1.11174	1.08207	0.97614	0.979209	1.05628	1.15296	1.12001	1.22594	0.989306	1.05374	1.15017	1.15755	1.15658	1.15463	1.06132	1.03411	168.878	11.38	7	15	35.8248	11.38	7	15	35.7002	4.34	3	4	8.60079	4.34	3	5	71.0559	5.56	4	8	19.7908	5.56	4	8	738
P08758	Annexin A5 OS=Homo sapiens GN=ANXA5 PE=1 SV=2 - [ANXA5_HUMAN]	12.5	1	3	3	19	1.05743	1.10329	1.12321	0.994353	0.983103	1.12737	0.809929	0.767628	0.817544	0.72883	1.14195	0.882081							105.167	12.5	3	6	15.6938	12.5	3	6	75.14	9.69	2	4	3.10721	9.69	2	3									320
C9J2Q4	Septin-2 (Fragment) OS=Homo sapiens GN=SEPT2 PE=2 SV=1 - [C9J2Q4_HUMAN]	12.5	4	2	2	4	1.14002	1.22658	1.19452	1.28972	0.954399	1.10909													33.13	12.5	2	2	6.37064	12.5	2	2																	184
E9PD92	Glucose-6-phosphate 1-dehydrogenase (Fragment) OS=Homo sapiens GN=G6PD PE=2 SV=1 - [E9PD92_HUMAN]	12.5	6	3	3	6	1.34531	1.1074	1.37306	1.1342	0.979812	0.848522							1.0115	1.11977	0.978679	1.08986	1.03254	1.09623	27.28	9.77	2	2	5.76589	9.77	2	2									20.24	6.25	2	2					256
P25788-2	Isoform 2 of Proteasome subunit alpha type-3 OS=Homo sapiens GN=PSMA3 - [PSA3_HUMAN]	12.5	2	3	3	18							1.34534	1.27519	1.19139	1.13243	1.1355	0.933796	1.1846	1.21187	1.31363	1.36932	0.89478	1.04931									97.5033	9.68	2	3	9.47826	9.68	2	5	111.626	12.5	3	5	12.589	12.5	3	5	248
Q9Y2E5	Epididymis-specific alpha-mannosidase OS=Homo sapiens GN=MAN2B2 PE=1 SV=4 - [MA2B2_HUMAN]	12.39	4	10	10	77	0.801764	0.841103	0.790749	0.818457	1.02945	1.02025	0.827919	0.877925	0.866037	0.873111	0.967045	0.983947	0.796942	0.771636	0.761368	0.767613	1.04104	0.979506	94.21	4.46	4	8	15.1893	4.46	4	9	159.319	8.23	6	12	35.5942	8.23	6	14	236.979	10.8	9	15	47.6391	10.8	9	19	1009
Q9NZV1	Cysteine-rich motor neuron 1 protein OS=Homo sapiens GN=CRIM1 PE=1 SV=1 - [CRIM1_HUMAN]	12.36	1	10	10	78	0.948827	0.896451	0.858348	0.808366	1.05025	0.958127	1.18258	1.3299	1.24848	1.36118	0.956725	1.05815	0.75563	0.82529	0.732956	0.835134	1.02013	1.03828	160.662	10.52	9	13	32.8715	10.52	9	17	98.8273	6.66	7	7	21.7246	6.66	7	11	178.694	10.14	9	13	40.1712	10.14	9	17	1036
E7EPS8	Receptor-type tyrosine-protein phosphatase mu OS=Homo sapiens GN=PTPRM PE=2 SV=2 - [E7EPS8_HUMAN]	12.23	4	14	14	131	0.908646	0.921064	0.895725	0.914152	1.00637	1.0117	0.886275	0.826282	0.784246	0.858618	1.01937	0.979383	0.78052	0.829227	0.743018	0.762321	1.05073	1.06267	320.671	8.2	9	18	40.2313	7.55	8	20	355.206	7.27	10	22	39.3424	6.19	8	21	462.396	9.06	11	25	59.8127	9.5	12	25	1390
Q16769	Glutaminyl-peptide cyclotransferase OS=Homo sapiens GN=QPCT PE=1 SV=1 - [QPCT_HUMAN]	12.19	3	4	4	28	0.696141	0.703338	0.727218	0.728053	0.957182	1.04044	0.64134	0.693007	0.64518	0.699111	0.999576	1.06319	0.746024	0.70004	0.735119	0.758701	0.935952	0.956895	0	5.26	2	5	6.72123	8.31	3	8					4.38916	5.26	2	5	53.4	12.19	4	5	8.97892	9.97	3	5	361
Q86UD1	Out at first protein homolog OS=Homo sapiens GN=OAF PE=2 SV=1 - [OAF_HUMAN]	12.09	2	3	3	19	0.901998	0.869293	0.904316	0.845526	0.997461	0.936045	1.34417	1.3302	1.28171	1.27195	1.05456	0.973696	1.06556	1.0936	1.00153	1.03398	1.06292	1.01629	63.2838	8.79	2	3	3.24449	8.79	2	4	33.45	8.79	2	3	2.965	8.79	2	3	49.12	5.86	2	2	6.25979	5.86	2	4	273
B7Z6M1	Plastin-3 OS=Homo sapiens GN=PLS3 PE=2 SV=1 - [B7Z6M1_HUMAN]	11.97	4	6	6	31	1.02316	1.03047	0.96487	0.940083	1.02659	0.995132	1.34377	1.22326	1.31456	1.20003	1.0279	0.89569	1.26102	1.27002	1.47347	1.45684	0.962932	0.997298	37.6468	6.5	3	6	11.4976	6.5	3	6	28.73	4.44	2	3	6.98959	4.44	2	3	78.4374	7.52	4	5	14.6005	9.91	5	8	585
O43556-3	Isoform 2 of Epsilon-sarcoglycan OS=Homo sapiens GN=SGCE - [SGCE_HUMAN]	11.94	5	5	5	36	0.86611	0.823331	0.873956	0.833963	1.03176	0.988862	0.906397	0.873442	0.916489	0.905889	0.943179	1.05672	0.985838	0.970468	0.900437	0.988382	1.07605	1.06077	140.219	10.54	4	5	19.7585	10.54	4	6	105.162	8.2	3	4	12.2595	9.6	4	7	116.781	10.54	4	6	15.7547	10.54	4	8	427
H0YH88	Nucleosome assembly protein 1-like 1 (Fragment) OS=Homo sapiens GN=NAP1L1 PE=3 SV=1 - [H0YH88_HUMAN]	11.86	16	2	2	2	0.480204	0.465108	0.871982	0.847528	0.550717	0.998414																	3.10845	11.86	2	2																	177
P51884	Lumican OS=Homo sapiens GN=LUM PE=1 SV=2 - [LUM_HUMAN]	11.83	1	3	3	13	0.804357	0.808988	0.658888	0.739814	1.1078	1.14252							0.846575	0.770928	0.833493	0.763514	1.01472	0.901748	54.2666	11.83	3	3	10.566	11.83	3	4									51.09	6.51	2	3	6.55138	6.51	2	3	338
Q9NPR2-2	Isoform 2 of Semaphorin-4B OS=Homo sapiens GN=SEMA4B - [SEM4B_HUMAN]	11.8	4	8	8	46	0.799396	0.744324	0.808062	0.790187	0.946298	1.01418	0.602424	0.61191	0.594998	0.606062	1.03483	1.02245	0.763899	0.840992	0.811237	0.804825	1.03434	0.986581	69.931	6.24	4	5	13.5857	7.33	5	7	46.872	6.24	4	6	8.87861	6.24	4	5	147.543	9.91	7	11	22.083	9.91	7	12	737
Q15008	26S proteasome non-ATPase regulatory subunit 6 OS=Homo sapiens GN=PSMD6 PE=1 SV=1 - [PSMD6_HUMAN]	11.57	4	4	4	31	1.23392	1.12598	1.33997	1.22336	0.949494	1.00963	1.2136	1.19833	1.2611	1.24873	0.967682	0.971549	1.19432	1.18403	1.22592	1.19857	0.974845	0.95633	143.014	9.25	3	6	13.7607	9.25	3	5	77.8841	6.17	2	4	8.58621	6.17	2	4	73.2709	11.57	4	5	10.4994	11.57	4	7	389
P61160	Actin-related protein 2 OS=Homo sapiens GN=ACTR2 PE=1 SV=1 - [ARP2_HUMAN]	11.42	3	4	5	12	1.20357	1.2067	1.16078	1.16788	1.03689	1.0335							1.00266	0.905106	1	0.908059	1.0017	0.89389	28.97	8.63	4	4	6.65986	7.11	3	4									30.84	4.31	2	2	4.02378	4.31	2	2	394
H0YN65	Carbohydrate sulfotransferase 14 OS=Homo sapiens GN=CHST14 PE=2 SV=1 - [H0YN65_HUMAN]	11.4	2	3	3	9													0.876006	0.844596	0.879435	0.852483	1.06147	0.954726																	21.93	8.83	2	3	7.18397	11.4	3	6	351
E7ETU9	Procollagen-lysine,2-oxoglutarate 5-dioxygenase 2 OS=Homo sapiens GN=PLOD2 PE=2 SV=1 - [E7ETU9_HUMAN]	11.24	3	7	7	59	0.921032	0.930927	0.913764	0.933126	1.01691	1.04899	1.03798	0.984322	1.09673	0.956548	1.01342	0.936859	1.11982	1.06997	1.08908	1.08976	0.984391	0.955294	86.8834	6.69	4	7	20.5923	6.69	4	10	134.463	8.39	5	8	15.7585	8.39	5	10	159.251	9.53	6	11	24.18	8.68	5	13	703
P49767	Vascular endothelial growth factor C OS=Homo sapiens GN=VEGFC PE=1 SV=1 - [VEGFC_HUMAN]	11.22	1	5	5	40	0.927977	0.928141	0.960433	0.96397	1.01843	1.08631	1.00388	1.09473	1.01677	1.13795	1.03638	1.0942	0.872913	0.943519	0.780719	0.878071	1.08108	1.06241	76.75	9.31	4	6	11.5644	9.31	4	7	87.6103	9.31	4	7	14.1815	7.64	3	7	97.6043	9.55	4	5	14.0985	9.55	4	8	419
P12109	Collagen alpha-1(VI) chain OS=Homo sapiens GN=COL6A1 PE=1 SV=3 - [CO6A1_HUMAN]	11.09	1	9	9	58	0.843335	0.941589	0.948064	1.02375	1.04936	1.10923	0.885842	0.812246	0.842073	0.79515	0.982463	0.932323	0.851044	0.795217	0.91623	0.898678	0.92917	0.965539	100.34	5.64	4	5	10.4342	5.64	4	5	120.31	6.61	6	9	22.076	6.61	6	10	197.385	8.17	7	14	29.571	8.17	7	15	1028
B4E0R6	Importin-5 OS=Homo sapiens GN=IPO5 PE=2 SV=1 - [B4E0R6_HUMAN]	11.01	4	9	9	43	1.53309	1.47611	1.50251	1.34219	1.02762	1.00729	1.11829	1.09485	1.20287	1.15227	0.958132	1.08025	1.089	1.08323	1.03898	1.05111	1.04715	0.984074	170.917	9.88	7	10	33.774	11.01	9	16	69.9188	4.63	3	3	10.8285	5.45	4	7	52.07	1.75	2	2	7.39417	1.75	2	5	972
P52803	Ephrin-A5 OS=Homo sapiens GN=EFNA5 PE=1 SV=1 - [EFNA5_HUMAN]	10.96	1	3	3	12							1.13285	1.09378	0.962267	0.96686	1.09867	0.965673	0.782889	0.771747	0.835912	0.8249	0.940209	0.952655									52.5267	7.89	2	4					54.5125	6.14	2	4	7.68151	6.14	2	4	228
P30530-2	Isoform Short of Tyrosine-protein kinase receptor UFO OS=Homo sapiens GN=AXL - [UFO_HUMAN]	10.85	2	8	8	241	1.07201	0.995655	1.11018	1.02848	0.950271	0.965778	1.01791	1.10258	1.04769	1.16484	0.995555	1.06427	0.979328	1.02327	0.959537	0.992309	1.06774	1.07654	812.756	10.06	7	40	105.179	10.06	7	42	811.23	10.06	7	45	118.631	10.06	7	42	597.581	10.06	7	34	82.3308	10.85	8	38	885
B4DUR8	T-complex protein 1 subunit gamma OS=Homo sapiens GN=CCT3 PE=2 SV=1 - [B4DUR8_HUMAN]	10.8	3	5	5	12	1.3168	1.26543	1.31218	1.27753	1.01546	0.990606													78.3367	6.6	3	3	12.88	6.6	3	5													12.0874	6.6	3	4	500
P15311	Ezrin OS=Homo sapiens GN=EZR PE=1 SV=4 - [EZRI_HUMAN]	10.75	4	3	8	34							1.32651	1.25137	1.12755	1.06666	1.18299	0.928189	1.23069	1.21789	1.24893	1.2574	0.950997	0.986293									84.1375	7.51	6	9					95.6997	10.75	8	11	24.9064	10.75	8	14	586
Q99574	Neuroserpin OS=Homo sapiens GN=SERPINI1 PE=1 SV=1 - [NEUS_HUMAN]	10.73	1	4	4	64	0.772352	0.745926	0.723894	0.742858	1.00767	1.05694	0.824464	0.821395	0.863303	0.830144	1.00624	0.960333	0.850814	0.919918	0.868232	0.879734	1.00665	1.02767	127.74	4.63	2	7	17.9943	4.63	2	9	137.168	4.63	2	8	14.3738	4.63	2	10	206.437	10.73	4	13	28.0815	10.73	4	17	410
Q02818	Nucleobindin-1 OS=Homo sapiens GN=NUCB1 PE=1 SV=4 - [NUCB1_HUMAN]	10.63	3	4	4	11	1.04297	1.01006	0.918443	0.892576	1.13561	0.998292							0.821579	0.714272	0.962011	0.84132	0.960936	0.947606	58.88	5.21	2	2	6.24436	5.21	2	2									27.05	7.81	3	3	10.4302	7.81	3	4	461
P06280	Alpha-galactosidase A OS=Homo sapiens GN=GLA PE=1 SV=1 - [AGAL_HUMAN]	10.49	1	5	5	25	0.818571	0.735254	0.771262	0.710846	0.987069	1.0896							0.789977	0.730116	0.841439	0.816867	0.945085	0.949434	76.76	10.49	4	4	11.3803	10.49	4	6									94.4677	8.86	4	7	14.3716	8.86	4	8	429
H0YNP1	D-glucuronyl C5-epimerase OS=Homo sapiens GN=GLCE PE=2 SV=1 - [H0YNP1_HUMAN]	10.49	2	6	6	27	0.883064	1.00603	1.03583	1.13353	0.896366	1.05692	0.942537	0.894317	0.868309	0.826197	1.09152	0.933585	1.03426	1.00779	1.07099	1.03712	0.972939	0.965348	53.4133	2.71	2	3	10.3918	2.71	2	3	43.33	4.34	2	2	6.50226	4.34	2	2	186.45	10.49	6	8	23.6859	9.22	5	9	553
P16035	Metalloproteinase inhibitor 2 OS=Homo sapiens GN=TIMP2 PE=1 SV=2 - [TIMP2_HUMAN]	10.45	3	3	3	15							1.13041	1.16072	1.13188	1.16549	1.00425	1.0103	1.18056	1.33453	1.05018	1.17778	1.12307	1.11938									0	3.64	2	2	5.86489	3.64	2	3	94.9625	10.45	3	4	15.49	10.45	3	6	220
Q9UHI8	A disintegrin and metalloproteinase with thrombospondin motifs 1 OS=Homo sapiens GN=ADAMTS1 PE=1 SV=4 - [ATS1_HUMAN]	10.44	1	10	10	81	1.30591	1.22422	1.32479	1.25859	0.945655	0.943669	1.29864	1.3502	1.3722	1.32535	0.982311	1.03452	1.27919	1.36199	1.24717	1.30504	1.0246	1.031	186.582	8.38	7	11	29.7692	8.38	7	14	176.13	9.2	8	10	33.2904	9.2	8	13	294.396	9.2	8	15	47.8976	9.82	9	18	967
Q6EMK4	Vasorin OS=Homo sapiens GN=VASN PE=1 SV=1 - [VASN_HUMAN]	10.4	1	5	5	42	1.05082	0.948706	1.04869	1.02463	0.978713	1.03005	0.848993	0.867164	0.869528	0.805037	1.02823	0.954464	0.979634	0.903365	1.05183	0.990748	0.928735	0.957182	205.279	10.4	5	7	26.7959	10.4	5	8	230.327	10.4	5	8	28.5344	10.4	5	8	196.174	10.4	5	5	20.7164	10.4	5	6	673
Q14703	Membrane-bound transcription factor site-1 protease OS=Homo sapiens GN=MBTPS1 PE=1 SV=1 - [MBTP1_HUMAN]	10.36	1	7	7	38	0.866408	0.879583	0.863347	0.904992	0.93969	1.0465	0.916693	0.870083	0.763296	0.803555	1.06458	0.933894	0.907996	0.873214	0.871754	0.901257	1.01097	1.00557	181.207	5.99	4	7	23.3755	5.99	4	7	70.23	3.61	3	4	10.8948	3.61	3	4	166.994	7.98	6	8	21.2233	5.7	5	8	1052
Q99523	Sortilin OS=Homo sapiens GN=SORT1 PE=1 SV=3 - [SORT_HUMAN]	10.11	1	7	7	41	0.875981	0.773652	0.742088	0.651773	1.1123	0.971361	1.10116	1.04201	1.18005	0.928725	1.16947	0.900612	0.858277	0.860594	0.827437	0.837187	1.01999	0.991437	192.668	8.9	6	6	21.1651	8.9	6	7	145.447	2.65	2	3	11.0884	2.65	2	3	276.099	7.1	5	9	31.6638	7.1	5	13	831
Q8WX77	Insulin-like growth factor-binding protein-like 1 OS=Homo sapiens GN=IGFBPL1 PE=2 SV=1 - [IBPL1_HUMAN]	10.07	1	2	2	11	1.02935	1.04502	1.00339	1.02223	1.0259	1.04652							1.25489	1.2416	1.14432	1.20817	1.09558	0.96659	63.8885	10.07	2	2	7.32453	10.07	2	2									89.0067	10.07	2	3	9.20939	10.07	2	4	278
Q11201	CMP-N-acetylneuraminate-beta-galactosamide-alpha-2,3-sialyltransferase 1 OS=Homo sapiens GN=ST3GAL1 PE=2 SV=1 - [SIA4A_HUMAN]	10	1	3	3	8	1.63287	1.64871	1.25138	1.26794	1.30489	1.04082							0.74164	0.714994	0.822047	0.79721	0.928297	0.875702					4.70327	6.47	2	2									23.39	6.47	2	3	6.10109	6.47	2	3	340
P11047	Laminin subunit gamma-1 OS=Homo sapiens GN=LAMC1 PE=1 SV=3 - [LAMC1_HUMAN]	9.88	1	14	14	64	1.03932	0.979767	1.07004	0.991063	0.998583	1.00013	1.58379	1.56665	1.42865	1.42669	1.08175	1.01411	1.13395	1.13981	1.13799	1.18653	0.992899	1.02811	147.174	3.48	5	8	20.7478	4.04	6	10	203.802	3.54	4	7	20.0424	3.54	4	8	299.281	7.21	10	15	32.238	7.21	10	16	1609
Q9Y696	Chloride intracellular channel protein 4 OS=Homo sapiens GN=CLIC4 PE=1 SV=4 - [CLIC4_HUMAN]	9.88	1	2	2	6													0.972887	0.993501	1.05927	1.08813	0.917571	1.01121																	31.3	9.88	2	3	7.35181	9.88	2	3	253
P09668	Pro-cathepsin H OS=Homo sapiens GN=CTSH PE=1 SV=4 - [CATH_HUMAN]	9.85	1	4	4	24	0.79685	0.775026	0.769154	0.75071	1.03603	1.00259	0.696697	0.780797	0.638791	0.683777	1.05829	1.06042	0.758932	0.811146	0.766656	0.809987	0.986151	1.03097	34.7	3.28	2	2	5.47085	3.28	2	2	65.2867	7.16	2	4	12.7961	7.16	2	4	103.241	9.85	4	5	15.5167	9.85	4	7	335
P10909-3	Isoform 3 of Clusterin OS=Homo sapiens GN=CLU - [CLUS_HUMAN]	9.85	7	3	3	25	0.778578	0.84164	0.634435	0.830567	1.06077	1.07631	1.16092	1.1438	1.11512	1.14487	1.00671	1.04407	1.10703	1.23792	1.27664	1.21189	0.981422	1.10731	68.4035	9.85	3	4	6.91101	9.85	3	4	66.2789	9.85	3	5	7.92698	9.85	3	5	46.9633	7.3	2	4	5.76785	7.3	2	3	274
Q9Y6N7-6	Isoform 6 of Roundabout homolog 1 OS=Homo sapiens GN=ROBO1 - [ROBO1_HUMAN]	9.8	6	11	11	49	0.819158	0.882745	0.84907	0.820455	1.08542	0.992602	0.987535	0.927514	0.906435	0.971168	1.02858	0.976296	0.824236	0.797709	0.849585	0.813858	0.965914	0.934356	95.0252	3.16	4	6	14.7381	3.16	4	6	169.011	5.35	6	8	21.01	4.84	5	7	203.77	8.12	9	10	33.8395	8.12	9	12	1551
P23352	Anosmin-1 OS=Homo sapiens GN=KAL1 PE=1 SV=3 - [KALM_HUMAN]	9.71	1	7	7	29	0.912535	1.06363	0.759107	0.8879	1.09351	1.17974	1.07854	1.01214	0.895856	0.843058	1.21061	0.923345	0.701225	0.734214	0.728602	0.768983	1.02205	1.00475	63.74	5.74	4	4	14.0561	7.06	5	7					8.55193	3.24	2	3	82.98	6.62	5	7	11.6052	5.74	4	8	680
O43155	Leucine-rich repeat transmembrane protein FLRT2 OS=Homo sapiens GN=FLRT2 PE=1 SV=1 - [FLRT2_HUMAN]	9.7	1	5	5	22	0.922695	0.971098	0.945711	1.05744	0.923394	0.928461	1.21039	1.3165	1.11969	1.23111	1.06954	1.03548	0.978452	0.802518	1.06885	0.943272	0.899492	0.87669	55.096	5.76	3	3	10.2905	5.76	3	4	31.2967	6.52	3	3	8.62994	6.52	3	3	53.4589	7.88	4	4	13.6617	7.88	4	5	660
O75509	Tumor necrosis factor receptor superfamily member 21 OS=Homo sapiens GN=TNFRSF21 PE=1 SV=1 - [TNR21_HUMAN]	9.62	1	6	6	59	0.824216	0.874498	0.730054	0.78585	1.04847	1.09371	0.87291	0.936256	0.884695	0.92615	1.00904	1.05843	0.928262	0.886591	0.913246	0.902359	1.01913	0.997298	52.9481	3.97	2	6	15.6634	5.19	3	9	137.436	7.94	4	9	22.2117	7.94	4	9	91.7823	6.87	4	11	26.8661	6.87	5	15	655
F5H325	N-acetylgalactosamine-6-sulfatase OS=Homo sapiens GN=GALNS PE=2 SV=1 - [F5H325_HUMAN]	9.62	2	4	4	57	0.840719	0.768343	0.854594	0.806377	0.963736	0.975276	0.952701	0.846829	0.908726	0.881183	1.01043	0.924716	0.874424	0.839794	0.971328	0.947786	0.94437	0.960538	133.544	7.38	3	7	17.2311	9.62	4	9	95.3802	9.62	4	10	20.4401	9.62	4	10	149.248	9.62	4	10	24.0183	9.62	4	11	447
P13284	Gamma-interferon-inducible lysosomal thiol reductase OS=Homo sapiens GN=IFI30 PE=1 SV=3 - [GILT_HUMAN]	9.6	1	2	2	20	0.992454	1.11409	0.964353	1.07861	1.06843	1.07286	0.884601	1.10267	0.968094	1.21013	0.918836	1.22648	0.868753	0.852796	0.770829	0.761156	1.05666	0.982014	55.9227	9.6	2	6	5.86156	9.6	2	4	33.8224	9.6	2	3					47.2437	9.6	2	4	7.60241	9.6	2	3	250
D6RAF8	Heterogeneous nuclear ribonucleoprotein D0 (Fragment) OS=Homo sapiens GN=HNRNPD PE=2 SV=1 - [D6RAF8_HUMAN]	9.5	3	2	2	6													1.26611	1.55693	1.18755	1.46898	1.06513	1.21768																	59.6637	9.5	2	3	6.26678	9.5	2	3	221
P05556-2	Isoform Beta-1B of Integrin beta-1 OS=Homo sapiens GN=ITGB1 - [ITB1_HUMAN]	9.38	5	7	7	31							0.684161	0.662321	0.674456	0.654757	1.06351	1.00558	0.715473	0.713914	0.774644	0.777434	0.942432	0.976266									105.192	5.58	4	5	10.6384	4.69	3	4	252.212	8.49	6	10	34.4791	8.49	6	12	789
Q68CR9	Aspartate--tRNA ligase, cytoplasmic OS=Homo sapiens GN=DKFZp781B11202 PE=2 SV=1 - [Q68CR9_HUMAN]	9.23	3	4	4	10	1.19689	1.16486	1.04238	1.01805	1.01973	1.00324							0.956163	0.981162	1.19412	1.2326	0.799963	1.01612	21.07	4.24	2	2	7.35508	6.23	3	4													5.30793	5.49	2	4	401
Q6UX71	Plexin domain-containing protein 2 OS=Homo sapiens GN=PLXDC2 PE=1 SV=1 - [PXDC2_HUMAN]	9.07	1	5	5	24							1.14126	1.0137	0.912969	0.89612	1.2352	0.873948	1.02702	0.992317	1.02886	0.985626	1.02132	1.00945									88.6721	4.16	2	4	11.4075	4.16	2	5	128.547	9.07	5	7	19.5022	9.07	5	8	529
P55058-3	Isoform 3 of Phospholipid transfer protein OS=Homo sapiens GN=PLTP - [PLTP_HUMAN]	9.05	4	3	3	12	0.709381	0.811622	0.661195	0.759142	1.0729	1.17939							0.912996	1.00441	0.905739	1.01071	1.0268	1.04736	54.1874	6.28	2	2	6.21419	6.28	2	3									73.93	5.28	2	3	9.4129	5.28	2	4	398
Q15262	Receptor-type tyrosine-protein phosphatase kappa OS=Homo sapiens GN=PTPRK PE=1 SV=2 - [PTPRK_HUMAN]	9.03	7	11	11	70	0.692219	0.70049	0.749678	0.778049	0.997393	1.05455	0.613937	0.630498	0.617029	0.618128	0.951848	1.04785	0.582091	0.617747	0.569895	0.581544	1.01297	1.02651	313.112	5.63	5	11	33.8198	5.63	5	10	250.214	3.27	4	10	29.4715	2.78	3	10	278.919	5.7	8	15	36.5498	5.28	7	14	1439
P11216	Glycogen phosphorylase, brain form OS=Homo sapiens GN=PYGB PE=1 SV=5 - [PYGB_HUMAN]	9.02	1	6	6	23	1.37193	1.26184	1.54496	1.42775	0.888023	0.949289							1.17414	1.09338	1.18032	1.21027	0.962079	1.0116	47.7235	4.51	3	4	6.46649	2.97	2	3									110.078	7.47	5	7	20.0047	7.47	5	9	843
P01137	Transforming growth factor beta-1 OS=Homo sapiens GN=TGFB1 PE=1 SV=2 - [TGFB1_HUMAN]	8.97	1	2	4	8							0.942699	0.914615	0.984145	0.957503	0.963212	0.95461															28.6	8.97	4	4	5.01814	5.9	2	4									390
J3QSU6	Tenascin OS=Homo sapiens GN=TNC PE=4 SV=1 - [J3QSU6_HUMAN]	8.96	9	14	14	59	1.02824	1.05507	1.15538	1.18127	0.953869	1.02051	1.1987	1.08733	1.06817	1.05456	1.12055	0.98525	0.977352	0.915989	0.950395	0.893954	0.994058	0.946485	118.149	2.77	5	7	20.2134	2.77	5	8	71.46	3.42	5	5	14.6853	4.01	6	7	172.153	7.63	12	15	37.8592	7.03	11	17	2019
Q99519	Sialidase-1 OS=Homo sapiens GN=NEU1 PE=1 SV=1 - [NEUR1_HUMAN]	8.92	2	3	3	10	0.813481	0.8137	0.928457	0.93196	0.876186	1.0311							0.905804	0.971265	0.813602	0.87757	1.11226	1.06179	88.7606	6.27	2	2	8.84849	6.27	2	3									35.92	6.51	2	2	5.78422	6.51	2	3	415
Q96L58	Beta-1,3-galactosyltransferase 6 OS=Homo sapiens GN=B3GALT6 PE=2 SV=2 - [B3GT6_HUMAN]	8.81	1	3	3	7							0.940859	0.71936	1.01949	0.753518	0.928004	0.811464	1.11839	0.898088	1.21428	0.980862	0.920157	0.795171									45.5812	5.47	2	2	6.83591	5.47	2	3	68.3995	6.08	2	2					329
O43286	Beta-1,4-galactosyltransferase 5 OS=Homo sapiens GN=B4GALT5 PE=2 SV=1 - [B4GT5_HUMAN]	8.76	1	2	3	12													0.751199	0.690784	0.869584	0.804388	0.863034	0.910592																	56.86	6.44	2	5	9.74885	8.76	3	7	388
P54803-4	Isoform 4 of Galactocerebrosidase OS=Homo sapiens GN=GALC - [GALC_HUMAN]	8.65	5	5	5	39	0.992129	0.913923	0.977258	0.935569	1.03293	0.981565	0.754947	0.724684	0.813632	0.783206	0.933031	1.02003	0.882265	0.905368	0.955397	0.962041	1.00366	0.977786	122.049	7.44	4	5	17.9497	7.44	4	5	113.14	4.25	2	5	13.2765	4.25	2	6	133.948	5.46	3	9	16.9669	5.46	3	9	659
Q9UMR5	Lysosomal thioesterase PPT2 OS=Homo sapiens GN=PPT2 PE=1 SV=4 - [PPT2_HUMAN]	8.61	3	2	2	19	1.2013	1.13407	1.22972	1.11147	0.979975	0.963728	1.11836	1.15671	1.24218	1.18436	0.905324	0.963493							77.1876	8.61	2	4	16.533	8.61	2	7	56.7103	8.61	2	4	11.808	8.61	2	4									302
P09529	Inhibin beta B chain OS=Homo sapiens GN=INHBB PE=1 SV=2 - [INHBB_HUMAN]	8.6	1	3	3	16	0.933023	0.878262	0.920496	0.856462	1.01363	0.97032	0.964258	0.952536	0.931281	0.883401	1.04117	0.914442							197.39	8.6	3	5	16.9739	8.6	3	5	60.308	4.42	2	3	9.07743	4.42	2	3									407
Q02809	Procollagen-lysine,2-oxoglutarate 5-dioxygenase 1 OS=Homo sapiens GN=PLOD1 PE=1 SV=2 - [PLOD1_HUMAN]	8.53	2	5	5	32	0.98319	0.990084	1.05241	0.98362	0.979889	1.0001	0.860406	0.960857	0.950156	0.946576	0.931026	1.00204	0.833282	0.907326	0.939733	0.951115	0.967253	1.04485	107.62	6.88	4	6	15.5998	6.88	4	7	70.43	3.44	2	3	10.3598	4.81	3	4	55.7581	5.09	3	6	15.0274	5.09	3	6	727
Q8WZ75-2	Isoform 2 of Roundabout homolog 4 OS=Homo sapiens GN=ROBO4 - [ROBO4_HUMAN]	8.47	4	5	5	20	0.859979	0.858142	0.852512	0.853672	1.00878	1.02862	0.822069	0.793022	0.803305	0.777094	1.02166	0.949156	0.957288	0.904263	0.967831	0.853325	1.01594	0.867901	38.8628	2.25	2	2					110.376	5.57	3	4	10.7376	5.57	3	3	175.247	8.47	5	5	20.5337	8.47	5	6	933
P02765	Alpha-2-HS-glycoprotein OS=Homo sapiens GN=AHSG PE=1 SV=1 - [FETUA_HUMAN]	8.45	1	4	4	52	1.11427	1.07836	1.24618	1.19527	0.908209	0.937771	1.28923	1.32691	1.22785	1.29024	1.04945	1.03339	1.10155	1.1424	0.999286	1.11366	1.04186	1.02696	191.17	6.81	3	9	26.1218	8.45	4	12	230.92	8.45	4	11	31.2582	8.45	4	13	72.5018	6.81	3	3	8.05794	6.81	3	4	367
P52799	Ephrin-B2 OS=Homo sapiens GN=EFNB2 PE=1 SV=1 - [EFNB2_HUMAN]	8.41	1	2	2	8													0.677339	0.659377	0.731885	0.670284	0.988613	0.929466																	86.202	8.41	2	4	9.24705	8.41	2	4	333
B4DKB2	Endothelin-converting enzyme 1 OS=Homo sapiens GN=ECE1 PE=2 SV=1 - [B4DKB2_HUMAN]	8.4	5	5	5	23	0.948281	0.974613	0.956089	0.986082	0.991856	1.05945	0.99046	1.04048	1.01924	1.07371	1.00305	1.02671	0.951759	1.00611	1.03383	1.07767	0.997494	1.04986					3.48536	2.71	2	3	40.53	5.15	3	3	7.54793	6.37	4	6	52.97	4.74	3	3	6.08821	7.05	4	8	738
P32004-3	Isoform 3 of Neural cell adhesion molecule L1 OS=Homo sapiens GN=L1CAM - [L1CAM_HUMAN]	8.33	5	9	9	47	0.847597	0.70776	0.926679	0.712203	1.03538	1.01694	1.34819	1.30752	1.24908	1.14252	0.974386	1.04276	0.699257	0.735145	0.653318	0.702588	0.987726	1.03728	62.1777	1.6	2	2	8.10416	2.8	3	3	99.4372	6.01	6	7	18.4366	6.01	6	8	174.653	7.69	8	12	26.5878	8.33	9	15	1248
F8W1C3	Matrix metalloproteinase-19 OS=Homo sapiens GN=MMP19 PE=2 SV=1 - [F8W1C3_HUMAN]	8.25	2	3	3	15	0.949503	0.941883	0.962661	1.00725	0.999653	1.02255							1.06336	1.01173	1.07392	1.0684	0.980779	0.997564					7.60852	5.15	2	5									63.2935	8.25	3	4	11.9543	8.25	3	6	485
Q9UHL4	Dipeptidyl peptidase 2 OS=Homo sapiens GN=DPP7 PE=1 SV=3 - [DPP2_HUMAN]	8.13	1	4	4	41	1.23615	0.97999	1.18988	1.00559	1.04701	0.938725	1.11704	1.01465	1.11754	1.03801	0.943616	0.994654	1.27166	1.40737	1.11938	1.23918	1.04455	1.05816	65.564	8.13	4	5	14.958	8.13	4	6	62.1199	8.13	4	7	16.6998	8.13	4	8	87.9471	6.1	3	7	17.844	6.1	3	8	492
Q5T985	Inter-alpha-trypsin inhibitor heavy chain H2 OS=Homo sapiens GN=ITIH2 PE=4 SV=1 - [Q5T985_HUMAN]	8.02	2	10	10	65	1.14702	1.07569	1.2335	1.08789	1.00065	0.929927	1.11536	1.09427	1.08936	1.12526	1.00746	0.963847	1.3621	1.32767	1.28918	1.57266	1.02077	1.08127	233.532	6.52	8	11	29.7854	7.27	8	13	226.682	7.06	7	10	26.4081	6.42	7	10	206.083	5.88	6	9	30.4876	6.63	7	12	935
P00533-4	Isoform 4 of Epidermal growth factor receptor OS=Homo sapiens GN=EGFR - [EGFR_HUMAN]	7.96	3	4	4	41	1.32216	1.32401	1.43706	1.30857	1.00064	0.949578	1.09523	1.08866	1.13839	1.19951	0.982883	0.977104	1.20005	1.25946	1.19519	1.34573	0.98256	1.03926	164.867	7.96	4	7	23.3743	7.96	4	8	112.933	7.96	4	6	17.679	7.96	4	7	135.42	7.96	4	6	17.1324	7.96	4	7	628
P11279	Lysosome-associated membrane glycoprotein 1 OS=Homo sapiens GN=LAMP1 PE=1 SV=3 - [LAMP1_HUMAN]	7.91	1	3	3	16	1.57952	1.50836	1.47001	1.37255	0.998393	0.984378							1.3178	1.44416	1.46689	1.61707	0.897505	1.08518	75.2227	6	2	5	11.5323	6	2	5									79.2203	4.08	2	3	8.163	4.08	2	3	417
O60911	Cathepsin L2 OS=Homo sapiens GN=CTSL2 PE=1 SV=2 - [CATL2_HUMAN]	7.78	1	2	3	5	0.782552	0.835045	0.774228	0.829059	1.04944	1.01301													98.0969	7.78	3	5																					334
P35555	Fibrillin-1 OS=Homo sapiens GN=FBN1 PE=1 SV=3 - [FBN1_HUMAN]	7.77	1	24	24	160	1.48283	1.55279	1.67301	1.62766	0.997807	1.01605	1.65534	1.71346	1.63826	1.5979	1.05731	0.965171	1.2035	1.08376	1.26985	1.17588	1.00784	0.958765	377.983	6.17	18	33	70.1147	5.92	17	35	152.54	4.39	13	21	47.8297	4.39	13	23	218.703	4.35	13	19	49.9551	4.49	15	29	2871
B0QY90	Eukaryotic translation initiation factor 3 subunit L OS=Homo sapiens GN=EIF3L PE=2 SV=1 - [B0QY90_HUMAN]	7.73	4	3	3	6	1.40832	1.28908	1.43338	1.31662	0.98323	1.02813													81.4076	7.73	3	3	10.155	7.73	3	3																	466
Q5SYT8	Protein NAMPTL (Fragment) OS=Homo sapiens GN=NAMPTL PE=2 SV=1 - [Q5SYT8_HUMAN]	7.63	2	3	3	6	1.62228	1.5968	1.03941	1.09939	1.45757	1.04986													28.72	7.63	3	4	5.17614	6.14	2	2																	472
P26006	Integrin alpha-3 OS=Homo sapiens GN=ITGA3 PE=1 SV=5 - [ITA3_HUMAN]	7.61	2	7	7	51	0.726734	0.893774	0.651804	0.779757	1.02501	0.972878	0.787751	0.725396	0.788111	0.763401	0.968225	0.944294	0.690925	0.648302	0.732228	0.691129	0.956327	0.950067	100.209	5.14	4	6	17.7917	5.14	4	6	113.707	4.47	4	7	19.197	4.47	4	9	152.898	7.61	7	10	26.2031	6.95	6	13	1051
Q5STU3	HLA-B associated transcript 1 OS=Homo sapiens GN=DDX39B PE=4 SV=2 - [Q5STU3_HUMAN]	7.53	7	3	3	26	1.37952	1.2265	1.37963	1.31778	0.934022	0.935245	1.10648	1.09824	1.19579	1.15564	0.915706	0.948226	1.1575	1.25313	1.09024	1.18165	1.08629	1.07205	67.5	5.18	2	3	9.08725	5.18	2	5	48.65	5.18	2	4	7.13108	5.18	2	4	76.2613	7.53	3	4	11.5323	7.53	3	6	425
E7EU96	Casein kinase II subunit alpha OS=Homo sapiens GN=CSNK2A1 PE=2 SV=1 - [E7EU96_HUMAN]	7.53	3	2	2	8													1.08577	1.18993	1.22634	1.35207	0.884445	1.05721																	0	7.53	2	3	9.15384	7.53	2	5	385
Q9Y6X5	Bis(5'-adenosyl)-triphosphatase ENPP4 OS=Homo sapiens GN=ENPP4 PE=1 SV=3 - [ENPP4_HUMAN]	7.51	1	3	3	19	1.41058	1.42963	1.51851	1.542	1.00598	1.05698	1.26912	1.35196	1.17078	1.22387	1.05968	1.02566	1.31402	1.21443	1.46384	1.36091	0.896795	0.915181	103.201	7.51	3	6	15.7033	7.51	3	6	104.939	4.86	2	3					63.3758	4.86	2	2	5.50322	4.86	2	2	453
Q13219	Pappalysin-1 OS=Homo sapiens GN=PAPPA PE=1 SV=3 - [PAPP1_HUMAN]	7.44	2	8	8	27							1.06819	1.16367	1.09375	1.19485	0.982064	1.07187	0.942822	0.88835	0.897324	0.896026	0.975573	0.93302													8.70592	2.52	3	4	76.2816	7.44	8	10	24.6762	7.44	8	13	1627
Q5T6W1	Heterogeneous nuclear ribonucleoprotein K OS=Homo sapiens GN=HNRNPK PE=2 SV=1 - [Q5T6W1_HUMAN]	7.19	6	2	2	4	1.38629	1.32742	1.44627	1.3897	0.958551	0.987041													40.0848	7.19	2	2	7.20319	7.19	2	2																	306
P61204	ADP-ribosylation factor 3 OS=Homo sapiens GN=ARF3 PE=1 SV=2 - [ARF3_HUMAN]	7.18	2	2	2	11	1.17879	1.08369	1.20886	1.12749	0.987879	0.966461													26.97	7.18	2	4	9.07304	7.18	2	7																	181
B4E3P0	ATP-citrate synthase OS=Homo sapiens GN=ACLY PE=2 SV=1 - [B4E3P0_HUMAN]	7.11	3	4	4	24	1.11455	1.15965	1.16258	1.19099	1.03246	1.02525	0.993305	0.935034	1.22789	1.00172	0.935405	0.914729	1	0.876497	1.14203	1.00692	0.874799	0.867935	95.9269	5.18	3	5	14.9312	5.18	3	5	65.7427	3.37	2	3	8.84909	3.37	2	3	79.1888	5.3	3	4	9.0302	5.3	3	4	830
Q08629	Testican-1 OS=Homo sapiens GN=SPOCK1 PE=1 SV=1 - [TICN1_HUMAN]	7.06	1	4	4	38	2.09141	1.89069	2.19287	2.02302	0.953754	0.995002	1.47209	1.5592	1.53562	1.57111	1.0403	1.01761	1.10114	1.13929	1.1124	1.15777	0.99686	1.02454	92.9329	7.06	4	7	19.9634	7.06	4	9	112.111	7.06	3	6	13.3172	7.06	3	6	86.9067	7.06	3	5	13.0296	7.06	3	5	439
B3KTI1	Alpha-amylase 2B OS=Homo sapiens GN=AMY2B PE=2 SV=1 - [B3KTI1_HUMAN]	7.03	4	2	2	5													1.3804	1.25012	1.30685	1.11475	1.1846	0.896779																	37.03	7.03	2	2	7.71087	7.03	2	3	370
P48745	Protein NOV homolog OS=Homo sapiens GN=NOV PE=1 SV=1 - [NOV_HUMAN]	7	1	3	3	16	0.724652	0.69388	0.715991	0.687989	1.01212	0.987047							0.716884	0.752686	0.67946	0.716503	1.02659	0.975776	41.75	4.48	2	3	5.64687	4.48	2	3									46.0993	7	3	4	10.5958	7	3	6	357
B4DQH4	T-complex protein 1 subunit theta OS=Homo sapiens GN=CCT8 PE=2 SV=1 - [B4DQH4_HUMAN]	6.95	4	3	3	6							1.54317	1.14606	1.36689	1.01799	1.13524	0.730727	1.0055	0.892051	1.18893	1.06104	0.844909	0.878509													2.52106	5.05	2	2	34.1598	4	2	2	5.35936	4	2	2	475
Q9Y662	Heparan sulfate glucosamine 3-O-sulfotransferase 3B1 OS=Homo sapiens GN=HS3ST3B1 PE=1 SV=1 - [HS3SB_HUMAN]	6.92	2	3	3	8													0.815512	0.740865	0.851348	0.751984	0.889399	0.920474																	63.137	6.92	3	4	6.96118	5.13	2	4	390
B7Z729	Acid sphingomyelinase-like phosphodiesterase 3a OS=Homo sapiens GN=SMPDL3A PE=2 SV=1 - [B7Z729_HUMAN]	6.83	2	2	2	8													1.00512	1.07756	0.892088	0.975141	1.17119	1.07945																	37.4579	6.83	2	4	3.78344	6.83	2	4	322
P28070	Proteasome subunit beta type-4 OS=Homo sapiens GN=PSMB4 PE=1 SV=4 - [PSB4_HUMAN]	6.82	1	2	2	4													1.57872	1.56025	1.51776	1.50889	1.03917	0.978646																	35.32	6.82	2	2	4.98335	6.82	2	2	264
P11362-13	Isoform 13 of Fibroblast growth factor receptor 1 OS=Homo sapiens GN=FGFR1 - [FGFR1_HUMAN]	6.8	21	3	3	13							0.857953	0.839699	0.939556	0.922144	0.918224	0.962988	0.934785	0.93947	0.96005	0.970581	0.972752	0.995195									39.9838	5.2	2	3	8.11876	5.2	2	3	34.0558	4.2	2	3	5.8162	4.2	2	4	500
Q29980	MHC class I polypeptide-related sequence B OS=Homo sapiens GN=MICB PE=1 SV=1 - [MICB_HUMAN]	6.79	1	2	2	5	0.721504	0.715737	0.785542	0.781994	0.918501	1.02258													40.8931	6.79	2	2	5.88277	6.79	2	3																	383
Q9UNW1	Multiple inositol polyphosphate phosphatase 1 OS=Homo sapiens GN=MINPP1 PE=1 SV=1 - [MINP1_HUMAN]	6.78	1	3	3	11	1.057	1.08302	0.903945	1.09589	0.991745	1.0562													49.9748	6.78	3	5	12.5545	6.78	3	6																	487
C9J8D4	Mannosyl-oligosaccharide glucosidase (Fragment) OS=Homo sapiens GN=MOGS PE=2 SV=1 - [C9J8D4_HUMAN]	6.71	3	2	2	2													1.14524	1.23084	0.908687	0.975938	1.25912	1.06424																	0	6.71	2	2					492
Q7Z4H8-3	Isoform 3 of KDEL motif-containing protein 2 OS=Homo sapiens GN=KDELC2 - [KDEL2_HUMAN]	6.6	3	2	2	5	2.65503	1.79302	2.84612	1.9288	0.932885	0.696143													47.35	6.6	2	3	5.85715	6.6	2	2																	409
F5GZ08	Amyloid-like protein 1 OS=Homo sapiens GN=APLP1 PE=2 SV=1 - [F5GZ08_HUMAN]	6.55	4	2	3	30	1.08044	1.12099	0.909515	0.997827	1.10954	1.061	0.753379	0.809331	0.660689	0.711746	1.14663	1.057	0.776407	0.679805	0.846201	0.856723	0.915242	0.867025	51.83	6.55	3	3	11.8612	6.55	3	5	53.3836	6.55	3	5	8.51405	6.55	3	5	35.77	6.55	3	5	15.379	6.55	3	7	611
Q8WVQ1	Soluble calcium-activated nucleotidase 1 OS=Homo sapiens GN=CANT1 PE=1 SV=1 - [CANT1_HUMAN]	6.48	1	2	2	3													0.986331	1.09399	0.941288	1.05022	1.04685	1.09831																					7.69366	6.48	2	3	401
Q92743	Serine protease HTRA1 OS=Homo sapiens GN=HTRA1 PE=1 SV=1 - [HTRA1_HUMAN]	6.46	1	3	3	26	0.802454	0.851785	0.769435	0.806357	1.04294	1.08526	0.901141	0.714525	0.7997	0.635868	1.13311	0.780162	0.836175	0.808194	0.830501	0.867863	0.945791	0.967349	89.3031	6.46	3	6	8.53002	6.46	3	5					3.53406	4.79	2	3	96.8734	6.46	3	6	9.0461	6.46	3	6	480
P36955	Pigment epithelium-derived factor OS=Homo sapiens GN=SERPINF1 PE=1 SV=4 - [PEDF_HUMAN]	6.46	1	2	2	6	1.27348	1.24374	1.25871	1.23362	1.01176	1.00675													101.51	6.46	2	2	8.2792	6.46	2	4																	418
E7EVJ3	Bifunctional heparan sulfate N-deacetylase/N-sulfotransferase 1 OS=Homo sapiens GN=NDST1 PE=2 SV=1 - [E7EVJ3_HUMAN]	6.42	2	4	5	26	0.982132	0.903188	0.913031	0.894704	0.925413	0.954056	0.909335	0.936462	0.922278	0.955645	0.968551	0.974098	0.988811	0.948431	1.06501	1.05336	0.908865	0.89843	24.28	2.55	2	3	7.3056	3.15	3	4	28.95	2.67	2	5	8.47503	2.67	2	4	36.7823	4.36	3	5	10.3184	4.36	3	5	825
F8WC54	Disintegrin and metalloproteinase domain-containing protein 9 OS=Homo sapiens GN=ADAM9 PE=2 SV=1 - [F8WC54_HUMAN]	6.37	6	3	3	23	0.544533	0.527627	0.557268	0.530108	1	1.00064	0.423528	0.469618	0.454212	0.531412	0.891121	1.12596							63.3578	6.37	3	6	14.968	6.37	3	7	50.5088	3.5	2	4	10.1151	3.5	2	6									628
Q14563	Semaphorin-3A OS=Homo sapiens GN=SEMA3A PE=1 SV=1 - [SEM3A_HUMAN]	6.36	1	5	5	31	0.884274	0.916495	0.887791	0.923365	0.996062	1.06838	1.17734	1.20907	1.18117	1.15919	1.05177	0.979122	1.47224	1.34592	1.4868	1.43221	0.952903	0.929103	53.3506	3.76	3	6	13.5918	3.76	3	6	57.6673	4.15	3	4	6.2652	2.98	2	4	78.105	5.19	4	6	9.55554	4.41	3	5	771
Q00610-2	Isoform 2 of Clathrin heavy chain 1 OS=Homo sapiens GN=CLTC - [CLH1_HUMAN]	6.35	2	10	10	52	1.51074	1.49972	1.60117	1.6255	0.942368	0.916859	1.33308	1.27098	1.34345	1.28446	0.999326	0.938084	1.26384	1.26995	1.25051	1.28157	0.995856	0.95303	110.742	4.51	7	10	22.5716	4.51	7	11	43.5634	1.28	2	3	11.7972	1.28	2	5	135.008	5.13	7	10	27.2199	5.55	8	13	1639
D6RA82	Annexin OS=Homo sapiens GN=ANXA3 PE=2 SV=1 - [D6RA82_HUMAN]	6.34	2	2	2	4													1.06761	0.964769	1.25759	1.14318	0.848123	0.894842																	36.69	6.34	2	2	5.27761	6.34	2	2	284
J3KNQ3	26S proteasome non-ATPase regulatory subunit 13 OS=Homo sapiens GN=PSMD13 PE=4 SV=1 - [J3KNQ3_HUMAN]	6.3	2	2	2	4													0.938011	1.05373	1.08279	1.22358	0.86546	1.11239																	35.733	6.3	2	2	4.47002	6.3	2	2	349
P05543	Thyroxine-binding globulin OS=Homo sapiens GN=SERPINA7 PE=1 SV=2 - [THBG_HUMAN]	6.27	1	3	3	31	0.946251	1.18052	0.959065	1.05888	1.08179	1.15968	0.995274	1.01161	0.983039	1.00197	1.01808	1.00007	1.61504	1.51468	1.98442	1.82988	0.903601	0.930292	85.6781	6.27	3	6	9.54029	6.27	3	7	69.5754	4.1	2	3	5.22479	4.1	2	3	90.8293	6.27	3	6	8.73883	6.27	3	6	415
Q7LGC8	Carbohydrate sulfotransferase 3 OS=Homo sapiens GN=CHST3 PE=1 SV=3 - [CHST3_HUMAN]	6.26	1	2	2	12	1.22952	1.16109	1.09498	1.03766	1.12289	1.01511	1.25818	1.16513	1.131	1.05029	1.11863	0.911151							62.0317	6.26	2	4	9.37372	6.26	2	4	29.63	6.26	2	2	5.52636	6.26	2	2									479
B7Z9L0	T-complex protein 1 subunit delta OS=Homo sapiens GN=CCT4 PE=2 SV=1 - [B7Z9L0_HUMAN]	6.21	3	2	2	4													1.29116	1.25375	1.21413	1.18594	1.06243	0.961537																	23.45	6.21	2	2	6.87352	6.21	2	2	483
Q86VR8	Four-jointed box protein 1 OS=Homo sapiens GN=FJX1 PE=2 SV=1 - [FJX1_HUMAN]	6.18	1	2	2	4	1.37788	0.917748	1.35081	0.881593	1.04468	0.938738													89.1825	6.18	2	2	9.62467	6.18	2	2																	437
Q96PX8	SLIT and NTRK-like protein 1 OS=Homo sapiens GN=SLITRK1 PE=1 SV=2 - [SLIK1_HUMAN]	6.18	1	5	5	15	0.775705	0.848245	0.67122	0.736562	1.15569	1.12722	0.779896	0.745974	0.798758	0.730328	1.02998	0.860996	0.80793	0.797304	0.871476	0.867961	1.00167	0.977208	36.85	2.3	2	2					63.7134	3.59	3	3	5.54521	2.44	2	2	82.1979	3.88	3	3	8.69407	3.88	3	5	696
O00231	26S proteasome non-ATPase regulatory subunit 11 OS=Homo sapiens GN=PSMD11 PE=1 SV=3 - [PSD11_HUMAN]	6.16	2	2	2	4													1.00907	1.0102	1.03944	1.04677	0.969857	0.991339																	37.03	6.16	2	2	4.66108	6.16	2	2	422
Q15758	Neutral amino acid transporter B(0) OS=Homo sapiens GN=SLC1A5 PE=1 SV=2 - [AAAT_HUMAN]	6.1	1	2	2	6	0.709513	0.688729	0.61034	0.594538	1.16252	1.00063	0.555597	0.557803	0.820863	0.624177	0.997493	0.987829							54.32	6.1	2	2	7.02831	6.1	2	2	42.98	6.1	2	2													541
Q92692-2	Isoform Alpha of Poliovirus receptor-related protein 2 OS=Homo sapiens GN=PVRL2 - [PVRL2_HUMAN]	6.05	3	3	3	6	0.867639	0.953896	0.778644	0.859053	1.11432	1.1333							0.844753	0.762795	0.871664	0.791761	0.968199	0.894159	48.2595	4.59	2	2	5.93857	4.59	2	2									32.95	3.55	2	2					479
B4DYD8	T-complex protein 1 subunit epsilon OS=Homo sapiens GN=CCT5 PE=2 SV=1 - [B4DYD8_HUMAN]	6.03	5	2	2	6	1.25517	0.942306	1.39756	1.16016	0.810379	0.852726													72.6898	6.03	2	3	9.44044	6.03	2	3																	448
E9PCS3	26S proteasome non-ATPase regulatory subunit 2 OS=Homo sapiens GN=PSMD2 PE=2 SV=1 - [E9PCS3_HUMAN]	6.01	3	3	3	14	1.29613	1.30288	1.26497	1.27601	0.940569	1.03618	0.775972	0.89696	0.926688	1.07418	0.842016	1.13733	1.10997	1.01004	1.1164	1.02192	0.993282	0.901084	62.4626	6.01	3	3	8.76856	6.01	3	3	34.82	3.74	2	2	5.55628	3.74	2	2	24.0308	3.74	2	2	6.20075	3.74	2	2	749
Q13332-6	Isoform 2 of Receptor-type tyrosine-protein phosphatase S OS=Homo sapiens GN=PTPRS - [PTPRS_HUMAN]	5.92	9	9	9	36							0.805022	0.788115	0.766867	0.752866	1.05346	0.963258	0.817945	0.738184	0.886462	0.855918	0.970819	0.996714									83.0896	1.26	2	4	13.781	1.57	3	6	219.489	5.92	9	13	28.2854	5.6	8	13	1910
F5H780	Thioredoxin reductase 1, cytoplasmic OS=Homo sapiens GN=TXNRD1 PE=2 SV=1 - [F5H780_HUMAN]	5.88	16	2	2	5	1.06589	1.05638	0.993502	0.988088	1.07289	1.02162													82.6163	5.88	2	2	7.76462	5.88	2	3																	459
Q6PCB0	von Willebrand factor A domain-containing protein 1 OS=Homo sapiens GN=VWA1 PE=2 SV=1 - [VWA1_HUMAN]	5.84	1	2	2	4	1.59688	1.26426	1.35675	1.07791	1.17702	0.816105													37.77	5.84	2	2	3.42526	5.84	2	2																	445
P55072	Transitional endoplasmic reticulum ATPase OS=Homo sapiens GN=VCP PE=1 SV=4 - [TERA_HUMAN]	5.83	1	4	4	23	1.56448	1.97668	1.42519	1.42368	1.34674	1.06163	1.34877	1.3151	1.16792	1.22889	1.07422	0.959354	1.3882	1.32231	1.42201	1.36254	0.97529	0.943233	52.0718	4.22	3	5	5.95693	2.11	2	3	50.85	3.72	3	4	8.74722	3.72	3	4	36.72	2.11	2	3	4.71189	2.11	2	4	806
Q9Y625	Glypican-6 OS=Homo sapiens GN=GPC6 PE=1 SV=1 - [GPC6_HUMAN]	5.77	1	2	2	5	1.11191	1.03589	0.995689	0.930867	1.11675	0.960347													30.9906	5.77	2	2	6.41021	5.77	2	3																	555
E7EP32	Guanine nucleotide-binding protein G(I)/G(S)/G(T) subunit beta-2 OS=Homo sapiens GN=GNB2 PE=2 SV=1 - [E7EP32_HUMAN]	5.74	3	2	2	3	0.84705	0.873074	0.735256	0.830936	1.18778	1.17887													57.49	5.74	2	3																					296
Q9H5V8-2	Isoform 2 of CUB domain-containing protein 1 OS=Homo sapiens GN=CDCP1 - [CDCP1_HUMAN]	5.7	3	3	3	15	0.756351	0.759949	0.837837	0.831699	0.986549	1.05189	1.37896	1.25949	1.0174	1.06536	1.20333	0.898676							60.8367	4.16	2	5	9.57476	4.16	2	6	52.93	3.24	2	2	5.41769	3.24	2	2									649
Q7LFX5	Carbohydrate sulfotransferase 15 OS=Homo sapiens GN=CHST15 PE=1 SV=1 - [CHSTF_HUMAN]	5.7	2	3	3	14	0.592311	0.620579	0.529243	0.556445	1.11919	1.08002							0.614545	0.583989	0.710275	0.67896	0.864393	0.940996	39.88	4.46	2	3	6.18006	4.46	2	4									24.4	3.39	2	3	5.63435	3.39	2	4	561
Q12805-2	Isoform 2 of EGF-containing fibulin-like extracellular matrix protein 1 OS=Homo sapiens GN=EFEMP1 - [FBLN3_HUMAN]	5.57	5	3	3	6	0.872325	0.899429	0.79521	0.822791	1.097	1.06285	1.27506	1.2871	1.19633	1.21102	1.07173	0.993213							78.8197	3.92	2	2	6.60885	3.92	2	2	28.42	3.51	2	2													485
P11717	Cation-independent mannose-6-phosphate receptor OS=Homo sapiens GN=IGF2R PE=1 SV=3 - [MPRI_HUMAN]	5.54	1	13	13	50	1.03538	1.07497	1.00241	1.01884	1.05808	1.06093	1.5457	1.33722	1.43987	1.26319	1.08443	0.890053	1.06915	1.16612	1.12444	1.15596	0.993839	0.984094	109.923	2.53	6	8	17.0304	2.05	5	8	137.603	2.69	6	6	19.8828	2.69	6	8	206.14	3.77	9	10	26.4553	3.29	8	10	2491
B4E2S7	Lysosome-associated membrane glycoprotein 2 OS=Homo sapiens GN=LAMP2 PE=2 SV=1 - [B4E2S7_HUMAN]	5.51	4	2	2	8							1.04997	1.31097	1.22679	1.53604	0.860627	1.2285																			20.2905	5.51	2	8									363
P23470-2	Isoform 2 of Receptor-type tyrosine-protein phosphatase gamma OS=Homo sapiens GN=PTPRG - [PTPRG_HUMAN]	5.37	2	6	6	41	1.01336	0.9478	1.04113	0.928641	1.00909	0.946903	0.930565	0.947905	0.927104	0.915846	1.00931	0.935525	0.986729	0.985578	0.880118	0.912054	1.08598	0.934848	147.04	3.39	4	4	13.7258	3.39	4	7	101.51	2.54	3	4	8.19018	2.54	3	5	240.685	5.37	6	9	26.7748	5.37	6	12	1416
E9PFD9	Semaphorin-4D OS=Homo sapiens GN=SEMA4D PE=4 SV=1 - [E9PFD9_HUMAN]	5.29	3	2	2	4													0.738091	0.738495	0.775699	0.780725	0.950607	0.990774																	57.44	5.29	2	2	5.97288	5.29	2	2	548
Q5T749	Keratinocyte proline-rich protein OS=Homo sapiens GN=KPRP PE=1 SV=1 - [KPRP_HUMAN]	5.18	1	3	3	7	1.09312	1.21674	1.34393	1.50117	0.87419	1.01064	1.24195	1.35241	1.14327	1.24845	1.09235	1.07144							35.5865	3.11	2	2	9.26729	5.18	3	3	30.65	3.11	2	2													579
E7EPA6	Laminin subunit beta-1 OS=Homo sapiens GN=LAMB1 PE=2 SV=1 - [E7EPA6_HUMAN]	5.18	3	4	4	10													1.00275	1.06108	1.04671	1.12487	0.966671	1.04637																	73.9002	5.18	4	4	12.4165	5.18	4	6	850
D6RF62	Phosphoribosylaminoimidazole carboxylase OS=Homo sapiens GN=PAICS PE=2 SV=1 - [D6RF62_HUMAN]	5.11	3	2	2	4													0.964658	0.884883	0.88071	0.812666	1.09427	0.908342																	50.08	5.11	2	2	4.72323	5.11	2	2	333
Q24JP5	Transmembrane protein 132A OS=Homo sapiens GN=TMEM132A PE=2 SV=1 - [T132A_HUMAN]	5.08	3	4	4	11	1.22841	1.13375	1.40811	1.24233	0.941504	0.951386							0.874126	0.941361	0.884979	1.00818	0.914317	1.13079	58.12	1.66	2	3	4.896	1.66	2	2									83.41	4.5	3	3	7.82703	3.42	2	3	1023
Q9NRB3	Carbohydrate sulfotransferase 12 OS=Homo sapiens GN=CHST12 PE=1 SV=2 - [CHSTC_HUMAN]	5.07	1	2	2	9	0.951519	0.956331	1.03356	1.04242	0.920649	1.03604	0.882459	0.928494	0.892001	0.941166	0.994802	1.03525							44.96	5.07	2	2	6.49226	5.07	2	3	36.66	5.07	2	2	6.54399	5.07	2	2									414
O95497	Pantetheinase OS=Homo sapiens GN=VNN1 PE=1 SV=2 - [VNN1_HUMAN]	5.07	1	2	2	6	0.950978	0.933984	1.01608	0.925689	0.93595	0.935839													27.37	5.07	2	2	5.79634	5.07	2	4																	513
F5H3T8	Arginine--tRNA ligase, cytoplasmic OS=Homo sapiens GN=RARS PE=2 SV=1 - [F5H3T8_HUMAN]	5.07	3	2	2	4													1.12951	1.38698	1.17136	1.44689	0.963351	1.21595																	32.96	5.07	2	2	2.90517	5.07	2	2	454
P10253	Lysosomal alpha-glucosidase OS=Homo sapiens GN=GAA PE=1 SV=4 - [LYAG_HUMAN]	5.04	1	4	4	10													1.12314	1.23514	1.12863	1.1658	1.02046	1.05489																	77.6838	5.04	4	5	8.07323	3.99	3	5	952
P78539-4	Isoform 4 of Sushi repeat-containing protein SRPX OS=Homo sapiens GN=SRPX - [SRPX_HUMAN]	5.01	5	2	2	7	0.879724	0.819613	0.882014	0.824626	0.997428	0.960386							1.05267	1.20344	0.953004	1.09596	1.01734	1.10555	33.35	5.01	2	2													40.04	5.01	2	2	2.49929	5.01	2	3	379
Q6UXH8	Collagen and calcium-binding EGF domain-containing protein 1 OS=Homo sapiens GN=CCBE1 PE=1 SV=1 - [CCBE1_HUMAN]	4.93	1	2	2	10													1.1453	1.14206	1.12328	1.11325	1.02853	0.993632																	19.86	4.93	2	4	15.3935	4.93	2	6	406
Q4G148-2	Isoform 2 of Glucoside xylosyltransferase 1 OS=Homo sapiens GN=GXYLT1 - [GXLT1_HUMAN]	4.89	2	2	2	7													0.640853	0.640345	0.613367	0.616513	1.04381	0.989446																	68.8657	4.89	2	3	8.40783	4.89	2	4	409
O75882-3	Isoform 3 of Attractin OS=Homo sapiens GN=ATRN - [ATRN_HUMAN]	4.84	3	6	6	15							1.61977	1.4263	2.00743	1.7726	0.811376	0.866396	1.11907	1.1456	1.0657	1.07829	1.14503	1.03548													2.81516	2	2	2	82.9832	4.09	5	6	13.2929	4.09	5	7	1198
P10155-3	Isoform 3 of 60 kDa SS-A/Ro ribonucleoprotein OS=Homo sapiens GN=TROVE2 - [RO60_HUMAN]	4.83	4	2	2	4	1.33387	1.20217	1.41118	1.2763	0.945239	0.929042													41.2295	4.83	2	2	6.71009	4.83	2	2																	518
P04004	Vitronectin OS=Homo sapiens GN=VTN PE=1 SV=1 - [VTNC_HUMAN]	4.81	1	2	2	44	2.69434	2.21453	2.57175	2.33089	0.951312	0.931017	1.55692	1.66848	1.58631	1.54126	0.995113	0.996542	1.2779	1.2239	1.47831	1.26745	1.03072	0.999702	145.578	4.81	2	6	19.4724	4.81	2	7	155.464	4.81	2	7	20.7036	4.81	2	9	133.887	4.81	2	8	15.5905	4.81	2	7	478
Q9H173	Nucleotide exchange factor SIL1 OS=Homo sapiens GN=SIL1 PE=1 SV=1 - [SIL1_HUMAN]	4.77	2	3	3	8	0.959675	1.06317	1.17128	1.15295	0.925389	1.12771	0.814384	0.682437	0.844373	0.709551	0.969845	0.824506							28.36	4.77	3	3	2.88803	2.17	2	3					6.19483	2.17	2	2									461
O15230	Laminin subunit alpha-5 OS=Homo sapiens GN=LAMA5 PE=1 SV=8 - [LAMA5_HUMAN]	4.71	1	15	15	80	1.07869	1.10373	1.1299	1.1051	1.0028	0.982534	0.971329	1.02131	1.02569	0.998004	1.01663	0.996719	0.893258	0.912411	0.840251	0.830082	1.0611	1.00839	97.6027	1.95	6	8	19.7069	1.95	6	10	84.0433	1.54	5	6	18.0238	1.54	5	9	246.361	4.38	14	22	53.5175	4.38	14	25	3695
O00339-3	Isoform 3 of Matrilin-2 OS=Homo sapiens GN=MATN2 - [MATN2_HUMAN]	4.7	6	4	4	12													1.17419	1.16582	1.4002	1.24567	0.850669	0.9441					4.95224	2.62	2	2									83.1408	4.7	4	4	8.48024	4.7	4	6	915
F5H335	Eukaryotic translation initiation factor 3 subunit A OS=Homo sapiens GN=EIF3A PE=2 SV=1 - [F5H335_HUMAN]	4.67	2	6	6	11	1.23129	1.10758	1.2653	1.14216	0.973139	0.927251							1.43469	1.41472	1.57093	1.55824	0.923263	0.96277					0	1.56	2	2									43.6364	3.12	4	4	10.8764	3.12	4	5	1348
Q02742	Beta-1,3-galactosyl-O-glycosyl-glycoprotein beta-1,6-N-acetylglucosaminyltransferase OS=Homo sapiens GN=GCNT1 PE=2 SV=2 - [GCNT1_HUMAN]	4.67	1	3	3	8													0.815374	0.812708	0.831952	0.834148	0.914901	0.936569																	42.94	4.67	3	4	7.37352	4.67	3	4	428
Q09028-4	Isoform 4 of Histone-binding protein RBBP4 OS=Homo sapiens GN=RBBP4 - [RBBP4_HUMAN]	4.62	7	2	2	8	1.03423	1.19932	0.978445	1.13861	1.05704	1.19537							1.16476	1.14066	1.17213	1.15469	0.992758	0.96975	28.49	4.62	2	2	5.6012	4.62	2	2									26.44	4.62	2	2	5.96996	4.62	2	2	390
Q14974	Importin subunit beta-1 OS=Homo sapiens GN=KPNB1 PE=1 SV=2 - [IMB1_HUMAN]	4.57	1	3	3	30	1.28263	1.50023	1.45871	1.41408	0.933528	1.08076	1.04235	0.943083	0.903741	0.722989	1.08146	0.890223	1.21988	1.12184	1.37568	1.22182	0.889174	0.946145	147.019	4.57	3	7	17.9594	4.57	3	7	98.3668	3.2	2	3	10.0783	3.2	2	3	132.845	4.57	3	5	16.0102	4.57	3	5	876
B4DKL4	Lipolysis-stimulated lipoprotein receptor OS=Homo sapiens GN=LSR PE=2 SV=1 - [B4DKL4_HUMAN]	4.46	5	2	2	10	1.29248	1.35539	1.12812	1.19831	1.10275	1.09114	1.02935	0.972265	0.980944	0.929145	1.05518	0.92936							113.716	4.46	2	3	9.06858	4.46	2	3	100.305	4.46	2	2	5.78349	4.46	2	2									493
P01023	Alpha-2-macroglobulin OS=Homo sapiens GN=A2M PE=1 SV=3 - [A2MG_HUMAN]	4.41	1	7	7	121	1.32208	1.22658	1.40038	1.2208	1.00218	0.975413	1.30563	1.23993	1.24115	1.24079	1.01368	1.01596	1.75108	1.98344	1.61242	1.9764	1.00855	1.0748	340.757	4.41	7	25	48.4526	4.41	7	25	239.012	3.93	6	19	45.3293	3.93	6	19	241.948	3.93	6	17	35.7314	3.93	6	16	1474
Q8NFZ8	Cell adhesion molecule 4 OS=Homo sapiens GN=CADM4 PE=1 SV=1 - [CADM4_HUMAN]	4.38	1	2	2	2													0.919135	0.827287	0.909386	0.823363	1.00975	0.891279																	35.07	4.38	2	2					388
P49327	Fatty acid synthase OS=Homo sapiens GN=FASN PE=1 SV=3 - [FAS_HUMAN]	4.34	1	8	8	31	1.7567	1.51286	1.73174	1.44778	0.999224	0.946682	1.47506	1.68752	1.45839	1.48559	1.05429	1.02863	1.24136	1.22237	1.34413	1.34909	0.967264	0.988026	117.35	2.15	4	5	13.5055	2.15	4	5	45.42	1.71	3	3	6.25634	1.75	3	3	124.519	2.83	5	6	20.7736	2.83	5	9	2511
O94991	SLIT and NTRK-like protein 5 OS=Homo sapiens GN=SLITRK5 PE=2 SV=2 - [SLIK5_HUMAN]	4.28	1	3	3	16	1.00048	0.936842	0.983265	0.923952	1.01753	0.965257	0.822974	0.84399	0.837181	0.860967	0.988495	1.00905	1.151	1.0009	1.02766	0.89894	1.11895	0.861095	63.66	2.92	2	3	6.67222	2.92	2	3	55.1956	2.4	2	2	7.70146	2.4	2	2	51.49	2.4	2	3	5.44594	2.4	2	3	958
O60462-4	Isoform B0 of Neuropilin-2 OS=Homo sapiens GN=NRP2 - [NRP2_HUMAN]	4.22	7	4	4	22	0.888387	0.936874	0.966299	1.02261	0.980773	1.0463	0.366506	0.342498	0.397054	0.372085	0.928196	0.986727	0.418737	0.398625	0.505452	0.484027	0.895406	0.954319	34.79	2.11	2	2	5.62228	2.11	2	4	0	2.11	2	3	5.36713	2.77	3	3	34.08	4.22	4	5	11.0941	4.22	4	5	901
C9JP16	Cartilage-associated protein OS=Homo sapiens GN=CRTAP PE=2 SV=1 - [C9JP16_HUMAN]	4.19	2	2	2	4													0.969536	0.908535	1.1151	1.05113	0.868632	0.927928																	40.6145	4.19	2	2	5.45191	4.19	2	2	358
Q6UXD5-2	Isoform 2 of Seizure 6-like protein 2 OS=Homo sapiens GN=SEZ6L2 - [SE6L2_HUMAN]	4.17	5	4	4	27	1.1518	1.07647	1.23218	1.15564	0.934787	0.96341	1.39833	1.37064	1.35483	1.33737	1.08554	1.01028	1.23281	1.27019	1.25032	1.2436	0.993743	1.0389	47.9229	1.9	2	3	6.82894	1.9	2	4	39	1.9	2	5	8.34344	1.9	2	4	73.2733	4.17	4	6	9.99833	2.98	3	5	840
O95373	Importin-7 OS=Homo sapiens GN=IPO7 PE=1 SV=1 - [IPO7_HUMAN]	4.14	1	3	3	11	1.13598	1.00956	1.53057	1.48949	0.770228	1.05926													114.77	2.99	2	5	16.833	4.14	3	6																	1038
P35052	Glypican-1 OS=Homo sapiens GN=GPC1 PE=1 SV=2 - [GPC1_HUMAN]	4.12	2	2	2	4	1.79028	2.10737	1.30141	1.53728	1.37568	1.2134													25.21	4.12	2	2	6.70826	4.12	2	2																	558
F5H1I8	X-ray repair cross-complementing protein 6 OS=Homo sapiens GN=XRCC6 PE=2 SV=1 - [F5H1I8_HUMAN]	3.99	4	2	2	2	0.337274	0.321258	0.342988	0.327845	0.983365	0.981869																	6.03519	3.99	2	2																	476
H0YGW5	Low-density lipoprotein receptor-related protein 6 (Fragment) OS=Homo sapiens GN=LRP6 PE=4 SV=1 - [H0YGW5_HUMAN]	3.99	3	4	5	16													1.14995	1.27537	1.10439	1.17689	1.03757	1.02462																	98.43	3.99	5	6	17.6791	3.99	5	10	1478
P50895	Basal cell adhesion molecule OS=Homo sapiens GN=BCAM PE=1 SV=2 - [BCAM_HUMAN]	3.98	1	2	2	9													0.962534	1.0358	0.899768	0.960252	1.01975	1.05236																	143.522	3.98	2	4	13.4375	3.98	2	5	628
P17987	T-complex protein 1 subunit alpha OS=Homo sapiens GN=TCP1 PE=1 SV=1 - [TCPA_HUMAN]	3.96	1	2	2	2																																							5.39752	3.96	2	2	556
P27658	Collagen alpha-1(VIII) chain OS=Homo sapiens GN=COL8A1 PE=1 SV=2 - [CO8A1_HUMAN]	3.9	1	2	2	18	1.78063	1.57645	1.57347	1.62338	1.13168	0.857378							1.11332	1.0317	1.13304	1.00865	1.02794	0.982984	71.4183	3.9	2	4	13.4926	3.9	2	5									74.6886	3.9	2	3	9.70927	3.9	2	6	744
Q9HB63-3	Isoform 3 of Netrin-4 OS=Homo sapiens GN=NTN4 - [NET4_HUMAN]	3.89	3	2	2	10							1.24685	1.28492	1.30817	1.3519	0.958421	1.01397	1.31422	1.38848	1.27756	1.35775	1.02771	1.04619													4.00371	3.89	2	4	28.09	3.89	2	3	6.05383	3.89	2	3	591
B3KVK7	Methionine--tRNA ligase, cytoplasmic OS=Homo sapiens GN=MARS PE=2 SV=1 - [B3KVK7_HUMAN]	3.85	2	2	2	3													0.976482	1.13585	1.04137	1.14569	0.996332	1.08301																	22.42	3.85	2	3					546
Q6P9A2	Polypeptide N-acetylgalactosaminyltransferase 18 OS=Homo sapiens GN=GALNT18 PE=2 SV=2 - [GLT18_HUMAN]	3.79	1	2	2	4	0.817341	1.01644	0.642487	0.801789	1.27218	1.28192													28.7226	3.79	2	2	6.85112	3.79	2	2																	607
O60279	Sushi domain-containing protein 5 OS=Homo sapiens GN=SUSD5 PE=1 SV=3 - [SUSD5_HUMAN]	3.66	1	2	2	2													1.09211	0.871462	1.5691	1.2595	0.695347	0.790164																					2.5968	3.66	2	2	629
Q8WUJ3-2	Isoform 2 of Protein KIAA1199 OS=Homo sapiens GN=KIAA1199 - [K1199_HUMAN]	3.63	2	3	3	8							1.4356	1.36248	1.65289	1.5731	0.873367	0.933805	1.20585	1.26516	1.21391	1.28117	0.992406	1.03893									24.09	1.92	2	2	5.01195	1.92	2	2	0	2.62	2	2	5.55168	2.62	2	2	992
P05546	Heparin cofactor 2 OS=Homo sapiens GN=SERPIND1 PE=1 SV=3 - [HEP2_HUMAN]	3.61	1	2	2	14	1.24813	1.25444	1.23641	1.24701	1.0095	1.03603																	22.3816	3.61	2	14																	499
C9JIM8	Solute carrier family 2, facilitated glucose transporter member 1 (Fragment) OS=Homo sapiens GN=SLC2A1 PE=2 SV=1 - [C9JIM8_HUMAN]	3.6	2	2	2	6							0.630066	0.639954	0.629797	0.641475	1.00599	0.999364	0.611492	0.51782	0.53858	0.45878	1.13429	0.838542									38.143	3.6	2	2	5.23325	3.6	2	2	24.57	3.6	2	2					250
P20908	Collagen alpha-1(V) chain OS=Homo sapiens GN=COL5A1 PE=1 SV=3 - [CO5A1_HUMAN]	3.59	1	4	4	45	0.632661	0.564983	0.682705	0.607732	0.908014	0.912575	0.665176	0.780699	0.726422	0.848031	0.957593	1.13468	0.718922	0.695327	0.664481	0.626572	1.07817	0.974418	76.6737	3.59	4	7	20.343	3.59	4	6	87.3499	3.59	4	8	21.3307	3.59	4	8	106.536	2.5	3	8	24.958	2.5	3	8	1838
Q8NBJ5	Procollagen galactosyltransferase 1 OS=Homo sapiens GN=COLGALT1 PE=1 SV=1 - [GT251_HUMAN]	3.54	1	3	3	7	1.25997	1.09212	1.29974	0.992119	0.969426	1.13785							1.38082	1.46513	1.35057	1.4814	0.962336	0.998459	39.29	2.57	2	2													52.4681	3.54	3	3	5.26403	2.25	2	2	622
P41250	Glycine--tRNA ligase OS=Homo sapiens GN=GARS PE=1 SV=3 - [SYG_HUMAN]	3.52	1	2	2	3	0.920215	0.901469	1.1951	1.17486	0.770009	1.00982																	4.95632	3.52	2	3																	739
P53618	Coatomer subunit beta OS=Homo sapiens GN=COPB1 PE=1 SV=3 - [COPB_HUMAN]	3.46	1	3	3	5													1.05135	1.09131	1.02338	1.05967	0.987581	1.02787																	22.44	1.99	2	2	5.03009	3.46	3	3	953
Q12797-10	Isoform 10 of Aspartyl/asparaginyl beta-hydroxylase OS=Homo sapiens GN=ASPH - [ASPH_HUMAN]	3.43	2	2	2	4	1.89622	1.51423	1.8802	1.50671	1.00854	0.823168																	8.19538	3.43	2	4																	729
Q92973-3	Isoform 3 of Transportin-1 OS=Homo sapiens GN=TNPO1 - [TNPO1_HUMAN]	3.42	3	2	3	18	1.02399	0.926286	1.01679	0.927976	1.01053	0.929188	0.939259	0.89658	0.931113	0.891297	1.01436	0.939214							48.26	2.71	2	7	8.66952	3.42	3	7	0	2	2	2	2.14171	2	2	2									848
Q8IXL6	Extracellular serine/threonine protein kinase FAM20C OS=Homo sapiens GN=FAM20C PE=1 SV=2 - [DMP4_HUMAN]	3.42	1	2	2	5							0.633789	0.664874	0.621658	0.670771	1.06494	0.902318															33.76	3.42	2	2	2.47315	3.42	2	3									584
P17301	Integrin alpha-2 OS=Homo sapiens GN=ITGA2 PE=1 SV=1 - [ITA2_HUMAN]	3.39	2	4	4	18	0.967486	0.897452	0.923198	0.859372	1.048	0.956203	0.686435	0.692535	0.736958	0.745591	0.936623	0.992665	0.539798	0.429075	0.562198	0.488415	0.870825	0.979785	76.3645	2.2	2	2	8.13237	2.2	2	2	52.58	1.78	2	2	7.01932	1.78	2	2	50.2284	2.29	3	5	11.5036	2.29	3	5	1181
Q08945	FACT complex subunit SSRP1 OS=Homo sapiens GN=SSRP1 PE=1 SV=1 - [SSRP1_HUMAN]	3.39	1	2	2	4													1.05514	0.806951	1.1666	0.897488	0.903586	0.757313																					7.84926	3.39	2	4	709
Q76M96	Coiled-coil domain-containing protein 80 OS=Homo sapiens GN=CCDC80 PE=1 SV=1 - [CCD80_HUMAN]	3.37	3	3	3	10	1.43594	1.06564	1.21254	1.07967	1.32614	0.916478							1.18481	1.27393	1.19568	1.29324	0.989955	1.06472	75.9602	2.63	2	4	13.4899	2.63	2	4									70.29	2	2	2					950
P01024	Complement C3 OS=Homo sapiens GN=C3 PE=1 SV=2 - [CO3_HUMAN]	3.37	1	5	5	22	0.934128	1.11182	0.953481	1.01014	1.00105	1.01563	1.12841	1.0036	1.04363	0.99619	1.05074	0.962735	1.17693	1.09796	1.42285	1.35424	0.96852	0.93693	82.3467	1.02	2	3	9.06664	1.02	2	3	61.1725	1.74	3	3	8.17255	1.74	3	3	104.43	2.22	3	5	12.2926	2.22	3	5	1663
F8W904;P55060-4	Exportin-2 OS=Homo sapiens GN=CSE1L PE=2 SV=1 - [F8W904_HUMAN]	3.28	3	3	3	6													1.13172	1.07225	1.09489	1.0435	0.94272	0.95056																	76.1633	3.28	3	3	9.10721	3.28	3	3	915
Q5TCU6	Talin-1 OS=Homo sapiens GN=TLN1 PE=2 SV=1 - [Q5TCU6_HUMAN]	3.25	2	7	7	21	0.960704	0.945051	0.903711	0.919543	1.06309	1.00409							1.17788	1.16326	1.08572	1.09482	1.05971	0.979763	50.2303	2.1	4	5	8.3486	2.02	4	4									92.058	2.51	5	6	15.7596	2.14	4	6	2429
P98160	Basement membrane-specific heparan sulfate proteoglycan core protein OS=Homo sapiens GN=HSPG2 PE=1 SV=4 - [PGBM_HUMAN]	3.21	1	11	11	61	1.62214	1.72149	1.53151	1.53034	1.02479	0.969359	1.28977	1.15492	1.21177	1.08812	1.07028	0.945625	0.915489	0.944276	0.9416	0.943521	0.974883	0.986404	159.987	3.21	11	17	35.3693	2.94	10	19	36.99	0.68	2	3	5.92465	0.68	2	4	83.6129	1.75	6	8	22.2894	1.75	6	10	4391
F5GXQ1	35 kDa inter-alpha-trypsin inhibitor heavy chain H4 OS=Homo sapiens GN=ITIH4 PE=2 SV=1 - [F5GXQ1_HUMAN]	3.21	6	2	2	23	1.14785	0.94432	1.12745	0.994438	0.986709	0.906031	1.02224	1.00248	1.01053	1.01109	1.01722	0.981718	1.46712	1.71722	1.31461	1.45762	1.11355	1.15889	35.3276	3.21	2	2	8.28029	3.21	2	5	27.6334	3.21	2	3	9.6535	3.21	2	6	26.29	3.21	2	2	11.8494	3.21	2	5	560
P06737-2	Isoform 2 of Glycogen phosphorylase, liver form OS=Homo sapiens GN=PYGL - [PYGL_HUMAN]	3.2	3	2	2	9	1.11591	1.34287	1.34854	1.6285	0.827515	1.14953													74.5514	3.2	2	4	10.2346	3.2	2	5																	813
P23142	Fibulin-1 OS=Homo sapiens GN=FBLN1 PE=1 SV=4 - [FBLN1_HUMAN]	3.13	2	2	2	8							1.00393	1.01837	1.04588	1.11343	1.03921	0.903331															53.06	3.13	2	4	8.65623	3.13	2	4									703
P08648	Integrin alpha-5 OS=Homo sapiens GN=ITGA5 PE=1 SV=2 - [ITA5_HUMAN]	3.05	1	3	3	15							0.968938	0.936332	0.995464	0.964662	0.978765	0.950812	0.920212	0.942372	0.88888	0.948009	1.00008	1.04874									52.82	2.38	2	3	4.81158	2.38	2	3	60.8943	3.05	3	5	8.19551	3.05	3	4	1049
Q14680-8	Isoform 8 of Maternal embryonic leucine zipper kinase OS=Homo sapiens GN=MELK - [MELK_HUMAN]	2.99	3	2	2	2	0.809461	0.768612	0.873342	0.832175	0.926877	0.978801																	0	2.99	2	2																	603
Q13619-2	Isoform 2 of Cullin-4A OS=Homo sapiens GN=CUL4A - [CUL4A_HUMAN]	2.88	6	2	2	2	1.5813	1.60325	1.41742	1.44213	1.11565	1.04513																	3.05099	2.88	2	2																	659
Q7Z3V4-3	Isoform 3 of Ubiquitin-protein ligase E3B OS=Homo sapiens GN=UBE3B - [UBE3B_HUMAN]	2.87	5	1	2	3	0.761392	0.679842	0.779154	0.698141	0.977226	0.920415													39.7326	2.87	2	3																					244
Q8N2Q7-2	Isoform 2 of Neuroligin-1 OS=Homo sapiens GN=NLGN1 - [NLGN1_HUMAN]	2.79	4	2	2	5													0.709711	0.687468	0.870001	0.847729	0.951776	0.959197																	63.04	2.79	2	2	3.67378	2.79	2	3	823
Q08345-2	Isoform 2 of Epithelial discoidin domain-containing receptor 1 OS=Homo sapiens GN=DDR1 - [DDR1_HUMAN]	2.74	4	2	2	7	0.684725	0.672548	0.671033	0.684534	0.985958	1.11293													38.0625	2.74	2	3	8.08693	2.74	2	4																	876
E9PG71	Ephrin type-A receptor 4 OS=Homo sapiens GN=EPHA4 PE=2 SV=1 - [E9PG71_HUMAN]	2.74	2	2	2	27	0.68743	0.606995	0.728541	0.64555	0.943594	0.910207	0.866296	0.763866	0.768114	0.707947	1.07868	0.904315	0.836576	0.79237	0.777975	0.735261	1.08299	0.937906	118.299	2.74	2	3	10.9507	2.74	2	3	116.636	2.74	2	4	10.7925	2.74	2	3	247.627	2.74	2	7	20.9983	2.74	2	7	949
P34932	Heat shock 70 kDa protein 4 OS=Homo sapiens GN=HSPA4 PE=1 SV=4 - [HSP74_HUMAN]	2.74	1	2	2	2	1.07346	0.978469	0.981805	0.898064	1.09338	0.939606																	6.06845	2.74	2	2																	840
Q9Y5G3-2	Isoform 2 of Protocadherin gamma-B1 OS=Homo sapiens GN=PCDHGB1 - [PCDGD_HUMAN]	2.72	2	2	2	5													0.79854	0.774662	0.764183	0.745727	1.04396	0.960622																	45.56	2.72	2	2	6.5777	2.72	2	3	810
P35579	Myosin-9 OS=Homo sapiens GN=MYH9 PE=1 SV=4 - [MYH9_HUMAN]	2.7	1	5	5	20	1.36052	1.52411	1.02629	1.15225	0.916833	1.15477	1.51956	1.54729	1.63496	1.66947	0.934581	1.00188	1.24597	1.13791	1.21688	1.16055	1.03439	0.955022	30.49	1.12	2	2	5.02432	1.48	3	3	36.69	1.12	2	2	4.69365	1.12	2	2	57.6826	2.35	4	4	14.1761	2.7	5	7	1960
P13010	X-ray repair cross-complementing protein 5 OS=Homo sapiens GN=XRCC5 PE=1 SV=3 - [XRCC5_HUMAN]	2.6	1	2	2	23	0.663855	0.661957	0.643317	0.643726	1.03195	1.02787	0.710036	0.648948	0.762379	0.698741	0.93652	0.899271	0.550738	0.573087	0.598314	0.623284	0.902723	1.03335	27.7486	2.6	2	3	5.79623	2.6	2	4	45.4153	2.6	2	3	5.94012	2.6	2	3	43.0062	2.6	2	5	7.91447	2.6	2	5	732
Q9UBG0	C-type mannose receptor 2 OS=Homo sapiens GN=MRC2 PE=1 SV=2 - [MRC2_HUMAN]	2.57	1	3	3	14							1.31353	1.27517	1.31209	1.43925	1.00667	0.971079	0.908283	0.819074	0.979895	0.88889	0.926032	0.892974									121.879	2.57	3	4	12.8851	2.57	3	4	77.5237	1.96	2	3	8.14978	1.96	2	3	1479
Q9H1B5	Xylosyltransferase 2 OS=Homo sapiens GN=XYLT2 PE=2 SV=2 - [XYLT2_HUMAN]	2.54	1	2	2	9							1.22147	0.980738	1.14737	0.923827	1.0705	0.79001	1.02188	1.26859	1.32684	1.47295	0.769427	1.15333									36.2561	2.54	2	2	4.34873	2.54	2	2	51.1104	2.54	2	2	7.6162	2.54	2	3	865
Q08211	ATP-dependent RNA helicase A OS=Homo sapiens GN=DHX9 PE=1 SV=4 - [DHX9_HUMAN]	2.44	1	2	2	6							1.14216	1.09049	1.11894	1.07133	1.02642	0.939417															45.9927	2.44	2	3	7.26538	2.44	2	3									1270
Q02487-2	Isoform 2B of Desmocollin-2 OS=Homo sapiens GN=DSC2 - [DSC2_HUMAN]	2.36	2	1	2	2																							2.94517	2.36	2	2																	847
Q15046	Lysine--tRNA ligase OS=Homo sapiens GN=KARS PE=1 SV=3 - [SYK_HUMAN]	2.35	2	2	2	2													1.25511	1.42755	1.34874	1.54315	0.929686	1.12629																					2.58735	2.35	2	2	597
Q01813-2	Isoform 2 of 6-phosphofructokinase type C OS=Homo sapiens GN=PFKP - [K6PP_HUMAN]	2.32	2	2	2	2							0.7617	0.758853	0.788617	0.787873	0.971237	0.980245																			2.7565	2.32	2	2									776
O75197	Low-density lipoprotein receptor-related protein 5 OS=Homo sapiens GN=LRP5 PE=1 SV=2 - [LRP5_HUMAN]	2.17	1	2	3	3													0.795383	0.705293	0.83649	0.746141	0.949948	0.878072																	41.0989	2.17	3	3					1615
Q70JA7	Chondroitin sulfate synthase 3 OS=Homo sapiens GN=CHSY3 PE=2 SV=3 - [CHSS3_HUMAN]	2.15	1	2	2	2																							2.26407	2.15	2	2																	882
Q86YZ3	Hornerin OS=Homo sapiens GN=HRNR PE=1 SV=2 - [HORN_HUMAN]	2.11	1	2	2	6	1.16555	1.14536	1.10494	1.0896	1.05488	1.01296							1.18638	1.21227	0.997163	1.02496	1.18861	1.01184					5.852	2.11	2	2									25.44	2.11	2	2	2.11082	2.11	2	2	2850
O14787-2	Isoform 2 of Transportin-2 OS=Homo sapiens GN=TNPO2 - [TNPO2_HUMAN]	2.03	2	1	2	2							0.629548	0.704084	0.595702	0.668099	1.06269	1.10041															0	2.03	2	2													887
P98155-2	Isoform Short of Very low-density lipoprotein receptor OS=Homo sapiens GN=VLDLR - [VLDLR_HUMAN]	2.01	2	1	2	6													0.632981	0.479064	0.635508	0.483829	0.99507	0.749446																	40.0549	2.01	2	3	3.89661	2.01	2	3	845
F5H826	Nodal modulator 3 OS=Homo sapiens GN=NOMO3 PE=2 SV=1 - [F5H826_HUMAN]	1.91	7	2	2	5													0.745138	0.768768	0.860119	0.892656	0.952411	1.02373																	72.539	1.91	2	3	6.30571	1.91	2	2	1100
H0Y930	Extracellular matrix protein FRAS1 (Fragment) OS=Homo sapiens GN=FRAS1 PE=4 SV=1 - [H0Y930_HUMAN]	1.78	3	3	3	17	1.13434	1.2451	0.990258	1.09076	1.14552	1.13148	1.10004	1.09559	1.09301	1.09164	1.01203	0.979941	1.19748	1.23527	1.10713	1.14884	1.04425	1.01431	27.93	0.94	2	2	6.1308	0.94	2	3	0	0.94	2	2	2.33882	0.94	2	2	38.1145	1.78	3	3	9.22782	1.78	3	5	2241
F8VPD4	CAD protein OS=Homo sapiens GN=CAD PE=2 SV=1 - [F8VPD4_HUMAN]	1.71	2	3	3	5													1.49299	1.73345	1.52581	1.78205	0.97756	1.07266																	65.9614	1.11	2	2	8.29179	1.71	3	3	2162
P46940	Ras GTPase-activating-like protein IQGAP1 OS=Homo sapiens GN=IQGAP1 PE=1 SV=1 - [IQGA1_HUMAN]	1.69	1	2	2	12	1.09191	0.994144	1.00037	0.913996	1.09153	0.938527	1.4588	1.24539	1.04384	0.893632	1.4053	0.839979	0.992947	1.06061	0.860892	0.92501	1.15229	1.05771	86.2446	1.69	2	2	7.84262	1.69	2	2	65.9039	1.69	2	2	5.74623	1.69	2	2	57.757	1.69	2	2	6.41399	1.69	2	2	1657
Q7Z7M9	Polypeptide N-acetylgalactosaminyltransferase 5 OS=Homo sapiens GN=GALNT5 PE=1 SV=1 - [GALT5_HUMAN]	1.6	1	2	2	2	1.43721	1.40563	1.11877	1.09802	1.28466	1.00817													20.82	1.6	2	2																					940
Q15149-7	Isoform 7 of Plectin OS=Homo sapiens GN=PLEC - [PLEC_HUMAN]	1.57	9	7	7	34	1.418	1.25075	1.43561	1.27072	0.987759	1.01263	0.933302	0.854372	0.963298	0.868503	0.974247	0.88032	1.17143	1.07821	1.21805	1.16661	0.93104	0.942822	45.02	0.78	3	4	7.60504	0.78	3	6	53.8341	0.66	3	4	11.4872	0.66	3	4	64.9668	1.37	6	7	16.2049	1.57	7	9	4515
Q92859-2	Isoform 2 of Neogenin OS=Homo sapiens GN=NEO1 - [NEO1_HUMAN]	1.56	4	2	2	7													1.01394	0.946048	1.02821	0.965058	0.98517	0.923932																	70.72	1.56	2	3	6.68398	1.56	2	4	1408
Q14517	Protocadherin Fat 1 OS=Homo sapiens GN=FAT1 PE=1 SV=2 - [FAT1_HUMAN]	1.55	1	6	6	12	1.12301	1.11983	1.12491	1.12566	0.998331	1.02791							1.03546	1.00402	1.08127	1.06226	0.954437	1.0059					0	0.59	2	2									49.035	0.63	3	4	7.12734	1.16	5	6	4588
E7EN95	Filamin-B OS=Homo sapiens GN=FLNB PE=2 SV=1 - [E7EN95_HUMAN]	1.54	8	2	2	4													1.34352	1.12873	1.36021	1.14953	0.986781	0.831921																	67.07	1.54	2	2	7.30967	1.54	2	2	2409
O95490-3	Isoform 3 of Latrophilin-2 OS=Homo sapiens GN=LPHN2 - [LPHN2_HUMAN]	1.51	10	2	2	4							0.461482	0.44471	0.544031	0.525729	0.852979	0.948162															39.56	1.51	2	2	5.20177	1.51	2	2									1123
Q16363-2	Isoform 2 of Laminin subunit alpha-4 OS=Homo sapiens GN=LAMA4 - [LAMA4_HUMAN]	1.32	2	2	2	6													1.33969	1.40052	1.36204	1.43232	0.982652	1.03519																	49.7145	1.32	2	3	5.19711	1.32	2	3	1816
J3KR24	Isoleucine--tRNA ligase, cytoplasmic OS=Homo sapiens GN=IARS PE=2 SV=1 - [J3KR24_HUMAN]	1.3	2	2	2	2	1.19669	1.08819	1.09803	1.00198	1.08988	0.937362																	2.14356	1.3	2	2																	1152
E7EUA9	Neuron navigator 3 OS=Homo sapiens GN=NAV3 PE=2 SV=2 - [E7EUA9_HUMAN]	1.28	5	2	2	2													1.41303	1.48817	1.2295	1.30256	1.14817	1.04289																					2.25663	1.28	2	2	2186
Q5SYB0	FERM and PDZ domain-containing protein 1 OS=Homo sapiens GN=FRMPD1 PE=1 SV=1 - [FRPD1_HUMAN]	1.27	1	2	2	2													1.1057	1.1372	1.0245	1.05993	1.07823	1.01844																					1.98183	1.27	2	2	1578
Q5D862	Filaggrin-2 OS=Homo sapiens GN=FLG2 PE=1 SV=1 - [FILA2_HUMAN]	1.25	1	2	2	2																							6.58956	1.25	2	2																	2391
Q07954	Prolow-density lipoprotein receptor-related protein 1 OS=Homo sapiens GN=LRP1 PE=1 SV=2 - [LRP1_HUMAN]	0.97	1	4	4	14	0.840866	0.738337	0.94046	0.850496	0.894123	0.978011	1.07401	0.993475	0.859877	0.797631	1.25597	0.910145	0.718624	0.708675	0.836564	0.829871	0.858197	0.976521	78.4294	0.75	3	3	9.81799	0.75	3	4					4.8598	0.44	2	2	47.81	0.53	2	2	5.05053	0.53	2	3	4544
Q8TE73	Dynein heavy chain 5, axonemal OS=Homo sapiens GN=DNAH5 PE=1 SV=3 - [DYH5_HUMAN]	0.74	1	2	2	2							0.518479	0.532006	0.462403	0.475798	1.1275	1.00959																			0	0.74	2	2									4624
Q13813-3	Isoform 3 of Spectrin alpha chain, non-erythrocytic 1 OS=Homo sapiens GN=SPTAN1 - [SPTN1_HUMAN]	0.69	4	2	2	4													1.50026	1.60357	1.41913	1.52584	1.05616	1.05842																					6.85692	0.69	2	4	2452
Q99715-4	Isoform 4 of Collagen alpha-1(XII) chain OS=Homo sapiens GN=COL12A1 - [COCA1_HUMAN]	0.57	3	2	2	3													1.64416	2.40552	1.41628	2.0844	1.15979	1.44878																	36.19	0.57	2	3					2987
Q14204	Cytoplasmic dynein 1 heavy chain 1 OS=Homo sapiens GN=DYNC1H1 PE=1 SV=5 - [DYHC1_HUMAN]	0.5	1	2	2	6	1.6772	1.48328	1.73069	1.53595	0.969117	0.911637													31.76	0.5	2	3	5.73674	0.5	2	3																	4646
P20930	Filaggrin OS=Homo sapiens GN=FLG PE=1 SV=3 - [FILA_HUMAN]	0.37	1	2	2	2	1.17414	1.16487	1.08869	1.08388	1.07852	1.02268													20.68	0.37	2	2																					4061
[truncated: 1 more columns]

## Sheet: Elaborazione
Accession	Description	R1 114/115 (I/NI)	R1 114/117 (I/NI)	R1 116/115 (I/NI)	R1 116/117 (I/NI)	R1 114/116 (I/I)	R1 115/117 (NI/NI)	R1 Media (I/NI)	R1 SD (I/NI)	R1 CV% (I/NI)	R2 115/116 (I/NI)	R2 115/114 (I/NI)	R2 117/116 (I/NI)	R2 117/114 (I/NI)	R2 115/117 (I/I)	R2 116/114 (NI/NI)	R2 Media (I/NI)	R2 SD (I/NI)	R2 CV% (I/NI)	R3 116/117 (I/NI)	R3 116/115 (I/NI)	R3 114/117 (I/NI)	R3 114/115 (I/NI)	R3 116/114 (I/NI)	R3 117/115 (I/NI)	R3 Media (I/NI)	R3 SD (I/NI)	R3 CV% (I/NI)
P62258	14-3-3 protein epsilon OS=Homo sapiens GN=YWHAE PE=1 SV=1 - [1433E_HUMAN]	1.07628	1.19463	1.12891	1.25744	0.953401	1.14417	1.16432	0.0787278	6.76173							#DIV/0!	#DIV/0!	#DIV/0!							#DIV/0!	#DIV/0!	#DIV/0!
P27348	14-3-3 protein theta OS=Homo sapiens GN=YWHAQ PE=1 SV=1 - [1433T_HUMAN]	1.38609	1.01319	1.24066	0.90139	1.08622	0.700531	1.13533	0.2188	19.2719							#DIV/0!	#DIV/0!	#DIV/0!							#DIV/0!	#DIV/0!	#DIV/0!
P63104	14-3-3 protein zeta/delta OS=Homo sapiens GN=YWHAZ PE=1 SV=1 - [1433Z_HUMAN]	0.961229	1.00132	1.11599	1.05909	0.868561	1.01969	1.03441	0.0676135	6.53645	1.38976	1.40527	1.56481	1.5867	0.923784	0.994899	1.48664	0.103488	6.96121	1.10319	1.13773	1.12156	1.16354	0.982674	1.02124	1.13151	0.0256	2.26247
O00231	26S proteasome non-ATPase regulatory subunit 11 OS=Homo sapiens GN=PSMD11 PE=1 SV=3 - [PSD11_HUMAN]							#DIV/0!	#DIV/0!	#DIV/0!							#DIV/0!	#DIV/0!	#DIV/0!	1.00907	1.0102	1.03944	1.04677	0.969857	0.991339	1.02637	0.0195583	1.90558
J3KNQ3	26S proteasome non-ATPase regulatory subunit 13 OS=Homo sapiens GN=PSMD13 PE=4 SV=1 - [J3KNQ3_HUMAN]							#DIV/0!	#DIV/0!	#DIV/0!							#DIV/0!	#DIV/0!	#DIV/0!	0.938011	1.05373	1.08279	1.22358	0.86546	1.11239	1.07453	0.117407	10.9264
E9PCS3	26S proteasome non-ATPase regulatory subunit 2 OS=Homo sapiens GN=PSMD2 PE=2 SV=1 - [E9PCS3_HUMAN]	1.29613	1.30288	1.26497	1.27601	0.940569	1.03618	1.285	0.0175631	1.36678	0.775972	0.89696	0.926688	1.07418	0.842016	1.13733	0.91845	0.122585	13.3469	1.10997	1.01004	1.1164	1.02192	0.993282	0.901084	1.06458	0.0563924	5.29714
Q15008	26S proteasome non-ATPase regulatory subunit 6 OS=Homo sapiens GN=PSMD6 PE=1 SV=1 - [PSMD6_HUMAN]	1.23392	1.12598	1.33997	1.22336	0.949494	1.00963	1.23081	0.0875011	7.10923	1.2136	1.19833	1.2611	1.24873	0.967682	0.971549	1.23044	0.0293768	2.38751	1.19432	1.18403	1.22592	1.19857	0.974845	0.95633	1.20071	0.0178784	1.48898
F5GXQ1	35 kDa inter-alpha-trypsin inhibitor heavy chain H4 OS=Homo sapiens GN=ITIH4 PE=2 SV=1 - [F5GXQ1_HUMAN]	1.14785	0.94432	1.12745	0.994438	0.986709	0.906031	1.05352	0.0996327	9.45716	1.02224	1.00248	1.01053	1.01109	1.01722	0.981718	1.01158	0.0081197	0.802671	1.46712	1.71722	1.31461	1.45762	1.11355	1.15889	1.48914	0.167292	11.2341
E9PQX2	40S ribosomal protein S3 OS=Homo sapiens GN=RPS3 PE=2 SV=1 - [E9PQX2_HUMAN]	1.14412	1.41098	1.09948	1.36068	1.04063	1.27126	1.25381	0.154891	12.3536							#DIV/0!	#DIV/0!	#DIV/0!							#DIV/0!	#DIV/0!	#DIV/0!
Q9BRK5	45 kDa calcium-binding protein OS=Homo sapiens GN=SDF4 PE=1 SV=1 - [CAB45_HUMAN]	1.65463	1.58623	1.61225	1.55102	1.02631	0.988209	1.60103	0.0436603	2.72701	1.2099	1.35356	1.14109	1.28016	1.0662	1.10075	1.24617	0.0913712	7.33213	1.07289	1.11247	1.03344	1.08738	1.05322	1.05964	1.07655	0.0330641	3.07131
Q96B60	5'-nucleotidase OS=Homo sapiens GN=NT5E PE=2 SV=1 - [Q96B60_HUMAN]	0.851396	0.988505	0.785062	0.794639	1.1623	1.09173	0.854901	0.0937573	10.967	0.83539	0.840336	0.859551	0.859404	1.08137	0.981004	0.84867	0.0126415	1.48956	0.818972	0.826993	0.886265	0.90025	0.923187	0.99993	0.85812	0.0411039	4.78999
P62906	60S ribosomal protein L10a OS=Homo sapiens GN=RPL10A PE=1 SV=2 - [RL10A_HUMAN]	1.27896	1.26809	1.18709	1.18112	1.07742	1.02206	1.22882	0.0518747	4.22152							#DIV/0!	#DIV/0!	#DIV/0!	0.941915	0.846173	0.995238	0.899376	0.945517	0.981625	0.920676	0.0632847	6.87372
P11021	78 kDa glucose-regulated protein OS=Homo sapiens GN=HSPA5 PE=1 SV=2 - [GRP78_HUMAN]	1.29965	1.27135	1.15986	1.2175	1.05166	1.00786	1.23709	0.0617421	4.99091	1.19764	1.22383	1.07098	1.12937	1.12306	0.985531	1.15545	0.0689697	5.96906	1.29655	1.31795	1.29905	1.37799	0.959827	1.02229	1.32288	0.03796	2.86949
Q9UHI8	A disintegrin and metalloproteinase with thrombospondin motifs 1 OS=Homo sapiens GN=ADAMTS1 PE=1 SV=4 - [ATS1_HUMAN]	1.30591	1.22422	1.32479	1.25859	0.945655	0.943669	1.27838	0.0455947	3.5666	1.29864	1.3502	1.3722	1.32535	0.982311	1.03452	1.3366	0.0317268	2.3737	1.27919	1.36199	1.24717	1.30504	1.0246	1.031	1.29835	0.0485843	3.74201
E7EMM4	Acid ceramidase OS=Homo sapiens GN=ASAH1 PE=2 SV=1 - [E7EMM4_HUMAN]	1.07873	1.13404	0.990485	0.915963	1.05455	1.03627	1.0298	0.0962027	9.34184	0.944373	0.760321	1.12155	0.949871	0.820132	0.972827	0.944028	0.147531	15.6278	1.14351	1.21621	1.13443	1.19128	0.966941	0.979941	1.17136	0.0389368	3.32408
B7Z729	Acid sphingomyelinase-like phosphodiesterase 3a OS=Homo sapiens GN=SMPDL3A PE=2 SV=1 - [B7Z729_HUMAN]							#DIV/0!	#DIV/0!	#DIV/0!							#DIV/0!	#DIV/0!	#DIV/0!	1.00512	1.07756	0.892088	0.975141	1.17119	1.07945	0.987478	0.0767623	7.77358
P60709	Actin, cytoplasmic 1 OS=Homo sapiens GN=ACTB PE=1 SV=1 - [ACTB_HUMAN]	1.10296	1.126	1.16118	1.08061	0.945897	0.934855	1.11769	0.0344105	3.07872	1.09946	1.04573	1.01551	1.0261	0.990659	1.02745	1.0467	0.0373351	3.56693	0.983731	1.01248	0.953792	0.936121	1.06719	1.01963	0.971532	0.0336374	3.46231
P61160	Actin-related protein 2 OS=Homo sapiens GN=ACTR2 PE=1 SV=1 - [ARP2_HUMAN]	1.20357	1.2067	1.16078	1.16788	1.03689	1.0335	1.18473	0.0237708	2.00644							#DIV/0!	#DIV/0!	#DIV/0!	1.00266	0.905106	1	0.908059	1.0017	0.89389	0.953955	0.0547253	5.73668
P61204	ADP-ribosylation factor 3 OS=Homo sapiens GN=ARF3 PE=1 SV=2 - [ARF3_HUMAN]	1.17879	1.08369	1.20886	1.12749	0.987879	0.966461	1.14971	0.0553665	4.81569							#DIV/0!	#DIV/0!	#DIV/0!							#DIV/0!	#DIV/0!	#DIV/0!
Q10469	Alpha-1,6-mannosyl-glycoprotein 2-beta-N-acetylglucosaminyltransferase OS=Homo sapiens GN=MGAT2 PE=1 SV=1 - [MGAT2_HUMAN]	0.990473	0.936674	0.966135	0.960257	1.02521	1.04391	0.963385	0.0220947	2.29345	0.836306	0.868331	0.905064	0.94822	0.96015	1.01371	0.88948	0.0481941	5.41824	0.855987	0.856989	0.889775	0.883365	0.995008	1.01425	0.871529	0.0175687	2.01584
P02765	Alpha-2-HS-glycoprotein OS=Homo sapiens GN=AHSG PE=1 SV=1 - [FETUA_HUMAN]	1.11427	1.07836	1.24618	1.19527	0.908209	0.937771	1.15852	0.0761978	6.57714	1.28923	1.32691	1.22785	1.29024	1.04945	1.03339	1.28356	0.0410668	3.19945	1.10155	1.1424	0.999286	1.11366	1.04186	1.02696	1.08922	0.0623569	5.7249
P01023	Alpha-2-macroglobulin OS=Homo sapiens GN=A2M PE=1 SV=3 - [A2MG_HUMAN]	1.32208	1.22658	1.40038	1.2208	1.00218	0.975413	1.29246	0.0856356	6.6258	1.30563	1.23993	1.24115	1.24079	1.01368	1.01596	1.25688	0.0325068	2.58631	1.75108	1.98344	1.61242	1.9764	1.00855	1.0748	1.83083	0.181239	9.89925
P12814	Alpha-actinin-1 OS=Homo sapiens GN=ACTN1 PE=1 SV=2 - [ACTN1_HUMAN]	1.10095	1.1181	0.982522	1.07021	1.07922	1.10481	1.06795	0.0602973	5.6461	1.24841	1.18795	1.1205	1.12094	1.07242	0.977044	1.16945	0.0614468	5.25434	1.16668	1.25898	1.23477	1.25054	0.959073	0.977001	1.22774	0.0419281	3.41505
O43707	Alpha-actinin-4 OS=Homo sapiens GN=ACTN4 PE=1 SV=2 - [ACTN4_HUMAN]	1.34077	1.32426	1.28873	1.26404	0.999049	1.06698	1.30445	0.0345986	2.65235	1.36583	1.34071	1.35225	1.31927	1.01928	0.970243	1.34452	0.019712	1.4661	1.51687	1.45479	1.44851	1.48413	1.00444	1.0136	1.47607	0.0313177	2.12169
B3KTI1	Alpha-amylase 2B OS=Homo sapiens GN=AMY2B PE=2 SV=1 - [B3KTI1_HUMAN]							#DIV/0!	#DIV/0!	#DIV/0!							#DIV/0!	#DIV/0!	#DIV/0!	1.3804	1.25012	1.30685	1.11475	1.1846	0.896779	1.26303	0.112321	8.89301
P06733	Alpha-enolase OS=Homo sapiens GN=ENO1 PE=1 SV=2 - [ENOA_HUMAN]	1.25875	1.19798	1.23978	1.16378	1.02675	1.00171	1.21507	0.0425885	3.50502	1.2053	1.36881	1.34052	1.44713	0.911552	1.12378	1.34044	0.10075	7.51622	1.43617	1.64454	1.30593	1.45631	1.07018	1.12919	1.46074	0.139488	9.54914
P06280	Alpha-galactosidase A OS=Homo sapiens GN=GLA PE=1 SV=1 - [AGAL_HUMAN]	0.818571	0.735254	0.771262	0.710846	0.987069	1.0896	0.758983	0.0468389	6.17127							#DIV/0!	#DIV/0!	#DIV/0!	0.789977	0.730116	0.841439	0.816867	0.945085	0.949434	0.7946	0.0478513	6.02206
Q16706	Alpha-mannosidase 2 OS=Homo sapiens GN=MAN2A1 PE=1 SV=2 - [MA2A1_HUMAN]	1.2023	1.12869	1.21412	1.13897	1.01166	0.990227	1.17102	0.0434185	3.70775	1.06328	1.00202	1.04413	1.05863	0.954939	0.899965	1.04202	0.0278821	2.67578	1.00042	0.959723	0.986317	1.04326	0.949567	0.975438	0.99743	0.0349025	3.49924
P54802	Alpha-N-acetylglucosaminidase OS=Homo sapiens GN=NAGLU PE=1 SV=2 - [ANAG_HUMAN]	1.10574	1.1572	1.06336	1.19636	1.04142	1.05236	1.13067	0.0582268	5.14978	1.16479	1.10512	1.11612	1.00889	0.959825	0.905047	1.09873	0.0652645	5.94	1.18594	1.08829	1.25186	1.21467	0.944329	0.936497	1.18519	0.0700114	5.9072
Q86SJ2	Amphoterin-induced protein 2 OS=Homo sapiens GN=AMIGO2 PE=1 SV=1 - [AMGO2_HUMAN]	0.73128	0.65794	0.669651	0.632028	1.0205	0.990545	0.672725	0.0420831	6.25562	0.775453	0.750136	0.814433	0.810633	0.962283	0.975949	0.787664	0.0305594	3.87975	0.759692	0.764198	0.725779	0.734277	1.00781	1.05002	0.745987	0.0188413	2.52569
F5GZ08	Amyloid-like protein 1 OS=Homo sapiens GN=APLP1 PE=2 SV=1 - [F5GZ08_HUMAN]	1.08044	1.12099	0.909515	0.997827	1.10954	1.061	1.02719	0.0937097	9.12288	0.753379	0.809331	0.660689	0.711746	1.14663	1.057	0.733786	0.0630342	8.59026	0.776407	0.679805	0.846201	0.856723	0.915242	0.867025	0.789784	0.0815232	10.3222
Q06481	Amyloid-like protein 2 OS=Homo sapiens GN=APLP2 PE=1 SV=2 - [APLP2_HUMAN]	0.72595	0.680917	0.702963	0.672393	0.924265	0.979758	0.695556	0.0240105	3.45198	1.09353	1.16198	1.1258	1.19082	0.96706	1.05174	1.14303	0.0423886	3.70843	0.862936	0.875583	0.78321	0.79869	1.0594	1.03093	0.830105	0.0459426	5.53456
H0YN42	Annexin (Fragment) OS=Homo sapiens GN=ANXA2 PE=2 SV=1 - [H0YN42_HUMAN]	0.770203	0.825058	0.766931	0.786569	1.05198	1.05854	0.78719	0.0266667	3.38758	0.643918	0.600826	0.604319	0.623295	1.05388	1.03664	0.61809	0.0198485	3.21127	0.669519	0.628991	0.659523	0.617095	1.04648	0.946001	0.643782	0.0247731	3.84806
P04083	Annexin A1 OS=Homo sapiens GN=ANXA1 PE=1 SV=2 - [ANXA1_HUMAN]	0.982094	1	0.978398	1.00431	1.10985	1.01947	0.991199	0.0128588	1.29729	0.515843	0.523632	0.501689	0.510693	1.03393	0.99878	0.512964	0.00920823	1.7951							#DIV/0!	#DIV/0!	#DIV/0!
P08758	Annexin A5 OS=Homo sapiens GN=ANXA5 PE=1 SV=2 - [ANXA5_HUMAN]	1.05743	1.10329	1.12321	0.994353	0.983103	1.12737	1.06957	0.05721	5.34887	0.809929	0.767628	0.817544	0.72883	1.14195	0.882081	0.780983	0.0411214	5.26534							#DIV/0!	#DIV/0!	#DIV/0!
D6RA82	Annexin OS=Homo sapiens GN=ANXA3 PE=2 SV=1 - [D6RA82_HUMAN]							#DIV/0!	#DIV/0!	#DIV/0!							#DIV/0!	#DIV/0!	#DIV/0!	1.06761	0.964769	1.25759	1.14318	0.848123	0.894842	1.10829	0.123506	11.1439
P23352	Anosmin-1 OS=Homo sapiens GN=KAL1 PE=1 SV=3 - [KALM_HUMAN]	0.912535	1.06363	0.759107	0.8879	1.09351	1.17974	0.905794	0.124895	13.7884	1.07854	1.01214	0.895856	0.843058	1.21061	0.923345	0.957397	0.107288	11.2062	0.701225	0.734214	0.728602	0.768983	1.02205	1.00475	0.733256	0.0278388	3.7966
P01008	Antithrombin-III OS=Homo sapiens GN=SERPINC1 PE=1 SV=1 - [ANT3_HUMAN]	1.88126	1.5325	2.18806	1.78339	0.884492	0.825789	1.8463	0.271077	14.6822	1.35709	1.54959	1.42315	1.63438	0.947429	1.10428	1.49105	0.124532	8.35195	1.93348	2.19319	1.64977	1.95182	1.14445	1.17511	1.93206	0.222314	11.5065
F5H3T8	Arginine--tRNA ligase, cytoplasmic OS=Homo sapiens GN=RARS PE=2 SV=1 - [F5H3T8_HUMAN]							#DIV/0!	#DIV/0!	#DIV/0!							#DIV/0!	#DIV/0!	#DIV/0!	1.12951	1.38698	1.17136	1.44689	0.963351	1.21595	1.28369	0.156729	12.2093
Q68CR9	Aspartate--tRNA ligase, cytoplasmic OS=Homo sapiens GN=DKFZp781B11202 PE=2 SV=1 - [Q68CR9_HUMAN]	1.19689	1.16486	1.04238	1.01805	1.01973	1.00324	1.10554	0.0885214	8.00705							#DIV/0!	#DIV/0!	#DIV/0!	0.956163	0.981162	1.19412	1.2326	0.799963	1.01612	1.09101	0.142512	13.0624
C9JRG3	Aspartyl aminopeptidase (Fragment) OS=Homo sapiens GN=DNPEP PE=2 SV=2 - [C9JRG3_HUMAN]	1.84044	1.29827	1.86574	1.32073	0.986463	0.727158	1.58129	0.314142	19.8661	0.978592	0.893587	1.09878	1.00615	0.89557	0.898454	0.994276	0.0845496	8.50363	0.940989	0.856903	0.948883	0.869215	0.990731	0.901746	0.903997	0.0476474	5.27074
B4E3P0	ATP-citrate synthase OS=Homo sapiens GN=ACLY PE=2 SV=1 - [B4E3P0_HUMAN]	1.11455	1.15965	1.16258	1.19099	1.03246	1.02525	1.15694	0.0315968	2.73106	0.993305	0.935034	1.22789	1.00172	0.935405	0.914729	1.03949	0.129054	12.4152	1	0.876497	1.14203	1.00692	0.874799	0.867935	1.00636	0.10849	10.7805
Q08211	ATP-dependent RNA helicase A OS=Homo sapiens GN=DHX9 PE=1 SV=4 - [DHX9_HUMAN]							#DIV/0!	#DIV/0!	#DIV/0!	1.14216	1.09049	1.11894	1.07133	1.02642	0.939417	1.10573	0.031183	2.82013							#DIV/0!	#DIV/0!	#DIV/0!
P50895	Basal cell adhesion molecule OS=Homo sapiens GN=BCAM PE=1 SV=2 - [BCAM_HUMAN]							#DIV/0!	#DIV/0!	#DIV/0!							#DIV/0!	#DIV/0!	#DIV/0!	0.962534	1.0358	0.899768	0.960252	1.01975	1.05236	0.964588	0.0556643	5.77079
P98160	Basement membrane-specific heparan sulfate proteoglycan core protein OS=Homo sapiens GN=HSPG2 PE=1 SV=4 - [PGBM_HUMAN]	1.62214	1.72149	1.53151	1.53034	1.02479	0.969359	1.60137	0.0908947	5.67607	1.28977	1.15492	1.21177	1.08812	1.07028	0.945625	1.18615	0.0855901	7.21581	0.915489	0.944276	0.9416	0.943521	0.974883	0.986404	0.936221	0.0138672	1.48119
Q02742	Beta-1,3-galactosyl-O-glycosyl-glycoprotein beta-1,6-N-acetylglucosaminyltransferase OS=Homo sapiens GN=GCNT1 PE=2 SV=2 - [GCNT1_HUMAN]							#DIV/0!	#DIV/0!	#DIV/0!							#DIV/0!	#DIV/0!	#DIV/0!	0.815374	0.812708	0.831952	0.834148	0.914901	0.936569	0.823545	0.0110648	1.34355
Q96L58	Beta-1,3-galactosyltransferase 6 OS=Homo sapiens GN=B3GALT6 PE=2 SV=2 - [B3GT6_HUMAN]							#DIV/0!	#DIV/0!	#DIV/0!	0.940859	0.71936	1.01949	0.753518	0.928004	0.811464	0.858307	0.145008	16.8946	1.11839	0.898088	1.21428	0.980862	0.920157	0.795171	1.05291	0.140817	13.3741
Q8NES3	Beta-1,3-N-acetylglucosaminyltransferase lunatic fringe OS=Homo sapiens GN=LFNG PE=1 SV=2 - [LFNG_HUMAN]	0.81256	0.754716	0.907416	0.845773	0.895487	0.95744	0.830116	0.0638068	7.6865							#DIV/0!	#DIV/0!	#DIV/0!	0.722832	0.709955	0.784503	0.763677	0.984369	0.997099	0.745242	0.0347784	4.66673
O43286	Beta-1,4-galactosyltransferase 5 OS=Homo sapiens GN=B4GALT5 PE=2 SV=1 - [B4GT5_HUMAN]							#DIV/0!	#DIV/0!	#DIV/0!							#DIV/0!	#DIV/0!	#DIV/0!	0.751199	0.690784	0.869584	0.804388	0.863034	0.910592	0.778989	0.0761686	9.77788
J3KS17	Beta-2-glycoprotein 1 (Fragment) OS=Homo sapiens GN=APOH PE=4 SV=1 - [J3KS17_HUMAN]	1.20039	1.19899	1.10537	1.10795	1.08599	1.02962	1.15317	0.0537245	4.65885	1.25252	1.41131	1.25294	1.42458	0.998984	1.05207	1.33533	0.0955419	7.1549	1.16527	1.23302	1.23153	1.31141	1.02	1.1061	1.23531	0.0597642	4.838
P08236	Beta-glucuronidase OS=Homo sapiens GN=GUSB PE=1 SV=2 - [BGLR_HUMAN]	0.933711	0.858237	0.873506	0.815401	1.0274	0.979123	0.870214	0.048958	5.62598	0.921053	0.884351	0.931255	0.957596	0.991424	1.00576	0.923564	0.0303387	3.28496	1.00442	1.01955	1.02615	1.04053	0.978269	0.969405	1.02266	0.0149867	1.46546
H3BS10	Beta-hexosaminidase OS=Homo sapiens GN=HEXA PE=2 SV=1 - [H3BS10_HUMAN]	0.801482	0.871164	0.770254	0.814988	1.07251	1.07879	0.814472	0.042183	5.17918	0.767633	0.768606	0.828467	0.778492	0.979595	0.921985	0.785799	0.0288651	3.67334	0.909427	0.898084	0.93566	0.912982	0.988184	0.949437	0.914038	0.0157522	1.72336
P07686	Beta-hexosaminidase subunit beta OS=Homo sapiens GN=HEXB PE=1 SV=3 - [HEXB_HUMAN]	0.827589	0.792314	0.861414	0.851782	1.05487	1.00256	0.833275	0.0307919	3.69528	0.851557	0.91121	0.920501	0.979571	0.963625	1.03694	0.91571	0.0523993	5.72226	1.01066	1.06149	0.952699	0.994666	1.02587	1.03928	1.00488	0.0449648	4.47464
E7EVJ3	Bifunctional heparan sulfate N-deacetylase/N-sulfotransferase 1 OS=Homo sapiens GN=NDST1 PE=2 SV=1 - [E7EVJ3_HUMAN]	0.982132	0.903188	0.913031	0.894704	0.925413	0.954056	0.923264	0.0399534	4.32741	0.909335	0.936462	0.922278	0.955645	0.968551	0.974098	0.93093	0.0198547	2.13278	0.988811	0.948431	1.06501	1.05336	0.908865	0.89843	1.0139	0.0550323	5.42775
F8W1Q3	Biotinidase OS=Homo sapiens GN=BTD PE=2 SV=1 - [F8W1Q3_HUMAN]	0.918232	0.872459	0.960486	0.907465	0.971505	0.975706	0.914661	0.0362649	3.96485	0.940042	0.918675	0.96669	0.910899	1.00718	0.926589	0.934077	0.024991	2.67548	0.89234	0.889883	0.972222	0.922976	0.974288	0.965856	0.919355	0.0383252	4.16871
Q9Y6X5	Bis(5'-adenosyl)-triphosphatase ENPP4 OS=Homo sapiens GN=ENPP4 PE=1 SV=3 - [ENPP4_HUMAN]	1.41058	1.42963	1.51851	1.542	1.00598	1.05698	1.47518	0.0647836	4.39157	1.26912	1.35196	1.17078	1.22387	1.05968	1.02566	1.25393	0.0767231	6.11861	1.31402	1.21443	1.46384	1.36091	0.896795	0.915181	1.3383	0.103609	7.74188
Q5W0A2	BRI2, membrane form OS=Homo sapiens GN=ITM2B PE=2 SV=1 - [Q5W0A2_HUMAN]							#DIV/0!	#DIV/0!	#DIV/0!	0.767427	0.783277	0.784571	0.80302	0.983587	1.00424	0.784574	0.0145595	1.85572							#DIV/0!	#DIV/0!	#DIV/0!
F8VPD4	CAD protein OS=Homo sapiens GN=CAD PE=2 SV=1 - [F8VPD4_HUMAN]							#DIV/0!	#DIV/0!	#DIV/0!							#DIV/0!	#DIV/0!	#DIV/0!	1.49299	1.73345	1.52581	1.78205	0.97756	1.07266	1.63357	0.145369	8.89885
Q9BQT9	Calsyntenin-3 OS=Homo sapiens GN=CLSTN3 PE=1 SV=1 - [CSTN3_HUMAN]	1.20185	1.16448	1.0629	1.13333	1.01488	0.982961	1.14064	0.0589121	5.16482	1.24368	1.16205	1.15032	1.11103	1.07495	0.988063	1.16677	0.0557238	4.7759	1.23886	1.26157	1.20756	1.31028	1.00882	1.05937	1.25457	0.0432407	3.44666
Q9NRB3	Carbohydrate sulfotransferase 12 OS=Homo sapiens GN=CHST12 PE=1 SV=2 - [CHSTC_HUMAN]	0.951519	0.956331	1.03356	1.04242	0.920649	1.03604	0.995957	0.048709	4.89068	0.882459	0.928494	0.892001	0.941166	0.994802	1.03525	0.91103	0.0282348	3.09922							#DIV/0!	#DIV/0!	#DIV/0!
H0YN65	Carbohydrate sulfotransferase 14 OS=Homo sapiens GN=CHST14 PE=2 SV=1 - [H0YN65_HUMAN]							#DIV/0!	#DIV/0!	#DIV/0!							#DIV/0!	#DIV/0!	#DIV/0!	0.876006	0.844596	0.879435	0.852483	1.06147	0.954726	0.86313	0.0172094	1.99383
Q7LFX5	Carbohydrate sulfotransferase 15 OS=Homo sapiens GN=CHST15 PE=1 SV=1 - [CHSTF_HUMAN]	0.592311	0.620579	0.529243	0.556445	1.11919	1.08002	0.574644	0.040061	6.97145							#DIV/0!	#DIV/0!	#DIV/0!	0.614545	0.583989	0.710275	0.67896	0.864393	0.940996	0.646942	0.0578762	8.94612
Q7LGC8	Carbohydrate sulfotransferase 3 OS=Homo sapiens GN=CHST3 PE=1 SV=3 - [CHST3_HUMAN]	1.22952	1.16109	1.09498	1.03766	1.12289	1.01511	1.13081	0.0829061	7.33154	1.25818	1.16513	1.131	1.05029	1.11863	0.911151	1.15115	0.0860804	7.47777							#DIV/0!	#DIV/0!	#DIV/0!
B7Z5J4	Carboxypeptidase A4 OS=Homo sapiens GN=CPA4 PE=2 SV=1 - [B7Z5J4_HUMAN]	1.22609	0.946463	1.17822	1.13082	1.06257	0.994144	1.1204	0.122306	10.9163	1.14001	1.20392	1.07715	1.15475	1.07219	0.988345	1.14396	0.0522521	4.56766	1.35178	1.42789	1.44285	1.50025	0.946967	1.05494	1.43069	0.0611586	4.27477
C9JP16	Cartilage-associated protein OS=Homo sapiens GN=CRTAP PE=2 SV=1 - [C9JP16_HUMAN]							#DIV/0!	#DIV/0!	#DIV/0!							#DIV/0!	#DIV/0!	#DIV/0!	0.969536	0.908535	1.1151	1.05113	0.868632	0.927928	1.01107	0.0906735	8.96803
E7EU96	Casein kinase II subunit alpha OS=Homo sapiens GN=CSNK2A1 PE=2 SV=1 - [E7EU96_HUMAN]							#DIV/0!	#DIV/0!	#DIV/0!							#DIV/0!	#DIV/0!	#DIV/0!	1.08577	1.18993	1.22634	1.35207	0.884445	1.05721	1.21353	0.109907	9.05677
P07858	Cathepsin B OS=Homo sapiens GN=CTSB PE=1 SV=3 - [CATB_HUMAN]	0.922137	0.836702	0.94674	0.849958	0.987877	1.00823	0.888884	0.0538244	6.05528	0.744538	0.862004	0.733645	0.825284	0.987694	1.02104	0.791368	0.0623557	7.87948	0.834263	0.818759	0.74805	0.743352	1.03508	1.00254	0.786106	0.0471223	5.99439
P07339	Cathepsin D OS=Homo sapiens GN=CTSD PE=1 SV=1 - [CATD_HUMAN]	0.560852	0.561329	0.598942	0.573684	0.925503	0.941318	0.573702	0.0178443	3.11037	0.456256	0.500606	0.502745	0.567698	0.876627	1.08883	0.506826	0.0458914	9.05466	0.577701	0.606176	0.578424	0.589432	1.01004	1.01403	0.587933	0.0132939	2.26113
P07711	Cathepsin L1 OS=Homo sapiens GN=CTSL1 PE=1 SV=2 - [CATL1_HUMAN]	0.770868	0.896028	0.752414	0.791928	0.990538	1.0171	0.802809	0.0642084	7.99796	0.953775	0.9648	0.904885	0.874442	1.07277	0.99427	0.924476	0.0423153	4.57722	1.11149	1.0374	1.13292	1.12896	0.927541	0.894021	1.10269	0.0445127	4.03673
O60911	Cathepsin L2 OS=Homo sapiens GN=CTSL2 PE=1 SV=2 - [CATL2_HUMAN]	0.782552	0.835045	0.774228	0.829059	1.04944	1.01301	0.805221	0.0312632	3.88256							#DIV/0!	#DIV/0!	#DIV/0!							#DIV/0!	#DIV/0!	#DIV/0!
Q9UBR2	Cathepsin Z OS=Homo sapiens GN=CTSZ PE=1 SV=1 - [CATZ_HUMAN]	0.695474	0.673725	0.727774	0.733677	0.947172	1.01064	0.707663	0.0281754	3.98147	0.741495	0.76475	0.780396	0.809294	0.972787	1.03989	0.773984	0.0284531	3.67619	0.882044	0.91668	0.850336	0.894037	1.03151	1.03004	0.885774	0.027648	3.12134
P11717	Cation-independent mannose-6-phosphate receptor OS=Homo sapiens GN=IGF2R PE=1 SV=3 - [MPRI_HUMAN]	1.03538	1.07497	1.00241	1.01884	1.05808	1.06093	1.0329	0.0311074	3.01165	1.5457	1.33722	1.43987	1.26319	1.08443	0.890053	1.3965	0.123055	8.81166	1.06915	1.16612	1.12444	1.15596	0.993839	0.984094	1.12891	0.0436174	3.86366
H0YD13	CD44 antigen OS=Homo sapiens GN=CD44 PE=2 SV=2 - [H0YD13_HUMAN]	1.44302	1.28633	1.4971	1.31703	0.938734	0.926877	1.38587	0.100474	7.24987	1.12002	1.14788	1.17159	1.21027	0.950017	1.05166	1.16244	0.0382229	3.28817	1.08401	1.1685	0.95693	1.11419	1.12014	1.06741	1.08091	0.089741	8.30238
Q8NFZ8	Cell adhesion molecule 4 OS=Homo sapiens GN=CADM4 PE=1 SV=1 - [CADM4_HUMAN]							#DIV/0!	#DIV/0!	#DIV/0!							#DIV/0!	#DIV/0!	#DIV/0!	0.919135	0.827287	0.909386	0.823363	1.00975	0.891279	0.869793	0.0515257	5.92391
P43121	Cell surface glycoprotein MUC18 OS=Homo sapiens GN=MCAM PE=1 SV=2 - [MUC18_HUMAN]	1.05288	1.22656	1.03796	1.05027	1.0144	1.02432	1.09192	0.0899959	8.242	0.766426	0.870058	0.830189	0.920756	0.959483	1.02397	0.846857	0.0651828	7.69702	0.883351	0.901063	0.869122	0.900215	0.958812	0.996863	0.888438	0.0152431	1.71572
O75503	Ceroid-lipofuscinosis neuronal protein 5 OS=Homo sapiens GN=CLN5 PE=1 SV=2 - [CLN5_HUMAN]	0.754785	0.729209	0.766341	0.766905	0.938962	0.943726	0.75431	0.0176415	2.33876	0.768857	0.806832	0.775551	0.771942	1.00086	0.980506	0.780795	0.0175722	2.25055	0.932466	0.929501	0.990108	0.964876	0.957156	0.956698	0.954238	0.0287853	3.01658
O00299	Chloride intracellular channel protein 1 OS=Homo sapiens GN=CLIC1 PE=1 SV=4 - [CLIC1_HUMAN]	1.31165	1.40422	1.81065	1.6673	1.06918	1.0426	1.54845	0.230762	14.9028	1.11434	1.1421	1.0666	1.11628	1.00984	0.9803	1.10983	0.0314759	2.8361	1.13597	1.10665	1.18194	1.15825	0.960188	0.990792	1.1457	0.0320976	2.80156
Q9Y696	Chloride intracellular channel protein 4 OS=Homo sapiens GN=CLIC4 PE=1 SV=4 - [CLIC4_HUMAN]							#DIV/0!	#DIV/0!	#DIV/0!							#DIV/0!	#DIV/0!	#DIV/0!	0.972887	0.993501	1.05927	1.08813	0.917571	1.01121	1.02845	0.0542217	5.27219
Q11201	CMP-N-acetylneuraminate-beta-galactosamide-alpha-2,3-sialyltransferase 1 OS=Homo sapiens GN=ST3GAL1 PE=2 SV=1 - [SIA4A_HUMAN]	1.63287	1.64871	1.25138	1.26794	1.30489	1.04082	1.45022	0.220247	15.1871							#DIV/0!	#DIV/0!	#DIV/0!	0.74164	0.714994	0.822047	0.79721	0.928297	0.875702	0.768973	0.0492443	6.40391
Q92187	CMP-N-acetylneuraminate-poly-alpha-2,8-sialyltransferase OS=Homo sapiens GN=ST8SIA4 PE=1 SV=1 - [SIA8D_HUMAN]	0.579308	0.535749	0.561731	0.521314	1.03131	0.953313	0.549525	0.025959	4.7239							#DIV/0!	#DIV/0!	#DIV/0!	0.871338	0.745124	0.945982	0.989503	0.892682	1.01238	0.887987	0.107014	12.0513
P53618	Coatomer subunit beta OS=Homo sapiens GN=COPB1 PE=1 SV=3 - [COPB_HUMAN]							#DIV/0!	#DIV/0!	#DIV/0!							#DIV/0!	#DIV/0!	#DIV/0!	1.05135	1.09131	1.02338	1.05967	0.987581	1.02787	1.05643	0.0279606	2.64671
Q76M96	Coiled-coil domain-containing protein 80 OS=Homo sapiens GN=CCDC80 PE=1 SV=1 - [CCD80_HUMAN]	1.43594	1.06564	1.21254	1.07967	1.32614	0.916478	1.19845	0.171606	14.319							#DIV/0!	#DIV/0!	#DIV/0!	1.18481	1.27393	1.19568	1.29324	0.989955	1.06472	1.23691	0.0546447	4.41782
P20908	Collagen alpha-1(V) chain OS=Homo sapiens GN=COL5A1 PE=1 SV=3 - [CO5A1_HUMAN]	0.632661	0.564983	0.682705	0.607732	0.908014	0.912575	0.62202	0.0491707	7.905	0.665176	0.780699	0.726422	0.848031	0.957593	1.13468	0.755082	0.0778893	10.3153	0.718922	0.695327	0.664481	0.626572	1.07817	0.974418	0.676326	0.0399634	5.9089
P12109	Collagen alpha-1(VI) chain OS=Homo sapiens GN=COL6A1 PE=1 SV=3 - [CO6A1_HUMAN]	0.843335	0.941589	0.948064	1.02375	1.04936	1.10923	0.939185	0.0739895	7.87806	0.885842	0.812246	0.842073	0.79515	0.982463	0.932323	0.833828	0.039729	4.76465	0.851044	0.795217	0.91623	0.898678	0.92917	0.965539	0.865292	0.0542307	6.26732
P27658	Collagen alpha-1(VIII) chain OS=Homo sapiens GN=COL8A1 PE=1 SV=2 - [CO8A1_HUMAN]	1.78063	1.57645	1.57347	1.62338	1.13168	0.857378	1.63848	0.0974794	5.94936							#DIV/0!	#DIV/0!	#DIV/0!	1.11332	1.0317	1.13304	1.00865	1.02794	0.982984	1.07168	0.0607448	5.6682
Q6UXH8	Collagen and calcium-binding EGF domain-containing protein 1 OS=Homo sapiens GN=CCBE1 PE=1 SV=1 - [CCBE1_HUMAN]							#DIV/0!	#DIV/0!	#DIV/0!							#DIV/0!	#DIV/0!	#DIV/0!	1.1453	1.14206	1.12328	1.11325	1.02853	0.993632	1.13097	0.0152915	1.35207
P00736	Complement C1r subcomponent OS=Homo sapiens GN=C1R PE=1 SV=2 - [C1R_HUMAN]	1.04114	0.925499	0.972408	0.897043	1.09458	0.974098	0.959023	0.0629501	6.56399	0.938476	0.906566	0.941842	0.908258	0.983406	0.950975	0.923785	0.018969	2.0534	0.936924	0.909869	0.933555	0.940611	0.973196	1.00372	0.93024	0.0138828	1.49238
P01024	Complement C3 OS=Homo sapiens GN=C3 PE=1 SV=2 - [CO3_HUMAN]	0.934128	1.11182	0.953481	1.01014	1.00105	1.01563	1.00239	0.0797627	7.95724	1.12841	1.0036	1.04363	0.99619	1.05074	0.962735	1.04296	0.0606595	5.81611	1.17693	1.09796	1.42285	1.35424	0.96852	0.93693	1.26299	0.151132	11.9662
H3BLV0	Complement decay-accelerating factor (Fragment) OS=Homo sapiens GN=CD55 PE=4 SV=1 - [H3BLV0_HUMAN]	1.03221	1.0275	0.943342	1.00114	1.03355	1.07972	1.00105	0.0408286	4.07858	1.19972	1.22912	1.17955	1.176	1.03793	0.992044	1.1961	0.0243679	2.03728	0.952684	0.97286	1.03594	0.99935	0.952002	0.957846	0.990209	0.0359823	3.63381
P00751	Complement factor B OS=Homo sapiens GN=CFB PE=1 SV=2 - [CFAB_HUMAN]	0.956908	0.973955	0.972691	0.968967	0.956358	1.01568	0.96813	0.00777566	0.803163	1.1385	1.1458	1.02899	1.05879	1.01526	1.09615	1.09302	0.0580971	5.31527	1.02134	1.07786	1.11914	1.12784	0.966094	0.996303	1.08655	0.0486291	4.47557
P08603	Complement factor H OS=Homo sapiens GN=CFH PE=1 SV=4 - [CFAH_HUMAN]	0.900563	0.907329	0.953833	0.939503	1.03892	0.999559	0.925307	0.0254999	2.75583	1.54408	1.64504	1.55416	1.52449	1.02042	1.00686	1.56694	0.0534998	3.41428	0.952662	1.00233	0.93949	0.979314	1.01621	1.02945	0.96845	0.0280127	2.89253
P29279	Connective tissue growth factor OS=Homo sapiens GN=CTGF PE=1 SV=2 - [CTGF_HUMAN]	0.694108	0.686086	0.710332	0.735243	1.02077	1.01159	0.706442	0.0216882	3.07006	0.996137	1.03874	1.03262	1.04908	0.972151	0.993587	1.02914	0.0230296	2.23775	0.781384	0.722594	0.790125	0.776803	0.998576	0.970809	0.767726	0.0305917	3.98471
Q9UBG0	C-type mannose receptor 2 OS=Homo sapiens GN=MRC2 PE=1 SV=2 - [MRC2_HUMAN]							#DIV/0!	#DIV/0!	#DIV/0!	1.31353	1.27517	1.31209	1.43925	1.00667	0.971079	1.33501	0.0717251	5.37263	0.908283	0.819074	0.979895	0.88889	0.926032	0.892974	0.899035	0.0661326	7.35595
Q9NZV1	Cysteine-rich motor neuron 1 protein OS=Homo sapiens GN=CRIM1 PE=1 SV=1 - [CRIM1_HUMAN]	0.948827	0.896451	0.858348	0.808366	1.05025	0.958127	0.877998	0.0594193	6.76759	1.18258	1.3299	1.24848	1.36118	0.956725	1.05815	1.28054	0.0807526	6.30616	0.75563	0.82529	0.732956	0.835134	1.02013	1.03828	0.787253	0.0506211	6.4301
Q14204	Cytoplasmic dynein 1 heavy chain 1 OS=Homo sapiens GN=DYNC1H1 PE=1 SV=5 - [DYHC1_HUMAN]	1.6772	1.48328	1.73069	1.53595	0.969117	0.911637	1.60678	0.116307	7.23849							#DIV/0!	#DIV/0!	#DIV/0!							#DIV/0!	#DIV/0!	#DIV/0!
B7Z4K6	Deoxyribonuclease-2-alpha OS=Homo sapiens GN=DNASE2 PE=2 SV=1 - [B7Z4K6_HUMAN]	0.754968	0.740885	0.771631	0.736154	1.0076	1.02418	0.75091	0.015959	2.12529	0.945418	1.00336	0.983523	1.04177	0.966719	1.05057	0.993519	0.0401605	4.04224	1.09479	1.15511	1.01952	1.06993	1.04699	1.00045	1.08484	0.056352	5.19451
P81605	Dermcidin OS=Homo sapiens GN=DCD PE=1 SV=2 - [DCD_HUMAN]	1.1549	1.03278	1.22593	1.21649	1.05258	1.01932	1.15752	0.088928	7.6826							#DIV/0!	#DIV/0!	#DIV/0!							#DIV/0!	#DIV/0!	#DIV/0!
Q14126	Desmoglein-2 OS=Homo sapiens GN=DSG2 PE=1 SV=2 - [DSG2_HUMAN]	0.920503	0.990417	0.846701	0.886506	1.01717	1.06656	0.911032	0.0609144	6.68631	0.781072	0.78999	0.738508	0.777065	1.03471	0.974676	0.771659	0.0227512	2.94835	0.859429	0.833496	0.876782	0.85737	1.01074	0.971156	0.856769	0.0177915	2.07658
H0YNP1	D-glucuronyl C5-epimerase OS=Homo sapiens GN=GLCE PE=2 SV=1 - [H0YNP1_HUMAN]	0.883064	1.00603	1.03583	1.13353	0.896366	1.05692	1.01461	0.103233	10.1746	0.942537	0.894317	0.868309	0.826197	1.09152	0.933585	0.88284	0.0486998	5.51627	1.03426	1.00779	1.07099	1.03712	0.972939	0.965348	1.03754	0.0259155	2.49779
O94907	Dickkopf-related protein 1 OS=Homo sapiens GN=DKK1 PE=1 SV=1 - [DKK1_HUMAN]	0.984694	0.89121	1.01995	0.919238	0.944823	0.941879	0.953772	0.0589967	6.18562	1.41965	1.64958	1.55084	1.70582	0.95238	1.06423	1.58147	0.125468	7.9336	1.07207	1.17495	1.05312	1.08875	1.06046	1.07287	1.09722	0.0538226	4.90535
Q01459	Di-N-acetylchitobiase OS=Homo sapiens GN=CTBS PE=1 SV=1 - [DIAC_HUMAN]	0.77085	0.779935	0.805773	0.796618	0.963965	1.01023	0.788294	0.0158005	2.00439	0.947541	0.940943	1.00612	0.984443	0.959797	0.939346	0.969761	0.0308842	3.18473	0.932025	0.960535	0.883193	0.924097	1.04328	1.02754	0.924963	0.0319413	3.45325
P53634	Dipeptidyl peptidase 1 OS=Homo sapiens GN=CTSC PE=1 SV=2 - [CATC_HUMAN]	0.519356	0.51067	0.575255	0.548324	0.949842	0.957387	0.538401	0.0293734	5.45568	0.556536	0.621015	0.632215	0.670028	0.90352	1.02024	0.619948	0.0471901	7.61194	0.726022	0.761765	0.639674	0.673539	1.09951	1.05195	0.70025	0.0542562	7.74812
Q9UHL4	Dipeptidyl peptidase 2 OS=Homo sapiens GN=DPP7 PE=1 SV=3 - [DPP2_HUMAN]	1.23615	0.97999	1.18988	1.00559	1.04701	0.938725	1.1029	0.128967	11.6934	1.11704	1.01465	1.11754	1.03801	0.943616	0.994654	1.07181	0.0533721	4.97962	1.27166	1.40737	1.11938	1.23918	1.04455	1.05816	1.2594	0.118407	9.40191
F8WC54	Disintegrin and metalloproteinase domain-containing protein 9 OS=Homo sapiens GN=ADAM9 PE=2 SV=1 - [F8WC54_HUMAN]	0.544533	0.527627	0.557268	0.530108	1	1.00064	0.539884	0.013779	2.55222	0.423528	0.469618	0.454212	0.531412	0.891121	1.12596	0.469693	0.0453878	9.66329							#DIV/0!	#DIV/0!	#DIV/0!
Q8TE73	Dynein heavy chain 5, axonemal OS=Homo sapiens GN=DNAH5 PE=1 SV=3 - [DYH5_HUMAN]							#DIV/0!	#DIV/0!	#DIV/0!	0.518479	0.532006	0.462403	0.475798	1.1275	1.00959	0.497172	0.0333325	6.70443							#DIV/0!	#DIV/0!	#DIV/0!
Q14118	Dystroglycan OS=Homo sapiens GN=DAG1 PE=1 SV=2 - [DAG1_HUMAN]	0.970315	0.911118	0.990011	0.950876	0.999406	0.951207	0.95558	0.033673	3.52383	0.813585	0.831433	0.844086	0.911073	0.944333	1.02932	0.850044	0.0425661	5.00752	0.985698	1.02937	0.892485	0.966994	1.05575	1.06787	0.968636	0.0570992	5.89481
P22413	Ectonucleotide pyrophosphatase/phosphodiesterase family member 1 OS=Homo sapiens GN=ENPP1 PE=1 SV=2 - [ENPP1_HUMAN]	0.672619	0.721616	0.700411	0.643768	1.07919	0.987751	0.684604	0.0338182	4.93982	0.682562	0.737104	0.708048	0.779645	0.964653	1.02704	0.72684	0.0416631	5.7321	0.731556	0.740281	0.771317	0.749792	1.0397	0.956579	0.748236	0.017094	2.28458
P68104	Elongation factor 1-alpha 1 OS=Homo sapiens GN=EEF1A1 PE=1 SV=1 - [EF1A1_HUMAN]	1.16764	1.12366	1.1702	1.12422	0.997213	0.986352	1.14643	0.0259879	2.26685	1.03302	1.13948	1.03586	1.15749	0.980294	1.08	1.09146	0.0662645	6.07116	1.07598	1.06731	1.03009	1.0839	1.03491	1.02047	1.06432	0.0238055	2.23669
P26641	Elongation factor 1-gamma OS=Homo sapiens GN=EEF1G PE=1 SV=3 - [EF1G_HUMAN]	1.1632	1.32813	1.17494	1.16274	1.03943	1.01845	1.20725	0.0807842	6.69158	1.10412	1.04914	1.04309	1.08628	1.04921	0.990661	1.07066	0.0293658	2.74278	1.0259	1.13655	1.07697	1.11222	0.999428	1.03282	1.08791	0.0480353	4.41538
P13639	Elongation factor 2 OS=Homo sapiens GN=EEF2 PE=1 SV=4 - [EF2_HUMAN]	1.20599	1.14919	1.10262	1.18564	1.00492	0.970651	1.16086	0.0453833	3.90946	1.08189	1.08917	0.951122	1.0305	1.06336	1.00645	1.03817	0.063635	6.12953	1.14622	1.15024	1.12646	1.11412	0.978369	0.973611	1.13426	0.0169789	1.49691
Q9NZ08	Endoplasmic reticulum aminopeptidase 1 OS=Homo sapiens GN=ERAP1 PE=1 SV=3 - [ERAP1_HUMAN]	1.28184	1.25009	1.25453	1.19487	0.992506	0.97338	1.24533	0.0364532	2.92719	1.25372	1.16457	1.30933	1.13721	1.00926	0.90692	1.21621	0.0795516	6.54095	1.22039	1.25483	1.26159	1.28008	0.948171	0.963672	1.25423	0.0249521	1.98944
Q9UKM7	Endoplasmic reticulum mannosyl-oligosaccharide 1,2-alpha-mannosidase OS=Homo sapiens GN=MAN1B1 PE=1 SV=2 - [MA1B1_HUMAN]	1.05871	1.02668	1.11607	1.02659	1.04115	0.995329	1.05701	0.0421761	3.99013	1.13872	1.10819	1.10913	1.06509	1.03915	0.968817	1.10528	0.0303096	2.74225	1.14435	1.14108	1.08932	1.16754	1.03313	1.04951	1.13557	0.0330091	2.90683
P14625	Endoplasmin OS=Homo sapiens GN=HSP90B1 PE=1 SV=1 - [ENPL_HUMAN]	1.47995	1.3838	1.5391	1.44001	1.02145	1.02485	1.46072	0.0654685	4.48195	1.28756	1.20619	1.19881	1.15152	1.08779	0.971905	1.21102	0.0564828	4.66406	1.6098	1.62466	1.55367	1.63925	1.00652	1.01066	1.60685	0.0374332	2.32961
Q9UNN8	Endothelial protein C receptor OS=Homo sapiens GN=PROCR PE=1 SV=1 - [EPCR_HUMAN]	0.958374	0.920316	1.16256	1.04991	0.911761	0.983614	1.02279	0.107893	10.5489	0.977225	0.923953	0.904915	0.86046	1.03198	0.907647	0.916638	0.0483656	5.27641	0.98036	0.923232	1.13077	1.03738	0.862835	0.932529	1.01794	0.0884873	8.69283
B4DKB2	Endothelin-converting enzyme 1 OS=Homo sapiens GN=ECE1 PE=2 SV=1 - [B4DKB2_HUMAN]	0.948281	0.974613	0.956089	0.986082	0.991856	1.05945	0.966266	0.017218	1.78191	0.99046	1.04048	1.01924	1.07371	1.00305	1.02671	1.03097	0.0350984	3.4044	0.951759	1.00611	1.03383	1.07767	0.997494	1.04986	1.01734	0.0527205	5.18218
E9PG71	Ephrin type-A receptor 4 OS=Homo sapiens GN=EPHA4 PE=2 SV=1 - [E9PG71_HUMAN]	0.68743	0.606995	0.728541	0.64555	0.943594	0.910207	0.667129	0.052489	7.86789	0.866296	0.763866	0.768114	0.707947	1.07868	0.904315	0.776556	0.0658096	8.47455	0.836576	0.79237	0.777975	0.735261	1.08299	0.937906	0.785546	0.0417791	5.31849
P52803	Ephrin-A5 OS=Homo sapiens GN=EFNA5 PE=1 SV=1 - [EFNA5_HUMAN]							#DIV/0!	#DIV/0!	#DIV/0!	1.13285	1.09378	0.962267	0.96686	1.09867	0.965673	1.03894	0.0873684	8.4094	0.782889	0.771747	0.835912	0.8249	0.940209	0.952655	0.803862	0.0313106	3.89502
P52799	Ephrin-B2 OS=Homo sapiens GN=EFNB2 PE=1 SV=1 - [EFNB2_HUMAN]							#DIV/0!	#DIV/0!	#DIV/0!							#DIV/0!	#DIV/0!	#DIV/0!	0.677339	0.659377	0.731885	0.670284	0.988613	0.929466	0.684721	0.0322991	4.71711
J3KMY5	Epididymal secretory protein E1 OS=Homo sapiens GN=NPC2 PE=4 SV=1 - [J3KMY5_HUMAN]	0.777841	0.740276	0.935776	0.86687	0.885425	0.925151	0.830191	0.0881643	10.6198	0.794764	0.878282	0.834147	0.943637	0.936708	1.09367	0.862707	0.0638336	7.39922	0.718249	0.721313	0.783978	0.683084	1.12188	1.05137	0.726656	0.0419664	5.77528
Q9Y2E5	Epididymis-specific alpha-mannosidase OS=Homo sapiens GN=MAN2B2 PE=1 SV=4 - [MA2B2_HUMAN]	0.801764	0.841103	0.790749	0.818457	1.02945	1.02025	0.813018	0.0219158	2.69561	0.827919	0.877925	0.866037	0.873111	0.967045	0.983947	0.861248	0.0227495	2.64146	0.796942	0.771636	0.761368	0.767613	1.04104	0.979506	0.77439	0.0156171	2.0167
P60842	Eukaryotic initiation factor 4A-I OS=Homo sapiens GN=EIF4A1 PE=1 SV=1 - [IF4A1_HUMAN]	1.59706	1.4222	1.42468	1.36865	1.02992	1.00526	1.45315	0.0993621	6.83771	1.19766	1.09125	0.996149	0.895945	1.07974	0.982804	1.04525	0.12916	12.3568	1.12137	1.06793	1.1909	1.16918	0.959414	0.992478	1.13735	0.0546346	4.8037
F5H335	Eukaryotic translation initiation factor 3 subunit A OS=Homo sapiens GN=EIF3A PE=2 SV=1 - [F5H335_HUMAN]	1.23129	1.10758	1.2653	1.14216	0.973139	0.927251	1.18658	0.0739613	6.23314							#DIV/0!	#DIV/0!	#DIV/0!	1.43469	1.41472	1.57093	1.55824	0.923263	0.96277	1.49464	0.0813372	5.44192
B0QY90	Eukaryotic translation initiation factor 3 subunit L OS=Homo sapiens GN=EIF3L PE=2 SV=1 - [B0QY90_HUMAN]	1.40832	1.28908	1.43338	1.31662	0.98323	1.02813	1.36185	0.0698018	5.12552							#DIV/0!	#DIV/0!	#DIV/0!							#DIV/0!	#DIV/0!	#DIV/0!
E9PN86	Eukaryotic translation initiation factor 3 subunit M (Fragment) OS=Homo sapiens GN=EIF3M PE=2 SV=1 - [E9PN86_HUMAN]	1.55038	1.36058	1.85712	1.57449	0.860004	0.878168	1.58564	0.204711	12.9103							#DIV/0!	#DIV/0!	#DIV/0!							#DIV/0!	#DIV/0!	#DIV/0!
Q16394	Exostosin-1 OS=Homo sapiens GN=EXT1 PE=1 SV=2 - [EXT1_HUMAN]	1.17815	1.05065	1.24869	1.16971	0.955129	0.928942	1.1618	0.0821249	7.06876	1.11096	1.0306	1.04203	0.969735	1.04115	0.903749	1.03833	0.0578913	5.5754	1.05568	1.04659	1.11802	1.13164	0.934195	1.00888	1.08798	0.0430701	3.95872
Q93063	Exostosin-2 OS=Homo sapiens GN=EXT2 PE=1 SV=1 - [EXT2_HUMAN]	1.05581	1.06857	1.0131	0.989882	1.01956	1.01056	1.03184	0.0366771	3.55453	0.987326	0.981996	0.975858	1.04404	1.03024	0.966389	0.997305	0.0315078	3.1593	1.12937	1.12248	1.13576	1.10884	0.992731	0.974237	1.12411	0.0115352	1.02616
F8W904;P55060-4	Exportin-2 OS=Homo sapiens GN=CSE1L PE=2 SV=1 - [F8W904_HUMAN]							#DIV/0!	#DIV/0!	#DIV/0!							#DIV/0!	#DIV/0!	#DIV/0!	1.13172	1.07225	1.09489	1.0435	0.94272	0.95056	1.08559	0.0372533	3.43163
Q16610	Extracellular matrix protein 1 OS=Homo sapiens GN=ECM1 PE=1 SV=2 - [ECM1_HUMAN]	0.929123	0.894562	0.932155	0.904233	0.997449	0.997604	0.915018	0.0185057	2.02244	1.01003	1.06012	1.01661	1.04913	0.97939	1.02717	1.03397	0.0244122	2.36101	1.02368	1.01663	0.955528	0.983094	1.03693	1.04392	0.994733	0.0315694	3.17365
H0Y930	Extracellular matrix protein FRAS1 (Fragment) OS=Homo sapiens GN=FRAS1 PE=4 SV=1 - [H0Y930_HUMAN]	1.13434	1.2451	0.990258	1.09076	1.14552	1.13148	1.11512	0.105591	9.46911	1.10004	1.09559	1.09301	1.09164	1.01203	0.979941	1.09507	0.003697	0.337605	1.19748	1.23527	1.10713	1.14884	1.04425	1.01431	1.17218	0.0559697	4.77484
Q8IXL6	Extracellular serine/threonine protein kinase FAM20C OS=Homo sapiens GN=FAM20C PE=1 SV=2 - [DMP4_HUMAN]							#DIV/0!	#DIV/0!	#DIV/0!	0.633789	0.664874	0.621658	0.670771	1.06494	0.902318	0.647773	0.0237971	3.67369							#DIV/0!	#DIV/0!	#DIV/0!
P08294	Extracellular superoxide dismutase [Cu-Zn] OS=Homo sapiens GN=SOD3 PE=1 SV=2 - [SODE_HUMAN]	0.569322	0.5987	0.630036	0.654214	0.989292	1.02682	0.613068	0.0369732	6.03084	0.538226	0.543352	0.552197	0.570647	0.976171	0.989492	0.551105	0.0142486	2.58546	0.653079	0.64997	0.640256	0.624675	0.963622	0.964664	0.641995	0.0127733	1.98963
P15311	Ezrin OS=Homo sapiens GN=EZR PE=1 SV=4 - [EZRI_HUMAN]							#DIV/0!	#DIV/0!	#DIV/0!	1.32651	1.25137	1.12755	1.06666	1.18299	0.928189	1.19302	0.117579	9.85559	1.23069	1.21789	1.24893	1.2574	0.950997	0.986293	1.23873	0.0178068	1.43751
Q08945	FACT complex subunit SSRP1 OS=Homo sapiens GN=SSRP1 PE=1 SV=1 - [SSRP1_HUMAN]							#DIV/0!	#DIV/0!	#DIV/0!							#DIV/0!	#DIV/0!	#DIV/0!	1.05514	0.806951	1.1666	0.897488	0.903586	0.757313	0.981545	0.160428	16.3444
P49327	Fatty acid synthase OS=Homo sapiens GN=FASN PE=1 SV=3 - [FAS_HUMAN]	1.7567	1.51286	1.73174	1.44778	0.999224	0.946682	1.61227	0.154995	9.61344	1.47506	1.68752	1.45839	1.48559	1.05429	1.02863	1.52664	0.107835	7.06358	1.24136	1.22237	1.34413	1.34909	0.967264	0.988026	1.28924	0.0667315	5.17604
Q5SYB0	FERM and PDZ domain-containing protein 1 OS=Homo sapiens GN=FRMPD1 PE=1 SV=1 - [FRPD1_HUMAN]							#DIV/0!	#DIV/0!	#DIV/0!							#DIV/0!	#DIV/0!	#DIV/0!	1.1057	1.1372	1.0245	1.05993	1.07823	1.01844	1.08183	0.0496737	4.59162
P02792	Ferritin light chain OS=Homo sapiens GN=FTL PE=1 SV=2 - [FRIL_HUMAN]	0.658547	1.07829	0.616062	0.926079	1.03538	1.16321	0.819744	0.22032	26.8767	0.974348	0.900574	0.900593	0.834737	1.08791	0.909423	0.902563	0.0570418	6.31998	1.18072	1.09512	1.41334	1.31865	0.834614	0.918444	1.25196	0.141613	11.3113
P35555	Fibrillin-1 OS=Homo sapiens GN=FBN1 PE=1 SV=3 - [FBN1_HUMAN]	1.48283	1.55279	1.67301	1.62766	0.997807	1.01605	1.58407	0.0837391	5.28632	1.65534	1.71346	1.63826	1.5979	1.05731	0.965171	1.65124	0.0479647	2.90477	1.2035	1.08376	1.26985	1.17588	1.00784	0.958765	1.18325	0.077163	6.52129
Q8N441	Fibroblast growth factor receptor-like 1 OS=Homo sapiens GN=FGFRL1 PE=1 SV=1 - [FGRL1_HUMAN]	0.753422	0.804711	0.803357	0.808876	0.937865	1.00051	0.792591	0.0262181	3.30789	0.803164	0.805843	0.835946	0.785939	1.0107	0.987203	0.807723	0.0207796	2.57261	0.688628	0.739074	0.71154	0.737775	0.958714	1.02723	0.719254	0.0240371	3.34195
P23142	Fibulin-1 OS=Homo sapiens GN=FBLN1 PE=1 SV=4 - [FBLN1_HUMAN]							#DIV/0!	#DIV/0!	#DIV/0!	1.00393	1.01837	1.04588	1.11343	1.03921	0.903331	1.0454	0.0485767	4.64669							#DIV/0!	#DIV/0!	#DIV/0!
P20930	Filaggrin OS=Homo sapiens GN=FLG PE=1 SV=3 - [FILA_HUMAN]	1.17414	1.16487	1.08869	1.08388	1.07852	1.02268	1.1279	0.0482366	4.2767							#DIV/0!	#DIV/0!	#DIV/0!							#DIV/0!	#DIV/0!	#DIV/0!
Q5HY54	Filamin-A OS=Homo sapiens GN=FLNA PE=2 SV=1 - [Q5HY54_HUMAN]	1.27728	1.28555	1.21375	1.26129	1.01903	1.04707	1.25947	0.0320985	2.54858	1.37176	1.33708	1.31318	1.3208	1.02081	0.9523	1.33571	0.0260187	1.94794	1.27032	1.26914	1.22483	1.27176	1.01811	1.00933	1.25901	0.0228155	1.81218
E7EN95	Filamin-B OS=Homo sapiens GN=FLNB PE=2 SV=1 - [E7EN95_HUMAN]							#DIV/0!	#DIV/0!	#DIV/0!							#DIV/0!	#DIV/0!	#DIV/0!	1.34352	1.12873	1.36021	1.14953	0.986781	0.831921	1.2455	0.123307	9.90022
Q12841	Follistatin-related protein 1 OS=Homo sapiens GN=FSTL1 PE=1 SV=1 - [FSTL1_HUMAN]	0.860196	0.891088	0.781862	0.839514	0.97972	0.936381	0.843165	0.0460366	5.45997	1.20517	1.30176	1.17977	1.32399	0.999934	1.04961	1.25267	0.0708713	5.6576	1.01852	1.01508	0.949616	1.04157	1.13166	1.05355	1.0062	0.0395119	3.92685
Q86VR8	Four-jointed box protein 1 OS=Homo sapiens GN=FJX1 PE=2 SV=1 - [FJX1_HUMAN]	1.37788	0.917748	1.35081	0.881593	1.04468	0.938738	1.13201	0.268914	23.7555							#DIV/0!	#DIV/0!	#DIV/0!							#DIV/0!	#DIV/0!	#DIV/0!
H3BQN4	Fructose-bisphosphate aldolase OS=Homo sapiens GN=ALDOA PE=2 SV=1 - [H3BQN4_HUMAN]	1.53989	1.54609	1.41155	1.40877	1.08461	1.0252	1.47658	0.0767436	5.1974	1.43776	1.32397	1.32648	1.32306	1.0008	0.95713	1.35282	0.0566474	4.18736	1.38543	1.5062	1.30276	1.50023	0.98412	1.05573	1.42365	0.0979019	6.8768
Q08380	Galectin-3-binding protein OS=Homo sapiens GN=LGALS3BP PE=1 SV=1 - [LG3BP_HUMAN]	0.820349	0.792642	0.894435	0.853654	0.931471	0.968751	0.84027	0.0438871	5.22298	0.809071	0.924643	0.879124	0.995593	0.945948	1.08349	0.902108	0.0783825	8.68882	1.0096	1.03702	0.928415	0.988079	1.06668	1.05306	0.990778	0.0461489	4.65784
Q92820	Gamma-glutamyl hydrolase OS=Homo sapiens GN=GGH PE=1 SV=2 - [GGH_HUMAN]	0.704421	0.724507	0.771347	0.759576	0.943472	1.00093	0.739963	0.0309395	4.18122	0.734111	0.809248	0.759836	0.848784	0.957962	1.03254	0.787995	0.0511318	6.48885	0.75658	0.800275	0.747935	0.803252	1.0182	1.06095	0.777011	0.0288251	3.70975
P13284	Gamma-interferon-inducible lysosomal thiol reductase OS=Homo sapiens GN=IFI30 PE=1 SV=3 - [GILT_HUMAN]	0.992454	1.11409	0.964353	1.07861	1.06843	1.07286	1.03738	0.0705601	6.80178	0.884601	1.10267	0.968094	1.21013	0.918836	1.22648	1.04137	0.143972	13.8252	0.868753	0.852796	0.770829	0.761156	1.05666	0.982014	0.813384	0.0552503	6.79265
E9PD92	Glucose-6-phosphate 1-dehydrogenase (Fragment) OS=Homo sapiens GN=G6PD PE=2 SV=1 - [E9PD92_HUMAN]	1.34531	1.1074	1.37306	1.1342	0.979812	0.848522	1.23999	0.138533	11.1721							#DIV/0!	#DIV/0!	#DIV/0!	1.0115	1.11977	0.978679	1.08986	1.03254	1.09623	1.04995	0.0658918	6.2757
J3KQG4	Glucosylceramidase OS=Homo sapiens GN=GBA PE=4 SV=1 - [J3KQG4_HUMAN]	0.599129	0.588958	0.576357	0.590363	0.971894	0.994175	0.588702	0.00937978	1.5933	0.570725	0.623471	0.606666	0.661122	0.947431	1.06483	0.615496	0.03754	6.09915	0.734656	0.749199	0.663919	0.691776	1.09203	1.00417	0.709887	0.0391578	5.51606
Q16769	Glutaminyl-peptide cyclotransferase OS=Homo sapiens GN=QPCT PE=1 SV=1 - [QPCT_HUMAN]	0.696141	0.703338	0.727218	0.728053	0.957182	1.04044	0.713687	0.0163748	2.2944	0.64134	0.693007	0.64518	0.699111	0.999576	1.06319	0.669659	0.0306253	4.57326	0.746024	0.70004	0.735119	0.758701	0.935952	0.956895	0.734971	0.0252021	3.42899
E7EUT4;P04406-2	Glyceraldehyde-3-phosphate dehydrogenase OS=Homo sapiens GN=GAPDH PE=2 SV=1 - [E7EUT4_HUMAN]	1.57664	1.59388	1.35498	1.3071	1.03746	1.01551	1.45815	0.148239	10.1662	1.10064	1.12267	1.09372	1.11152	1.02707	0.989824	1.10714	0.0126861	1.14584	0.971397	1.00618	0.955789	0.985158	1.04819	1.01015	0.979631	0.0213825	2.18271
P41250	Glycine--tRNA ligase OS=Homo sapiens GN=GARS PE=1 SV=3 - [SYG_HUMAN]	0.920215	0.901469	1.1951	1.17486	0.770009	1.00982	1.04791	0.158673	15.1418							#DIV/0!	#DIV/0!	#DIV/0!							#DIV/0!	#DIV/0!	#DIV/0!
P11216	Glycogen phosphorylase, brain form OS=Homo sapiens GN=PYGB PE=1 SV=5 - [PYGB_HUMAN]	1.37193	1.26184	1.54496	1.42775	0.888023	0.949289	1.40162	0.117827	8.40652							#DIV/0!	#DIV/0!	#DIV/0!	1.17414	1.09338	1.18032	1.21027	0.962079	1.0116	1.16453	0.0499878	4.29254
P35052	Glypican-1 OS=Homo sapiens GN=GPC1 PE=1 SV=2 - [GPC1_HUMAN]	1.79028	2.10737	1.30141	1.53728	1.37568	1.2134	1.68409	0.345661	20.5252							#DIV/0!	#DIV/0!	#DIV/0!							#DIV/0!	#DIV/0!	#DIV/0!
Q9Y625	Glypican-6 OS=Homo sapiens GN=GPC6 PE=1 SV=1 - [GPC6_HUMAN]	1.11191	1.03589	0.995689	0.930867	1.11675	0.960347	1.01859	0.07578	7.4397							#DIV/0!	#DIV/0!	#DIV/0!							#DIV/0!	#DIV/0!	#DIV/0!
Q92896	Golgi apparatus protein 1 OS=Homo sapiens GN=GLG1 PE=1 SV=2 - [GSLG1_HUMAN]	1.3753	1.27192	1.29189	1.1742	1.0473	0.958065	1.27833	0.0826082	6.4622	1.31179	1.30262	1.27268	1.20541	1.0189	0.957124	1.27312	0.0481318	3.78061	1.00343	0.959754	1.04229	1.01937	0.987202	0.968153	1.00621	0.0348363	3.46213
P28799	Granulins OS=Homo sapiens GN=GRN PE=1 SV=2 - [GRN_HUMAN]	0.724979	0.76286	0.633079	0.67779	0.992793	1.07019	0.699677	0.0564112	8.06246	0.90129	0.927718	0.850576	0.906036	1.0255	1.01555	0.896405	0.0326467	3.64196	0.707056	0.747316	0.661383	0.689956	0.984268	1.02708	0.701428	0.0359283	5.12217
Q8NCC3	Group XV phospholipase A2 OS=Homo sapiens GN=PLA2G15 PE=1 SV=2 - [PAG15_HUMAN]	1	0.921661	0.933995	0.863844	1.07069	0.950068	0.929875	0.055863	6.00758							#DIV/0!	#DIV/0!	#DIV/0!	0.723186	0.655456	0.755831	0.672373	1.00674	0.897491	0.701712	0.0461534	6.57726
F5H018	GTP-binding nuclear protein Ran (Fragment) OS=Homo sapiens GN=RAN PE=2 SV=1 - [F5H018_HUMAN]	1.38212	1.3257	1.60683	1.60413	0.8145	0.988746	1.47969	0.147062	9.9387							#DIV/0!	#DIV/0!	#DIV/0!							#DIV/0!	#DIV/0!	#DIV/0!
E7EP32	Guanine nucleotide-binding protein G(I)/G(S)/G(T) subunit beta-2 OS=Homo sapiens GN=GNB2 PE=2 SV=1 - [E7EP32_HUMAN]	0.84705	0.873074	0.735256	0.830936	1.18778	1.17887	0.821579	0.0601103	7.31643							#DIV/0!	#DIV/0!	#DIV/0!							#DIV/0!	#DIV/0!	#DIV/0!
H0YAF8	Guanine nucleotide-binding protein subunit beta-2-like 1 (Fragment) OS=Homo sapiens GN=GNB2L1 PE=4 SV=1 - [H0YAF8_HUMAN]	1.43612	1.32039	1.30634	1.20527	1.09938	0.9569	1.31703	0.0945119	7.17615							#DIV/0!	#DIV/0!	#DIV/0!	0.982481	0.982153	1.02589	1.03163	0.956768	0.989901	1.00554	0.0269165	2.67682
P48723	Heat shock 70 kDa protein 13 OS=Homo sapiens GN=HSPA13 PE=1 SV=1 - [HSP13_HUMAN]	0.732172	0.792613	0.729842	0.693144	1.02968	1.08994	0.736943	0.0411933	5.58976	0.652531	0.690128	0.713404	0.756623	0.932614	1.00898	0.703172	0.043575	6.19692	0.732717	0.68083	0.794921	0.718772	0.98877	0.983026	0.73181	0.0474439	6.48309
P34932	Heat shock 70 kDa protein 4 OS=Homo sapiens GN=HSPA4 PE=1 SV=4 - [HSP74_HUMAN]	1.07346	0.978469	0.981805	0.898064	1.09338	0.939606	0.982949	0.0716907	7.29343							#DIV/0!	#DIV/0!	#DIV/0!							#DIV/0!	#DIV/0!	#DIV/0!
P11142	Heat shock cognate 71 kDa protein OS=Homo sapiens GN=HSPA8 PE=1 SV=1 - [HSP7C_HUMAN]	1.08087	1.05396	1.1037	1.06619	0.996704	1.02943	1.07618	0.0213943	1.98798	0.947267	0.987987	1.0137	1.04865	1.00765	1.01152	0.999402	0.0427333	4.27589	1.02654	1.02643	1.10194	1.11507	0.932664	0.971016	1.06749	0.047659	4.46457
P07900	Heat shock protein HSP 90-alpha OS=Homo sapiens GN=HSP90AA1 PE=1 SV=5 - [HS90A_HUMAN]	1.15614	1.13215	1.13502	1.17012	1.01344	1.01111	1.14836	0.0180277	1.56986	1.11842	1.08606	1.05398	0.981668	1.09612	0.961724	1.06003	0.0584926	5.518	1.17072	1.19261	1.12196	1.20486	1.02497	1.0416	1.17254	0.0365555	3.11764
P08238	Heat shock protein HSP 90-beta OS=Homo sapiens GN=HSP90AB1 PE=1 SV=4 - [HS90B_HUMAN]	1.02781	0.982872	1.00164	1.01511	0.976535	1.03035	1.00686	0.0192321	1.91011	0.869293	0.940287	0.896611	0.934884	0.980552	1.05357	0.910269	0.033529	3.68341	1.03846	1.06696	0.98394	1.01654	1.01897	1.0281	1.02647	0.0350747	3.417
P69905	Hemoglobin subunit alpha OS=Homo sapiens GN=HBA1 PE=1 SV=2 - [HBA_HUMAN]							#DIV/0!	#DIV/0!	#DIV/0!							#DIV/0!	#DIV/0!	#DIV/0!	1.50507	1.50767	1.50936	1.52093	0.996205	0.991944	1.51076	0.00700729	0.463827
E9PFT6	Hemoglobin subunit delta OS=Homo sapiens GN=HBD PE=2 SV=1 - [E9PFT6_HUMAN]	1.5204	2.04914	1.23046	1.66418	1.23566	1.3893	1.61605	0.340444	21.0665							#DIV/0!	#DIV/0!	#DIV/0!	1.42453	1.42378	1.4823	1.35765	0.958121	0.950931	1.42207	0.0509458	3.58252
O14792	Heparan sulfate glucosamine 3-O-sulfotransferase 1 OS=Homo sapiens GN=HS3ST1 PE=1 SV=1 - [HS3S1_HUMAN]	0.561191	0.600101	0.520419	0.5784	1.05351	1.11782	0.565028	0.0337323	5.97002	0.53499	0.478917	0.498992	0.493324	1.0947	0.987047	0.501556	0.0238378	4.75278	0.515118	0.491738	0.564451	0.528376	0.909584	0.943116	0.524921	0.0303961	5.7906
Q9Y662	Heparan sulfate glucosamine 3-O-sulfotransferase 3B1 OS=Homo sapiens GN=HS3ST3B1 PE=1 SV=1 - [HS3SB_HUMAN]							#DIV/0!	#DIV/0!	#DIV/0!							#DIV/0!	#DIV/0!	#DIV/0!	0.815512	0.740865	0.851348	0.751984	0.889399	0.920474	0.789927	0.0525164	6.64826
P05546	Heparin cofactor 2 OS=Homo sapiens GN=SERPIND1 PE=1 SV=3 - [HEP2_HUMAN]	1.24813	1.25444	1.23641	1.24701	1.0095	1.03603	1.2465	0.00747711	0.59985							#DIV/0!	#DIV/0!	#DIV/0!							#DIV/0!	#DIV/0!	#DIV/0!
P08581	Hepatocyte growth factor receptor OS=Homo sapiens GN=MET PE=1 SV=4 - [MET_HUMAN]	1.14841	1.10827	1.17658	1.15783	1.00537	0.986746	1.14777	0.028819	2.51086	1.05769	1.07933	1.02758	1.04742	1.027	1.00871	1.053	0.021545	2.04605	1.10811	1.16677	1.09757	1.17362	0.978802	1.04205	1.13652	0.0392261	3.45143
D6RAF8	Heterogeneous nuclear ribonucleoprotein D0 (Fragment) OS=Homo sapiens GN=HNRNPD PE=2 SV=1 - [D6RAF8_HUMAN]							#DIV/0!	#DIV/0!	#DIV/0!							#DIV/0!	#DIV/0!	#DIV/0!	1.26611	1.55693	1.18755	1.46898	1.06513	1.21768	1.36989	0.172068	12.5607
Q5T6W1	Heterogeneous nuclear ribonucleoprotein K OS=Homo sapiens GN=HNRNPK PE=2 SV=1 - [Q5T6W1_HUMAN]	1.38629	1.32742	1.44627	1.3897	0.958551	0.987041	1.38742	0.0485475	3.49912							#DIV/0!	#DIV/0!	#DIV/0!							#DIV/0!	#DIV/0!	#DIV/0!
P01892	HLA class I histocompatibility antigen, A-2 alpha chain OS=Homo sapiens GN=HLA-A PE=1 SV=1 - [1A02_HUMAN]	0.980063	1.00353	0.966371	0.973803	1.03487	1.04473	0.980941	0.016063	1.63751	0.863621	0.867306	0.758304	0.807492	1.0667	1.00608	0.824181	0.0517479	6.2787	0.845317	0.757016	0.924297	0.831601	0.909587	0.928773	0.839558	0.0685328	8.16297
Q5STU3	HLA-B associated transcript 1 OS=Homo sapiens GN=DDX39B PE=4 SV=2 - [Q5STU3_HUMAN]	1.37952	1.2265	1.37963	1.31778	0.934022	0.935245	1.32586	0.0723575	5.45741	1.10648	1.09824	1.19579	1.15564	0.915706	0.948226	1.13904	0.0455399	3.99811	1.1575	1.25313	1.09024	1.18165	1.08629	1.07205	1.17063	0.0672384	5.74378
Q86YZ3	Hornerin OS=Homo sapiens GN=HRNR PE=1 SV=2 - [HORN_HUMAN]	1.16555	1.14536	1.10494	1.0896	1.05488	1.01296	1.12636	0.0351544	3.12106							#DIV/0!	#DIV/0!	#DIV/0!	1.18638	1.21227	0.997163	1.02496	1.18861	1.01184	1.10519	0.109791	9.93413
E9PL22	Hypoxia up-regulated protein 1 OS=Homo sapiens GN=HYOU1 PE=3 SV=1 - [E9PL22_HUMAN]	1.12963	1.02302	1.05752	0.998621	1.06822	0.948314	1.0522	0.0569975	5.417	1.04918	1.0769	1.03293	1.10205	1.06854	0.987655	1.06527	0.0305097	2.86404	1.02722	1.09337	1.00436	1.04876	1.02128	1.04022	1.04343	0.037909	3.63313
P22304	Iduronate 2-sulfatase OS=Homo sapiens GN=IDS PE=1 SV=1 - [IDS_HUMAN]	1.23768	1.22335	1.27302	1.30667	1.04135	0.953292	1.26018	0.0373671	2.96521	1.16259	1.24837	1.16386	1.27291	0.9777	0.965009	1.21193	0.057131	4.71404	1.45465	1.33256	1.34962	1.30947	1.00296	0.967124	1.36157	0.0641943	4.71472
Q14974	Importin subunit beta-1 OS=Homo sapiens GN=KPNB1 PE=1 SV=2 - [IMB1_HUMAN]	1.28263	1.50023	1.45871	1.41408	0.933528	1.08076	1.41391	0.0943291	6.67149	1.04235	0.943083	0.903741	0.722989	1.08146	0.890223	0.90304	0.133452	14.7781	1.21988	1.12184	1.37568	1.22182	0.889174	0.946145	1.2348	0.104879	8.49354
B4E0R6	Importin-5 OS=Homo sapiens GN=IPO5 PE=2 SV=1 - [B4E0R6_HUMAN]	1.53309	1.47611	1.50251	1.34219	1.02762	1.00729	1.46348	0.0841438	5.74959	1.11829	1.09485	1.20287	1.15227	0.958132	1.08025	1.14207	0.0468892	4.10563	1.089	1.08323	1.03898	1.05111	1.04715	0.984074	1.06558	0.0243414	2.28433
O95373	Importin-7 OS=Homo sapiens GN=IPO7 PE=1 SV=1 - [IPO7_HUMAN]	1.13598	1.00956	1.53057	1.48949	0.770228	1.05926	1.2914	0.25822	19.9954							#DIV/0!	#DIV/0!	#DIV/0!							#DIV/0!	#DIV/0!	#DIV/0!
P09529	Inhibin beta B chain OS=Homo sapiens GN=INHBB PE=1 SV=2 - [INHBB_HUMAN]	0.933023	0.878262	0.920496	0.856462	1.01363	0.97032	0.897061	0.0357964	3.99041	0.964258	0.952536	0.931281	0.883401	1.04117	0.914442	0.932869	0.0356916	3.826							#DIV/0!	#DIV/0!	#DIV/0!
B4E351	Insulin-like growth factor-binding protein 4 OS=Homo sapiens GN=IGFBP4 PE=2 SV=1 - [B4E351_HUMAN]	0.680986	0.623821	0.750031	0.681749	0.95206	1.01502	0.684147	0.0516261	7.54605	0.920966	0.925267	0.909675	0.931932	1.00117	1.01351	0.92196	0.0093504	1.01419	0.856073	0.84092	0.788464	0.7897	1.04736	0.933965	0.818789	0.03486	4.25751
P24592	Insulin-like growth factor-binding protein 6 OS=Homo sapiens GN=IGFBP6 PE=1 SV=1 - [IBP6_HUMAN]	0.858183	0.893229	0.931708	0.865177	1.01124	0.949763	0.887074	0.0333876	3.76379	1.29278	1.31257	1.21518	1.31908	1.02129	1.06611	1.2849	0.0478083	3.72077	0.756133	0.674628	0.849635	0.762545	0.889099	0.883493	0.760735	0.0715123	9.40042
Q8WX77	Insulin-like growth factor-binding protein-like 1 OS=Homo sapiens GN=IGFBPL1 PE=2 SV=1 - [IBPL1_HUMAN]	1.02935	1.04502	1.00339	1.02223	1.0259	1.04652	1.025	0.0172679	1.68467							#DIV/0!	#DIV/0!	#DIV/0!	1.25489	1.2416	1.14432	1.20817	1.09558	0.96659	1.21224	0.0493648	4.07219
P17301	Integrin alpha-2 OS=Homo sapiens GN=ITGA2 PE=1 SV=1 - [ITA2_HUMAN]	0.967486	0.897452	0.923198	0.859372	1.048	0.956203	0.911877	0.045407	4.97951	0.686435	0.692535	0.736958	0.745591	0.936623	0.992665	0.71538	0.0302104	4.22299	0.539798	0.429075	0.562198	0.488415	0.870825	0.979785	0.504871	0.0592228	11.7303
P26006	Integrin alpha-3 OS=Homo sapiens GN=ITGA3 PE=1 SV=5 - [ITA3_HUMAN]	0.726734	0.893774	0.651804	0.779757	1.02501	0.972878	0.763017	0.101755	13.3359	0.787751	0.725396	0.788111	0.763401	0.968225	0.944294	0.766165	0.0295372	3.85521	0.690925	0.648302	0.732228	0.691129	0.956327	0.950067	0.690646	0.0342659	4.96143
P08648	Integrin alpha-5 OS=Homo sapiens GN=ITGA5 PE=1 SV=2 - [ITA5_HUMAN]							#DIV/0!	#DIV/0!	#DIV/0!	0.968938	0.936332	0.995464	0.964662	0.978765	0.950812	0.966349	0.024209	2.5052	0.920212	0.942372	0.88888	0.948009	1.00008	1.04874	0.924868	0.0268249	2.90041
Q5T985	Inter-alpha-trypsin inhibitor heavy chain H2 OS=Homo sapiens GN=ITIH2 PE=4 SV=1 - [Q5T985_HUMAN]	1.14702	1.07569	1.2335	1.08789	1.00065	0.929927	1.13603	0.072064	6.3435	1.11536	1.09427	1.08936	1.12526	1.00746	0.963847	1.10606	0.0170573	1.54217	1.3621	1.32767	1.28918	1.57266	1.02077	1.08127	1.3879	0.12672	9.13034
C9J1D9	Interleukin-1 receptor accessory protein (Fragment) OS=Homo sapiens GN=IL1RAP PE=2 SV=1 - [C9J1D9_HUMAN]							#DIV/0!	#DIV/0!	#DIV/0!	1.12989	1.09038	1.18907	1.15071	0.955509	0.949519	1.14001	0.0411794	3.61219							#DIV/0!	#DIV/0!	#DIV/0!
P40189	Interleukin-6 receptor subunit beta OS=Homo sapiens GN=IL6ST PE=1 SV=2 - [IL6RB_HUMAN]	1.26819	1.22631	1.40499	1.21463	0.978987	1.01971	1.27853	0.0873861	6.8349	1.29633	1.23406	1.18905	1.2122	1.01553	1.0397	1.23291	0.046101	3.7392	1.27706	1.2251	1.35645	1.33643	0.912967	0.93937	1.29876	0.0595632	4.58616
Q12797-10	Isoform 10 of Aspartyl/asparaginyl beta-hydroxylase OS=Homo sapiens GN=ASPH - [ASPH_HUMAN]	1.89622	1.51423	1.8802	1.50671	1.00854	0.823168	1.69934	0.218207	12.8407							#DIV/0!	#DIV/0!	#DIV/0!							#DIV/0!	#DIV/0!	#DIV/0!
P11362-13	Isoform 13 of Fibroblast growth factor receptor 1 OS=Homo sapiens GN=FGFR1 - [FGFR1_HUMAN]							#DIV/0!	#DIV/0!	#DIV/0!	0.857953	0.839699	0.939556	0.922144	0.918224	0.962988	0.889838	0.0484637	5.44636	0.934785	0.93947	0.96005	0.970581	0.972752	0.995195	0.951221	0.0169411	1.78098
P02751-17	Isoform 17 of Fibronectin OS=Homo sapiens GN=FN1 - [FINC_HUMAN]	1.3667	1.34422	1.26713	1.31028	1.01336	1.02907	1.32208	0.043356	3.27937	1.88478	1.87081	1.80361	1.8307	1.07531	0.981003	1.84748	0.0371545	2.0111	1.55159	1.59655	1.49574	1.61569	1.00396	1.05367	1.5649	0.0533598	3.4098
P08195-2	Isoform 2 of 4F2 cell-surface antigen heavy chain OS=Homo sapiens GN=SLC3A2 - [4F2_HUMAN]	1.08784	1.07243	1.12965	1.03689	0.981384	1.00224	1.0817	0.0384301	3.55274	0.857361	0.908515	0.88471	0.966525	0.967796	1.04983	0.904278	0.046464	5.13825	1.03959	1.11619	1.06815	1.06186	1.04407	1.02707	1.07145	0.0322482	3.00977
Q01813-2	Isoform 2 of 6-phosphofructokinase type C OS=Homo sapiens GN=PFKP - [K6PP_HUMAN]							#DIV/0!	#DIV/0!	#DIV/0!	0.7617	0.758853	0.788617	0.787873	0.971237	0.980245	0.774261	0.0161923	2.09132							#DIV/0!	#DIV/0!	#DIV/0!
P23526-2	Isoform 2 of Adenosylhomocysteinase OS=Homo sapiens GN=AHCY - [SAHH_HUMAN]	1.1752	1.17665	1.11532	1.12061	1.05371	1.03209	1.14695	0.0335381	2.92412	1.04026	1.14543	1.13128	1.1714	0.99779	1.01597	1.12209	0.05703	5.08246	1.05538	1.12661	0.988018	1.06096	1.06715	1.05707	1.05774	0.0566288	5.35375
P55287-2	Isoform 2 of Cadherin-11 OS=Homo sapiens GN=CDH11 - [CAD11_HUMAN]	0.873517	0.862034	0.844589	0.867497	1.00358	1.01448	0.861909	0.0124632	1.44599	0.752873	0.791855	0.796177	0.822192	0.961713	1.05092	0.790774	0.0286	3.61671	0.93413	1.0098	0.862212	0.918875	1.12428	1.07724	0.931254	0.0608215	6.53114
P55283-2	Isoform 2 of Cadherin-4 OS=Homo sapiens GN=CDH4 - [CADH4_HUMAN]	0.91075	0.886925	0.903986	0.872886	1.02171	1.01922	0.893637	0.0170843	1.91177	0.80594	0.887709	0.851472	0.91864	0.972312	1.06664	0.86594	0.0485127	5.60232	1.12134	1.11248	1.06449	1.09309	1.05013	0.999855	1.09785	0.025173	2.29293
O94985-2	Isoform 2 of Calsyntenin-1 OS=Homo sapiens GN=CLSTN1 - [CSTN1_HUMAN]	0.846024	0.820377	0.81143	0.793383	0.988482	0.978353	0.817803	0.0219089	2.679	0.764434	0.83917	0.809469	0.852312	0.952938	1.03949	0.816346	0.0389728	4.77405	0.801881	0.785803	0.74384	0.754533	1.04363	0.993407	0.771514	0.0269605	3.49449
Q9NPF2-2	Isoform 2 of Carbohydrate sulfotransferase 11 OS=Homo sapiens GN=CHST11 - [CHSTB_HUMAN]	0.862695	0.928627	0.963961	0.883389	0.953852	1.01124	0.909668	0.0454763	4.99922							#DIV/0!	#DIV/0!	#DIV/0!	0.730613	0.760916	0.806087	0.844497	0.905503	1.0313	0.785528	0.0500714	6.37423
P16870-2	Isoform 2 of Carboxypeptidase E OS=Homo sapiens GN=CPE - [CBPE_HUMAN]	0.711153	0.709233	0.697821	0.772661	1.02798	1.0264	0.722717	0.0338123	4.67849	0.706999	0.649733	0.635365	0.683682	1.118	1.02223	0.668945	0.0324651	4.85318	0.826906	0.779424	0.80551	0.706818	0.991797	0.936523	0.779664	0.052302	6.70827
Q13740-2	Isoform 2 of CD166 antigen OS=Homo sapiens GN=ALCAM - [CD166_HUMAN]	0.798091	0.72793	0.856907	0.782971	0.938482	0.937784	0.791475	0.0530263	6.69969	0.635603	0.74018	0.73078	0.853058	0.88914	1.09291	0.739905	0.0890055	12.0293	0.726741	0.75282	0.683933	0.708595	1.08075	1.00186	0.718023	0.0290851	4.05072
Q00610-2	Isoform 2 of Clathrin heavy chain 1 OS=Homo sapiens GN=CLTC - [CLH1_HUMAN]	1.51074	1.49972	1.60117	1.6255	0.942368	0.916859	1.55928	0.0633603	4.06343	1.33308	1.27098	1.34345	1.28446	0.999326	0.938084	1.30799	0.0356421	2.72495	1.26384	1.26995	1.25051	1.28157	0.995856	0.95303	1.26647	0.0129326	1.02115
Q9H5V8-2	Isoform 2 of CUB domain-containing protein 1 OS=Homo sapiens GN=CDCP1 - [CDCP1_HUMAN]	0.756351	0.759949	0.837837	0.831699	0.986549	1.05189	0.796459	0.0443309	5.566	1.37896	1.25949	1.0174	1.06536	1.20333	0.898676	1.1803	0.168806	14.3019							#DIV/0!	#DIV/0!	#DIV/0!
Q13619-2	Isoform 2 of Cullin-4A OS=Homo sapiens GN=CUL4A - [CUL4A_HUMAN]	1.5813	1.60325	1.41742	1.44213	1.11565	1.04513	1.51102	0.0947851	6.27291							#DIV/0!	#DIV/0!	#DIV/0!							#DIV/0!	#DIV/0!	#DIV/0!
Q12805-2	Isoform 2 of EGF-containing fibulin-like extracellular matrix protein 1 OS=Homo sapiens GN=EFEMP1 - [FBLN3_HUMAN]	0.872325	0.899429	0.79521	0.822791	1.097	1.06285	0.847439	0.0471085	5.55893	1.27506	1.2871	1.19633	1.21102	1.07173	0.993213	1.24238	0.045355	3.65067							#DIV/0!	#DIV/0!	#DIV/0!
O43854-2	Isoform 2 of EGF-like repeat and discoidin I-like domain-containing protein 3 OS=Homo sapiens GN=EDIL3 - [EDIL3_HUMAN]	0.858528	0.818321	0.898536	0.899098	0.955463	0.932803	0.86862	0.0385388	4.43679	0.845687	0.869621	0.913428	0.909761	0.960554	1.03979	0.884624	0.0326738	3.69352	0.962659	0.888717	1.14288	1.05766	0.943613	0.975685	1.01298	0.110821	10.9401
Q08345-2	Isoform 2 of Epithelial discoidin domain-containing receptor 1 OS=Homo sapiens GN=DDR1 - [DDR1_HUMAN]	0.684725	0.672548	0.671033	0.684534	0.985958	1.11293	0.67821	0.00743883	1.09683							#DIV/0!	#DIV/0!	#DIV/0!							#DIV/0!	#DIV/0!	#DIV/0!
O43556-3	Isoform 2 of Epsilon-sarcoglycan OS=Homo sapiens GN=SGCE - [SGCE_HUMAN]	0.86611	0.823331	0.873956	0.833963	1.03176	0.988862	0.84934	0.0244954	2.88406	0.906397	0.873442	0.916489	0.905889	0.943179	1.05672	0.900554	0.0187228	2.07903	0.985838	0.970468	0.900437	0.988382	1.07605	1.06077	0.961281	0.0413275	4.29921
P19883-2	Isoform 2 of Follistatin OS=Homo sapiens GN=FST - [FST_HUMAN]	0.872851	0.912658	0.905951	0.8929	0.987179	0.980313	0.89609	0.0175306	1.95634	1.0069	1.05937	0.953405	1.01295	1.013	1.03519	1.00816	0.0433786	4.30277	0.864052	0.874976	0.802788	0.878101	1.03672	1.0223	0.854979	0.0353115	4.1301
P07093-2	Isoform 2 of Glia-derived nexin OS=Homo sapiens GN=SERPINE2 - [GDN_HUMAN]	0.959792	0.836532	0.941508	0.86712	1.07383	0.980026	0.901238	0.0588816	6.53341	0.809415	0.853545	0.818773	0.850156	1.04763	0.967769	0.832972	0.0221741	2.66204	0.871565	0.819616	0.891071	0.92313	0.99128	0.933125	0.876345	0.0433848	4.95065
Q4G148-2	Isoform 2 of Glucoside xylosyltransferase 1 OS=Homo sapiens GN=GXYLT1 - [GXLT1_HUMAN]							#DIV/0!	#DIV/0!	#DIV/0!							#DIV/0!	#DIV/0!	#DIV/0!	0.640853	0.640345	0.613367	0.616513	1.04381	0.989446	0.627769	0.0148714	2.36893
P06737-2	Isoform 2 of Glycogen phosphorylase, liver form OS=Homo sapiens GN=PYGL - [PYGL_HUMAN]	1.11591	1.34287	1.34854	1.6285	0.827515	1.14953	1.35895	0.209835	15.441							#DIV/0!	#DIV/0!	#DIV/0!							#DIV/0!	#DIV/0!	#DIV/0!
Q8NBJ4-2	Isoform 2 of Golgi membrane protein 1 OS=Homo sapiens GN=GOLM1 - [GOLM1_HUMAN]	1.17646	1.1002	1.27124	1.16512	0.971367	1.00846	1.17825	0.0705113	5.98439	1.08784	1.12456	1.05334	1.17369	0.984234	1.06747	1.10986	0.0515389	4.64373	1.22939	1.35344	1.10233	1.0622	1.05893	1.02643	1.18684	0.131963	11.1189
Q14393-2	Isoform 2 of Growth arrest-specific protein 6 OS=Homo sapiens GN=GAS6 - [GAS6_HUMAN]	0.755877	0.752282	0.717824	0.724255	1.03754	1.02922	0.737559	0.0193113	2.61826	0.728657	0.75479	0.705713	0.809723	0.96768	1.01921	0.749721	0.0447451	5.96823	0.835774	0.842578	0.820836	0.815465	1.03828	0.987157	0.828664	0.0126444	1.52587
P08107-2	Isoform 2 of Heat shock 70 kDa protein 1A/1B OS=Homo sapiens GN=HSPA1A - [HSP71_HUMAN]	1.39068	1.33365	1.49002	1.40134	0.965211	0.930982	1.40392	0.0646342	4.60383	0.912884	0.888849	0.903581	0.825662	1.01591	0.896562	0.882744	0.03932	4.4543	1.11805	1.2686	1.19526	1.29617	0.976276	1.06751	1.21952	0.0799385	6.55491
Q16270-2	Isoform 2 of Insulin-like growth factor-binding protein 7 OS=Homo sapiens GN=IGFBP7 - [IBP7_HUMAN]	0.684398	0.637371	0.720304	0.737529	0.940332	0.992831	0.694901	0.0442815	6.37236	0.807942	0.888516	0.851901	0.945297	0.923675	1.08093	0.873414	0.0581512	6.65792	0.826287	0.829418	0.737495	0.752969	1.08537	1.04398	0.786543	0.0481345	6.11976
Q08431-2	Isoform 2 of Lactadherin OS=Homo sapiens GN=MFGE8 - [MFGM_HUMAN]	1.0547	1.02454	1.10874	1.10876	0.917926	1.00174	1.07419	0.0417684	3.88838	0.978859	1.06262	1.00007	1.05119	1.00588	1.03415	1.02319	0.04016	3.925	1.20511	1.26766	1.15224	1.25853	1.03906	1.02453	1.22089	0.0534355	4.37678
Q16363-2	Isoform 2 of Laminin subunit alpha-4 OS=Homo sapiens GN=LAMA4 - [LAMA4_HUMAN]							#DIV/0!	#DIV/0!	#DIV/0!							#DIV/0!	#DIV/0!	#DIV/0!	1.33969	1.40052	1.36204	1.43232	0.982652	1.03519	1.38364	0.0410375	2.96591
P38571-2	Isoform 2 of Lysosomal acid lipase/cholesteryl ester hydrolase OS=Homo sapiens GN=LIPA - [LICH_HUMAN]	0.825469	0.769761	0.821304	0.770278	1.01079	0.980906	0.796703	0.0308591	3.87336	0.695119	0.817747	0.794031	0.925957	0.898902	1.06899	0.808214	0.0947733	11.7263	0.960979	1.0627	0.850292	1.00613	1.01751	0.998893	0.970023	0.0900168	9.27986
Q7Z304-2	Isoform 2 of MAM domain-containing protein 2 OS=Homo sapiens GN=MAMDC2 - [MAMC2_HUMAN]							#DIV/0!	#DIV/0!	#DIV/0!	1.55563	1.39378	1.51471	1.36092	1.03273	0.881552	1.45626	0.0936034	6.42764							#DIV/0!	#DIV/0!	#DIV/0!
Q92859-2	Isoform 2 of Neogenin OS=Homo sapiens GN=NEO1 - [NEO1_HUMAN]							#DIV/0!	#DIV/0!	#DIV/0!							#DIV/0!	#DIV/0!	#DIV/0!	1.01394	0.946048	1.02821	0.965058	0.98517	0.923932	0.988314	0.0390541	3.95159
Q8N2Q7-2	Isoform 2 of Neuroligin-1 OS=Homo sapiens GN=NLGN1 - [NLGN1_HUMAN]							#DIV/0!	#DIV/0!	#DIV/0!							#DIV/0!	#DIV/0!	#DIV/0!	0.709711	0.687468	0.870001	0.847729	0.951776	0.959197	0.778727	0.0934231	11.9969
Q99650-2	Isoform 2 of Oncostatin-M-specific receptor subunit beta OS=Homo sapiens GN=OSMR - [OSMR_HUMAN]	1.20291	1.20255	1.2377	1.24167	0.940221	0.995905	1.22121	0.021397	1.75212	1.179	1.13273	1.22144	1.15959	0.967339	0.95209	1.17319	0.0373422	3.18297	1.13357	1.12594	1.19736	1.30804	0.964906	0.975649	1.19123	0.0841994	7.0683
P25788-2	Isoform 2 of Proteasome subunit alpha type-3 OS=Homo sapiens GN=PSMA3 - [PSA3_HUMAN]							#DIV/0!	#DIV/0!	#DIV/0!	1.34534	1.27519	1.19139	1.13243	1.1355	0.933796	1.23609	0.0934672	7.56155	1.1846	1.21187	1.31363	1.36932	0.89478	1.04931	1.26986	0.0864847	6.81059
Q8WUJ3-2	Isoform 2 of Protein KIAA1199 OS=Homo sapiens GN=KIAA1199 - [K1199_HUMAN]							#DIV/0!	#DIV/0!	#DIV/0!	1.4356	1.36248	1.65289	1.5731	0.873367	0.933805	1.50602	0.131193	8.71125	1.20585	1.26516	1.21391	1.28117	0.992406	1.03893	1.24152	0.0372607	3.00121
Q9Y5G3-2	Isoform 2 of Protocadherin gamma-B1 OS=Homo sapiens GN=PCDHGB1 - [PCDGD_HUMAN]							#DIV/0!	#DIV/0!	#DIV/0!							#DIV/0!	#DIV/0!	#DIV/0!	0.79854	0.774662	0.764183	0.745727	1.04396	0.960622	0.770778	0.0220368	2.85903
P10586-2	Isoform 2 of Receptor-type tyrosine-protein phosphatase F OS=Homo sapiens GN=PTPRF - [PTPRF_HUMAN]	1.50878	1.42127	1.41048	1.44806	1.01757	0.997394	1.44715	0.0440182	3.04172	1.04405	1.0683	1.04958	1.10403	1.0055	1.00703	1.06649	0.0270946	2.54054	1.15221	1.21098	1.13338	1.17202	1.02976	1.01239	1.16715	0.0332069	2.84513
P23470-2	Isoform 2 of Receptor-type tyrosine-protein phosphatase gamma OS=Homo sapiens GN=PTPRG - [PTPRG_HUMAN]	1.01336	0.9478	1.04113	0.928641	1.00909	0.946903	0.982735	0.0532135	5.41484	0.930565	0.947905	0.927104	0.915846	1.00931	0.935525	0.930355	0.0132806	1.42748	0.986729	0.985578	0.880118	0.912054	1.08598	0.934848	0.94112	0.0536124	5.69666
Q13332-6	Isoform 2 of Receptor-type tyrosine-protein phosphatase S OS=Homo sapiens GN=PTPRS - [PTPRS_HUMAN]							#DIV/0!	#DIV/0!	#DIV/0!	0.805022	0.788115	0.766867	0.752866	1.05346	0.963258	0.778217	0.0230071	2.95638	0.817945	0.738184	0.886462	0.855918	0.970819	0.996714	0.824627	0.0640826	7.7711
Q8WZ75-2	Isoform 2 of Roundabout homolog 4 OS=Homo sapiens GN=ROBO4 - [ROBO4_HUMAN]	0.859979	0.858142	0.852512	0.853672	1.00878	1.02862	0.856076	0.00355825	0.415646	0.822069	0.793022	0.803305	0.777094	1.02166	0.949156	0.798872	0.0188525	2.35989	0.957288	0.904263	0.967831	0.853325	1.01594	0.867901	0.920677	0.0528193	5.73701
Q6UXD5-2	Isoform 2 of Seizure 6-like protein 2 OS=Homo sapiens GN=SEZ6L2 - [SE6L2_HUMAN]	1.1518	1.07647	1.23218	1.15564	0.934787	0.96341	1.15402	0.0635864	5.50998	1.39833	1.37064	1.35483	1.33737	1.08554	1.01028	1.36529	0.0258768	1.89533	1.23281	1.27019	1.25032	1.2436	0.993743	1.0389	1.24923	0.0157247	1.25876
Q9NPR2-2	Isoform 2 of Semaphorin-4B OS=Homo sapiens GN=SEMA4B - [SEM4B_HUMAN]	0.799396	0.744324	0.808062	0.790187	0.946298	1.01418	0.785492	0.0283993	3.61548	0.602424	0.61191	0.594998	0.606062	1.03483	1.02245	0.603849	0.00707682	1.17195	0.763899	0.840992	0.811237	0.804825	1.03434	0.986581	0.805238	0.0317459	3.94243
P31431-2	Isoform 2 of Syndecan-4 OS=Homo sapiens GN=SDC4 - [SDC4_HUMAN]	5.62423	4.43008	5.14826	4.07198	1.09248	0.998423	4.81864	0.699071	14.5077							#DIV/0!	#DIV/0!	#DIV/0!							#DIV/0!	#DIV/0!	#DIV/0!
O14787-2	Isoform 2 of Transportin-2 OS=Homo sapiens GN=TNPO2 - [TNPO2_HUMAN]							#DIV/0!	#DIV/0!	#DIV/0!	0.629548	0.704084	0.595702	0.668099	1.06269	1.10041	0.649358	0.0469665	7.23275							#DIV/0!	#DIV/0!	#DIV/0!
O95150-2	Isoform 2 of Tumor necrosis factor ligand superfamily member 15 OS=Homo sapiens GN=TNFSF15 - [TNF15_HUMAN]	0.399016	0.387335	0.39182	0.381683	1.01839	1.02082	0.389964	0.00732298	1.87786	0.705426	0.695985	0.682463	0.675218	1.05252	0.961496	0.689773	0.0135264	1.961	0.606534	0.56428	0.688075	0.643935	0.901333	0.972288	0.625706	0.0527979	8.43813
Q9NY97-2	Isoform 2 of UDP-GlcNAc:betaGal beta-1,3-N-acetylglucosaminyltransferase 2 OS=Homo sapiens GN=B3GNT2 - [B3GN2_HUMAN]	0.739952	0.734972	0.696351	0.679138	1.03175	0.98272	0.712603	0.029622	4.15687	0.827661	0.877158	0.885862	0.894665	0.935429	0.990921	0.871336	0.0299815	3.44087	0.839345	0.796154	0.882264	0.779355	0.93794	0.935696	0.824279	0.0461826	5.60279
P10155-3	Isoform 3 of 60 kDa SS-A/Ro ribonucleoprotein OS=Homo sapiens GN=TROVE2 - [RO60_HUMAN]	1.33387	1.20217	1.41118	1.2763	0.945239	0.929042	1.30588	0.0885107	6.77785							#DIV/0!	#DIV/0!	#DIV/0!							#DIV/0!	#DIV/0!	#DIV/0!
O75882-3	Isoform 3 of Attractin OS=Homo sapiens GN=ATRN - [ATRN_HUMAN]							#DIV/0!	#DIV/0!	#DIV/0!	1.61977	1.4263	2.00743	1.7726	0.811376	0.866396	1.70652	0.245603	14.392	1.11907	1.1456	1.0657	1.07829	1.14503	1.03548	1.10217	0.0368421	3.3427
P10909-3	Isoform 3 of Clusterin OS=Homo sapiens GN=CLU - [CLUS_HUMAN]	0.778578	0.84164	0.634435	0.830567	1.06077	1.07631	0.771305	0.0952982	12.3554	1.16092	1.1438	1.11512	1.14487	1.00671	1.04407	1.14117	0.0190542	1.6697	1.10703	1.23792	1.27664	1.21189	0.981422	1.10731	1.20837	0.0726076	6.00874
Q7Z4H8-3	Isoform 3 of KDEL motif-containing protein 2 OS=Homo sapiens GN=KDELC2 - [KDEL2_HUMAN]	2.65503	1.79302	2.84612	1.9288	0.932885	0.696143	2.30574	0.522487	22.6602							#DIV/0!	#DIV/0!	#DIV/0!							#DIV/0!	#DIV/0!	#DIV/0!
O95490-3	Isoform 3 of Latrophilin-2 OS=Homo sapiens GN=LPHN2 - [LPHN2_HUMAN]							#DIV/0!	#DIV/0!	#DIV/0!	0.461482	0.44471	0.544031	0.525729	0.852979	0.948162	0.493988	0.0482938	9.7763							#DIV/0!	#DIV/0!	#DIV/0!
P01130-3	Isoform 3 of Low-density lipoprotein receptor OS=Homo sapiens GN=LDLR - [LDLR_HUMAN]	0.979542	0.967949	1.0483	0.99097	0.973686	1.01829	0.99669	0.0356668	3.57853	1.01245	1.04911	1.01094	1.08941	1	1.01943	1.04047	0.0370886	3.56459	0.977633	0.976656	0.922928	0.95715	1.02893	1.02826	0.958592	0.0255789	2.66838
O00339-3	Isoform 3 of Matrilin-2 OS=Homo sapiens GN=MATN2 - [MATN2_HUMAN]							#DIV/0!	#DIV/0!	#DIV/0!							#DIV/0!	#DIV/0!	#DIV/0!	1.17419	1.16582	1.4002	1.24567	0.850669	0.9441	1.24647	0.108567	8.70995
Q9HB63-3	Isoform 3 of Netrin-4 OS=Homo sapiens GN=NTN4 - [NET4_HUMAN]							#DIV/0!	#DIV/0!	#DIV/0!	1.24685	1.28492	1.30817	1.3519	0.958421	1.01397	1.29796	0.0439554	3.3865	1.31422	1.38848	1.27756	1.35775	1.02771	1.04619	1.3345	0.0486791	3.64774
P32004-3	Isoform 3 of Neural cell adhesion molecule L1 OS=Homo sapiens GN=L1CAM - [L1CAM_HUMAN]	0.847597	0.70776	0.926679	0.712203	1.03538	1.01694	0.79856	0.107271	13.4331	1.34819	1.30752	1.24908	1.14252	0.974386	1.04276	1.26183	0.0893359	7.07989	0.699257	0.735145	0.653318	0.702588	0.987726	1.03728	0.697577	0.0336559	4.82469
P22392-2	Isoform 3 of Nucleoside diphosphate kinase B OS=Homo sapiens GN=NME2 - [NDKB_HUMAN]	1.21558	1.15633	1.04917	1.01919	1.06312	0.997863	1.11007	0.0917232	8.26285	0.910022	0.944495	1	1.03312	0.915081	1.02615	0.971909	0.0551281	5.67215	1.04527	1.16529	1.01763	1.12251	1.05889	1.08585	1.08767	0.0681715	6.26765
P55058-3	Isoform 3 of Phospholipid transfer protein OS=Homo sapiens GN=PLTP - [PLTP_HUMAN]	0.709381	0.811622	0.661195	0.759142	1.0729	1.17939	0.735335	0.0646962	8.7982							#DIV/0!	#DIV/0!	#DIV/0!	0.912996	1.00441	0.905739	1.01071	1.0268	1.04736	0.958465	0.056828	5.92907
P28074-3	Isoform 3 of Proteasome subunit beta type-5 OS=Homo sapiens GN=PSMB5 - [PSB5_HUMAN]							#DIV/0!	#DIV/0!	#DIV/0!	1.51912	1.25805	1.24768	1.3183	1.0562	0.926906	1.33579	0.126126	9.44208	1.22322	1.15989	1.30851	1.24812	0.93392	0.938965	1.23493	0.061528	4.98229
Q13813-3	Isoform 3 of Spectrin alpha chain, non-erythrocytic 1 OS=Homo sapiens GN=SPTAN1 - [SPTN1_HUMAN]							#DIV/0!	#DIV/0!	#DIV/0!							#DIV/0!	#DIV/0!	#DIV/0!	1.50026	1.60357	1.41913	1.52584	1.05616	1.05842	1.5122	0.0760239	5.02737
Q92973-3	Isoform 3 of Transportin-1 OS=Homo sapiens GN=TNPO1 - [TNPO1_HUMAN]	1.02399	0.926286	1.01679	0.927976	1.01053	0.929188	0.97376	0.0539269	5.53801	0.939259	0.89658	0.931113	0.891297	1.01436	0.939214	0.914562	0.024142	2.63973							#DIV/0!	#DIV/0!	#DIV/0!
Q9GZM7-3	Isoform 3 of Tubulointerstitial nephritis antigen-like OS=Homo sapiens GN=TINAGL1 - [TINAL_HUMAN]	0.883812	0.988264	1.03356	1.00853	1.07924	1.06781	0.978542	0.0658151	6.72583	0.761877	0.775084	0.730675	0.784274	0.963988	1.03984	0.762978	0.0234147	3.06886	0.913067	0.933784	0.904496	0.932658	1.03612	1.01505	0.921001	0.0145446	1.57922
Q7Z3V4-3	Isoform 3 of Ubiquitin-protein ligase E3B OS=Homo sapiens GN=UBE3B - [UBE3B_HUMAN]	0.761392	0.679842	0.779154	0.698141	0.977226	0.920415	0.729632	0.0480689	6.5881							#DIV/0!	#DIV/0!	#DIV/0!							#DIV/0!	#DIV/0!	#DIV/0!
Q99715-4	Isoform 4 of Collagen alpha-1(XII) chain OS=Homo sapiens GN=COL12A1 - [COCA1_HUMAN]							#DIV/0!	#DIV/0!	#DIV/0!							#DIV/0!	#DIV/0!	#DIV/0!	1.64416	2.40552	1.41628	2.0844	1.15979	1.44878	1.88759	0.442863	23.4618
P00533-4	Isoform 4 of Epidermal growth factor receptor OS=Homo sapiens GN=EGFR - [EGFR_HUMAN]	1.32216	1.32401	1.43706	1.30857	1.00064	0.949578	1.34795	0.0598017	4.43649	1.09523	1.08866	1.13839	1.19951	0.982883	0.977104	1.13045	0.0510563	4.51646	1.20005	1.25946	1.19519	1.34573	0.98256	1.03926	1.25011	0.0701265	5.60964
P54803-4	Isoform 4 of Galactocerebrosidase OS=Homo sapiens GN=GALC - [GALC_HUMAN]	0.992129	0.913923	0.977258	0.935569	1.03293	0.981565	0.95472	0.0362333	3.79518	0.754947	0.724684	0.813632	0.783206	0.933031	1.02003	0.769117	0.0381014	4.95392	0.882265	0.905368	0.955397	0.962041	1.00366	0.977786	0.926268	0.0387354	4.18188
Q09028-4	Isoform 4 of Histone-binding protein RBBP4 OS=Homo sapiens GN=RBBP4 - [RBBP4_HUMAN]	1.03423	1.19932	0.978445	1.13861	1.05704	1.19537	1.08765	0.0997425	9.17047							#DIV/0!	#DIV/0!	#DIV/0!	1.16476	1.14066	1.17213	1.15469	0.992758	0.96975	1.15806	0.0136229	1.17636
P19021-4	Isoform 4 of Peptidyl-glycine alpha-amidating monooxygenase OS=Homo sapiens GN=PAM - [AMD_HUMAN]	0.851624	0.822444	0.779848	0.781518	1.0729	1.00912	0.808858	0.0346534	4.28424	0.722252	0.831772	0.728377	0.834045	0.988759	1.01231	0.779111	0.0621767	7.98046	0.739776	0.769868	0.793096	0.775483	1.00353	0.972752	0.769556	0.0221828	2.88255
P78539-4	Isoform 4 of Sushi repeat-containing protein SRPX OS=Homo sapiens GN=SRPX - [SRPX_HUMAN]	0.879724	0.819613	0.882014	0.824626	0.997428	0.960386	0.851494	0.0339937	3.99224							#DIV/0!	#DIV/0!	#DIV/0!	1.05267	1.20344	0.953004	1.09596	1.01734	1.10555	1.07627	0.103782	9.64272
Q13308-5	Isoform 5 of Inactive tyrosine-protein kinase 7 OS=Homo sapiens GN=PTK7 - [PTK7_HUMAN]	0.886502	0.847525	0.909777	0.876258	0.990047	0.999345	0.880016	0.0258041	2.93223	0.763996	0.824864	0.792576	0.853884	0.959073	1.05565	0.80883	0.0389925	4.82085	0.876727	0.89514	0.864408	0.907457	0.984347	1.01774	0.885933	0.0191146	2.15757
O00468-6	Isoform 6 of Agrin OS=Homo sapiens GN=AGRN - [AGRIN_HUMAN]	2.6448	2.3482	2.55543	2.32113	1.01157	0.894664	2.46739	0.157927	6.40056	1.46341	1.50902	1.4013	1.47336	1.05136	0.988491	1.46177	0.0448216	3.06625	1.64397	1.63216	1.58135	1.5306	1.00736	1.01715	1.59702	0.0519477	3.25279
Q9Y6N7-6	Isoform 6 of Roundabout homolog 1 OS=Homo sapiens GN=ROBO1 - [ROBO1_HUMAN]	0.819158	0.882745	0.84907	0.820455	1.08542	0.992602	0.842857	0.0299622	3.55484	0.987535	0.927514	0.906435	0.971168	1.02858	0.976296	0.948163	0.0376255	3.96825	0.824236	0.797709	0.849585	0.813858	0.965914	0.934356	0.821347	0.0217605	2.64937
Q15149-7	Isoform 7 of Plectin OS=Homo sapiens GN=PLEC - [PLEC_HUMAN]	1.418	1.25075	1.43561	1.27072	0.987759	1.01263	1.34377	0.0964963	7.18101	0.933302	0.854372	0.963298	0.868503	0.974247	0.88032	0.904869	0.0519448	5.74059	1.17143	1.07821	1.21805	1.16661	0.93104	0.942822	1.15858	0.0583822	5.03913
Q14680-8	Isoform 8 of Maternal embryonic leucine zipper kinase OS=Homo sapiens GN=MELK - [MELK_HUMAN]	0.809461	0.768612	0.873342	0.832175	0.926877	0.978801	0.820898	0.0437502	5.32956							#DIV/0!	#DIV/0!	#DIV/0!							#DIV/0!	#DIV/0!	#DIV/0!
Q02297-8	Isoform 8 of Pro-neuregulin-1, membrane-bound isoform OS=Homo sapiens GN=NRG1 - [NRG1_HUMAN]	0.605997	0.5591	0.743023	0.687924	0.826204	0.951048	0.649011	0.0822325	12.6704	0.985267	1.11684	1.0377	1.15334	0.940531	1.12366	1.07329	0.0759811	7.07928	0.718486	0.762655	0.693502	0.740499	1.05492	1.02612	0.728786	0.029639	4.06691
Q92692-2	Isoform Alpha of Poliovirus receptor-related protein 2 OS=Homo sapiens GN=PVRL2 - [PVRL2_HUMAN]	0.867639	0.953896	0.778644	0.859053	1.11432	1.1333	0.864808	0.0716522	8.28533							#DIV/0!	#DIV/0!	#DIV/0!	0.844753	0.762795	0.871664	0.791761	0.968199	0.894159	0.817743	0.0494347	6.04527
O60462-4	Isoform B0 of Neuropilin-2 OS=Homo sapiens GN=NRP2 - [NRP2_HUMAN]	0.888387	0.936874	0.966299	1.02261	0.980773	1.0463	0.953543	0.0561428	5.88781	0.366506	0.342498	0.397054	0.372085	0.928196	0.986727	0.369536	0.0223903	6.05904	0.418737	0.398625	0.505452	0.484027	0.895406	0.954319	0.45171	0.0511134	11.3155
P05556-2	Isoform Beta-1B of Integrin beta-1 OS=Homo sapiens GN=ITGB1 - [ITB1_HUMAN]							#DIV/0!	#DIV/0!	#DIV/0!	0.684161	0.662321	0.674456	0.654757	1.06351	1.00558	0.668924	0.0130012	1.9436	0.715473	0.713914	0.774644	0.777434	0.942432	0.976266	0.745366	0.0354417	4.75493
P15151-3	Isoform Gamma of Poliovirus receptor OS=Homo sapiens GN=PVR - [PVR_HUMAN]	1.13247	1.03195	1.14354	1.04841	0.985733	0.919989	1.08909	0.0570574	5.23898	0.908899	0.946047	0.956361	0.987965	0.949916	1.03912	0.949818	0.0325911	3.4313	1.09793	1.07648	1.09254	1.08942	0.960061	0.995587	1.08909	0.00911455	0.836893
P05067-7	Isoform L-APP733 of Amyloid beta A4 protein OS=Homo sapiens GN=APP - [A4_HUMAN]	0.716596	0.663668	0.766334	0.732253	0.96596	0.983274	0.719713	0.0427457	5.93928	0.768975	0.807984	0.768226	0.851311	0.95074	1.06669	0.799124	0.0394364	4.93495	0.71147	0.715682	0.687835	0.711831	1.05285	1.02069	0.706704	0.0127232	1.80036
P14618-2	Isoform M1 of Pyruvate kinase isozymes M1/M2 OS=Homo sapiens GN=PKM - [KPYM_HUMAN]							#DIV/0!	#DIV/0!	#DIV/0!							#DIV/0!	#DIV/0!	#DIV/0!	1.02133	1.06621	1.00955	1.06016	1.0107	1.03375	1.03931	0.0280947	2.70321
P15291-2	Isoform Short of Beta-1,4-galactosyltransferase 1 OS=Homo sapiens GN=B4GALT1 - [B4GT1_HUMAN]	0.859819	0.666341	0.914296	0.861661	0.944514	0.95419	0.825529	0.10909	13.2146	0.518502	0.524121	0.772648	0.58118	0.909378	0.837375	0.599113	0.119105	19.8802	0.766027	0.667779	0.77056	0.87132	0.864994	0.991139	0.768921	0.083119	10.8098
P30530-2	Isoform Short of Tyrosine-protein kinase receptor UFO OS=Homo sapiens GN=AXL - [UFO_HUMAN]	1.07201	0.995655	1.11018	1.02848	0.950271	0.965778	1.05158	0.0500414	4.75869	1.01791	1.10258	1.04769	1.16484	0.995555	1.06427	1.08325	0.0647179	5.9744	0.979328	1.02327	0.959537	0.992309	1.06774	1.07654	0.988612	0.0267498	2.70579
P98155-2	Isoform Short of Very low-density lipoprotein receptor OS=Homo sapiens GN=VLDLR - [VLDLR_HUMAN]							#DIV/0!	#DIV/0!	#DIV/0!							#DIV/0!	#DIV/0!	#DIV/0!	0.632981	0.479064	0.635508	0.483829	0.99507	0.749446	0.557846	0.0882454	15.819
J3KR24	Isoleucine--tRNA ligase, cytoplasmic OS=Homo sapiens GN=IARS PE=2 SV=1 - [J3KR24_HUMAN]	1.19669	1.08819	1.09803	1.00198	1.08988	0.937362	1.09622	0.0796738	7.26804							#DIV/0!	#DIV/0!	#DIV/0!							#DIV/0!	#DIV/0!	#DIV/0!
P13645	Keratin, type I cytoskeletal 10 OS=Homo sapiens GN=KRT10 PE=1 SV=6 - [K1C10_HUMAN]	2.58971	2.14222	2.80501	2.33876	0.93034	0.846651	2.46892	0.289381	11.7209	1.19033	1.26921	1.19564	1.34659	0.972044	1.0613	1.25044	0.0735133	5.87899	1.28693	1.32752	1.15825	1.27478	1.05024	1.06256	1.26187	0.0726644	5.75847
P02533	Keratin, type I cytoskeletal 14 OS=Homo sapiens GN=KRT14 PE=1 SV=4 - [K1C14_HUMAN]	1.83269	1.59437	1.48789	1.4475	1.07407	0.939594	1.59061	0.172868	10.868	1.62845	1.50215	1.45921	1.34126	1.10163	0.980987	1.48277	0.118574	7.99681	0.851469	0.89928	0.935276	0.89125	0.936936	0.983943	0.894319	0.0343882	3.84518
P08779	Keratin, type I cytoskeletal 16 OS=Homo sapiens GN=KRT16 PE=1 SV=4 - [K1C16_HUMAN]	1.78825	1.67399	1.55141	1.52367	1.07219	0.957709	1.63433	0.121638	7.44265	1.87888	1.90945	1.83159	1.76858	0.916177	0.99993	1.84713	0.0613787	3.32293	0.72075	0.62336	0.662831	0.601672	1.00964	0.950695	0.652153	0.0522715	8.01522
P35527	Keratin, type I cytoskeletal 9 OS=Homo sapiens GN=KRT9 PE=1 SV=3 - [K1C9_HUMAN]	1.48463	1.37914	1.51347	1.44563	1.01132	0.969508	1.45572	0.0581278	3.99307	1.37759	1.47897	1.44036	1.51397	0.989533	1.04461	1.45272	0.0584209	4.02147	1.2261	1.2664	1.21775	1.24642	1.02968	1.05071	1.23917	0.0217847	1.75802
P04264	Keratin, type II cytoskeletal 1 OS=Homo sapiens GN=KRT1 PE=1 SV=6 - [K2C1_HUMAN]	1.85941	1.65017	1.94514	1.71964	0.937251	0.89795	1.79359	0.133336	7.43404	1.24316	1.3244	1.24633	1.34279	0.99822	1.03975	1.28917	0.0518611	4.02283	1.20487	1.26308	1.12538	1.21103	1.02335	1.05375	1.20109	0.056827	4.73129
P35908	Keratin, type II cytoskeletal 2 epidermal OS=Homo sapiens GN=KRT2 PE=1 SV=2 - [K22E_HUMAN]	2.49566	2.05178	2.45704	2.25914	0.964504	0.857712	2.31591	0.204301	8.82166	1.18224	1.30977	1.21775	1.35039	0.99297	1.05367	1.26504	0.0782645	6.18673	1.37597	1.47992	1.22307	1.40929	1.08957	1.13364	1.37206	0.108371	7.89843
P13647	Keratin, type II cytoskeletal 5 OS=Homo sapiens GN=KRT5 PE=1 SV=3 - [K2C5_HUMAN]	1.78246	1.67689	1.68494	1.64374	1.02376	0.943101	1.69701	0.0596925	3.51751	1.48228	1.56825	1.41097	1.51173	1.13301	1.02655	1.49331	0.0654627	4.38374	1.20492	1.09906	1.16509	1.09917	0.996432	0.961182	1.14206	0.0521878	4.56963
P04259	Keratin, type II cytoskeletal 6B OS=Homo sapiens GN=KRT6B PE=1 SV=5 - [K2C6B_HUMAN]	2.59466	2.71463	2.38655	2.10159	1.05049	1.01872	2.44936	0.268557	10.9644	2.05838	1.91175	1.80878	1.68465	1.14432	0.913834	1.86589	0.158394	8.48891	0.559939	0.502277	0.634268	0.572325	0.914087	0.898749	0.567202	0.0541356	9.54432
Q5T749	Keratinocyte proline-rich protein OS=Homo sapiens GN=KPRP PE=1 SV=1 - [KPRP_HUMAN]	1.09312	1.21674	1.34393	1.50117	0.87419	1.01064	1.28874	0.174759	13.5605	1.24195	1.35241	1.14327	1.24845	1.09235	1.07144	1.24652	0.0854366	6.85401							#DIV/0!	#DIV/0!	#DIV/0!
O15230	Laminin subunit alpha-5 OS=Homo sapiens GN=LAMA5 PE=1 SV=8 - [LAMA5_HUMAN]	1.07869	1.10373	1.1299	1.1051	1.0028	0.982534	1.10436	0.0209161	1.89397	0.971329	1.02131	1.02569	0.998004	1.01663	0.996719	1.00409	0.0249916	2.48899	0.893258	0.912411	0.840251	0.830082	1.0611	1.00839	0.869001	0.0400584	4.60971
E7EPA6	Laminin subunit beta-1 OS=Homo sapiens GN=LAMB1 PE=2 SV=1 - [E7EPA6_HUMAN]							#DIV/0!	#DIV/0!	#DIV/0!							#DIV/0!	#DIV/0!	#DIV/0!	1.00275	1.06108	1.04671	1.12487	0.966671	1.04637	1.05885	0.0505261	4.77177
P55268	Laminin subunit beta-2 OS=Homo sapiens GN=LAMB2 PE=1 SV=2 - [LAMB2_HUMAN]	1.08293	1.12622	1.03639	1.17668	0.960494	1.07458	1.10555	0.0599483	5.42247	1.31423	1.35934	1.30804	1.24604	1.05897	0.978877	1.30691	0.0465771	3.56391	1.10201	1.09239	1.13544	1.10109	1.00541	0.981583	1.10773	0.018971	1.7126
P11047	Laminin subunit gamma-1 OS=Homo sapiens GN=LAMC1 PE=1 SV=3 - [LAMC1_HUMAN]	1.03932	0.979767	1.07004	0.991063	0.998583	1.00013	1.02005	0.042162	4.13334	1.58379	1.56665	1.42865	1.42669	1.08175	1.01411	1.50144	0.0854767	5.69297	1.13395	1.13981	1.13799	1.18653	0.992899	1.02811	1.14957	0.0247615	2.15398
Q99538	Legumain OS=Homo sapiens GN=LGMN PE=1 SV=1 - [LGMN_HUMAN]	0.556707	0.571172	0.502831	0.56504	1.00985	1.05549	0.548938	0.031304	5.70266	0.732641	0.790833	0.747477	0.77888	0.999496	1.03783	0.762458	0.0270078	3.54221	0.700679	0.689723	0.751353	0.666433	1.02155	0.983201	0.702047	0.0358385	5.10486
O43155	Leucine-rich repeat transmembrane protein FLRT2 OS=Homo sapiens GN=FLRT2 PE=1 SV=1 - [FLRT2_HUMAN]	0.922695	0.971098	0.945711	1.05744	0.923394	0.928461	0.974237	0.0588874	6.04446	1.21039	1.3165	1.11969	1.23111	1.06954	1.03548	1.21942	0.0808078	6.62673	0.978452	0.802518	1.06885	0.943272	0.899492	0.87669	0.948274	0.110634	11.6669
B4DKL4	Lipolysis-stimulated lipoprotein receptor OS=Homo sapiens GN=LSR PE=2 SV=1 - [B4DKL4_HUMAN]	1.29248	1.35539	1.12812	1.19831	1.10275	1.09114	1.24357	0.100453	8.07775	1.02935	0.972265	0.980944	0.929145	1.05518	0.92936	0.977925	0.0410884	4.20159							#DIV/0!	#DIV/0!	#DIV/0!
P00338	L-lactate dehydrogenase A chain OS=Homo sapiens GN=LDHA PE=1 SV=2 - [LDHA_HUMAN]	1.57007	1.48101	1.41504	1.46545	1.05598	1.0142	1.48289	0.0645784	4.3549	1.23785	1.26506	1.26167	1.3065	0.976977	0.974336	1.26777	0.0285185	2.2495	1.35244	1.38407	1.37261	1.41391	1.01877	0.972699	1.38076	0.0256812	1.85994
P07195	L-lactate dehydrogenase B chain OS=Homo sapiens GN=LDHB PE=1 SV=2 - [LDHB_HUMAN]	1.5877	1.42723	1.44466	1.38558	1.09267	0.923745	1.46129	0.0878434	6.01135	1.36721	1.32834	1.38831	1.30601	0.999553	1.01109	1.34747	0.0371583	2.75764	1.28073	1.43973	1.24019	1.32393	1.06801	0.991325	1.32115	0.0861324	6.51952
O75197	Low-density lipoprotein receptor-related protein 5 OS=Homo sapiens GN=LRP5 PE=1 SV=2 - [LRP5_HUMAN]							#DIV/0!	#DIV/0!	#DIV/0!							#DIV/0!	#DIV/0!	#DIV/0!	0.795383	0.705293	0.83649	0.746141	0.949948	0.878072	0.770827	0.0572093	7.42181
H0YGW5	Low-density lipoprotein receptor-related protein 6 (Fragment) OS=Homo sapiens GN=LRP6 PE=4 SV=1 - [H0YGW5_HUMAN]							#DIV/0!	#DIV/0!	#DIV/0!							#DIV/0!	#DIV/0!	#DIV/0!	1.14995	1.27537	1.10439	1.17689	1.03757	1.02462	1.17665	0.0722943	6.14407
P51884	Lumican OS=Homo sapiens GN=LUM PE=1 SV=2 - [LUM_HUMAN]	0.804357	0.808988	0.658888	0.739814	1.1078	1.14252	0.753012	0.0702452	9.32857							#DIV/0!	#DIV/0!	#DIV/0!	0.846575	0.770928	0.833493	0.763514	1.01472	0.901748	0.803628	0.0424842	5.28656
Q15046	Lysine--tRNA ligase OS=Homo sapiens GN=KARS PE=1 SV=3 - [SYK_HUMAN]							#DIV/0!	#DIV/0!	#DIV/0!							#DIV/0!	#DIV/0!	#DIV/0!	1.25511	1.42755	1.34874	1.54315	0.929686	1.12629	1.39364	0.122078	8.75969
P10253	Lysosomal alpha-glucosidase OS=Homo sapiens GN=GAA PE=1 SV=4 - [LYAG_HUMAN]							#DIV/0!	#DIV/0!	#DIV/0!							#DIV/0!	#DIV/0!	#DIV/0!	1.12314	1.23514	1.12863	1.1658	1.02046	1.05489	1.16318	0.0515831	4.43467
O00754	Lysosomal alpha-mannosidase OS=Homo sapiens GN=MAN2B1 PE=1 SV=3 - [MA2B1_HUMAN]	0.890676	0.874176	0.913078	0.889243	0.986641	0.996227	0.891793	0.0160332	1.79786	0.918704	0.935486	0.942817	0.955365	0.990316	0.981348	0.938093	0.0153118	1.63223	1.00863	1.00544	0.990704	1.0423	0.986023	0.992856	1.01177	0.0218	2.15464
P10619	Lysosomal protective protein OS=Homo sapiens GN=CTSA PE=1 SV=2 - [PPGB_HUMAN]	0.739746	0.71851	0.748128	0.738388	1.00751	1.01893	0.736193	0.012551	1.70485	0.874159	0.92462	0.92931	0.999492	0.965376	1.00728	0.931895	0.0515186	5.52837	0.863626	0.821955	0.866711	0.842457	1.00616	0.993217	0.848687	0.0208284	2.45419
P42785	Lysosomal Pro-X carboxypeptidase OS=Homo sapiens GN=PRCP PE=1 SV=1 - [PCP_HUMAN]	0.613034	0.620114	0.617285	0.572627	1.00588	1.01347	0.605765	0.0222829	3.67847	0.720764	0.746887	0.759325	0.765755	0.975954	0.98948	0.748183	0.0198862	2.65793	0.83416	0.803507	0.849505	0.808003	1.00242	0.963796	0.823794	0.0218284	2.64974
Q9UMR5	Lysosomal thioesterase PPT2 OS=Homo sapiens GN=PPT2 PE=1 SV=4 - [PPT2_HUMAN]	1.2013	1.13407	1.22972	1.11147	0.979975	0.963728	1.16914	0.0555579	4.75203	1.11836	1.15671	1.24218	1.18436	0.905324	0.963493	1.1754	0.0520987	4.43241							#DIV/0!	#DIV/0!	#DIV/0!
P11279	Lysosome-associated membrane glycoprotein 1 OS=Homo sapiens GN=LAMP1 PE=1 SV=3 - [LAMP1_HUMAN]	1.57952	1.50836	1.47001	1.37255	0.998393	0.984378	1.48261	0.0862673	5.81861							#DIV/0!	#DIV/0!	#DIV/0!	1.3178	1.44416	1.46689	1.61707	0.897505	1.08518	1.46148	0.122722	8.39714
B4E2S7	Lysosome-associated membrane glycoprotein 2 OS=Homo sapiens GN=LAMP2 PE=2 SV=1 - [B4E2S7_HUMAN]							#DIV/0!	#DIV/0!	#DIV/0!	1.04997	1.31097	1.22679	1.53604	0.860627	1.2285	1.28094	0.201872	15.7596							#DIV/0!	#DIV/0!	#DIV/0!
H0YAR1	Lysyl oxidase homolog 2 (Fragment) OS=Homo sapiens GN=LOXL2 PE=4 SV=1 - [H0YAR1_HUMAN]							#DIV/0!	#DIV/0!	#DIV/0!							#DIV/0!	#DIV/0!	#DIV/0!	1.03157	1.16225	0.910252	1.03164	1.13219	1.11567	1.03393	0.102911	9.95344
Q9Y4K0	Lysyl oxidase homolog 2 OS=Homo sapiens GN=LOXL2 PE=1 SV=1 - [LOXL2_HUMAN]	0.901432	0.840856	0.955724	0.910966	0.938391	0.96264	0.902245	0.0472769	5.23992	0.941867	1.02946	1.00507	1.06009	0.94547	1.06558	1.00912	0.0501703	4.97167	0.844336	0.813887	0.77134	0.805742	1.06589	1.03602	0.808826	0.030007	3.70994
Q96JB6	Lysyl oxidase homolog 4 OS=Homo sapiens GN=LOXL4 PE=1 SV=1 - [LOXL4_HUMAN]							#DIV/0!	#DIV/0!	#DIV/0!	1.36962	1.20812	1.18399	0.980153	1.24737	0.882499	1.18547	0.159771	13.4775	1.20841	1.0587	1.28958	1.17369	0.950936	0.933039	1.1826	0.0958139	8.102
P09603	Macrophage colony-stimulating factor 1 OS=Homo sapiens GN=CSF1 PE=1 SV=2 - [CSF1_HUMAN]	0.674979	0.610571	0.661702	0.619083	0.98973	0.967713	0.641584	0.03156	4.91907	0.840179	0.85766	0.876989	0.978314	0.945803	1.1217	0.888286	0.0618732	6.96546	0.666485	0.725524	0.71796	0.713701	1.02552	0.989286	0.705918	0.026739	3.78784
Q9UM22	Mammalian ependymin-related protein 1 OS=Homo sapiens GN=EPDR1 PE=1 SV=2 - [EPDR1_HUMAN]	0.979248	1.02308	0.90686	0.960042	1.08116	1.02207	0.967308	0.0481656	4.97934	1.0045	0.983947	1.07935	0.969943	1.02238	0.949386	1.00943	0.0487208	4.82654	1.17018	1.20605	1.08716	1.19506	1.02193	1.0821	1.16461	0.0537708	4.61706
C9J8D4	Mannosyl-oligosaccharide glucosidase (Fragment) OS=Homo sapiens GN=MOGS PE=2 SV=1 - [C9J8D4_HUMAN]							#DIV/0!	#DIV/0!	#DIV/0!							#DIV/0!	#DIV/0!	#DIV/0!	1.14524	1.23084	0.908687	0.975938	1.25912	1.06424	1.06518	0.148667	13.957
F8W1C3	Matrix metalloproteinase-19 OS=Homo sapiens GN=MMP19 PE=2 SV=1 - [F8W1C3_HUMAN]	0.949503	0.941883	0.962661	1.00725	0.999653	1.02255	0.965324	0.0292376	3.02879							#DIV/0!	#DIV/0!	#DIV/0!	1.06336	1.01173	1.07392	1.0684	0.980779	0.997564	1.05435	0.0287392	2.72576
B3KTR6	Matrix-remodeling-associated protein 8 OS=Homo sapiens GN=MXRA8 PE=2 SV=1 - [B3KTR6_HUMAN]	0.905683	1.00182	0.889373	0.914539	1.04573	1.05629	0.927852	0.0503983	5.43171	1.06678	1.0095	1.02772	1.03283	1.07097	0.962518	1.03421	0.0239136	2.31226	1.05251	1.01096	1.03304	1.03771	1.02372	1.01313	1.03356	0.0171959	1.66376
Q14703	Membrane-bound transcription factor site-1 protease OS=Homo sapiens GN=MBTPS1 PE=1 SV=1 - [MBTP1_HUMAN]	0.866408	0.879583	0.863347	0.904992	0.93969	1.0465	0.878583	0.0189632	2.15838	0.916693	0.870083	0.763296	0.803555	1.06458	0.933894	0.838407	0.0682847	8.14457	0.907996	0.873214	0.871754	0.901257	1.01097	1.00557	0.888555	0.01877	2.11241
H3BMA1	Mesothelin (Fragment) OS=Homo sapiens GN=MSLN PE=2 SV=2 - [H3BMA1_HUMAN]	1.09357	1.27052	1.06545	1.11737	1.00335	1.05784	1.13673	0.0916864	8.06581	1.02025	0.987697	0.933629	0.955363	1.04278	1.02208	0.974234	0.0378736	3.88753	1.10687	1.15158	1.08447	1.09063	1.08546	1.04534	1.10839	0.0303059	2.73423
Q5H9A7	Metalloproteinase inhibitor 1 OS=Homo sapiens GN=TIMP1 PE=2 SV=1 - [Q5H9A7_HUMAN]	0.779144	0.76197	0.825206	0.809466	0.963234	0.970443	0.793946	0.0286334	3.60647	0.912261	0.972456	0.899777	0.976287	0.966975	1.03937	0.940195	0.0398218	4.23548	0.749884	0.826963	0.790818	0.822058	1.02674	0.998024	0.797431	0.0355108	4.45315
P16035	Metalloproteinase inhibitor 2 OS=Homo sapiens GN=TIMP2 PE=1 SV=2 - [TIMP2_HUMAN]							#DIV/0!	#DIV/0!	#DIV/0!	1.13041	1.16072	1.13188	1.16549	1.00425	1.0103	1.14712	0.0185631	1.61823	1.18056	1.33453	1.05018	1.17778	1.12307	1.11938	1.18576	0.116338	9.81125
P35625	Metalloproteinase inhibitor 3 OS=Homo sapiens GN=TIMP3 PE=1 SV=2 - [TIMP3_HUMAN]	0.767754	0.794211	0.720903	0.724717	1.14328	1.13093	0.751896	0.0353144	4.69672	0.822281	0.847018	0.828064	0.878079	1.00296	0.99439	0.843861	0.0251402	2.97919	0.720644	0.736223	0.691515	0.661729	1.05328	0.985284	0.702528	0.032911	4.68465
B3KVK7	Methionine--tRNA ligase, cytoplasmic OS=Homo sapiens GN=MARS PE=2 SV=1 - [B3KVK7_HUMAN]							#DIV/0!	#DIV/0!	#DIV/0!							#DIV/0!	#DIV/0!	#DIV/0!	0.976482	1.13585	1.04137	1.14569	0.996332	1.08301	1.07485	0.0806991	7.50796
Q96QC4	MHC class I polypeptide-related sequence A OS=Homo sapiens GN=MICA PE=2 SV=1 - [Q96QC4_HUMAN]	0.85084	0.870028	0.794289	0.815048	1.03264	1.09302	0.832551	0.0342024	4.10814	0.877796	0.795544	0.863372	0.685801	0.988061	0.886183	0.805628	0.0875647	10.8691	0.635038	0.606751	0.72246	0.656398	0.945659	0.919379	0.655162	0.0492582	7.51847
Q29980	MHC class I polypeptide-related sequence B OS=Homo sapiens GN=MICB PE=1 SV=1 - [MICB_HUMAN]	0.721504	0.715737	0.785542	0.781994	0.918501	1.02258	0.751194	0.0377146	5.02062							#DIV/0!	#DIV/0!	#DIV/0!							#DIV/0!	#DIV/0!	#DIV/0!
P26038	Moesin OS=Homo sapiens GN=MSN PE=1 SV=3 - [MOES_HUMAN]	1.16352	1.33272	0.899378	1.00139	1.33557	1.14374	1.09925	0.189881	17.2737	1.06234	1.03398	1.04009	1.03101	1.00512	0.974263	1.04185	0.0141681	1.35989	1.15862	1.23504	1.09857	1.20025	1.05365	1.08134	1.17312	0.0587031	5.00402
Q9UNW1	Multiple inositol polyphosphate phosphatase 1 OS=Homo sapiens GN=MINPP1 PE=1 SV=1 - [MINP1_HUMAN]	1.057	1.08302	0.903945	1.09589	0.991745	1.0562	1.03496	0.0888305	8.58297							#DIV/0!	#DIV/0!	#DIV/0!							#DIV/0!	#DIV/0!	#DIV/0!
P35579	Myosin-9 OS=Homo sapiens GN=MYH9 PE=1 SV=4 - [MYH9_HUMAN]	1.36052	1.52411	1.02629	1.15225	0.916833	1.15477	1.26579	0.220574	17.4257	1.51956	1.54729	1.63496	1.66947	0.934581	1.00188	1.59282	0.0709263	4.45287	1.24597	1.13791	1.21688	1.16055	1.03439	0.955022	1.19033	0.0497849	4.18245
H0Y9C7	N(4)-(beta-N-acetylglucosaminyl)-L-asparaginase (Fragment) OS=Homo sapiens GN=AGA PE=2 SV=1 - [H0Y9C7_HUMAN]	0.889137	0.968206	0.802956	0.822914	0.979028	1	0.870803	0.0746552	8.57314	1.138	0.963084	0.855597	0.956235	1.11842	1.02535	0.978229	0.117301	11.9911	0.924133	0.772908	0.915042	0.850456	1.0086	0.919608	0.865635	0.0699804	8.08428
F5H325	N-acetylgalactosamine-6-sulfatase OS=Homo sapiens GN=GALNS PE=2 SV=1 - [F5H325_HUMAN]	0.840719	0.768343	0.854594	0.806377	0.963736	0.975276	0.817508	0.0385366	4.71391	0.952701	0.846829	0.908726	0.881183	1.01043	0.924716	0.89736	0.0447471	4.98653	0.874424	0.839794	0.971328	0.947786	0.94437	0.960538	0.908333	0.0615695	6.7783
P15586	N-acetylglucosamine-6-sulfatase OS=Homo sapiens GN=GNS PE=1 SV=3 - [GNS_HUMAN]	1.34179	1.42019	1.26315	1.37065	1.05875	1.09006	1.34894	0.065724	4.87226	1.48452	1.34833	1.35877	1.24183	1.09119	0.908044	1.35836	0.0993227	7.31195	1.46567	1.48794	1.54703	1.65962	0.919667	1.03601	1.54006	0.086782	5.63497
O43505	N-acetyllactosaminide beta-1,3-N-acetylglucosaminyltransferase OS=Homo sapiens GN=B3GNT1 PE=1 SV=1 - [B3GN1_HUMAN]	0.796705	0.771998	0.892631	0.72407	1.00183	0.977067	0.796351	0.0709169	8.90523	0.878891	0.932689	0.867854	0.97329	1.0131	1.04415	0.913181	0.0490714	5.37368	1.03525	1.06475	1.19606	1.11485	0.983729	0.989411	1.10273	0.0703647	6.38097
Q8N0V5	N-acetyllactosaminide beta-1,6-N-acetylglucosaminyl-transferase, isoform A OS=Homo sapiens GN=GCNT2 PE=2 SV=1 - [GNT2A_HUMAN]	1.0445	0.858734	0.963313	1.1152	0.939642	1.01647	0.995436	0.110257	11.0762	0.850404	0.831857	0.827714	0.868848	0.962168	0.963996	0.844706	0.0188782	2.23489	0.977682	0.942738	1.03325	1.00083	0.986848	0.960203	0.988624	0.038147	3.8586
E7EUA9	Neuron navigator 3 OS=Homo sapiens GN=NAV3 PE=2 SV=2 - [E7EUA9_HUMAN]							#DIV/0!	#DIV/0!	#DIV/0!							#DIV/0!	#DIV/0!	#DIV/0!	1.41303	1.48817	1.2295	1.30256	1.14817	1.04289	1.35832	0.114832	8.45401
Q99574	Neuroserpin OS=Homo sapiens GN=SERPINI1 PE=1 SV=1 - [NEUS_HUMAN]	0.772352	0.745926	0.723894	0.742858	1.00767	1.05694	0.746257	0.0199394	2.67192	0.824464	0.821395	0.863303	0.830144	1.00624	0.960333	0.834827	0.0193273	2.31512	0.850814	0.919918	0.868232	0.879734	1.00665	1.02767	0.879674	0.0293452	3.33591
Q14697	Neutral alpha-glucosidase AB OS=Homo sapiens GN=GANAB PE=1 SV=3 - [GANAB_HUMAN]	1.34304	1.35146	1.35636	1.28552	1.00721	0.940518	1.3341	0.0328475	2.46215	1.38362	1.33736	1.24935	1.30493	1.02083	0.989028	1.31881	0.0564536	4.28063	1.31544	1.41457	1.21441	1.3051	1.00671	1.02356	1.31238	0.0818586	6.23741
Q15758	Neutral amino acid transporter B(0) OS=Homo sapiens GN=SLC1A5 PE=1 SV=2 - [AAAT_HUMAN]	0.709513	0.688729	0.61034	0.594538	1.16252	1.00063	0.65078	0.0568278	8.73226	0.555597	0.557803	0.820863	0.624177	0.997493	0.987829	0.63961	0.124955	19.5361							#DIV/0!	#DIV/0!	#DIV/0!
Q9BZM5	NKG2D ligand 2 OS=Homo sapiens GN=ULBP2 PE=1 SV=1 - [N2DL2_HUMAN]	0.914259	0.853287	0.849147	0.871067	0.984221	1.06068	0.87194	0.029772	3.41446	0.827231	0.902628	0.883489	0.926269	0.991558	1.0227	0.884904	0.0422426	4.7737	1.01991	1.08079	1.03752	1.0146	1.06695	0.997586	1.03821	0.0300303	2.89252
F5H826	Nodal modulator 3 OS=Homo sapiens GN=NOMO3 PE=2 SV=1 - [F5H826_HUMAN]							#DIV/0!	#DIV/0!	#DIV/0!							#DIV/0!	#DIV/0!	#DIV/0!	0.745138	0.768768	0.860119	0.892656	0.952411	1.02373	0.81667	0.070883	8.67951
Q13253	Noggin OS=Homo sapiens GN=NOG PE=1 SV=1 - [NOGG_HUMAN]	0.798471	0.777715	0.769905	0.799621	0.992238	0.986659	0.786428	0.014922	1.89744	0.896894	0.973668	0.849139	0.968062	1.04338	1.0721	0.921941	0.059806	6.48697	0.825641	0.781946	0.77348	0.8281	0.990305	1.04279	0.802292	0.0286084	3.56584
F5H6A3	N-sulphoglucosamine sulphohydrolase OS=Homo sapiens GN=SGSH PE=2 SV=1 - [F5H6A3_HUMAN]	1.04066	1.07259	1.03969	0.998131	1.0731	0.977489	1.03776	0.0305251	2.94143	1.44126	0.996403	1.29106	0.895068	1.12254	0.680227	1.15595	0.253752	21.9519	0.958005	0.801995	1.0056	0.846829	0.95176	0.828974	0.903107	0.0947085	10.487
Q02818	Nucleobindin-1 OS=Homo sapiens GN=NUCB1 PE=1 SV=4 - [NUCB1_HUMAN]	1.04297	1.01006	0.918443	0.892576	1.13561	0.998292	0.966011	0.0719213	7.44518							#DIV/0!	#DIV/0!	#DIV/0!	0.821579	0.714272	0.962011	0.84132	0.960936	0.947606	0.834795	0.101533	12.1627
H0YH88	Nucleosome assembly protein 1-like 1 (Fragment) OS=Homo sapiens GN=NAP1L1 PE=3 SV=1 - [H0YH88_HUMAN]	0.480204	0.465108	0.871982	0.847528	0.550717	0.998414	0.666205	0.2238	33.5932							#DIV/0!	#DIV/0!	#DIV/0!							#DIV/0!	#DIV/0!	#DIV/0!
Q9H173	Nucleotide exchange factor SIL1 OS=Homo sapiens GN=SIL1 PE=1 SV=1 - [SIL1_HUMAN]	0.959675	1.06317	1.17128	1.15295	0.925389	1.12771	1.08677	0.0970084	8.92631	0.814384	0.682437	0.844373	0.709551	0.969845	0.824506	0.762686	0.0787586	10.3265							#DIV/0!	#DIV/0!	#DIV/0!
Q86UD1	Out at first protein homolog OS=Homo sapiens GN=OAF PE=2 SV=1 - [OAF_HUMAN]	0.901998	0.869293	0.904316	0.845526	0.997461	0.936045	0.880284	0.028154	3.19829	1.34417	1.3302	1.28171	1.27195	1.05456	0.973696	1.30701	0.0355342	2.71875	1.06556	1.0936	1.00153	1.03398	1.06292	1.01629	1.04867	0.0397593	3.79141
P50897	Palmitoyl-protein thioesterase 1 OS=Homo sapiens GN=PPT1 PE=1 SV=1 - [PPT1_HUMAN]	0.66646	0.627379	0.626007	0.612849	0.961882	1.01518	0.633174	0.0231376	3.65423	0.645966	0.72048	0.714082	0.790845	0.934527	1.09214	0.717843	0.0592078	8.24802	0.892221	0.913569	0.824357	0.89895	1.05055	1.02714	0.882274	0.0396266	4.49141
O95497	Pantetheinase OS=Homo sapiens GN=VNN1 PE=1 SV=2 - [VNN1_HUMAN]	0.950978	0.933984	1.01608	0.925689	0.93595	0.935839	0.956683	0.0409733	4.28285							#DIV/0!	#DIV/0!	#DIV/0!							#DIV/0!	#DIV/0!	#DIV/0!
Q13219	Pappalysin-1 OS=Homo sapiens GN=PAPPA PE=1 SV=3 - [PAPP1_HUMAN]							#DIV/0!	#DIV/0!	#DIV/0!	1.06819	1.16367	1.09375	1.19485	0.982064	1.07187	1.13012	0.0590861	5.22832	0.942822	0.88835	0.897324	0.896026	0.975573	0.93302	0.906131	0.0247796	2.73466
P26022	Pentraxin-related protein PTX3 OS=Homo sapiens GN=PTX3 PE=1 SV=3 - [PTX3_HUMAN]	1.41487	1.31211	1.45746	1.3668	0.940634	0.963677	1.38781	0.0625977	4.51054	1.29017	1.37561	1.32448	1.37259	1.02222	1.02931	1.34071	0.041034	3.06061	1.42246	1.46974	1.3542	1.4309	1.03334	1.06031	1.41932	0.0480492	3.38536
P23284	Peptidyl-prolyl cis-trans isomerase B OS=Homo sapiens GN=PPIB PE=1 SV=2 - [PPIB_HUMAN]	1.32574	1.23328	1.24025	1.17529	1.04325	0.967216	1.24364	0.0619971	4.98513	0.930266	1.00085	1.09206	1.17821	0.856582	1.05858	1.05035	0.107949	10.2775	1.31543	1.45164	1.17966	1.41905	1.03346	1.08098	1.34145	0.122496	9.13165
Q92626	Peroxidasin homolog OS=Homo sapiens GN=PXDN PE=1 SV=2 - [PXDN_HUMAN]	0.985059	0.976468	0.99473	0.963323	0.981824	1.01255	0.979895	0.0133307	1.36042	1.06657	1.09405	1.08949	1.07906	1.02886	0.985688	1.08229	0.0122146	1.12858	1.09314	1.11796	1.03115	1.08211	1.05461	1.01885	1.08109	0.0365116	3.37729
A6NIW5	Peroxiredoxin 2, isoform CRA_a OS=Homo sapiens GN=PRDX2 PE=2 SV=2 - [A6NIW5_HUMAN]							#DIV/0!	#DIV/0!	#DIV/0!	0.796785	0.937024	1.18836	1.2735	0.802314	1.02268	1.04892	0.220583	21.0296							#DIV/0!	#DIV/0!	#DIV/0!
Q06830	Peroxiredoxin-1 OS=Homo sapiens GN=PRDX1 PE=1 SV=1 - [PRDX1_HUMAN]							#DIV/0!	#DIV/0!	#DIV/0!							#DIV/0!	#DIV/0!	#DIV/0!	1.19868	1.27051	1.2549	1.33798	0.954285	1.04957	1.26552	0.0573186	4.52926
H7C3T4	Peroxiredoxin-4 (Fragment) OS=Homo sapiens GN=PRDX4 PE=4 SV=1 - [H7C3T4_HUMAN]							#DIV/0!	#DIV/0!	#DIV/0!	0.693803	0.763473	0.928193	1.02426	0.751633	1.08272	0.852433	0.150933	17.7061							#DIV/0!	#DIV/0!	#DIV/0!
B7Z7A9	Phosphoglycerate kinase OS=Homo sapiens GN=PGK1 PE=2 SV=1 - [B7Z7A9_HUMAN]	1.55951	1.42928	1.54697	1.57981	0.924626	0.989013	1.52889	0.0677726	4.43279	1.21435	1.2123	1.26748	1.21744	0.97968	0.952887	1.22789	0.0264752	2.15615	1.38315	1.30894	1.3173	1.34401	0.963702	1.06015	1.33835	0.0334019	2.49575
D6RF62	Phosphoribosylaminoimidazole carboxylase OS=Homo sapiens GN=PAICS PE=2 SV=1 - [D6RF62_HUMAN]							#DIV/0!	#DIV/0!	#DIV/0!							#DIV/0!	#DIV/0!	#DIV/0!	0.964658	0.884883	0.88071	0.812666	1.09427	0.908342	0.885729	0.062166	7.01862
E9PBU3	Phosphoribosylaminoimidazolecarboxamide formyltransferase OS=Homo sapiens GN=ATIC PE=2 SV=1 - [E9PBU3_HUMAN]	1.36605	1.43769	1.3694	1.56372	0.922647	1.15111	1.43422	0.0924311	6.44472	1.05218	1.32387	0.993275	1.25326	1.06519	1.23799	1.15565	0.158005	13.6725	1.17864	0.960979	1.25588	1.06436	0.96105	0.881871	1.11496	0.129339	11.6003
P36955	Pigment epithelium-derived factor OS=Homo sapiens GN=SERPINF1 PE=1 SV=4 - [PEDF_HUMAN]	1.27348	1.24374	1.25871	1.23362	1.01176	1.00675	1.25239	0.0174355	1.39218							#DIV/0!	#DIV/0!	#DIV/0!							#DIV/0!	#DIV/0!	#DIV/0!
Q9BTY2	Plasma alpha-L-fucosidase OS=Homo sapiens GN=FUCA2 PE=1 SV=2 - [FUCO2_HUMAN]	0.805843	0.776911	0.882441	0.820613	0.986836	0.977211	0.821452	0.044527	5.42052	0.891982	0.905447	0.942172	0.943984	0.987934	1.03618	0.920896	0.0262071	2.84583	0.939374	1.01919	0.9213	0.967421	1.01419	1.04314	0.961822	0.0426961	4.43908
P05121	Plasminogen activator inhibitor 1 OS=Homo sapiens GN=SERPINE1 PE=1 SV=1 - [PAI1_HUMAN]	0.522708	0.546356	0.589814	0.583875	0.976361	1.04825	0.560688	0.0318007	5.67173	0.406969	0.418065	0.438189	0.49944	0.912369	1.01468	0.440666	0.0412586	9.36279	0.534909	0.531806	0.553659	0.526848	1.01943	0.975063	0.536806	0.0117159	2.18252
B7Z6M1	Plastin-3 OS=Homo sapiens GN=PLS3 PE=2 SV=1 - [B7Z6M1_HUMAN]	1.02316	1.03047	0.96487	0.940083	1.02659	0.995132	0.989645	0.0441965	4.46589	1.34377	1.22326	1.31456	1.20003	1.0279	0.89569	1.2704	0.0695365	5.47357	1.26102	1.27002	1.47347	1.45684	0.962932	0.997298	1.36534	0.115517	8.46068
Q9GZP0	Platelet-derived growth factor D OS=Homo sapiens GN=PDGFD PE=1 SV=1 - [PDGFD_HUMAN]	0.97832	0.978911	0.921394	0.976948	1.00757	1.01443	0.963893	0.0283448	2.94066	0.922579	0.979254	0.95301	0.976829	0.956972	1.04456	0.957918	0.0263676	2.75259	0.840788	0.875638	0.905881	0.95955	0.968228	1.02847	0.895464	0.0503256	5.62006
Q6UX71	Plexin domain-containing protein 2 OS=Homo sapiens GN=PLXDC2 PE=1 SV=1 - [PXDC2_HUMAN]							#DIV/0!	#DIV/0!	#DIV/0!	1.14126	1.0137	0.912969	0.89612	1.2352	0.873948	0.991013	0.11282	11.3843	1.02702	0.992317	1.02886	0.985626	1.02132	1.00945	1.00845	0.0226744	2.24843
Q86SR1	Polypeptide N-acetylgalactosaminyltransferase 10 OS=Homo sapiens GN=GALNT10 PE=1 SV=2 - [GLT10_HUMAN]	0.644476	0.667748	0.585853	0.616547	1.08325	1.00047	0.628656	0.0353892	5.62934	0.65833	0.676928	0.645465	0.667524	1.03512	1.01197	0.662062	0.0134193	2.0269	0.704472	0.713964	0.712368	0.722794	1.07718	0.993713	0.713399	0.00751294	1.05312
Q6P9A2	Polypeptide N-acetylgalactosaminyltransferase 18 OS=Homo sapiens GN=GALNT18 PE=2 SV=2 - [GLT18_HUMAN]	0.817341	1.01644	0.642487	0.801789	1.27218	1.28192	0.819513	0.153227	18.6973							#DIV/0!	#DIV/0!	#DIV/0!							#DIV/0!	#DIV/0!	#DIV/0!
Q7Z7M9	Polypeptide N-acetylgalactosaminyltransferase 5 OS=Homo sapiens GN=GALNT5 PE=1 SV=1 - [GALT5_HUMAN]	1.43721	1.40563	1.11877	1.09802	1.28466	1.00817	1.26491	0.181379	14.3393							#DIV/0!	#DIV/0!	#DIV/0!							#DIV/0!	#DIV/0!	#DIV/0!
F5H265	Polyubiquitin-C (Fragment) OS=Homo sapiens GN=UBC PE=2 SV=1 - [F5H265_HUMAN]	1.36768	1.3597	1.39057	1.40418	0.971744	1.01784	1.38053	0.0204847	1.48383	1.21398	1.31299	1.30467	1.36441	0.993885	0.999571	1.29901	0.0625436	4.8147	1.24774	1.33126	1.20679	1.24118	1.04519	1.05651	1.25674	0.0528258	4.20339
P07602	Proactivator polypeptide OS=Homo sapiens GN=PSAP PE=1 SV=2 - [SAP_HUMAN]	0.665626	0.70333	0.693326	0.737837	0.937285	1.01701	0.70003	0.0298266	4.26076	0.737826	0.803598	0.814073	0.888682	0.905434	1.09394	0.811045	0.0617876	7.61827	0.701513	0.729395	0.699924	0.719592	1.07471	1.06041	0.712606	0.0143126	2.00849
Q9H3G5	Probable serine carboxypeptidase CPVL OS=Homo sapiens GN=CPVL PE=1 SV=2 - [CPVL_HUMAN]	0.751772	0.725779	0.782484	0.809026	0.967561	0.973146	0.767265	0.036225	4.72131	0.835585	1.06087	0.875868	0.927101	1.1051	1.02111	0.924857	0.0981069	10.6078	0.97716	0.834689	1.06107	1.00672	1.00871	0.921518	0.969909	0.0966124	9.96098
P09668	Pro-cathepsin H OS=Homo sapiens GN=CTSH PE=1 SV=4 - [CATH_HUMAN]	0.79685	0.775026	0.769154	0.75071	1.03603	1.00259	0.772935	0.0190137	2.45993	0.696697	0.780797	0.638791	0.683777	1.05829	1.06042	0.700015	0.0592982	8.47098	0.758932	0.811146	0.766656	0.809987	0.986151	1.03097	0.78668	0.0277654	3.52944
F5GZK1	Processed exostosin-like 2 OS=Homo sapiens GN=EXTL2 PE=2 SV=1 - [F5GZK1_HUMAN]	0.939507	1.01914	1.05044	1.0289	0.88787	1.00616	1.00949	0.0484564	4.80007	0.803196	0.882316	0.862296	0.95876	1.00041	1.13562	0.876642	0.064228	7.32659	0.900065	0.94666	0.909924	0.962702	0.986964	1.05567	0.929838	0.0296984	3.19393
Q8NBJ5	Procollagen galactosyltransferase 1 OS=Homo sapiens GN=COLGALT1 PE=1 SV=1 - [GT251_HUMAN]	1.25997	1.09212	1.29974	0.992119	0.969426	1.13785	1.16099	0.144116	12.4132							#DIV/0!	#DIV/0!	#DIV/0!	1.38082	1.46513	1.35057	1.4814	0.962336	0.998459	1.41948	0.0636706	4.48549
Q02809	Procollagen-lysine,2-oxoglutarate 5-dioxygenase 1 OS=Homo sapiens GN=PLOD1 PE=1 SV=2 - [PLOD1_HUMAN]	0.98319	0.990084	1.05241	0.98362	0.979889	1.0001	1.00233	0.0335382	3.34604	0.860406	0.960857	0.950156	0.946576	0.931026	1.00204	0.929499	0.0464595	4.99834	0.833282	0.907326	0.939733	0.951115	0.967253	1.04485	0.907864	0.0530694	5.84552
E7ETU9	Procollagen-lysine,2-oxoglutarate 5-dioxygenase 2 OS=Homo sapiens GN=PLOD2 PE=2 SV=1 - [E7ETU9_HUMAN]	0.921032	0.930927	0.913764	0.933126	1.01691	1.04899	0.924712	0.00899631	0.972876	1.03798	0.984322	1.09673	0.956548	1.01342	0.936859	1.01889	0.0619272	6.07788	1.11982	1.06997	1.08908	1.08976	0.984391	0.955294	1.09216	0.0205973	1.88593
O60568	Procollagen-lysine,2-oxoglutarate 5-dioxygenase 3 OS=Homo sapiens GN=PLOD3 PE=1 SV=1 - [PLOD3_HUMAN]	1.17394	1.0943	1.11174	1.08207	0.97614	0.979209	1.11551	0.0408088	3.6583	1.05628	1.15296	1.12001	1.22594	0.989306	1.05374	1.1388	0.0706065	6.2001	1.15017	1.15755	1.15658	1.15463	1.06132	1.03411	1.15473	0.00327378	0.28351
Q07954	Prolow-density lipoprotein receptor-related protein 1 OS=Homo sapiens GN=LRP1 PE=1 SV=2 - [LRP1_HUMAN]	0.840866	0.738337	0.94046	0.850496	0.894123	0.978011	0.84254	0.0826896	9.81433	1.07401	0.993475	0.859877	0.797631	1.25597	0.910145	0.931248	0.125432	13.4693	0.718624	0.708675	0.836564	0.829871	0.858197	0.976521	0.773433	0.069206	8.9479
Q32P28	Prolyl 3-hydroxylase 1 OS=Homo sapiens GN=LEPRE1 PE=1 SV=2 - [P3H1_HUMAN]	1.02013	0.918873	1.04001	0.991117	0.962522	0.976657	0.992531	0.0530503	5.34495	0.953863	1.05045	0.974947	1.00616	1.05276	0.973104	0.996355	0.041976	4.21296	1.12458	1.18729	1.16756	1.1862	0.962263	1.02902	1.16641	0.0293205	2.51374
Q8NBP7	Proprotein convertase subtilisin/kexin type 9 OS=Homo sapiens GN=PCSK9 PE=1 SV=3 - [PCSK9_HUMAN]	0.674606	0.698411	0.65962	0.6866	0.974688	0.999187	0.679809	0.0166014	2.44207	0.699238	0.672781	0.688991	0.740977	0.997069	1.03086	0.700497	0.0291018	4.15445	0.772804	0.723872	0.756822	0.73295	1.00058	0.996217	0.746612	0.0223159	2.98896
P25786	Proteasome subunit alpha type-1 OS=Homo sapiens GN=PSMA1 PE=1 SV=1 - [PSA1_HUMAN]							#DIV/0!	#DIV/0!	#DIV/0!	1.29462	1.27387	1.17944	1.19733	1.05358	0.982875	1.23631	0.0564604	4.56684	1.19089	1.30365	1.20886	1.39059	0.999904	1.08363	1.27349	0.0924161	7.25689
P49720	Proteasome subunit beta type-3 OS=Homo sapiens GN=PSMB3 PE=1 SV=2 - [PSB3_HUMAN]	1.42884	1.63554	1.31944	1.5156	1.08294	1.17994	1.47485	0.133853	9.0757							#DIV/0!	#DIV/0!	#DIV/0!							#DIV/0!	#DIV/0!	#DIV/0!
P28070	Proteasome subunit beta type-4 OS=Homo sapiens GN=PSMB4 PE=1 SV=4 - [PSB4_HUMAN]							#DIV/0!	#DIV/0!	#DIV/0!							#DIV/0!	#DIV/0!	#DIV/0!	1.57872	1.56025	1.51776	1.50889	1.03917	0.978646	1.54141	0.0334875	2.17253
O75629	Protein CREG1 OS=Homo sapiens GN=CREG1 PE=1 SV=1 - [CREG1_HUMAN]	0.64488	0.686056	0.641757	0.648604	1.00314	1.03796	0.655324	0.0206781	3.1554	0.644869	0.659773	0.6576	0.670848	1.01222	1.00065	0.658273	0.0106535	1.6184	0.710104	0.66095	0.909826	0.867789	0.803249	0.904304	0.787167	0.120298	15.2823
C9IZG4	Protein CutA OS=Homo sapiens GN=CUTA PE=2 SV=1 - [C9IZG4_HUMAN]	1.41737	1.46414	1.40889	1.43637	1.02293	1.04891	1.43169	0.0244909	1.71063							#DIV/0!	#DIV/0!	#DIV/0!							#DIV/0!	#DIV/0!	#DIV/0!
O00622	Protein CYR61 OS=Homo sapiens GN=CYR61 PE=1 SV=1 - [CYR61_HUMAN]	0.950295	0.991362	1.0625	1.00134	1.0418	1.00032	1.00137	0.0463509	4.62873	1.21666	1.25047	1.22392	1.19229	1.03181	0.99159	1.22083	0.0239433	1.96123	1.03104	0.997073	1.03019	0.999174	1.00824	1.02429	1.01437	0.0187803	1.85143
I3L398	Protein disulfide-isomerase (Fragment) OS=Homo sapiens GN=P4HB PE=2 SV=1 - [I3L398_HUMAN]	1.09023	1.63032	0.910815	1.3668	1.19701	1.54148	1.24954	0.315625	25.2593	1.28157	1.09729	0.988849	0.849037	1.30323	0.842445	1.05419	0.182497	17.3117	1.09744	1.12348	1.05014	1.11776	0.988265	1.01358	1.09721	0.0333115	3.03603
E9PEP6	Protein kinase C-binding protein NELL1 OS=Homo sapiens GN=NRP1 PE=2 SV=2 - [E9PEP6_HUMAN]	1.11038	1.02733	1.1666	1.08395	0.951597	0.93759	1.09707	0.0578716	5.27512	0.980796	1.04614	1.02753	1.10271	0.948593	1.07181	1.03929	0.0504267	4.85202	1.07003	1.10853	0.998544	1.03933	1.06457	1.05704	1.05411	0.0466214	4.42283
Q5SYT8	Protein NAMPTL (Fragment) OS=Homo sapiens GN=NAMPTL PE=2 SV=1 - [Q5SYT8_HUMAN]	1.62228	1.5968	1.03941	1.09939	1.45757	1.04986	1.33947	0.312982	23.3661							#DIV/0!	#DIV/0!	#DIV/0!							#DIV/0!	#DIV/0!	#DIV/0!
P48745	Protein NOV homolog OS=Homo sapiens GN=NOV PE=1 SV=1 - [NOV_HUMAN]	0.724652	0.69388	0.715991	0.687989	1.01212	0.987047	0.705628	0.0174974	2.47968							#DIV/0!	#DIV/0!	#DIV/0!	0.716884	0.752686	0.67946	0.716503	1.02659	0.975776	0.716383	0.029897	4.17332
P06702	Protein S100-A9 OS=Homo sapiens GN=S100A9 PE=1 SV=1 - [S10A9_HUMAN]	0.811476	0.79256	0.75777	0.784612	1.08634	1.06285	0.786604	0.022282	2.83269	1.1482	1.25675	1.25833	1.38114	0.917558	1.07693	1.2611	0.0951865	7.54787							#DIV/0!	#DIV/0!	#DIV/0!
Q14517	Protocadherin Fat 1 OS=Homo sapiens GN=FAT1 PE=1 SV=2 - [FAT1_HUMAN]	1.12301	1.11983	1.12491	1.12566	0.998331	1.02791	1.12335	0.00259956	0.231411							#DIV/0!	#DIV/0!	#DIV/0!	1.03546	1.00402	1.08127	1.06226	0.954437	1.0059	1.04575	0.0335743	3.21053
Q8NHP8	Putative phospholipase B-like 2 OS=Homo sapiens GN=PLBD2 PE=1 SV=2 - [PLBL2_HUMAN]	0.835291	0.886891	0.809375	0.896603	0.980357	1.02218	0.85704	0.0416386	4.85842	0.974499	0.886019	0.931387	0.906299	0.98941	0.973218	0.924551	0.03812	4.12308	0.997614	0.931969	0.898548	0.944181	0.980155	0.995598	0.943078	0.041157	4.36412
P14618	Pyruvate kinase isozymes M1/M2 OS=Homo sapiens GN=PKM PE=1 SV=4 - [KPYM_HUMAN]	1.17433	1.04082	1.15312	1.09304	0.946424	0.965068	1.11533	0.0604402	5.41905	1.3102	1.33673	1.51539	1.16336	1.12038	0.710605	1.33142	0.144415	10.8467	1.28115	1.64669	0.992978	1.17115	1.18783	1.27277	1.27299	0.275982	21.6798
P46940	Ras GTPase-activating-like protein IQGAP1 OS=Homo sapiens GN=IQGAP1 PE=1 SV=1 - [IQGA1_HUMAN]	1.09191	0.994144	1.00037	0.913996	1.09153	0.938527	1.00011	0.072751	7.27434	1.4588	1.24539	1.04384	0.893632	1.4053	0.839979	1.16042	0.24564	21.1683	0.992947	1.06061	0.860892	0.92501	1.15229	1.05771	0.959866	0.0861302	8.97315
Q15262	Receptor-type tyrosine-protein phosphatase kappa OS=Homo sapiens GN=PTPRK PE=1 SV=2 - [PTPRK_HUMAN]	0.692219	0.70049	0.749678	0.778049	0.997393	1.05455	0.730109	0.0408007	5.5883	0.613937	0.630498	0.617029	0.618128	0.951848	1.04785	0.619898	0.00728617	1.17538	0.582091	0.617747	0.569895	0.581544	1.01297	1.02651	0.58782	0.0207294	3.52649
E7EPS8	Receptor-type tyrosine-protein phosphatase mu OS=Homo sapiens GN=PTPRM PE=2 SV=2 - [E7EPS8_HUMAN]	0.908646	0.921064	0.895725	0.914152	1.00637	1.0117	0.909897	0.0107273	1.17896	0.886275	0.826282	0.784246	0.858618	1.01937	0.979383	0.838856	0.0438918	5.23235	0.78052	0.829227	0.743018	0.762321	1.05073	1.06267	0.778772	0.0369585	4.74575
D6RHI9	Ribonuclease T2 (Fragment) OS=Homo sapiens GN=RNASET2 PE=2 SV=1 - [D6RHI9_HUMAN]	0.756155	0.805566	0.810959	0.813168	0.977944	0.981822	0.796462	0.0270602	3.39755	0.826272	0.837465	0.811772	0.820215	0.998337	1.03121	0.823931	0.0108056	1.31147	0.911898	0.96033	0.95147	0.984972	1.03896	1.01294	0.952168	0.0303581	3.18832
Q14563	Semaphorin-3A OS=Homo sapiens GN=SEMA3A PE=1 SV=1 - [SEM3A_HUMAN]	0.884274	0.916495	0.887791	0.923365	0.996062	1.06838	0.902981	0.0198229	2.19527	1.17734	1.20907	1.18117	1.15919	1.05177	0.979122	1.18169	0.0206169	1.74469	1.47224	1.34592	1.4868	1.43221	0.952903	0.929103	1.43429	0.0632728	4.41144
E9PFD9	Semaphorin-4D OS=Homo sapiens GN=SEMA4D PE=4 SV=1 - [E9PFD9_HUMAN]							#DIV/0!	#DIV/0!	#DIV/0!							#DIV/0!	#DIV/0!	#DIV/0!	0.738091	0.738495	0.775699	0.780725	0.950607	0.990774	0.758253	0.0231387	3.05158
O75326	Semaphorin-7A OS=Homo sapiens GN=SEMA7A PE=1 SV=1 - [SEM7A_HUMAN]	0.877856	0.809042	0.910166	0.844028	0.963131	0.972333	0.860273	0.0435392	5.06109	1.0358	1.09884	1.04696	1.09076	0.950868	1.02865	1.06809	0.0313508	2.93521	1.11778	1.18816	1.05176	1.12483	1.05522	1.05744	1.12064	0.0557646	4.97616
C9J2Q4	Septin-2 (Fragment) OS=Homo sapiens GN=SEPT2 PE=2 SV=1 - [C9J2Q4_HUMAN]	1.14002	1.22658	1.19452	1.28972	0.954399	1.10909	1.21271	0.062549	5.1578							#DIV/0!	#DIV/0!	#DIV/0!							#DIV/0!	#DIV/0!	#DIV/0!
P10124	Serglycin OS=Homo sapiens GN=SRGN PE=1 SV=3 - [SRGN_HUMAN]	11.8549	5.16912	12.5124	5.53126	0.95164	0.449473	8.76692	3.95718	45.1377							#DIV/0!	#DIV/0!	#DIV/0!	1.56391	1.5775	1.40217	1.42274	1.11428	0.998838	1.49158	0.0919195	6.16257
B4E2J3	Serine protease 23 OS=Homo sapiens GN=PRSS23 PE=2 SV=1 - [B4E2J3_HUMAN]	0.530342	0.557746	0.530647	0.566583	1.01439	1.03207	0.546329	0.0186373	3.41136	0.657788	0.719967	0.679006	0.67106	0.940238	1.06944	0.681955	0.0268101	3.93136	0.56076	0.59122	0.468104	0.537838	0.993358	1.00755	0.539481	0.0523678	9.70707
Q92743	Serine protease HTRA1 OS=Homo sapiens GN=HTRA1 PE=1 SV=1 - [HTRA1_HUMAN]	0.802454	0.851785	0.769435	0.806357	1.04294	1.08526	0.807508	0.033847	4.19154	0.901141	0.714525	0.7997	0.635868	1.13311	0.780162	0.762808	0.113933	14.936	0.836175	0.808194	0.830501	0.867863	0.945791	0.967349	0.835683	0.0246189	2.94596
E9PMD7	Serine/threonine-protein phosphatase (Fragment) OS=Homo sapiens GN=PPP1CA PE=2 SV=1 - [E9PMD7_HUMAN]	1.28797	1.19121	1.25895	1.11807	1.00758	0.991617	1.21405	0.0757497	6.23941	1.22065	1.23496	0.993893	1.00837	0.934953	1.01874	1.11447	0.131135	11.7666	0.900735	0.984808	0.922021	0.990003	1.01545	1.08266	0.949392	0.0447967	4.71846
H0YA55	Serum albumin (Fragment) OS=Homo sapiens GN=ALB PE=4 SV=1 - [H0YA55_HUMAN]	1.69198	1.51603	1.73405	1.55073	0.959833	0.867118	1.6232	0.106074	6.53489	0.906517	0.791672	0.74588	0.855103	0.94838	1.05961	0.824793	0.0705261	8.55077	1.66931	1.72972	1.65316	1.72391	1.03091	0.997652	1.69403	0.0385096	2.27326
Q99519	Sialidase-1 OS=Homo sapiens GN=NEU1 PE=1 SV=1 - [NEUR1_HUMAN]	0.813481	0.8137	0.928457	0.93196	0.876186	1.0311	0.871899	0.0673448	7.72392							#DIV/0!	#DIV/0!	#DIV/0!	0.905804	0.971265	0.813602	0.87757	1.11226	1.06179	0.89206	0.065391	7.33033
Q96PX8	SLIT and NTRK-like protein 1 OS=Homo sapiens GN=SLITRK1 PE=1 SV=2 - [SLIK1_HUMAN]	0.775705	0.848245	0.67122	0.736562	1.15569	1.12722	0.757933	0.0740449	9.76932	0.779896	0.745974	0.798758	0.730328	1.02998	0.860996	0.763739	0.0311945	4.08444	0.80793	0.797304	0.871476	0.867961	1.00167	0.977208	0.836168	0.0390096	4.66528
O94991	SLIT and NTRK-like protein 5 OS=Homo sapiens GN=SLITRK5 PE=2 SV=2 - [SLIK5_HUMAN]	1.00048	0.936842	0.983265	0.923952	1.01753	0.965257	0.961134	0.0365615	3.804	0.822974	0.84399	0.837181	0.860967	0.988495	1.00905	0.841278	0.015778	1.87548	1.151	1.0009	1.02766	0.89894	1.11895	0.861095	1.01962	0.103666	10.1671
Q8WVQ1	Soluble calcium-activated nucleotidase 1 OS=Homo sapiens GN=CANT1 PE=1 SV=1 - [CANT1_HUMAN]							#DIV/0!	#DIV/0!	#DIV/0!							#DIV/0!	#DIV/0!	#DIV/0!	0.986331	1.09399	0.941288	1.05022	1.04685	1.09831	1.01796	0.0675754	6.63835
C9JIM8	Solute carrier family 2, facilitated glucose transporter member 1 (Fragment) OS=Homo sapiens GN=SLC2A1 PE=2 SV=1 - [C9JIM8_HUMAN]							#DIV/0!	#DIV/0!	#DIV/0!	0.630066	0.639954	0.629797	0.641475	1.00599	0.999364	0.635323	0.00625738	0.984913	0.611492	0.51782	0.53858	0.45878	1.13429	0.838542	0.531668	0.0630452	11.858
Q99523	Sortilin OS=Homo sapiens GN=SORT1 PE=1 SV=3 - [SORT_HUMAN]	0.875981	0.773652	0.742088	0.651773	1.1123	0.971361	0.760873	0.0925002	12.1571	1.10116	1.04201	1.18005	0.928725	1.16947	0.900612	1.06299	0.105875	9.96015	0.858277	0.860594	0.827437	0.837187	1.01999	0.991437	0.845874	0.0161856	1.91347
P52823	Stanniocalcin-1 OS=Homo sapiens GN=STC1 PE=1 SV=1 - [STC1_HUMAN]	0.475378	0.469004	0.474552	0.4678	1.02928	0.9902	0.471683	0.00383557	0.813165	0.500727	0.53546	0.505706	0.527657	0.979104	1.02376	0.517388	0.016794	3.24592	0.586243	0.622985	0.596571	0.599305	1.01934	1.01127	0.601276	0.0155272	2.58238
O00391	Sulfhydryl oxidase 1 OS=Homo sapiens GN=QSOX1 PE=1 SV=3 - [QSOX1_HUMAN]	0.988425	0.925597	1.07377	0.998072	0.938822	0.967416	0.996467	0.0607344	6.09498	0.946178	0.996596	0.996242	1.06458	0.954262	1.04752	1.0009	0.0486143	4.85706	1.09789	1.08908	1.00649	1.04151	1.05756	1.01207	1.05874	0.0427405	4.03691
Q6ZRP7	Sulfhydryl oxidase 2 OS=Homo sapiens GN=QSOX2 PE=1 SV=3 - [QSOX2_HUMAN]	1.29747	1.14807	1.21449	1.14862	0.996452	0.981745	1.20216	0.0707794	5.88767	0.93863	0.900201	1.02595	0.980158	0.904987	0.945076	0.961236	0.0541075	5.62895	1.18699	1.209	1.11294	1.13826	0.978108	1.00679	1.1618	0.0439851	3.78595
Q6UWP8	Suprabasin OS=Homo sapiens GN=SBSN PE=2 SV=2 - [SBSN_HUMAN]	1.17499	1.13433	1.17127	1.13574	0.99824	0.996045	1.15408	0.0220566	1.91118							#DIV/0!	#DIV/0!	#DIV/0!	1.01626	0.970203	1.17103	1.16058	0.881659	0.974079	1.07952	0.101483	9.40077
O60279	Sushi domain-containing protein 5 OS=Homo sapiens GN=SUSD5 PE=1 SV=3 - [SUSD5_HUMAN]							#DIV/0!	#DIV/0!	#DIV/0!							#DIV/0!	#DIV/0!	#DIV/0!	1.09211	0.871462	1.5691	1.2595	0.695347	0.790164	1.19804	0.294017	24.5414
O60687	Sushi repeat-containing protein SRPX2 OS=Homo sapiens GN=SRPX2 PE=1 SV=1 - [SRPX2_HUMAN]	1.35798	1.23836	1.29316	1.18338	1.05015	0.940019	1.26822	0.0747629	5.89509	1.5561	1.63318	1.37035	1.4982	1.09922	1.04736	1.51446	0.110843	7.31902	1.39076	1.42476	1.37975	1.42186	1.00701	1.01444	1.40428	0.0224562	1.59912
Q5TCU6	Talin-1 OS=Homo sapiens GN=TLN1 PE=2 SV=1 - [Q5TCU6_HUMAN]	0.960704	0.945051	0.903711	0.919543	1.06309	1.00409	0.932252	0.0254913	2.73437							#DIV/0!	#DIV/0!	#DIV/0!	1.17788	1.16326	1.08572	1.09482	1.05971	0.979763	1.13042	0.0468889	4.14792
F8VQ14	T-complex protein 1 subunit beta OS=Homo sapiens GN=CCT2 PE=2 SV=1 - [F8VQ14_HUMAN]	1.31779	0.977938	1.13417	0.912861	1.14699	0.929835	1.08569	0.180464	16.6221	1.27068	0.9405	1.52136	1.1292	0.839868	0.728255	1.21544	0.244724	20.1347	1.03049	1.04125	1.07988	1.09763	0.953348	1.00058	1.06231	0.0316873	2.98286
B7Z9L0	T-complex protein 1 subunit delta OS=Homo sapiens GN=CCT4 PE=2 SV=1 - [B7Z9L0_HUMAN]							#DIV/0!	#DIV/0!	#DIV/0!							#DIV/0!	#DIV/0!	#DIV/0!	1.29116	1.25375	1.21413	1.18594	1.06243	0.961537	1.23624	0.0459798	3.71932
B4DYD8	T-complex protein 1 subunit epsilon OS=Homo sapiens GN=CCT5 PE=2 SV=1 - [B4DYD8_HUMAN]	1.25517	0.942306	1.39756	1.16016	0.810379	0.852726	1.1888	0.191107	16.0757							#DIV/0!	#DIV/0!	#DIV/0!							#DIV/0!	#DIV/0!	#DIV/0!
B4DUR8	T-complex protein 1 subunit gamma OS=Homo sapiens GN=CCT3 PE=2 SV=1 - [B4DUR8_HUMAN]	1.3168	1.26543	1.31218	1.27753	1.01546	0.990606	1.29299	0.0253882	1.96353							#DIV/0!	#DIV/0!	#DIV/0!							#DIV/0!	#DIV/0!	#DIV/0!
B4DQH4	T-complex protein 1 subunit theta OS=Homo sapiens GN=CCT8 PE=2 SV=1 - [B4DQH4_HUMAN]							#DIV/0!	#DIV/0!	#DIV/0!	1.54317	1.14606	1.36689	1.01799	1.13524	0.730727	1.26853	0.233002	18.3679	1.0055	0.892051	1.18893	1.06104	0.844909	0.878509	1.03688	0.123372	11.8984
J3QSU6	Tenascin OS=Homo sapiens GN=TNC PE=4 SV=1 - [J3QSU6_HUMAN]	1.02824	1.05507	1.15538	1.18127	0.953869	1.02051	1.10499	0.074701	6.76031	1.1987	1.08733	1.06817	1.05456	1.12055	0.98525	1.10219	0.0657294	5.96353	0.977352	0.915989	0.950395	0.893954	0.994058	0.946485	0.934422	0.0368582	3.94449
Q08629	Testican-1 OS=Homo sapiens GN=SPOCK1 PE=1 SV=1 - [TICN1_HUMAN]	2.09141	1.89069	2.19287	2.02302	0.953754	0.995002	2.0495	0.126797	6.18675	1.47209	1.5592	1.53562	1.57111	1.0403	1.01761	1.53451	0.0441436	2.87673	1.10114	1.13929	1.1124	1.15777	0.99686	1.02454	1.12765	0.0256773	2.27707
F5H780	Thioredoxin reductase 1, cytoplasmic OS=Homo sapiens GN=TXNRD1 PE=2 SV=1 - [F5H780_HUMAN]	1.06589	1.05638	0.993502	0.988088	1.07289	1.02162	1.02597	0.0408579	3.98238							#DIV/0!	#DIV/0!	#DIV/0!							#DIV/0!	#DIV/0!	#DIV/0!
P07996	Thrombospondin-1 OS=Homo sapiens GN=THBS1 PE=1 SV=2 - [TSP1_HUMAN]	0.900967	0.876563	0.930313	0.889188	0.97909	0.981082	0.899258	0.0229767	2.55508	1.50855	1.54272	1.49307	1.57248	0.978326	1.03969	1.5292	0.0355342	2.32371	0.939885	0.937589	0.884055	0.905645	1.03625	1.02128	0.916794	0.0268435	2.92797
P35442	Thrombospondin-2 OS=Homo sapiens GN=THBS2 PE=1 SV=2 - [TSP2_HUMAN]	1.03123	0.982935	1.02387	0.975022	1.02453	0.98901	1.00326	0.028387	2.82946	1.94291	1.86435	1.87874	1.78987	1.01578	0.929094	1.86897	0.0628238	3.36142	1.10573	1.0664	1.0925	1.10873	1.04596	1.00397	1.09334	0.0192956	1.76484
P05543	Thyroxine-binding globulin OS=Homo sapiens GN=SERPINA7 PE=1 SV=2 - [THBG_HUMAN]	0.946251	1.18052	0.959065	1.05888	1.08179	1.15968	1.03618	0.108603	10.4811	0.995274	1.01161	0.983039	1.00197	1.01808	1.00007	0.997974	0.0120033	1.20276	1.61504	1.51468	1.98442	1.82988	0.903601	0.930292	1.73601	0.211457	12.1807
P04066	Tissue alpha-L-fucosidase OS=Homo sapiens GN=FUCA1 PE=1 SV=4 - [FUCO_HUMAN]	0.674372	0.645915	0.677721	0.661309	0.996901	0.969233	0.664829	0.0144616	2.17524	0.869108	0.90171	0.884711	0.943909	0.992569	1.05077	0.899859	0.0322433	3.58315	0.937109	0.936679	0.902112	0.911486	1.06271	1.01502	0.921847	0.0177927	1.93011
P10646	Tissue factor pathway inhibitor OS=Homo sapiens GN=TFPI PE=1 SV=1 - [TFPI1_HUMAN]	1.26752	1.17267	1.17668	1.14922	1.05988	0.962198	1.19152	0.0520945	4.37209	1.05716	1.10552	1.16947	1.04223	1.03739	0.98247	1.09359	0.0573438	5.24361	0.880145	0.920123	0.926225	0.957248	0.999982	1.02034	0.920935	0.0316815	3.44014
P00750	Tissue-type plasminogen activator OS=Homo sapiens GN=PLAT PE=1 SV=1 - [TPA_HUMAN]	0.822119	0.804496	0.842945	0.84814	0.954321	0.968889	0.829425	0.0200656	2.41922	1.15007	1.21348	1.16951	1.20042	0.984187	0.989047	1.18337	0.0288608	2.43887	0.915475	0.884952	0.921919	0.887449	1.02229	0.982065	0.902449	0.018973	2.10239
O14657	Torsin-1B OS=Homo sapiens GN=TOR1B PE=1 SV=2 - [TOR1B_HUMAN]	0.915546	1.03957	0.936931	1.06822	0.966215	0.928148	0.990066	0.0751336	7.58875							#DIV/0!	#DIV/0!	#DIV/0!	0.818109	0.765648	0.775097	0.741267	1.01291	0.950603	0.77503	0.032061	4.13674
Q5W0C6	Torsin-3A (Fragment) OS=Homo sapiens GN=TOR3A PE=2 SV=1 - [Q5W0C6_HUMAN]							#DIV/0!	#DIV/0!	#DIV/0!							#DIV/0!	#DIV/0!	#DIV/0!	0.986334	0.961346	0.931822	0.913598	0.889604	0.954407	0.948275	0.0321068	3.38581
G3V0E5	Transferrin receptor (P90, CD71), isoform CRA_c OS=Homo sapiens GN=TFRC PE=4 SV=1 - [G3V0E5_HUMAN]	0.945987	0.951301	0.901153	0.933996	1.00735	1.01671	0.933109	0.0225	2.4113	0.903708	0.864638	0.94631	0.863537	1.01238	0.936516	0.894548	0.0392411	4.3867	1.07438	1.0386	1.17854	1.10813	0.94722	0.976925	1.09991	0.0596124	5.41974
P01137	Transforming growth factor beta-1 OS=Homo sapiens GN=TGFB1 PE=1 SV=2 - [TGFB1_HUMAN]							#DIV/0!	#DIV/0!	#DIV/0!	0.942699	0.914615	0.984145	0.957503	0.963212	0.95461	0.949741	0.0290245	3.05605							#DIV/0!	#DIV/0!	#DIV/0!
P61812	Transforming growth factor beta-2 OS=Homo sapiens GN=TGFB2 PE=1 SV=1 - [TGFB2_HUMAN]	1.14025	0.969949	1.23068	1.06305	0.92901	0.93694	1.10098	0.111013	10.0831	1.05961	1.16954	1.11157	1.26122	0.963484	1.03982	1.15048	0.0864047	7.51029	1.14584	1.1092	1.10708	1.10012	1.03176	1.0347	1.11556	0.0205577	1.84281
P55072	Transitional endoplasmic reticulum ATPase OS=Homo sapiens GN=VCP PE=1 SV=4 - [TERA_HUMAN]	1.56448	1.97668	1.42519	1.42368	1.34674	1.06163	1.5975	0.261261	16.3543	1.34877	1.3151	1.16792	1.22889	1.07422	0.959354	1.26517	0.0821683	6.49463	1.3882	1.32231	1.42201	1.36254	0.97529	0.943233	1.37376	0.0420674	3.0622
Q24JP5	Transmembrane protein 132A OS=Homo sapiens GN=TMEM132A PE=2 SV=1 - [T132A_HUMAN]	1.22841	1.13375	1.40811	1.24233	0.941504	0.951386	1.25315	0.114015	9.09831							#DIV/0!	#DIV/0!	#DIV/0!	0.874126	0.941361	0.884979	1.00818	0.914317	1.13079	0.927161	0.0615297	6.63635
O14773	Tripeptidyl-peptidase 1 OS=Homo sapiens GN=TPP1 PE=1 SV=2 - [TPP1_HUMAN]	0.834105	0.788248	0.836416	0.79569	0.941361	0.989436	0.813614	0.025196	3.09679	0.867776	0.904877	0.824001	0.834455	1.05976	0.982508	0.857777	0.0365292	4.25858	1.10331	1.12269	1.07154	1.12823	1.00169	1.03647	1.10644	0.0256024	2.31394
P68363	Tubulin alpha-1B chain OS=Homo sapiens GN=TUBA1B PE=1 SV=1 - [TBA1B_HUMAN]	1.12171	1.09565	1.15397	1.04449	1.09733	0.944591	1.10396	0.0462662	4.19094	0.88155	0.949041	0.8879	0.930107	0.9899	1.03704	0.912149	0.0326997	3.5849	1.00989	1.02094	0.995031	0.994284	1.05615	1.03158	1.00503	0.0128062	1.27421
P07437	Tubulin beta chain OS=Homo sapiens GN=TUBB PE=1 SV=2 - [TBB5_HUMAN]	1.46832	1.12598	1.58393	1.39993	0.983463	1.00369	1.39454	0.194481	13.9459	0.94932	0.970556	0.87636	0.849505	1.04669	0.970543	0.911435	0.0577238	6.33328	0.928261	0.857465	0.927373	0.918972	1	0.975478	0.908018	0.033961	3.74012
P68371	Tubulin beta-4B chain OS=Homo sapiens GN=TUBB4B PE=1 SV=1 - [TBB4B_HUMAN]	1.61346	1.89868	1.55125	1.83188	1.04013	1.21305	1.72382	0.167544	9.71938							#DIV/0!	#DIV/0!	#DIV/0!	1.10144	1.20688	0.967844	1.06678	1.13694	1.08503	1.08573	0.098623	9.08352
O00300	Tumor necrosis factor receptor superfamily member 11B OS=Homo sapiens GN=TNFRSF11B PE=1 SV=3 - [TR11B_HUMAN]	1.01248	0.929544	0.821529	0.926375	0.96417	1.15447	0.922482	0.0782213	8.47944	0.871986	0.852362	0.78108	0.81177	1.0588	0.981172	0.829299	0.0407691	4.91609	0.820692	0.785221	0.873244	0.807233	0.924863	0.92602	0.821598	0.0374068	4.55293
O75509	Tumor necrosis factor receptor superfamily member 21 OS=Homo sapiens GN=TNFRSF21 PE=1 SV=1 - [TNR21_HUMAN]	0.824216	0.874498	0.730054	0.78585	1.04847	1.09371	0.803654	0.0610347	7.59464	0.87291	0.936256	0.884695	0.92615	1.00904	1.05843	0.905003	0.0309103	3.4155	0.928262	0.886591	0.913246	0.902359	1.01913	0.997298	0.907615	0.0175844	1.93743
Q9GZX9	Twisted gastrulation protein homolog 1 OS=Homo sapiens GN=TWSG1 PE=2 SV=1 - [TWSG1_HUMAN]	0.637266	0.623224	0.648201	0.626894	0.991294	1.00811	0.633896	0.0112386	1.77295	0.918842	0.968031	0.935223	0.988051	0.987947	1.03659	0.952537	0.0312858	3.28447	0.969445	1.02588	0.888215	0.942493	1.09258	1.07082	0.956509	0.0572729	5.9877
Q03405	Urokinase plasminogen activator surface receptor OS=Homo sapiens GN=PLAUR PE=1 SV=1 - [UPAR_HUMAN]	0.468878	0.467276	0.465818	0.465853	1.00659	1.0273	0.466956	0.00145031	0.310588							#DIV/0!	#DIV/0!	#DIV/0!	0.700092	0.652562	0.668523	0.62683	1.04622	0.923004	0.662002	0.0306569	4.63094
E7ET40	Urokinase-type plasminogen activator chain B OS=Homo sapiens GN=PLAU PE=2 SV=1 - [E7ET40_HUMAN]	0.35407	0.329312	0.361069	0.354199	0.976236	0.974351	0.349662	0.0139554	3.9911	0.39315	0.410333	0.422184	0.471517	0.883474	1.05115	0.424296	0.0336616	7.93352	0.391694	0.402291	0.35055	0.37285	1.09778	1.02764	0.379347	0.0227328	5.99262
P49767	Vascular endothelial growth factor C OS=Homo sapiens GN=VEGFC PE=1 SV=1 - [VEGFC_HUMAN]	0.927977	0.928141	0.960433	0.96397	1.01843	1.08631	0.94513	0.0197649	2.09124	1.00388	1.09473	1.01677	1.13795	1.03638	1.0942	1.06333	0.063919	6.01119	0.872913	0.943519	0.780719	0.878071	1.08108	1.06241	0.868806	0.0669428	7.70515
Q6EMK4	Vasorin OS=Homo sapiens GN=VASN PE=1 SV=1 - [VASN_HUMAN]	1.05082	0.948706	1.04869	1.02463	0.978713	1.03005	1.01821	0.0478344	4.69788	0.848993	0.867164	0.869528	0.805037	1.02823	0.954464	0.847681	0.0298724	3.52402	0.979634	0.903365	1.05183	0.990748	0.928735	0.957182	0.981395	0.0609385	6.20937
D6RIU4	Vesicular integral-membrane protein VIP36 (Fragment) OS=Homo sapiens GN=LMAN2 PE=2 SV=1 - [D6RIU4_HUMAN]	0.766097	0.73661	0.77011	0.699662	1.02217	0.955732	0.74312	0.0325955	4.38631	0.649906	0.650992	0.663497	0.698831	0.901207	1.02332	0.665807	0.0228636	3.43398	0.588051	0.626405	0.661503	0.708825	0.951313	1.01659	0.646196	0.0514111	7.95597
B0YJC4	Vimentin OS=Homo sapiens GN=VIM PE=2 SV=1 - [B0YJC4_HUMAN]	0.890004	0.954972	0.894231	0.966392	1.03018	1.07808	0.9264	0.0398965	4.30662	0.832031	0.855813	0.823355	0.898671	0.96219	1.00987	0.852467	0.0337201	3.95559	0.827106	0.815873	0.860955	0.858353	0.977276	0.984794	0.840572	0.0225318	2.68053
P07225	Vitamin K-dependent protein S OS=Homo sapiens GN=PROS1 PE=1 SV=1 - [PROS_HUMAN]	1.03864	1.04307	1.10457	1.11507	0.93753	1.01519	1.07534	0.0400891	3.72804	0.970538	0.999936	0.957849	1.02366	0.992635	1.02506	0.987996	0.0295978	2.99575	1.08211	1.11026	1.12577	1.14957	0.989215	1.01259	1.11693	0.0282846	2.53235
P04004	Vitronectin OS=Homo sapiens GN=VTN PE=1 SV=1 - [VTNC_HUMAN]	2.69434	2.21453	2.57175	2.33089	0.951312	0.931017	2.45288	0.219184	8.93581	1.55692	1.66848	1.58631	1.54126	0.995113	0.996542	1.58825	0.0566585	3.56737	1.2779	1.2239	1.47831	1.26745	1.03072	0.999702	1.31189	0.113387	8.64303
Q6PCB0	von Willebrand factor A domain-containing protein 1 OS=Homo sapiens GN=VWA1 PE=2 SV=1 - [VWA1_HUMAN]	1.59688	1.26426	1.35675	1.07791	1.17702	0.816105	1.32395	0.215767	16.2972							#DIV/0!	#DIV/0!	#DIV/0!							#DIV/0!	#DIV/0!	#DIV/0!
O75083	WD repeat-containing protein 1 OS=Homo sapiens GN=WDR1 PE=1 SV=4 - [WDR1_HUMAN]	1.14337	1.19177	1.2957	1.19736	0.897223	0.938859	1.20705	0.0638782	5.29208	1.07266	1.11858	1.07463	1.00009	1.12785	0.91311	1.06649	0.0490814	4.60214	1.20802	1.30036	1.15937	1.25538	1.04097	1.06592	1.23078	0.0607265	4.93397
P13010	X-ray repair cross-complementing protein 5 OS=Homo sapiens GN=XRCC5 PE=1 SV=3 - [XRCC5_HUMAN]	0.663855	0.661957	0.643317	0.643726	1.03195	1.02787	0.653214	0.0112198	1.71762	0.710036	0.648948	0.762379	0.698741	0.93652	0.899271	0.705026	0.0465429	6.60158	0.550738	0.573087	0.598314	0.623284	0.902723	1.03335	0.586356	0.0313652	5.34917
F5H1I8	X-ray repair cross-complementing protein 6 OS=Homo sapiens GN=XRCC6 PE=2 SV=1 - [F5H1I8_HUMAN]	0.337274	0.321258	0.342988	0.327845	0.983365	0.981869	0.332341	0.00967381	2.91081							#DIV/0!	#DIV/0!	#DIV/0!							#DIV/0!	#DIV/0!	#DIV/0!
Q9H1B5	Xylosyltransferase 2 OS=Homo sapiens GN=XYLT2 PE=2 SV=2 - [XYLT2_HUMAN]							#DIV/0!	#DIV/0!	#DIV/0!	1.22147	0.980738	1.14737	0.923827	1.0705	0.79001	1.06835	0.139345	13.043	1.02188	1.26859	1.32684	1.47295	0.769427	1.15333	1.27256	0.187935	14.7682

## Sheet: Risultati Finali
Accession	Description	R1 Media (I/NI)	R1 SD (I/NI)	R1 CV% (I/NI)	R2 Media (I/NI)	R2 SD (I/NI)	R2 CV% (I/NI)	R3 Media (I/NI)	R3 SD (I/NI)	R3 CV% (I/NI)	Media delle Medie (I/NI)	SD delle Medie (I/NI)	CV% delle Medie (I/NI)
E7ET40	Urokinase-type plasminogen activator chain B OS=Homo sapiens GN=PLAU PE=2 SV=1 - [E7ET40_HUMAN]	0.349662	0.0139554	3.9911	0.424296	0.0336616	7.93352	0.379347	0.0227328	5.99262	0.384435	0.037576	9.77435
F8WC54	Disintegrin and metalloproteinase domain-containing protein 9 OS=Homo sapiens GN=ADAM9 PE=2 SV=1 - [F8WC54_HUMAN]	0.539884	0.013779	2.55222	0.469693	0.0453878	9.66329	#DIV/0!	#DIV/0!	#DIV/0!	0.504788	0.0496328	9.8324
P05121	Plasminogen activator inhibitor 1 OS=Homo sapiens GN=SERPINE1 PE=1 SV=1 - [PAI1_HUMAN]	0.560688	0.0318007	5.67173	0.440666	0.0412586	9.36279	0.536806	0.0117159	2.18252	0.51272	0.0635329	12.3913
P52823	Stanniocalcin-1 OS=Homo sapiens GN=STC1 PE=1 SV=1 - [STC1_HUMAN]	0.471683	0.00383557	0.813165	0.517388	0.016794	3.24592	0.601276	0.0155272	2.58238	0.530116	0.0657271	12.3986
O14792	Heparan sulfate glucosamine 3-O-sulfotransferase 1 OS=Homo sapiens GN=HS3ST1 PE=1 SV=1 - [HS3S1_HUMAN]	0.565028	0.0337323	5.97002	0.501556	0.0238378	4.75278	0.524921	0.0303961	5.7906	0.530501	0.032102	6.05125
P07339	Cathepsin D OS=Homo sapiens GN=CTSD PE=1 SV=1 - [CATD_HUMAN]	0.573702	0.0178443	3.11037	0.506826	0.0458914	9.05466	0.587933	0.0132939	2.26113	0.556154	0.0433073	7.78693
Q03405	Urokinase plasminogen activator surface receptor OS=Homo sapiens GN=PLAUR PE=1 SV=1 - [UPAR_HUMAN]	0.466956	0.00145031	0.310588	#DIV/0!	#DIV/0!	#DIV/0!	0.662002	0.0306569	4.63094	0.564479	0.137918	24.4328
O95150-2	Isoform 2 of Tumor necrosis factor ligand superfamily member 15 OS=Homo sapiens GN=TNFSF15 - [TNF15_HUMAN]	0.389964	0.00732298	1.87786	0.689773	0.0135264	1.961	0.625706	0.0527979	8.43813	0.568481	0.157884	27.773
C9JIM8	Solute carrier family 2, facilitated glucose transporter member 1 (Fragment) OS=Homo sapiens GN=SLC2A1 PE=2 SV=1 - [C9JIM8_HUMAN]	#DIV/0!	#DIV/0!	#DIV/0!	0.635323	0.00625738	0.984913	0.531668	0.0630452	11.858	0.583496	0.0732951	12.5614
B4E2J3	Serine protease 23 OS=Homo sapiens GN=PRSS23 PE=2 SV=1 - [B4E2J3_HUMAN]	0.546329	0.0186373	3.41136	0.681955	0.0268101	3.93136	0.539481	0.0523678	9.70707	0.589255	0.0803538	13.6365
O60462-4	Isoform B0 of Neuropilin-2 OS=Homo sapiens GN=NRP2 - [NRP2_HUMAN]	0.953543	0.0561428	5.88781	0.369536	0.0223903	6.05904	0.45171	0.0511134	11.3155	0.591596	0.316136	53.4378
P08294	Extracellular superoxide dismutase [Cu-Zn] OS=Homo sapiens GN=SOD3 PE=1 SV=2 - [SODE_HUMAN]	0.613068	0.0369732	6.03084	0.551105	0.0142486	2.58546	0.641995	0.0127733	1.98963	0.602056	0.0464346	7.71267
Q7LFX5	Carbohydrate sulfotransferase 15 OS=Homo sapiens GN=CHST15 PE=1 SV=1 - [CHSTF_HUMAN]	0.574644	0.040061	6.97145	#DIV/0!	#DIV/0!	#DIV/0!	0.646942	0.0578762	8.94612	0.610793	0.0511223	8.36982
P53634	Dipeptidyl peptidase 1 OS=Homo sapiens GN=CTSC PE=1 SV=2 - [CATC_HUMAN]	0.538401	0.0293734	5.45568	0.619948	0.0471901	7.61194	0.70025	0.0542562	7.74812	0.619533	0.0809253	13.0623
J3KQG4	Glucosylceramidase OS=Homo sapiens GN=GBA PE=4 SV=1 - [J3KQG4_HUMAN]	0.588702	0.00937978	1.5933	0.615496	0.03754	6.09915	0.709887	0.0391578	5.51606	0.638028	0.0636574	9.9772
Q15758	Neutral amino acid transporter B(0) OS=Homo sapiens GN=SLC1A5 PE=1 SV=2 - [AAAT_HUMAN]	0.65078	0.0568278	8.73226	0.63961	0.124955	19.5361	#DIV/0!	#DIV/0!	#DIV/0!	0.645195	0.00789839	1.22419
Q15262	Receptor-type tyrosine-protein phosphatase kappa OS=Homo sapiens GN=PTPRK PE=1 SV=2 - [PTPRK_HUMAN]	0.730109	0.0408007	5.5883	0.619898	0.00728617	1.17538	0.58782	0.0207294	3.52649	0.645942	0.0746343	11.5543
P13010	X-ray repair cross-complementing protein 5 OS=Homo sapiens GN=XRCC5 PE=1 SV=3 - [XRCC5_HUMAN]	0.653214	0.0112198	1.71762	0.705026	0.0465429	6.60158	0.586356	0.0313652	5.34917	0.648199	0.0594938	9.17833
Q86SR1	Polypeptide N-acetylgalactosaminyltransferase 10 OS=Homo sapiens GN=GALNT10 PE=1 SV=2 - [GLT10_HUMAN]	0.628656	0.0353892	5.62934	0.662062	0.0134193	2.0269	0.713399	0.00751294	1.05312	0.668039	0.0426867	6.38985
Q99538	Legumain OS=Homo sapiens GN=LGMN PE=1 SV=1 - [LGMN_HUMAN]	0.548938	0.031304	5.70266	0.762458	0.0270078	3.54221	0.702047	0.0358385	5.10486	0.671147	0.110063	16.3992
H0YN42	Annexin (Fragment) OS=Homo sapiens GN=ANXA2 PE=2 SV=1 - [H0YN42_HUMAN]	0.78719	0.0266667	3.38758	0.61809	0.0198485	3.21127	0.643782	0.0247731	3.84806	0.683021	0.0911236	13.3413
P20908	Collagen alpha-1(V) chain OS=Homo sapiens GN=COL5A1 PE=1 SV=3 - [CO5A1_HUMAN]	0.62202	0.0491707	7.905	0.755082	0.0778893	10.3153	0.676326	0.0399634	5.9089	0.684476	0.0669044	9.77455
D6RIU4	Vesicular integral-membrane protein VIP36 (Fragment) OS=Homo sapiens GN=LMAN2 PE=2 SV=1 - [D6RIU4_HUMAN]	0.74312	0.0325955	4.38631	0.665807	0.0228636	3.43398	0.646196	0.0514111	7.95597	0.685041	0.0512446	7.48051
O75629	Protein CREG1 OS=Homo sapiens GN=CREG1 PE=1 SV=1 - [CREG1_HUMAN]	0.655324	0.0206781	3.1554	0.658273	0.0106535	1.6184	0.787167	0.120298	15.2823	0.700255	0.0752828	10.7508
Q16769	Glutaminyl-peptide cyclotransferase OS=Homo sapiens GN=QPCT PE=1 SV=1 - [QPCT_HUMAN]	0.713687	0.0163748	2.2944	0.669659	0.0306253	4.57326	0.734971	0.0252021	3.42899	0.706106	0.0333093	4.71732
P05556-2	Isoform Beta-1B of Integrin beta-1 OS=Homo sapiens GN=ITGB1 - [ITB1_HUMAN]	#DIV/0!	#DIV/0!	#DIV/0!	0.668924	0.0130012	1.9436	0.745366	0.0354417	4.75493	0.707145	0.0540531	7.64385
Q8NBP7	Proprotein convertase subtilisin/kexin type 9 OS=Homo sapiens GN=PCSK9 PE=1 SV=3 - [PCSK9_HUMAN]	0.679809	0.0166014	2.44207	0.700497	0.0291018	4.15445	0.746612	0.0223159	2.98896	0.708973	0.0341983	4.82365
P17301	Integrin alpha-2 OS=Homo sapiens GN=ITGA2 PE=1 SV=1 - [ITA2_HUMAN]	0.911877	0.045407	4.97951	0.71538	0.0302104	4.22299	0.504871	0.0592228	11.7303	0.710709	0.203543	28.6394
P48745	Protein NOV homolog OS=Homo sapiens GN=NOV PE=1 SV=1 - [NOV_HUMAN]	0.705628	0.0174974	2.47968	#DIV/0!	#DIV/0!	#DIV/0!	0.716383	0.029897	4.17332	0.711006	0.00760484	1.06959
Q92187	CMP-N-acetylneuraminate-poly-alpha-2,8-sialyltransferase OS=Homo sapiens GN=ST8SIA4 PE=1 SV=1 - [SIA8D_HUMAN]	0.549525	0.025959	4.7239	#DIV/0!	#DIV/0!	#DIV/0!	0.887987	0.107014	12.0513	0.718756	0.239328	33.2976
P22413	Ectonucleotide pyrophosphatase/phosphodiesterase family member 1 OS=Homo sapiens GN=ENPP1 PE=1 SV=2 - [ENPP1_HUMAN]	0.684604	0.0338182	4.93982	0.72684	0.0416631	5.7321	0.748236	0.017094	2.28458	0.719893	0.0323801	4.4979
P16870-2	Isoform 2 of Carboxypeptidase E OS=Homo sapiens GN=CPE - [CBPE_HUMAN]	0.722717	0.0338123	4.67849	0.668945	0.0324651	4.85318	0.779664	0.052302	6.70827	0.723775	0.0553674	7.6498
P48723	Heat shock 70 kDa protein 13 OS=Homo sapiens GN=HSPA13 PE=1 SV=1 - [HSP13_HUMAN]	0.736943	0.0411933	5.58976	0.703172	0.043575	6.19692	0.73181	0.0474439	6.48309	0.723975	0.0181979	2.5136
P42785	Lysosomal Pro-X carboxypeptidase OS=Homo sapiens GN=PRCP PE=1 SV=1 - [PCP_HUMAN]	0.605765	0.0222829	3.67847	0.748183	0.0198862	2.65793	0.823794	0.0218284	2.64974	0.725914	0.110707	15.2507
P15291-2	Isoform Short of Beta-1,4-galactosyltransferase 1 OS=Homo sapiens GN=B4GALT1 - [B4GT1_HUMAN]	0.825529	0.10909	13.2146	0.599113	0.119105	19.8802	0.768921	0.083119	10.8098	0.731188	0.11783	16.1149
Q9NPR2-2	Isoform 2 of Semaphorin-4B OS=Homo sapiens GN=SEMA4B - [SEM4B_HUMAN]	0.785492	0.0283993	3.61548	0.603849	0.00707682	1.17195	0.805238	0.0317459	3.94243	0.731526	0.111012	15.1754
Q86SJ2	Amphoterin-induced protein 2 OS=Homo sapiens GN=AMIGO2 PE=1 SV=1 - [AMGO2_HUMAN]	0.672725	0.0420831	6.25562	0.787664	0.0305594	3.87975	0.745987	0.0188413	2.52569	0.735458	0.0581883	7.91184
P26006	Integrin alpha-3 OS=Homo sapiens GN=ITGA3 PE=1 SV=5 - [ITA3_HUMAN]	0.763017	0.101755	13.3359	0.766165	0.0295372	3.85521	0.690646	0.0342659	4.96143	0.739943	0.0427211	5.77357
P07602	Proactivator polypeptide OS=Homo sapiens GN=PSAP PE=1 SV=2 - [SAP_HUMAN]	0.70003	0.0298266	4.26076	0.811045	0.0617876	7.61827	0.712606	0.0143126	2.00849	0.741227	0.0607902	8.20129
P05067-7	Isoform L-APP733 of Amyloid beta A4 protein OS=Homo sapiens GN=APP - [A4_HUMAN]	0.719713	0.0427457	5.93928	0.799124	0.0394364	4.93495	0.706704	0.0127232	1.80036	0.741847	0.050028	6.74371
E9PG71	Ephrin type-A receptor 4 OS=Homo sapiens GN=EPHA4 PE=2 SV=1 - [E9PG71_HUMAN]	0.667129	0.052489	7.86789	0.776556	0.0658096	8.47455	0.785546	0.0417791	5.31849	0.743077	0.0659263	8.87207
P50897	Palmitoyl-protein thioesterase 1 OS=Homo sapiens GN=PPT1 PE=1 SV=1 - [PPT1_HUMAN]	0.633174	0.0231376	3.65423	0.717843	0.0592078	8.24802	0.882274	0.0396266	4.49141	0.74443	0.126661	17.0144
P09603	Macrophage colony-stimulating factor 1 OS=Homo sapiens GN=CSF1 PE=1 SV=2 - [CSF1_HUMAN]	0.641584	0.03156	4.91907	0.888286	0.0618732	6.96546	0.705918	0.026739	3.78784	0.745262	0.127971	17.1712
Q13740-2	Isoform 2 of CD166 antigen OS=Homo sapiens GN=ALCAM - [CD166_HUMAN]	0.791475	0.0530263	6.69969	0.739905	0.0890055	12.0293	0.718023	0.0290851	4.05072	0.749801	0.0377127	5.02969
P04083	Annexin A1 OS=Homo sapiens GN=ANXA1 PE=1 SV=2 - [ANXA1_HUMAN]	0.991199	0.0128588	1.29729	0.512964	0.00920823	1.7951	#DIV/0!	#DIV/0!	#DIV/0!	0.752082	0.338163	44.9636
P09668	Pro-cathepsin H OS=Homo sapiens GN=CTSH PE=1 SV=4 - [CATH_HUMAN]	0.772935	0.0190137	2.45993	0.700015	0.0592982	8.47098	0.78668	0.0277654	3.52944	0.75321	0.0465779	6.18391
Q96QC4	MHC class I polypeptide-related sequence A OS=Homo sapiens GN=MICA PE=2 SV=1 - [Q96QC4_HUMAN]	0.832551	0.0342024	4.10814	0.805628	0.0875647	10.8691	0.655162	0.0492582	7.51847	0.764447	0.0955963	12.5053
P28799	Granulins OS=Homo sapiens GN=GRN PE=1 SV=2 - [GRN_HUMAN]	0.699677	0.0564112	8.06246	0.896405	0.0326467	3.64196	0.701428	0.0359283	5.12217	0.765837	0.113079	14.7654
P35625	Metalloproteinase inhibitor 3 OS=Homo sapiens GN=TIMP3 PE=1 SV=2 - [TIMP3_HUMAN]	0.751896	0.0353144	4.69672	0.843861	0.0251402	2.97919	0.702528	0.032911	4.68465	0.766095	0.0717282	9.36283
Q92820	Gamma-glutamyl hydrolase OS=Homo sapiens GN=GGH PE=1 SV=2 - [GGH_HUMAN]	0.739963	0.0309395	4.18122	0.787995	0.0511318	6.48885	0.777011	0.0288251	3.70975	0.768323	0.0251672	3.2756
Q14393-2	Isoform 2 of Growth arrest-specific protein 6 OS=Homo sapiens GN=GAS6 - [GAS6_HUMAN]	0.737559	0.0193113	2.61826	0.749721	0.0447451	5.96823	0.828664	0.0126444	1.52587	0.771981	0.0494635	6.40734
Q8N441	Fibroblast growth factor receptor-like 1 OS=Homo sapiens GN=FGFRL1 PE=1 SV=1 - [FGRL1_HUMAN]	0.792591	0.0262181	3.30789	0.807723	0.0207796	2.57261	0.719254	0.0240371	3.34195	0.77319	0.0473181	6.11985
P06280	Alpha-galactosidase A OS=Homo sapiens GN=GLA PE=1 SV=1 - [AGAL_HUMAN]	0.758983	0.0468389	6.17127	#DIV/0!	#DIV/0!	#DIV/0!	0.7946	0.0478513	6.02206	0.776792	0.0251847	3.24214
P51884	Lumican OS=Homo sapiens GN=LUM PE=1 SV=2 - [LUM_HUMAN]	0.753012	0.0702452	9.32857	#DIV/0!	#DIV/0!	#DIV/0!	0.803628	0.0424842	5.28656	0.77832	0.0357908	4.59847
Q16270-2	Isoform 2 of Insulin-like growth factor-binding protein 7 OS=Homo sapiens GN=IGFBP7 - [IBP7_HUMAN]	0.694901	0.0442815	6.37236	0.873414	0.0581512	6.65792	0.786543	0.0481345	6.11976	0.784952	0.0892674	11.3723
P19021-4	Isoform 4 of Peptidyl-glycine alpha-amidating monooxygenase OS=Homo sapiens GN=PAM - [AMD_HUMAN]	0.808858	0.0346534	4.28424	0.779111	0.0621767	7.98046	0.769556	0.0221828	2.88255	0.785842	0.0204976	2.60836
Q96PX8	SLIT and NTRK-like protein 1 OS=Homo sapiens GN=SLITRK1 PE=1 SV=2 - [SLIK1_HUMAN]	0.757933	0.0740449	9.76932	0.763739	0.0311945	4.08444	0.836168	0.0390096	4.66528	0.785947	0.0435895	5.54612
Q8NES3	Beta-1,3-N-acetylglucosaminyltransferase lunatic fringe OS=Homo sapiens GN=LFNG PE=1 SV=2 - [LFNG_HUMAN]	0.830116	0.0638068	7.6865	#DIV/0!	#DIV/0!	#DIV/0!	0.745242	0.0347784	4.66673	0.787679	0.0600153	7.61926
Q9UBR2	Cathepsin Z OS=Homo sapiens GN=CTSZ PE=1 SV=1 - [CATZ_HUMAN]	0.707663	0.0281754	3.98147	0.773984	0.0284531	3.67619	0.885774	0.027648	3.12134	0.78914	0.0900178	11.4071
Q13332-6	Isoform 2 of Receptor-type tyrosine-protein phosphatase S OS=Homo sapiens GN=PTPRS - [PTPRS_HUMAN]	#DIV/0!	#DIV/0!	#DIV/0!	0.778217	0.0230071	2.95638	0.824627	0.0640826	7.7711	0.801422	0.0328167	4.09481
O94985-2	Isoform 2 of Calsyntenin-1 OS=Homo sapiens GN=CLSTN1 - [CSTN1_HUMAN]	0.817803	0.0219089	2.679	0.816346	0.0389728	4.77405	0.771514	0.0269605	3.49449	0.801888	0.0263145	3.28157
Q92743	Serine protease HTRA1 OS=Homo sapiens GN=HTRA1 PE=1 SV=1 - [HTRA1_HUMAN]	0.807508	0.033847	4.19154	0.762808	0.113933	14.936	0.835683	0.0246189	2.94596	0.802	0.0367483	4.58208
Q9NY97-2	Isoform 2 of UDP-GlcNAc:betaGal beta-1,3-N-acetylglucosaminyltransferase 2 OS=Homo sapiens GN=B3GNT2 - [B3GN2_HUMAN]	0.712603	0.029622	4.15687	0.871336	0.0299815	3.44087	0.824279	0.0461826	5.60279	0.80274	0.0815293	10.1564
J3KMY5	Epididymal secretory protein E1 OS=Homo sapiens GN=NPC2 PE=4 SV=1 - [J3KMY5_HUMAN]	0.830191	0.0881643	10.6198	0.862707	0.0638336	7.39922	0.726656	0.0419664	5.77528	0.806518	0.0710479	8.80921
B4E351	Insulin-like growth factor-binding protein 4 OS=Homo sapiens GN=IGFBP4 PE=2 SV=1 - [B4E351_HUMAN]	0.684147	0.0516261	7.54605	0.92196	0.0093504	1.01419	0.818789	0.03486	4.25751	0.808299	0.119253	14.7536
Q8NCC3	Group XV phospholipase A2 OS=Homo sapiens GN=PLA2G15 PE=1 SV=2 - [PAG15_HUMAN]	0.929875	0.055863	6.00758	#DIV/0!	#DIV/0!	#DIV/0!	0.701712	0.0461534	6.57726	0.815793	0.161336	19.7766
Q9Y2E5	Epididymis-specific alpha-mannosidase OS=Homo sapiens GN=MAN2B2 PE=1 SV=4 - [MA2B2_HUMAN]	0.813018	0.0219158	2.69561	0.861248	0.0227495	2.64146	0.77439	0.0156171	2.0167	0.816219	0.0435174	5.33158
Q02297-8	Isoform 8 of Pro-neuregulin-1, membrane-bound isoform OS=Homo sapiens GN=NRG1 - [NRG1_HUMAN]	0.649011	0.0822325	12.6704	1.07329	0.0759811	7.07928	0.728786	0.029639	4.06691	0.817028	0.225483	27.598
Q99574	Neuroserpin OS=Homo sapiens GN=SERPINI1 PE=1 SV=1 - [NEUS_HUMAN]	0.746257	0.0199394	2.67192	0.834827	0.0193273	2.31512	0.879674	0.0293452	3.33591	0.820253	0.0678919	8.27695
P07858	Cathepsin B OS=Homo sapiens GN=CTSB PE=1 SV=3 - [CATB_HUMAN]	0.888884	0.0538244	6.05528	0.791368	0.0623557	7.87948	0.786106	0.0471223	5.99439	0.822119	0.0578798	7.04032
P04066	Tissue alpha-L-fucosidase OS=Homo sapiens GN=FUCA1 PE=1 SV=4 - [FUCO_HUMAN]	0.664829	0.0144616	2.17524	0.899859	0.0322433	3.58315	0.921847	0.0177927	1.93011	0.828845	0.142467	17.1886
O75503	Ceroid-lipofuscinosis neuronal protein 5 OS=Homo sapiens GN=CLN5 PE=1 SV=2 - [CLN5_HUMAN]	0.75431	0.0176415	2.33876	0.780795	0.0175722	2.25055	0.954238	0.0287853	3.01658	0.829781	0.108593	13.087
P29279	Connective tissue growth factor OS=Homo sapiens GN=CTGF PE=1 SV=2 - [CTGF_HUMAN]	0.706442	0.0216882	3.07006	1.02914	0.0230296	2.23775	0.767726	0.0305917	3.98471	0.834438	0.171382	20.5387
Q13253	Noggin OS=Homo sapiens GN=NOG PE=1 SV=1 - [NOGG_HUMAN]	0.786428	0.014922	1.89744	0.921941	0.059806	6.48697	0.802292	0.0286084	3.56584	0.836887	0.0740846	8.8524
H3BS10	Beta-hexosaminidase OS=Homo sapiens GN=HEXA PE=2 SV=1 - [H3BS10_HUMAN]	0.814472	0.042183	5.17918	0.785799	0.0288651	3.67334	0.914038	0.0157522	1.72336	0.838103	0.0673062	8.03077
P10619	Lysosomal protective protein OS=Homo sapiens GN=CTSA PE=1 SV=2 - [PPGB_HUMAN]	0.736193	0.012551	1.70485	0.931895	0.0515186	5.52837	0.848687	0.0208284	2.45419	0.838925	0.0982156	11.7073
Q92692-2	Isoform Alpha of Poliovirus receptor-related protein 2 OS=Homo sapiens GN=PVRL2 - [PVRL2_HUMAN]	0.864808	0.0716522	8.28533	#DIV/0!	#DIV/0!	#DIV/0!	0.817743	0.0494347	6.04527	0.841275	0.0332799	3.95589
E7EPS8	Receptor-type tyrosine-protein phosphatase mu OS=Homo sapiens GN=PTPRM PE=2 SV=2 - [E7EPS8_HUMAN]	0.909897	0.0107273	1.17896	0.838856	0.0438918	5.23235	0.778772	0.0369585	4.74575	0.842508	0.0656389	7.79089
Q5H9A7	Metalloproteinase inhibitor 1 OS=Homo sapiens GN=TIMP1 PE=2 SV=1 - [Q5H9A7_HUMAN]	0.793946	0.0286334	3.60647	0.940195	0.0398218	4.23548	0.797431	0.0355108	4.45315	0.843858	0.083449	9.889
Q14126	Desmoglein-2 OS=Homo sapiens GN=DSG2 PE=1 SV=2 - [DSG2_HUMAN]	0.911032	0.0609144	6.68631	0.771659	0.0227512	2.94835	0.856769	0.0177915	2.07658	0.846487	0.0702532	8.29938
P55058-3	Isoform 3 of Phospholipid transfer protein OS=Homo sapiens GN=PLTP - [PLTP_HUMAN]	0.735335	0.0646962	8.7982	#DIV/0!	#DIV/0!	#DIV/0!	0.958465	0.056828	5.92907	0.8469	0.157777	18.6299
Q9NPF2-2	Isoform 2 of Carbohydrate sulfotransferase 11 OS=Homo sapiens GN=CHST11 - [CHSTB_HUMAN]	0.909668	0.0454763	4.99922	#DIV/0!	#DIV/0!	#DIV/0!	0.785528	0.0500714	6.37423	0.847598	0.0877799	10.3563
Q9GZX9	Twisted gastrulation protein homolog 1 OS=Homo sapiens GN=TWSG1 PE=2 SV=1 - [TWSG1_HUMAN]	0.633896	0.0112386	1.77295	0.952537	0.0312858	3.28447	0.956509	0.0572729	5.9877	0.847647	0.185125	21.8398
Q07954	Prolow-density lipoprotein receptor-related protein 1 OS=Homo sapiens GN=LRP1 PE=1 SV=2 - [LRP1_HUMAN]	0.84254	0.0826896	9.81433	0.931248	0.125432	13.4693	0.773433	0.069206	8.9479	0.849074	0.0791098	9.31719
F5GZ08	Amyloid-like protein 1 OS=Homo sapiens GN=APLP1 PE=2 SV=1 - [F5GZ08_HUMAN]	1.02719	0.0937097	9.12288	0.733786	0.0630342	8.59026	0.789784	0.0815232	10.3222	0.850255	0.155771	18.3205
Q96B60	5'-nucleotidase OS=Homo sapiens GN=NT5E PE=2 SV=1 - [Q96B60_HUMAN]	0.854901	0.0937573	10.967	0.84867	0.0126415	1.48956	0.85812	0.0411039	4.78999	0.853897	0.00480417	0.562618
D6RHI9	Ribonuclease T2 (Fragment) OS=Homo sapiens GN=RNASET2 PE=2 SV=1 - [D6RHI9_HUMAN]	0.796462	0.0270602	3.39755	0.823931	0.0108056	1.31147	0.952168	0.0303581	3.18832	0.85752	0.0831098	9.69188
O00300	Tumor necrosis factor receptor superfamily member 11B OS=Homo sapiens GN=TNFRSF11B PE=1 SV=3 - [TR11B_HUMAN]	0.922482	0.0782213	8.47944	0.829299	0.0407691	4.91609	0.821598	0.0374068	4.55293	0.857793	0.0561543	6.54637
Q13308-5	Isoform 5 of Inactive tyrosine-protein kinase 7 OS=Homo sapiens GN=PTK7 - [PTK7_HUMAN]	0.880016	0.0258041	2.93223	0.80883	0.0389925	4.82085	0.885933	0.0191146	2.15757	0.85826	0.0429091	4.99955
P38571-2	Isoform 2 of Lysosomal acid lipase/cholesteryl ester hydrolase OS=Homo sapiens GN=LIPA - [LICH_HUMAN]	0.796703	0.0308591	3.87336	0.808214	0.0947733	11.7263	0.970023	0.0900168	9.27986	0.858313	0.0969148	11.2913
Q8WZ75-2	Isoform 2 of Roundabout homolog 4 OS=Homo sapiens GN=ROBO4 - [ROBO4_HUMAN]	0.856076	0.00355825	0.415646	0.798872	0.0188525	2.35989	0.920677	0.0528193	5.73701	0.858542	0.0609396	7.09803
P55287-2	Isoform 2 of Cadherin-11 OS=Homo sapiens GN=CDH11 - [CAD11_HUMAN]	0.861909	0.0124632	1.44599	0.790774	0.0286	3.61671	0.931254	0.0608215	6.53114	0.861313	0.0702418	8.15521
P23352	Anosmin-1 OS=Homo sapiens GN=KAL1 PE=1 SV=3 - [KALM_HUMAN]	0.905794	0.124895	13.7884	0.957397	0.107288	11.2062	0.733256	0.0278388	3.7966	0.865482	0.117382	13.5626
Q14703	Membrane-bound transcription factor site-1 protease OS=Homo sapiens GN=MBTPS1 PE=1 SV=1 - [MBTP1_HUMAN]	0.878583	0.0189632	2.15838	0.838407	0.0682847	8.14457	0.888555	0.01877	2.11241	0.868515	0.0265466	3.05655
P07093-2	Isoform 2 of Glia-derived nexin OS=Homo sapiens GN=SERPINE2 - [GDN_HUMAN]	0.901238	0.0588816	6.53341	0.832972	0.0221741	2.66204	0.876345	0.0433848	4.95065	0.870185	0.0345473	3.97011
Q9Y6N7-6	Isoform 6 of Roundabout homolog 1 OS=Homo sapiens GN=ROBO1 - [ROBO1_HUMAN]	0.842857	0.0299622	3.55484	0.948163	0.0376255	3.96825	0.821347	0.0217605	2.64937	0.870789	0.0678654	7.79355
O75509	Tumor necrosis factor receptor superfamily member 21 OS=Homo sapiens GN=TNFRSF21 PE=1 SV=1 - [TNR21_HUMAN]	0.803654	0.0610347	7.59464	0.905003	0.0309103	3.4155	0.907615	0.0175844	1.93743	0.872091	0.0592819	6.79768
B0YJC4	Vimentin OS=Homo sapiens GN=VIM PE=2 SV=1 - [B0YJC4_HUMAN]	0.9264	0.0398965	4.30662	0.852467	0.0337201	3.95559	0.840572	0.0225318	2.68053	0.873146	0.0465009	5.32567
F5H325	N-acetylgalactosamine-6-sulfatase OS=Homo sapiens GN=GALNS PE=2 SV=1 - [F5H325_HUMAN]	0.817508	0.0385366	4.71391	0.89736	0.0447471	4.98653	0.908333	0.0615695	6.7783	0.8744	0.0495746	5.66956
P12109	Collagen alpha-1(VI) chain OS=Homo sapiens GN=COL6A1 PE=1 SV=3 - [CO6A1_HUMAN]	0.939185	0.0739895	7.87806	0.833828	0.039729	4.76465	0.865292	0.0542307	6.26732	0.879435	0.0540835	6.1498
P01892	HLA class I histocompatibility antigen, A-2 alpha chain OS=Homo sapiens GN=HLA-A PE=1 SV=1 - [1A02_HUMAN]	0.980941	0.016063	1.63751	0.824181	0.0517479	6.2787	0.839558	0.0685328	8.16297	0.88156	0.0864091	9.80184
Q99519	Sialidase-1 OS=Homo sapiens GN=NEU1 PE=1 SV=1 - [NEUR1_HUMAN]	0.871899	0.0673448	7.72392	#DIV/0!	#DIV/0!	#DIV/0!	0.89206	0.065391	7.33033	0.88198	0.0142558	1.61634
O14657	Torsin-1B OS=Homo sapiens GN=TOR1B PE=1 SV=2 - [TOR1B_HUMAN]	0.990066	0.0751336	7.58875	#DIV/0!	#DIV/0!	#DIV/0!	0.77503	0.032061	4.13674	0.882548	0.152054	17.2289
P54803-4	Isoform 4 of Galactocerebrosidase OS=Homo sapiens GN=GALC - [GALC_HUMAN]	0.95472	0.0362333	3.79518	0.769117	0.0381014	4.95392	0.926268	0.0387354	4.18188	0.883368	0.0999619	11.316
Q9H3G5	Probable serine carboxypeptidase CPVL OS=Homo sapiens GN=CPVL PE=1 SV=2 - [CPVL_HUMAN]	0.767265	0.036225	4.72131	0.924857	0.0981069	10.6078	0.969909	0.0966124	9.96098	0.887344	0.106403	11.9911
Q9GZM7-3	Isoform 3 of Tubulointerstitial nephritis antigen-like OS=Homo sapiens GN=TINAGL1 - [TINAL_HUMAN]	0.978542	0.0658151	6.72583	0.762978	0.0234147	3.06886	0.921001	0.0145446	1.57922	0.887507	0.111617	12.5765
Q06481	Amyloid-like protein 2 OS=Homo sapiens GN=APLP2 PE=1 SV=2 - [APLP2_HUMAN]	0.695556	0.0240105	3.45198	1.14303	0.0423886	3.70843	0.830105	0.0459426	5.53456	0.889564	0.229587	25.8089
Q99523	Sortilin OS=Homo sapiens GN=SORT1 PE=1 SV=3 - [SORT_HUMAN]	0.760873	0.0925002	12.1571	1.06299	0.105875	9.96015	0.845874	0.0161856	1.91347	0.889911	0.155796	17.5069
Q01459	Di-N-acetylchitobiase OS=Homo sapiens GN=CTBS PE=1 SV=1 - [DIAC_HUMAN]	0.788294	0.0158005	2.00439	0.969761	0.0308842	3.18473	0.924963	0.0319413	3.45325	0.894339	0.09453	10.5698
Q02818	Nucleobindin-1 OS=Homo sapiens GN=NUCB1 PE=1 SV=4 - [NUCB1_HUMAN]	0.966011	0.0719213	7.44518	#DIV/0!	#DIV/0!	#DIV/0!	0.834795	0.101533	12.1627	0.900403	0.0927836	10.3047
Q9BTY2	Plasma alpha-L-fucosidase OS=Homo sapiens GN=FUCA2 PE=1 SV=2 - [FUCO2_HUMAN]	0.821452	0.044527	5.42052	0.920896	0.0262071	2.84583	0.961822	0.0426961	4.43908	0.90139	0.0721893	8.00866
O43556-3	Isoform 2 of Epsilon-sarcoglycan OS=Homo sapiens GN=SGCE - [SGCE_HUMAN]	0.84934	0.0244954	2.88406	0.900554	0.0187228	2.07903	0.961281	0.0413275	4.29921	0.903725	0.056038	6.20078
H0Y9C7	N(4)-(beta-N-acetylglucosaminyl)-L-asparaginase (Fragment) OS=Homo sapiens GN=AGA PE=2 SV=1 - [H0Y9C7_HUMAN]	0.870803	0.0746552	8.57314	0.978229	0.117301	11.9911	0.865635	0.0699804	8.08428	0.904889	0.0635668	7.02482
Q9Y4K0	Lysyl oxidase homolog 2 OS=Homo sapiens GN=LOXL2 PE=1 SV=1 - [LOXL2_HUMAN]	0.902245	0.0472769	5.23992	1.00912	0.0501703	4.97167	0.808826	0.030007	3.70994	0.906731	0.100224	11.0533
Q10469	Alpha-1,6-mannosyl-glycoprotein 2-beta-N-acetylglucosaminyltransferase OS=Homo sapiens GN=MGAT2 PE=1 SV=1 - [MGAT2_HUMAN]	0.963385	0.0220947	2.29345	0.88948	0.0481941	5.41824	0.871529	0.0175687	2.01584	0.908131	0.0486855	5.36107
Q8NHP8	Putative phospholipase B-like 2 OS=Homo sapiens GN=PLBD2 PE=1 SV=2 - [PLBL2_HUMAN]	0.85704	0.0416386	4.85842	0.924551	0.03812	4.12308	0.943078	0.041157	4.36412	0.908223	0.0452833	4.98592
Q08380	Galectin-3-binding protein OS=Homo sapiens GN=LGALS3BP PE=1 SV=1 - [LG3BP_HUMAN]	0.84027	0.0438871	5.22298	0.902108	0.0783825	8.68882	0.990778	0.0461489	4.65784	0.911052	0.0756516	8.30377
P09529	Inhibin beta B chain OS=Homo sapiens GN=INHBB PE=1 SV=2 - [INHBB_HUMAN]	0.897061	0.0357964	3.99041	0.932869	0.0356916	3.826	#DIV/0!	#DIV/0!	#DIV/0!	0.914965	0.0253202	2.76734
P07686	Beta-hexosaminidase subunit beta OS=Homo sapiens GN=HEXB PE=1 SV=3 - [HEXB_HUMAN]	0.833275	0.0307919	3.69528	0.91571	0.0523993	5.72226	1.00488	0.0449648	4.47464	0.917955	0.0858246	9.34955
P32004-3	Isoform 3 of Neural cell adhesion molecule L1 OS=Homo sapiens GN=L1CAM - [L1CAM_HUMAN]	0.79856	0.107271	13.4331	1.26183	0.0893359	7.07989	0.697577	0.0336559	4.82469	0.919321	0.300885	32.7291
P19883-2	Isoform 2 of Follistatin OS=Homo sapiens GN=FST - [FST_HUMAN]	0.89609	0.0175306	1.95634	1.00816	0.0433786	4.30277	0.854979	0.0353115	4.1301	0.919742	0.0792799	8.6198
P11362-13	Isoform 13 of Fibroblast growth factor receptor 1 OS=Homo sapiens GN=FGFR1 - [FGFR1_HUMAN]	#DIV/0!	#DIV/0!	#DIV/0!	0.889838	0.0484637	5.44636	0.951221	0.0169411	1.78098	0.92053	0.0434046	4.71517
P52803	Ephrin-A5 OS=Homo sapiens GN=EFNA5 PE=1 SV=1 - [EFNA5_HUMAN]	#DIV/0!	#DIV/0!	#DIV/0!	1.03894	0.0873684	8.4094	0.803862	0.0313106	3.89502	0.9214	0.166224	18.0404
O43854-2	Isoform 2 of EGF-like repeat and discoidin I-like domain-containing protein 3 OS=Homo sapiens GN=EDIL3 - [EDIL3_HUMAN]	0.86862	0.0385388	4.43679	0.884624	0.0326738	3.69352	1.01298	0.110821	10.9401	0.922075	0.079131	8.58184
F8W1Q3	Biotinidase OS=Homo sapiens GN=BTD PE=2 SV=1 - [F8W1Q3_HUMAN]	0.914661	0.0362649	3.96485	0.934077	0.024991	2.67548	0.919355	0.0383252	4.16871	0.922697	0.0101303	1.0979
Q9H173	Nucleotide exchange factor SIL1 OS=Homo sapiens GN=SIL1 PE=1 SV=1 - [SIL1_HUMAN]	1.08677	0.0970084	8.92631	0.762686	0.0787586	10.3265	#DIV/0!	#DIV/0!	#DIV/0!	0.924728	0.229161	24.7815
Q14118	Dystroglycan OS=Homo sapiens GN=DAG1 PE=1 SV=2 - [DAG1_HUMAN]	0.95558	0.033673	3.52383	0.850044	0.0425661	5.00752	0.968636	0.0570992	5.89481	0.924753	0.0650283	7.03197
P08758	Annexin A5 OS=Homo sapiens GN=ANXA5 PE=1 SV=2 - [ANXA5_HUMAN]	1.06957	0.05721	5.34887	0.780983	0.0411214	5.26534	#DIV/0!	#DIV/0!	#DIV/0!	0.925277	0.204063	22.0542
O14773	Tripeptidyl-peptidase 1 OS=Homo sapiens GN=TPP1 PE=1 SV=2 - [TPP1_HUMAN]	0.813614	0.025196	3.09679	0.857777	0.0365292	4.25858	1.10644	0.0256024	2.31394	0.925944	0.157866	17.0492
Q9BZM5	NKG2D ligand 2 OS=Homo sapiens GN=ULBP2 PE=1 SV=1 - [N2DL2_HUMAN]	0.87194	0.029772	3.41446	0.884904	0.0422426	4.7737	1.03821	0.0300303	2.89252	0.931683	0.0924783	9.92594
O43505	N-acetyllactosaminide beta-1,3-N-acetylglucosaminyltransferase OS=Homo sapiens GN=B3GNT1 PE=1 SV=1 - [B3GN1_HUMAN]	0.796351	0.0709169	8.90523	0.913181	0.0490714	5.37368	1.10273	0.0703647	6.38097	0.93742	0.15462	16.4942
P00736	Complement C1r subcomponent OS=Homo sapiens GN=C1R PE=1 SV=2 - [C1R_HUMAN]	0.959023	0.0629501	6.56399	0.923785	0.018969	2.0534	0.93024	0.0138828	1.49238	0.937683	0.0187608	2.00076
F5GZK1	Processed exostosin-like 2 OS=Homo sapiens GN=EXTL2 PE=2 SV=1 - [F5GZK1_HUMAN]	1.00949	0.0484564	4.80007	0.876642	0.064228	7.32659	0.929838	0.0296984	3.19393	0.938658	0.0668641	7.12337
P08236	Beta-glucuronidase OS=Homo sapiens GN=GUSB PE=1 SV=2 - [BGLR_HUMAN]	0.870214	0.048958	5.62598	0.923564	0.0303387	3.28496	1.02266	0.0149867	1.46546	0.938813	0.0773601	8.2402
Q9GZP0	Platelet-derived growth factor D OS=Homo sapiens GN=PDGFD PE=1 SV=1 - [PDGFD_HUMAN]	0.963893	0.0283448	2.94066	0.957918	0.0263676	2.75259	0.895464	0.0503256	5.62006	0.939092	0.0379005	4.03587
O94991	SLIT and NTRK-like protein 5 OS=Homo sapiens GN=SLITRK5 PE=2 SV=2 - [SLIK5_HUMAN]	0.961134	0.0365615	3.804	0.841278	0.015778	1.87548	1.01962	0.103666	10.1671	0.940679	0.0909159	9.66493
P43121	Cell surface glycoprotein MUC18 OS=Homo sapiens GN=MCAM PE=1 SV=2 - [MUC18_HUMAN]	1.09192	0.0899959	8.242	0.846857	0.0651828	7.69702	0.888438	0.0152431	1.71572	0.942404	0.131141	13.9156
Q8N0V5	N-acetyllactosaminide beta-1,6-N-acetylglucosaminyl-transferase, isoform A OS=Homo sapiens GN=GCNT2 PE=2 SV=1 - [GNT2A_HUMAN]	0.995436	0.110257	11.0762	0.844706	0.0188782	2.23489	0.988624	0.038147	3.8586	0.942922	0.085126	9.02789
B7Z4K6	Deoxyribonuclease-2-alpha OS=Homo sapiens GN=DNASE2 PE=2 SV=1 - [B7Z4K6_HUMAN]	0.75091	0.015959	2.12529	0.993519	0.0401605	4.04224	1.08484	0.056352	5.19451	0.943089	0.172582	18.2996
P07711	Cathepsin L1 OS=Homo sapiens GN=CTSL1 PE=1 SV=2 - [CATL1_HUMAN]	0.802809	0.0642084	7.99796	0.924476	0.0423153	4.57722	1.10269	0.0445127	4.03673	0.943325	0.150827	15.9888
Q92973-3	Isoform 3 of Transportin-1 OS=Homo sapiens GN=TNPO1 - [TNPO1_HUMAN]	0.97376	0.0539269	5.53801	0.914562	0.024142	2.63973	#DIV/0!	#DIV/0!	#DIV/0!	0.944161	0.041859	4.43346
P08648	Integrin alpha-5 OS=Homo sapiens GN=ITGA5 PE=1 SV=2 - [ITA5_HUMAN]	#DIV/0!	#DIV/0!	#DIV/0!	0.966349	0.024209	2.5052	0.924868	0.0268249	2.90041	0.945609	0.0293313	3.10184
Q02809	Procollagen-lysine,2-oxoglutarate 5-dioxygenase 1 OS=Homo sapiens GN=PLOD1 PE=1 SV=2 - [PLOD1_HUMAN]	1.00233	0.0335382	3.34604	0.929499	0.0464595	4.99834	0.907864	0.0530694	5.84552	0.946563	0.0494891	5.22829
O00754	Lysosomal alpha-mannosidase OS=Homo sapiens GN=MAN2B1 PE=1 SV=3 - [MA2B1_HUMAN]	0.891793	0.0160332	1.79786	0.938093	0.0153118	1.63223	1.01177	0.0218	2.15464	0.947218	0.0605062	6.38778
Q6EMK4	Vasorin OS=Homo sapiens GN=VASN PE=1 SV=1 - [VASN_HUMAN]	1.01821	0.0478344	4.69788	0.847681	0.0298724	3.52402	0.981395	0.0609385	6.20937	0.949096	0.0897366	9.45496
P23470-2	Isoform 2 of Receptor-type tyrosine-protein phosphatase gamma OS=Homo sapiens GN=PTPRG - [PTPRG_HUMAN]	0.982735	0.0532135	5.41484	0.930355	0.0132806	1.42748	0.94112	0.0536124	5.69666	0.951403	0.0276625	2.90755
P55283-2	Isoform 2 of Cadherin-4 OS=Homo sapiens GN=CDH4 - [CADH4_HUMAN]	0.893637	0.0170843	1.91177	0.86594	0.0485127	5.60232	1.09785	0.025173	2.29293	0.952476	0.126658	13.2977
Q9NRB3	Carbohydrate sulfotransferase 12 OS=Homo sapiens GN=CHST12 PE=1 SV=2 - [CHSTC_HUMAN]	0.995957	0.048709	4.89068	0.91103	0.0282348	3.09922	#DIV/0!	#DIV/0!	#DIV/0!	0.953494	0.0600525	6.29815
Q96L58	Beta-1,3-galactosyltransferase 6 OS=Homo sapiens GN=B3GALT6 PE=2 SV=2 - [B3GT6_HUMAN]	#DIV/0!	#DIV/0!	#DIV/0!	0.858307	0.145008	16.8946	1.05291	0.140817	13.3741	0.955606	0.137602	14.3995
E7EVJ3	Bifunctional heparan sulfate N-deacetylase/N-sulfotransferase 1 OS=Homo sapiens GN=NDST1 PE=2 SV=1 - [E7EVJ3_HUMAN]	0.923264	0.0399534	4.32741	0.93093	0.0198547	2.13278	1.0139	0.0550323	5.42775	0.956033	0.050265	5.25766
P49767	Vascular endothelial growth factor C OS=Homo sapiens GN=VEGFC PE=1 SV=1 - [VEGFC_HUMAN]	0.94513	0.0197649	2.09124	1.06333	0.063919	6.01119	0.868806	0.0669428	7.70515	0.95909	0.098012	10.2193
P78539-4	Isoform 4 of Sushi repeat-containing protein SRPX OS=Homo sapiens GN=SRPX - [SRPX_HUMAN]	0.851494	0.0339937	3.99224	#DIV/0!	#DIV/0!	#DIV/0!	1.07627	0.103782	9.64272	0.963881	0.15894	16.4895
P13284	Gamma-interferon-inducible lysosomal thiol reductase OS=Homo sapiens GN=IFI30 PE=1 SV=3 - [GILT_HUMAN]	1.03738	0.0705601	6.80178	1.04137	0.143972	13.8252	0.813384	0.0552503	6.79265	0.964045	0.130492	13.5359
P00750	Tissue-type plasminogen activator OS=Homo sapiens GN=PLAT PE=1 SV=1 - [TPA_HUMAN]	0.829425	0.0200656	2.41922	1.18337	0.0288608	2.43887	0.902449	0.018973	2.10239	0.971748	0.186871	19.2304
G3V0E5	Transferrin receptor (P90, CD71), isoform CRA_c OS=Homo sapiens GN=TFRC PE=4 SV=1 - [G3V0E5_HUMAN]	0.933109	0.0225	2.4113	0.894548	0.0392411	4.3867	1.09991	0.0596124	5.41974	0.975857	0.109152	11.1852
P24592	Insulin-like growth factor-binding protein 6 OS=Homo sapiens GN=IGFBP6 PE=1 SV=1 - [IBP6_HUMAN]	0.887074	0.0333876	3.76379	1.2849	0.0478083	3.72077	0.760735	0.0715123	9.40042	0.97757	0.27355	27.9826
H0YNP1	D-glucuronyl C5-epimerase OS=Homo sapiens GN=GLCE PE=2 SV=1 - [H0YNP1_HUMAN]	1.01461	0.103233	10.1746	0.88284	0.0486998	5.51627	1.03754	0.0259155	2.49779	0.978331	0.0834881	8.53373
P08238	Heat shock protein HSP 90-beta OS=Homo sapiens GN=HSP90AB1 PE=1 SV=4 - [HS90B_HUMAN]	1.00686	0.0192321	1.91011	0.910269	0.033529	3.68341	1.02647	0.0350747	3.417	0.9812	0.0622066	6.33985
Q16610	Extracellular matrix protein 1 OS=Homo sapiens GN=ECM1 PE=1 SV=2 - [ECM1_HUMAN]	0.915018	0.0185057	2.02244	1.03397	0.0244122	2.36101	0.994733	0.0315694	3.17365	0.981242	0.0606142	6.1773
Q9NZV1	Cysteine-rich motor neuron 1 protein OS=Homo sapiens GN=CRIM1 PE=1 SV=1 - [CRIM1_HUMAN]	0.877998	0.0594193	6.76759	1.28054	0.0807526	6.30616	0.787253	0.0506211	6.4301	0.981929	0.262551	26.7383
Q9UNN8	Endothelial protein C receptor OS=Homo sapiens GN=PROCR PE=1 SV=1 - [EPCR_HUMAN]	1.02279	0.107893	10.5489	0.916638	0.0483656	5.27641	1.01794	0.0884873	8.69283	0.985788	0.059935	6.07991
Q9H5V8-2	Isoform 2 of CUB domain-containing protein 1 OS=Homo sapiens GN=CDCP1 - [CDCP1_HUMAN]	0.796459	0.0443309	5.566	1.1803	0.168806	14.3019	#DIV/0!	#DIV/0!	#DIV/0!	0.988381	0.271418	27.4609
P02792	Ferritin light chain OS=Homo sapiens GN=FTL PE=1 SV=2 - [FRIL_HUMAN]	0.819744	0.22032	26.8767	0.902563	0.0570418	6.31998	1.25196	0.141613	11.3113	0.991422	0.2294	23.1385
O15230	Laminin subunit alpha-5 OS=Homo sapiens GN=LAMA5 PE=1 SV=8 - [LAMA5_HUMAN]	1.10436	0.0209161	1.89397	1.00409	0.0249916	2.48899	0.869001	0.0400584	4.60971	0.99248	0.118106	11.9001
B3KTR6	Matrix-remodeling-associated protein 8 OS=Homo sapiens GN=MXRA8 PE=2 SV=1 - [B3KTR6_HUMAN]	0.927852	0.0503983	5.43171	1.03421	0.0239136	2.31226	1.03356	0.0171959	1.66376	0.998539	0.0612169	6.13065
P01130-3	Isoform 3 of Low-density lipoprotein receptor OS=Homo sapiens GN=LDLR - [LDLR_HUMAN]	0.99669	0.0356668	3.57853	1.04047	0.0370886	3.56459	0.958592	0.0255789	2.66838	0.998585	0.0409741	4.10321
Q6UX71	Plexin domain-containing protein 2 OS=Homo sapiens GN=PLXDC2 PE=1 SV=1 - [PXDC2_HUMAN]	#DIV/0!	#DIV/0!	#DIV/0!	0.991013	0.11282	11.3843	1.00845	0.0226744	2.24843	0.999733	0.0123331	1.23364
B4DKB2	Endothelin-converting enzyme 1 OS=Homo sapiens GN=ECE1 PE=2 SV=1 - [B4DKB2_HUMAN]	0.966266	0.017218	1.78191	1.03097	0.0350984	3.4044	1.01734	0.0527205	5.18218	1.00486	0.0341104	3.39455
P68363	Tubulin alpha-1B chain OS=Homo sapiens GN=TUBA1B PE=1 SV=1 - [TBA1B_HUMAN]	1.10396	0.0462662	4.19094	0.912149	0.0326997	3.5849	1.00503	0.0128062	1.27421	1.00705	0.0959196	9.52484
F8W1C3	Matrix metalloproteinase-19 OS=Homo sapiens GN=MMP19 PE=2 SV=1 - [F8W1C3_HUMAN]	0.965324	0.0292376	3.02879	#DIV/0!	#DIV/0!	#DIV/0!	1.05435	0.0287392	2.72576	1.00984	0.0629531	6.23398
E7ETU9	Procollagen-lysine,2-oxoglutarate 5-dioxygenase 2 OS=Homo sapiens GN=PLOD2 PE=2 SV=1 - [E7ETU9_HUMAN]	0.924712	0.00899631	0.972876	1.01889	0.0619272	6.07788	1.09216	0.0205973	1.88593	1.01192	0.0839396	8.29508
O75326	Semaphorin-7A OS=Homo sapiens GN=SEMA7A PE=1 SV=1 - [SEM7A_HUMAN]	0.860273	0.0435392	5.06109	1.06809	0.0313508	2.93521	1.12064	0.0557646	4.97616	1.01633	0.137682	13.5469
Q13219	Pappalysin-1 OS=Homo sapiens GN=PAPPA PE=1 SV=3 - [PAPP1_HUMAN]	#DIV/0!	#DIV/0!	#DIV/0!	1.13012	0.0590861	5.22832	0.906131	0.0247796	2.73466	1.01812	0.158382	15.5563
O00391	Sulfhydryl oxidase 1 OS=Homo sapiens GN=QSOX1 PE=1 SV=3 - [QSOX1_HUMAN]	0.996467	0.0607344	6.09498	1.0009	0.0486143	4.85706	1.05874	0.0427405	4.03691	1.0187	0.0347464	3.41084
P08195-2	Isoform 2 of 4F2 cell-surface antigen heavy chain OS=Homo sapiens GN=SLC3A2 - [4F2_HUMAN]	1.0817	0.0384301	3.55274	0.904278	0.046464	5.13825	1.07145	0.0322482	3.00977	1.01914	0.099608	9.7737
P06702	Protein S100-A9 OS=Homo sapiens GN=S100A9 PE=1 SV=1 - [S10A9_HUMAN]	0.786604	0.022282	2.83269	1.2611	0.0951865	7.54787	#DIV/0!	#DIV/0!	#DIV/0!	1.02385	0.335522	32.7705
Q5TCU6	Talin-1 OS=Homo sapiens GN=TLN1 PE=2 SV=1 - [Q5TCU6_HUMAN]	0.932252	0.0254913	2.73437	#DIV/0!	#DIV/0!	#DIV/0!	1.13042	0.0468889	4.14792	1.03134	0.140126	13.5868
F5H6A3	N-sulphoglucosamine sulphohydrolase OS=Homo sapiens GN=SGSH PE=2 SV=1 - [F5H6A3_HUMAN]	1.03776	0.0305251	2.94143	1.15595	0.253752	21.9519	0.903107	0.0947085	10.487	1.03227	0.12651	12.2554
Q12841	Follistatin-related protein 1 OS=Homo sapiens GN=FSTL1 PE=1 SV=1 - [FSTL1_HUMAN]	0.843165	0.0460366	5.45997	1.25267	0.0708713	5.6576	1.0062	0.0395119	3.92685	1.03401	0.206167	19.9385
P46940	Ras GTPase-activating-like protein IQGAP1 OS=Homo sapiens GN=IQGAP1 PE=1 SV=1 - [IQGA1_HUMAN]	1.00011	0.072751	7.27434	1.16042	0.24564	21.1683	0.959866	0.0861302	8.97315	1.04013	0.106097	10.2003
P10909-3	Isoform 3 of Clusterin OS=Homo sapiens GN=CLU - [CLUS_HUMAN]	0.771305	0.0952982	12.3554	1.14117	0.0190542	1.6697	1.20837	0.0726076	6.00874	1.04028	0.235351	22.6238
P30530-2	Isoform Short of Tyrosine-protein kinase receptor UFO OS=Homo sapiens GN=AXL - [UFO_HUMAN]	1.05158	0.0500414	4.75869	1.08325	0.0647179	5.9744	0.988612	0.0267498	2.70579	1.04115	0.0481756	4.62716
P15151-3	Isoform Gamma of Poliovirus receptor OS=Homo sapiens GN=PVR - [PVR_HUMAN]	1.08909	0.0570574	5.23898	0.949818	0.0325911	3.4313	1.08909	0.00911455	0.836893	1.04267	0.0804109	7.71203
Q12805-2	Isoform 2 of EGF-containing fibulin-like extracellular matrix protein 1 OS=Homo sapiens GN=EFEMP1 - [FBLN3_HUMAN]	0.847439	0.0471085	5.55893	1.24238	0.045355	3.65067	#DIV/0!	#DIV/0!	#DIV/0!	1.04491	0.279263	26.7261
P60709	Actin, cytoplasmic 1 OS=Homo sapiens GN=ACTB PE=1 SV=1 - [ACTB_HUMAN]	1.11769	0.0344105	3.07872	1.0467	0.0373351	3.56693	0.971532	0.0336374	3.46231	1.04531	0.0730886	6.99207
Q9UM22	Mammalian ependymin-related protein 1 OS=Homo sapiens GN=EPDR1 PE=1 SV=2 - [EPDR1_HUMAN]	0.967308	0.0481656	4.97934	1.00943	0.0487208	4.82654	1.16461	0.0537708	4.61706	1.04712	0.10391	9.9234
J3QSU6	Tenascin OS=Homo sapiens GN=TNC PE=4 SV=1 - [J3QSU6_HUMAN]	1.10499	0.074701	6.76031	1.10219	0.0657294	5.96353	0.934422	0.0368582	3.94449	1.0472	0.0976803	9.32774
O43155	Leucine-rich repeat transmembrane protein FLRT2 OS=Homo sapiens GN=FLRT2 PE=1 SV=1 - [FLRT2_HUMAN]	0.974237	0.0588874	6.04446	1.21942	0.0808078	6.62673	0.948274	0.110634	11.6669	1.04731	0.149617	14.2858
P11142	Heat shock cognate 71 kDa protein OS=Homo sapiens GN=HSPA8 PE=1 SV=1 - [HSP7C_HUMAN]	1.07618	0.0213943	1.98798	0.999402	0.0427333	4.27589	1.06749	0.047659	4.46457	1.04769	0.0420456	4.01316
Q92626	Peroxidasin homolog OS=Homo sapiens GN=PXDN PE=1 SV=2 - [PXDN_HUMAN]	0.979895	0.0133307	1.36042	1.08229	0.0122146	1.12858	1.08109	0.0365116	3.37729	1.04776	0.0587748	5.60957
E7EMM4	Acid ceramidase OS=Homo sapiens GN=ASAH1 PE=2 SV=1 - [E7EMM4_HUMAN]	1.0298	0.0962027	9.34184	0.944028	0.147531	15.6278	1.17136	0.0389368	3.32408	1.0484	0.114799	10.9499
P00751	Complement factor B OS=Homo sapiens GN=CFB PE=1 SV=2 - [CFAB_HUMAN]	0.96813	0.00777566	0.803163	1.09302	0.0580971	5.31527	1.08655	0.0486291	4.47557	1.04923	0.0703109	6.70118
Q93063	Exostosin-2 OS=Homo sapiens GN=EXT2 PE=1 SV=1 - [EXT2_HUMAN]	1.03184	0.0366771	3.55453	0.997305	0.0315078	3.1593	1.12411	0.0115352	1.02616	1.05108	0.065556	6.23698
Q32P28	Prolyl 3-hydroxylase 1 OS=Homo sapiens GN=LEPRE1 PE=1 SV=2 - [P3H1_HUMAN]	0.992531	0.0530503	5.34495	0.996355	0.041976	4.21296	1.16641	0.0293205	2.51374	1.05176	0.0993032	9.44158
E9PL22	Hypoxia up-regulated protein 1 OS=Homo sapiens GN=HYOU1 PE=3 SV=1 - [E9PL22_HUMAN]	1.0522	0.0569975	5.417	1.06527	0.0305097	2.86404	1.04343	0.037909	3.63313	1.05363	0.0109899	1.04305
P22392-2	Isoform 3 of Nucleoside diphosphate kinase B OS=Homo sapiens GN=NME2 - [NDKB_HUMAN]	1.11007	0.0917232	8.26285	0.971909	0.0551281	5.67215	1.08767	0.0681715	6.26765	1.05655	0.0741513	7.01825
P07225	Vitamin K-dependent protein S OS=Homo sapiens GN=PROS1 PE=1 SV=1 - [PROS_HUMAN]	1.07534	0.0400891	3.72804	0.987996	0.0295978	2.99575	1.11693	0.0282846	2.53235	1.06009	0.0658058	6.20758
H3BLV0	Complement decay-accelerating factor (Fragment) OS=Homo sapiens GN=CD55 PE=4 SV=1 - [H3BLV0_HUMAN]	1.00105	0.0408286	4.07858	1.1961	0.0243679	2.03728	0.990209	0.0359823	3.63381	1.06245	0.115868	10.9057
E9PEP6	Protein kinase C-binding protein NELL1 OS=Homo sapiens GN=NRP1 PE=2 SV=2 - [E9PEP6_HUMAN]	1.09707	0.0578716	5.27512	1.03929	0.0504267	4.85202	1.05411	0.0466214	4.42283	1.06349	0.0300088	2.82173
B4E3P0	ATP-citrate synthase OS=Homo sapiens GN=ACLY PE=2 SV=1 - [B4E3P0_HUMAN]	1.15694	0.0315968	2.73106	1.03949	0.129054	12.4152	1.00636	0.10849	10.7805	1.0676	0.0791284	7.41183
P10646	Tissue factor pathway inhibitor OS=Homo sapiens GN=TFPI PE=1 SV=1 - [TFPI1_HUMAN]	1.19152	0.0520945	4.37209	1.09359	0.0573438	5.24361	0.920935	0.0316815	3.44014	1.06868	0.137003	12.8198
P61160	Actin-related protein 2 OS=Homo sapiens GN=ACTR2 PE=1 SV=1 - [ARP2_HUMAN]	1.18473	0.0237708	2.00644	#DIV/0!	#DIV/0!	#DIV/0!	0.953955	0.0547253	5.73668	1.06934	0.163182	15.26
Q16706	Alpha-mannosidase 2 OS=Homo sapiens GN=MAN2A1 PE=1 SV=2 - [MA2A1_HUMAN]	1.17102	0.0434185	3.70775	1.04202	0.0278821	2.67578	0.99743	0.0349025	3.49924	1.07016	0.0901514	8.42414
P07437	Tubulin beta chain OS=Homo sapiens GN=TUBB PE=1 SV=2 - [TBB5_HUMAN]	1.39454	0.194481	13.9459	0.911435	0.0577238	6.33328	0.908018	0.033961	3.74012	1.07133	0.279912	26.1275
H3BMA1	Mesothelin (Fragment) OS=Homo sapiens GN=MSLN PE=2 SV=2 - [H3BMA1_HUMAN]	1.13673	0.0916864	8.06581	0.974234	0.0378736	3.88753	1.10839	0.0303059	2.73423	1.07312	0.0868	8.08858
P62906	60S ribosomal protein L10a OS=Homo sapiens GN=RPL10A PE=1 SV=2 - [RL10A_HUMAN]	1.22882	0.0518747	4.22152	#DIV/0!	#DIV/0!	#DIV/0!	0.920676	0.0632847	6.87372	1.07475	0.217888	20.2735
Q86UD1	Out at first protein homolog OS=Homo sapiens GN=OAF PE=2 SV=1 - [OAF_HUMAN]	0.880284	0.028154	3.19829	1.30701	0.0355342	2.71875	1.04867	0.0397593	3.79141	1.07865	0.214936	19.9263
O00622	Protein CYR61 OS=Homo sapiens GN=CYR61 PE=1 SV=1 - [CYR61_HUMAN]	1.00137	0.0463509	4.62873	1.22083	0.0239433	1.96123	1.01437	0.0187803	1.85143	1.07886	0.123126	11.4126
Q14517	Protocadherin Fat 1 OS=Homo sapiens GN=FAT1 PE=1 SV=2 - [FAT1_HUMAN]	1.12335	0.00259956	0.231411	#DIV/0!	#DIV/0!	#DIV/0!	1.04575	0.0335743	3.21053	1.08455	0.0548704	5.05926
E9PCS3	26S proteasome non-ATPase regulatory subunit 2 OS=Homo sapiens GN=PSMD2 PE=2 SV=1 - [E9PCS3_HUMAN]	1.285	0.0175631	1.36678	0.91845	0.122585	13.3469	1.06458	0.0563924	5.29714	1.08934	0.184524	16.939
Q24JP5	Transmembrane protein 132A OS=Homo sapiens GN=TMEM132A PE=2 SV=1 - [T132A_HUMAN]	1.25315	0.114015	9.09831	#DIV/0!	#DIV/0!	#DIV/0!	0.927161	0.0615297	6.63635	1.09015	0.230507	21.1445
E9PMD7	Serine/threonine-protein phosphatase (Fragment) OS=Homo sapiens GN=PPP1CA PE=2 SV=1 - [E9PMD7_HUMAN]	1.21405	0.0757497	6.23941	1.11447	0.131135	11.7666	0.949392	0.0447967	4.71846	1.09264	0.133674	12.2341
Q16394	Exostosin-1 OS=Homo sapiens GN=EXT1 PE=1 SV=2 - [EXT1_HUMAN]	1.1618	0.0821249	7.06876	1.03833	0.0578913	5.5754	1.08798	0.0430701	3.95872	1.09604	0.0621262	5.66825
Q68CR9	Aspartate--tRNA ligase, cytoplasmic OS=Homo sapiens GN=DKFZp781B11202 PE=2 SV=1 - [Q68CR9_HUMAN]	1.10554	0.0885214	8.00705	#DIV/0!	#DIV/0!	#DIV/0!	1.09101	0.142512	13.0624	1.09828	0.0102769	0.935728
Q9UKM7	Endoplasmic reticulum mannosyl-oligosaccharide 1,2-alpha-mannosidase OS=Homo sapiens GN=MAN1B1 PE=1 SV=2 - [MA1B1_HUMAN]	1.05701	0.0421761	3.99013	1.10528	0.0303096	2.74225	1.13557	0.0330091	2.90683	1.09929	0.0396223	3.60436
P68104	Elongation factor 1-alpha 1 OS=Homo sapiens GN=EEF1A1 PE=1 SV=1 - [EF1A1_HUMAN]	1.14643	0.0259879	2.26685	1.09146	0.0662645	6.07116	1.06432	0.0238055	2.23669	1.10074	0.0418346	3.80059
P01024	Complement C3 OS=Homo sapiens GN=C3 PE=1 SV=2 - [CO3_HUMAN]	1.00239	0.0797627	7.95724	1.04296	0.0606595	5.81611	1.26299	0.151132	11.9662	1.10278	0.140223	12.7154
P26038	Moesin OS=Homo sapiens GN=MSN PE=1 SV=3 - [MOES_HUMAN]	1.09925	0.189881	17.2737	1.04185	0.0141681	1.35989	1.17312	0.0587031	5.00402	1.10474	0.0658042	5.95652
Q08431-2	Isoform 2 of Lactadherin OS=Homo sapiens GN=MFGE8 - [MFGM_HUMAN]	1.07419	0.0417684	3.88838	1.02319	0.04016	3.925	1.22089	0.0534355	4.37678	1.10609	0.102638	9.27937
Q6ZRP7	Sulfhydryl oxidase 2 OS=Homo sapiens GN=QSOX2 PE=1 SV=3 - [QSOX2_HUMAN]	1.20216	0.0707794	5.88767	0.961236	0.0541075	5.62895	1.1618	0.0439851	3.78595	1.1084	0.129035	11.6416
P23526-2	Isoform 2 of Adenosylhomocysteinase OS=Homo sapiens GN=AHCY - [SAHH_HUMAN]	1.14695	0.0335381	2.92412	1.12209	0.05703	5.08246	1.05774	0.0566288	5.35375	1.10893	0.0460367	4.15146
Q11201	CMP-N-acetylneuraminate-beta-galactosamide-alpha-2,3-sialyltransferase 1 OS=Homo sapiens GN=ST3GAL1 PE=2 SV=1 - [SIA4A_HUMAN]	1.45022	0.220247	15.1871	#DIV/0!	#DIV/0!	#DIV/0!	0.768973	0.0492443	6.40391	1.1096	0.481717	43.4137
B4DKL4	Lipolysis-stimulated lipoprotein receptor OS=Homo sapiens GN=LSR PE=2 SV=1 - [B4DKL4_HUMAN]	1.24357	0.100453	8.07775	0.977925	0.0410884	4.20159	#DIV/0!	#DIV/0!	#DIV/0!	1.11075	0.187843	16.9113
P13639	Elongation factor 2 OS=Homo sapiens GN=EEF2 PE=1 SV=4 - [EF2_HUMAN]	1.16086	0.0453833	3.90946	1.03817	0.063635	6.12953	1.13426	0.0169789	1.49691	1.1111	0.0645412	5.80878
P08581	Hepatocyte growth factor receptor OS=Homo sapiens GN=MET PE=1 SV=4 - [MET_HUMAN]	1.14777	0.028819	2.51086	1.053	0.021545	2.04605	1.13652	0.0392261	3.45143	1.11243	0.0517717	4.65392
P07996	Thrombospondin-1 OS=Homo sapiens GN=THBS1 PE=1 SV=2 - [TSP1_HUMAN]	0.899258	0.0229767	2.55508	1.5292	0.0355342	2.32371	0.916794	0.0268435	2.92797	1.11508	0.358744	32.1719
Q86YZ3	Hornerin OS=Homo sapiens GN=HRNR PE=1 SV=2 - [HORN_HUMAN]	1.12636	0.0351544	3.12106	#DIV/0!	#DIV/0!	#DIV/0!	1.10519	0.109791	9.93413	1.11578	0.0149684	1.34153
Q6UWP8	Suprabasin OS=Homo sapiens GN=SBSN PE=2 SV=2 - [SBSN_HUMAN]	1.15408	0.0220566	1.91118	#DIV/0!	#DIV/0!	#DIV/0!	1.07952	0.101483	9.40077	1.1168	0.0527245	4.72103
Q9UBG0	C-type mannose receptor 2 OS=Homo sapiens GN=MRC2 PE=1 SV=2 - [MRC2_HUMAN]	#DIV/0!	#DIV/0!	#DIV/0!	1.33501	0.0717251	5.37263	0.899035	0.0661326	7.35595	1.11702	0.30828	27.5984
Q8WX77	Insulin-like growth factor-binding protein-like 1 OS=Homo sapiens GN=IGFBPL1 PE=2 SV=1 - [IBPL1_HUMAN]	1.025	0.0172679	1.68467	#DIV/0!	#DIV/0!	#DIV/0!	1.21224	0.0493648	4.07219	1.11862	0.132401	11.8361
F8VQ14	T-complex protein 1 subunit beta OS=Homo sapiens GN=CCT2 PE=2 SV=1 - [F8VQ14_HUMAN]	1.08569	0.180464	16.6221	1.21544	0.244724	20.1347	1.06231	0.0316873	2.98286	1.12115	0.0824896	7.35761
P26641	Elongation factor 1-gamma OS=Homo sapiens GN=EEF1G PE=1 SV=3 - [EF1G_HUMAN]	1.20725	0.0807842	6.69158	1.07066	0.0293658	2.74278	1.08791	0.0480353	4.41538	1.12194	0.0743843	6.62998
P61812	Transforming growth factor beta-2 OS=Homo sapiens GN=TGFB2 PE=1 SV=1 - [TGFB2_HUMAN]	1.10098	0.111013	10.0831	1.15048	0.0864047	7.51029	1.11556	0.0205577	1.84281	1.12234	0.025438	2.26651
Q09028-4	Isoform 4 of Histone-binding protein RBBP4 OS=Homo sapiens GN=RBBP4 - [RBBP4_HUMAN]	1.08765	0.0997425	9.17047	#DIV/0!	#DIV/0!	#DIV/0!	1.15806	0.0136229	1.17636	1.12286	0.0497878	4.43403
P07900	Heat shock protein HSP 90-alpha OS=Homo sapiens GN=HSP90AA1 PE=1 SV=5 - [HS90A_HUMAN]	1.14836	0.0180277	1.56986	1.06003	0.0584926	5.518	1.17254	0.0365555	3.11764	1.12698	0.0592221	5.25495
H0Y930	Extracellular matrix protein FRAS1 (Fragment) OS=Homo sapiens GN=FRAS1 PE=4 SV=1 - [H0Y930_HUMAN]	1.11512	0.105591	9.46911	1.09507	0.003697	0.337605	1.17218	0.0559697	4.77484	1.12745	0.0400095	3.54866
I3L398	Protein disulfide-isomerase (Fragment) OS=Homo sapiens GN=P4HB PE=2 SV=1 - [I3L398_HUMAN]	1.24954	0.315625	25.2593	1.05419	0.182497	17.3117	1.09721	0.0333115	3.03603	1.13364	0.102648	9.05469
Q15149-7	Isoform 7 of Plectin OS=Homo sapiens GN=PLEC - [PLEC_HUMAN]	1.34377	0.0964963	7.18101	0.904869	0.0519448	5.74059	1.15858	0.0583822	5.03913	1.13574	0.22034	19.4006
O60568	Procollagen-lysine,2-oxoglutarate 5-dioxygenase 3 OS=Homo sapiens GN=PLOD3 PE=1 SV=1 - [PLOD3_HUMAN]	1.11551	0.0408088	3.6583	1.1388	0.0706065	6.2001	1.15473	0.00327378	0.28351	1.13635	0.019725	1.73582
P54802	Alpha-N-acetylglucosaminidase OS=Homo sapiens GN=NAGLU PE=1 SV=2 - [ANAG_HUMAN]	1.13067	0.0582268	5.14978	1.09873	0.0652645	5.94	1.18519	0.0700114	5.9072	1.13819	0.0437187	3.84105
Q7LGC8	Carbohydrate sulfotransferase 3 OS=Homo sapiens GN=CHST3 PE=1 SV=3 - [CHST3_HUMAN]	1.13081	0.0829061	7.33154	1.15115	0.0860804	7.47777	#DIV/0!	#DIV/0!	#DIV/0!	1.14098	0.0143807	1.26038
Q9UHL4	Dipeptidyl peptidase 2 OS=Homo sapiens GN=DPP7 PE=1 SV=3 - [DPP2_HUMAN]	1.1029	0.128967	11.6934	1.07181	0.0533721	4.97962	1.2594	0.118407	9.40191	1.1447	0.100538	8.78288
E9PD92	Glucose-6-phosphate 1-dehydrogenase (Fragment) OS=Homo sapiens GN=G6PD PE=2 SV=1 - [E9PD92_HUMAN]	1.23999	0.138533	11.1721	#DIV/0!	#DIV/0!	#DIV/0!	1.04995	0.0658918	6.2757	1.14497	0.13438	11.7366
B4DQH4	T-complex protein 1 subunit theta OS=Homo sapiens GN=CCT8 PE=2 SV=1 - [B4DQH4_HUMAN]	#DIV/0!	#DIV/0!	#DIV/0!	1.26853	0.233002	18.3679	1.03688	0.123372	11.8984	1.1527	0.1638	14.2101
P08603	Complement factor H OS=Homo sapiens GN=CFH PE=1 SV=4 - [CFAH_HUMAN]	0.925307	0.0254999	2.75583	1.56694	0.0534998	3.41428	0.96845	0.0280127	2.89253	1.15357	0.358643	31.0899
P12814	Alpha-actinin-1 OS=Homo sapiens GN=ACTN1 PE=1 SV=2 - [ACTN1_HUMAN]	1.06795	0.0602973	5.6461	1.16945	0.0614468	5.25434	1.22774	0.0419281	3.41505	1.15505	0.0808661	7.00112
Q8NBJ4-2	Isoform 2 of Golgi membrane protein 1 OS=Homo sapiens GN=GOLM1 - [GOLM1_HUMAN]	1.17825	0.0705113	5.98439	1.10986	0.0515389	4.64373	1.18684	0.131963	11.1189	1.15832	0.042185	3.64192
C9JRG3	Aspartyl aminopeptidase (Fragment) OS=Homo sapiens GN=DNPEP PE=2 SV=2 - [C9JRG3_HUMAN]	1.58129	0.314142	19.8661	0.994276	0.0845496	8.50363	0.903997	0.0476474	5.27074	1.15986	0.367757	31.7071
H0YAF8	Guanine nucleotide-binding protein subunit beta-2-like 1 (Fragment) OS=Homo sapiens GN=GNB2L1 PE=4 SV=1 - [H0YAF8_HUMAN]	1.31703	0.0945119	7.17615	#DIV/0!	#DIV/0!	#DIV/0!	1.00554	0.0269165	2.67682	1.16128	0.220256	18.9666
P16035	Metalloproteinase inhibitor 2 OS=Homo sapiens GN=TIMP2 PE=1 SV=2 - [TIMP2_HUMAN]	#DIV/0!	#DIV/0!	#DIV/0!	1.14712	0.0185631	1.61823	1.18576	0.116338	9.81125	1.16644	0.0273212	2.34227
O75083	WD repeat-containing protein 1 OS=Homo sapiens GN=WDR1 PE=1 SV=4 - [WDR1_HUMAN]	1.20705	0.0638782	5.29208	1.06649	0.0490814	4.60214	1.23078	0.0607265	4.93397	1.16811	0.0887998	7.60201
P08107-2	Isoform 2 of Heat shock 70 kDa protein 1A/1B OS=Homo sapiens GN=HSPA1A - [HSP71_HUMAN]	1.40392	0.0646342	4.60383	0.882744	0.03932	4.4543	1.21952	0.0799385	6.55491	1.16873	0.264275	22.6122
Q9H1B5	Xylosyltransferase 2 OS=Homo sapiens GN=XYLT2 PE=2 SV=2 - [XYLT2_HUMAN]	#DIV/0!	#DIV/0!	#DIV/0!	1.06835	0.139345	13.043	1.27256	0.187935	14.7682	1.17046	0.144402	12.3372
Q9UMR5	Lysosomal thioesterase PPT2 OS=Homo sapiens GN=PPT2 PE=1 SV=4 - [PPT2_HUMAN]	1.16914	0.0555579	4.75203	1.1754	0.0520987	4.43241	#DIV/0!	#DIV/0!	#DIV/0!	1.17227	0.00442874	0.377791
Q14563	Semaphorin-3A OS=Homo sapiens GN=SEMA3A PE=1 SV=1 - [SEM3A_HUMAN]	0.902981	0.0198229	2.19527	1.18169	0.0206169	1.74469	1.43429	0.0632728	4.41144	1.17299	0.265762	22.6568
P55268	Laminin subunit beta-2 OS=Homo sapiens GN=LAMB2 PE=1 SV=2 - [LAMB2_HUMAN]	1.10555	0.0599483	5.42247	1.30691	0.0465771	3.56391	1.10773	0.018971	1.7126	1.1734	0.11563	9.85424
P02765	Alpha-2-HS-glycoprotein OS=Homo sapiens GN=AHSG PE=1 SV=1 - [FETUA_HUMAN]	1.15852	0.0761978	6.57714	1.28356	0.0410668	3.19945	1.08922	0.0623569	5.7249	1.1771	0.0984913	8.36728
E7EUT4;P04406-2	Glyceraldehyde-3-phosphate dehydrogenase OS=Homo sapiens GN=GAPDH PE=2 SV=1 - [E7EUT4_HUMAN]	1.45815	0.148239	10.1662	1.10714	0.0126861	1.14584	0.979631	0.0213825	2.18271	1.18164	0.247805	20.9713
Q14974	Importin subunit beta-1 OS=Homo sapiens GN=KPNB1 PE=1 SV=2 - [IMB1_HUMAN]	1.41391	0.0943291	6.67149	0.90304	0.133452	14.7781	1.2348	0.104879	8.49354	1.18392	0.25921	21.8942
Q96JB6	Lysyl oxidase homolog 4 OS=Homo sapiens GN=LOXL4 PE=1 SV=1 - [LOXL4_HUMAN]	#DIV/0!	#DIV/0!	#DIV/0!	1.18547	0.159771	13.4775	1.1826	0.0958139	8.102	1.18403	0.0020315	0.171575
F5GXQ1	35 kDa inter-alpha-trypsin inhibitor heavy chain H4 OS=Homo sapiens GN=ITIH4 PE=2 SV=1 - [F5GXQ1_HUMAN]	1.05352	0.0996327	9.45716	1.01158	0.0081197	0.802671	1.48914	0.167292	11.2341	1.18475	0.264446	22.3209
Q92896	Golgi apparatus protein 1 OS=Homo sapiens GN=GLG1 PE=1 SV=2 - [GSLG1_HUMAN]	1.27833	0.0826082	6.4622	1.27312	0.0481318	3.78061	1.00621	0.0348363	3.46213	1.18589	0.155626	13.1232
P11717	Cation-independent mannose-6-phosphate receptor OS=Homo sapiens GN=IGF2R PE=1 SV=3 - [MPRI_HUMAN]	1.0329	0.0311074	3.01165	1.3965	0.123055	8.81166	1.12891	0.0436174	3.86366	1.1861	0.188424	15.886
Q9BQT9	Calsyntenin-3 OS=Homo sapiens GN=CLSTN3 PE=1 SV=1 - [CSTN3_HUMAN]	1.14064	0.0589121	5.16482	1.16677	0.0557238	4.7759	1.25457	0.0432407	3.44666	1.18733	0.0596799	5.02641
Q99650-2	Isoform 2 of Oncostatin-M-specific receptor subunit beta OS=Homo sapiens GN=OSMR - [OSMR_HUMAN]	1.22121	0.021397	1.75212	1.17319	0.0373422	3.18297	1.19123	0.0841994	7.0683	1.19521	0.0242553	2.02938
B7Z6M1	Plastin-3 OS=Homo sapiens GN=PLS3 PE=2 SV=1 - [B7Z6M1_HUMAN]	0.989645	0.0441965	4.46589	1.2704	0.0695365	5.47357	1.36534	0.115517	8.46068	1.20846	0.195356	16.1656
H0YD13	CD44 antigen OS=Homo sapiens GN=CD44 PE=2 SV=2 - [H0YD13_HUMAN]	1.38587	0.100474	7.24987	1.16244	0.0382229	3.28817	1.08091	0.089741	8.30238	1.20974	0.157889	13.0515
Q5T985	Inter-alpha-trypsin inhibitor heavy chain H2 OS=Homo sapiens GN=ITIH2 PE=4 SV=1 - [Q5T985_HUMAN]	1.13603	0.072064	6.3435	1.10606	0.0170573	1.54217	1.3879	0.12672	9.13034	1.21	0.154796	12.7931
O94907	Dickkopf-related protein 1 OS=Homo sapiens GN=DKK1 PE=1 SV=1 - [DKK1_HUMAN]	0.953772	0.0589967	6.18562	1.58147	0.125468	7.9336	1.09722	0.0538226	4.90535	1.21082	0.328909	27.1641
P23284	Peptidyl-prolyl cis-trans isomerase B OS=Homo sapiens GN=PPIB PE=1 SV=2 - [PPIB_HUMAN]	1.24364	0.0619971	4.98513	1.05035	0.107949	10.2775	1.34145	0.122496	9.13165	1.21181	0.148137	12.2244
Q5STU3	HLA-B associated transcript 1 OS=Homo sapiens GN=DDX39B PE=4 SV=2 - [Q5STU3_HUMAN]	1.32586	0.0723575	5.45741	1.13904	0.0455399	3.99811	1.17063	0.0672384	5.74378	1.21184	0.0999963	8.25161
P60842	Eukaryotic initiation factor 4A-I OS=Homo sapiens GN=EIF4A1 PE=1 SV=1 - [IF4A1_HUMAN]	1.45315	0.0993621	6.83771	1.04525	0.12916	12.3568	1.13735	0.0546346	4.8037	1.21192	0.213929	17.6522
P15311	Ezrin OS=Homo sapiens GN=EZR PE=1 SV=4 - [EZRI_HUMAN]	#DIV/0!	#DIV/0!	#DIV/0!	1.19302	0.117579	9.85559	1.23873	0.0178068	1.43751	1.21587	0.0323187	2.65806
P63104	14-3-3 protein zeta/delta OS=Homo sapiens GN=YWHAZ PE=1 SV=1 - [1433Z_HUMAN]	1.03441	0.0676135	6.53645	1.48664	0.103488	6.96121	1.13151	0.0256	2.26247	1.21752	0.238067	19.5535
Q76M96	Coiled-coil domain-containing protein 80 OS=Homo sapiens GN=CCDC80 PE=1 SV=1 - [CCD80_HUMAN]	1.19845	0.171606	14.319	#DIV/0!	#DIV/0!	#DIV/0!	1.23691	0.0546447	4.41782	1.21768	0.0272005	2.2338
Q15008	26S proteasome non-ATPase regulatory subunit 6 OS=Homo sapiens GN=PSMD6 PE=1 SV=1 - [PSMD6_HUMAN]	1.23081	0.0875011	7.10923	1.23044	0.0293768	2.38751	1.20071	0.0178784	1.48898	1.22065	0.0172728	1.41505
P11047	Laminin subunit gamma-1 OS=Homo sapiens GN=LAMC1 PE=1 SV=3 - [LAMC1_HUMAN]	1.02005	0.042162	4.13334	1.50144	0.0854767	5.69297	1.14957	0.0247615	2.15398	1.22369	0.24911	20.3574
B4E0R6	Importin-5 OS=Homo sapiens GN=IPO5 PE=2 SV=1 - [B4E0R6_HUMAN]	1.46348	0.0841438	5.74959	1.14207	0.0468892	4.10563	1.06558	0.0243414	2.28433	1.22371	0.211137	17.2538
P10586-2	Isoform 2 of Receptor-type tyrosine-protein phosphatase F OS=Homo sapiens GN=PTPRF - [PTPRF_HUMAN]	1.44715	0.0440182	3.04172	1.06649	0.0270946	2.54054	1.16715	0.0332069	2.84513	1.22693	0.197244	16.0763
B7Z5J4	Carboxypeptidase A4 OS=Homo sapiens GN=CPA4 PE=2 SV=1 - [B7Z5J4_HUMAN]	1.1204	0.122306	10.9163	1.14396	0.0522521	4.56766	1.43069	0.0611586	4.27477	1.23168	0.172747	14.0253
E9PBU3	Phosphoribosylaminoimidazolecarboxamide formyltransferase OS=Homo sapiens GN=ATIC PE=2 SV=1 - [E9PBU3_HUMAN]	1.43422	0.0924311	6.44472	1.15565	0.158005	13.6725	1.11496	0.129339	11.6003	1.23494	0.17377	14.0711
P11021	78 kDa glucose-regulated protein OS=Homo sapiens GN=HSPA5 PE=1 SV=2 - [GRP78_HUMAN]	1.23709	0.0617421	4.99091	1.15545	0.0689697	5.96906	1.32288	0.03796	2.86949	1.23848	0.0837239	6.76024
Q9NZ08	Endoplasmic reticulum aminopeptidase 1 OS=Homo sapiens GN=ERAP1 PE=1 SV=3 - [ERAP1_HUMAN]	1.24533	0.0364532	2.92719	1.21621	0.0795516	6.54095	1.25423	0.0249521	1.98944	1.23859	0.0198854	1.60549
P14618	Pyruvate kinase isozymes M1/M2 OS=Homo sapiens GN=PKM PE=1 SV=4 - [KPYM_HUMAN]	1.11533	0.0604402	5.41905	1.33142	0.144415	10.8467	1.27299	0.275982	21.6798	1.23991	0.111778	9.01501
P98160	Basement membrane-specific heparan sulfate proteoglycan core protein OS=Homo sapiens GN=HSPG2 PE=1 SV=4 - [PGBM_HUMAN]	1.60137	0.0908947	5.67607	1.18615	0.0855901	7.21581	0.936221	0.0138672	1.48119	1.24125	0.335979	27.0679
J3KS17	Beta-2-glycoprotein 1 (Fragment) OS=Homo sapiens GN=APOH PE=4 SV=1 - [J3KS17_HUMAN]	1.15317	0.0537245	4.65885	1.33533	0.0955419	7.1549	1.23531	0.0597642	4.838	1.24127	0.0912277	7.34953
P00533-4	Isoform 4 of Epidermal growth factor receptor OS=Homo sapiens GN=EGFR - [EGFR_HUMAN]	1.34795	0.0598017	4.43649	1.13045	0.0510563	4.51646	1.25011	0.0701265	5.60964	1.24283	0.108933	8.7649
P25788-2	Isoform 2 of Proteasome subunit alpha type-3 OS=Homo sapiens GN=PSMA3 - [PSA3_HUMAN]	#DIV/0!	#DIV/0!	#DIV/0!	1.23609	0.0934672	7.56155	1.26986	0.0864847	6.81059	1.25297	0.0238795	1.90583
P25786	Proteasome subunit alpha type-1 OS=Homo sapiens GN=PSMA1 PE=1 SV=1 - [PSA1_HUMAN]	#DIV/0!	#DIV/0!	#DIV/0!	1.23631	0.0564604	4.56684	1.27349	0.0924161	7.25689	1.2549	0.0262912	2.09508
Q6UXD5-2	Isoform 2 of Seizure 6-like protein 2 OS=Homo sapiens GN=SEZ6L2 - [SE6L2_HUMAN]	1.15402	0.0635864	5.50998	1.36529	0.0258768	1.89533	1.24923	0.0157247	1.25876	1.25618	0.105806	8.42286
P05543	Thyroxine-binding globulin OS=Homo sapiens GN=SERPINA7 PE=1 SV=2 - [THBG_HUMAN]	1.03618	0.108603	10.4811	0.997974	0.0120033	1.20276	1.73601	0.211457	12.1807	1.25672	0.415513	33.0633
Q5T749	Keratinocyte proline-rich protein OS=Homo sapiens GN=KPRP PE=1 SV=1 - [KPRP_HUMAN]	1.28874	0.174759	13.5605	1.24652	0.0854366	6.85401	#DIV/0!	#DIV/0!	#DIV/0!	1.26763	0.0298536	2.35507
O00299	Chloride intracellular channel protein 1 OS=Homo sapiens GN=CLIC1 PE=1 SV=4 - [CLIC1_HUMAN]	1.54845	0.230762	14.9028	1.10983	0.0314759	2.8361	1.1457	0.0320976	2.80156	1.26799	0.243546	19.2072
P40189	Interleukin-6 receptor subunit beta OS=Homo sapiens GN=IL6ST PE=1 SV=2 - [IL6RB_HUMAN]	1.27853	0.0873861	6.8349	1.23291	0.046101	3.7392	1.29876	0.0595632	4.58616	1.27007	0.033731	2.65585
P22304	Iduronate 2-sulfatase OS=Homo sapiens GN=IDS PE=1 SV=1 - [IDS_HUMAN]	1.26018	0.0373671	2.96521	1.21193	0.057131	4.71404	1.36157	0.0641943	4.71472	1.2779	0.0763772	5.97679
P11216	Glycogen phosphorylase, brain form OS=Homo sapiens GN=PYGB PE=1 SV=5 - [PYGB_HUMAN]	1.40162	0.117827	8.40652	#DIV/0!	#DIV/0!	#DIV/0!	1.16453	0.0499878	4.29254	1.28307	0.167649	13.0662
Q5HY54	Filamin-A OS=Homo sapiens GN=FLNA PE=2 SV=1 - [Q5HY54_HUMAN]	1.25947	0.0320985	2.54858	1.33571	0.0260187	1.94794	1.25901	0.0228155	1.81218	1.28473	0.0441492	3.43646
P28074-3	Isoform 3 of Proteasome subunit beta type-5 OS=Homo sapiens GN=PSMB5 - [PSB5_HUMAN]	#DIV/0!	#DIV/0!	#DIV/0!	1.33579	0.126126	9.44208	1.23493	0.061528	4.98229	1.28536	0.0713131	5.5481
Q8NBJ5	Procollagen galactosyltransferase 1 OS=Homo sapiens GN=COLGALT1 PE=1 SV=1 - [GT251_HUMAN]	1.16099	0.144116	12.4132	#DIV/0!	#DIV/0!	#DIV/0!	1.41948	0.0636706	4.48549	1.29023	0.182782	14.1665
Q9UHI8	A disintegrin and metalloproteinase with thrombospondin motifs 1 OS=Homo sapiens GN=ADAMTS1 PE=1 SV=4 - [ATS1_HUMAN]	1.27838	0.0455947	3.5666	1.3366	0.0317268	2.3737	1.29835	0.0485843	3.74201	1.30444	0.0295835	2.26791
Q9BRK5	45 kDa calcium-binding protein OS=Homo sapiens GN=SDF4 PE=1 SV=1 - [CAB45_HUMAN]	1.60103	0.0436603	2.72701	1.24617	0.0913712	7.33213	1.07655	0.0330641	3.07131	1.30792	0.267639	20.4629
F5H265	Polyubiquitin-C (Fragment) OS=Homo sapiens GN=UBC PE=2 SV=1 - [F5H265_HUMAN]	1.38053	0.0204847	1.48383	1.29901	0.0625436	4.8147	1.25674	0.0528258	4.20339	1.3121	0.0629231	4.79562
Q9HB63-3	Isoform 3 of Netrin-4 OS=Homo sapiens GN=NTN4 - [NET4_HUMAN]	#DIV/0!	#DIV/0!	#DIV/0!	1.29796	0.0439554	3.3865	1.3345	0.0486791	3.64774	1.31623	0.0258389	1.9631
Q14697	Neutral alpha-glucosidase AB OS=Homo sapiens GN=GANAB PE=1 SV=3 - [GANAB_HUMAN]	1.3341	0.0328475	2.46215	1.31881	0.0564536	4.28063	1.31238	0.0818586	6.23741	1.32176	0.0111541	0.843882
P35442	Thrombospondin-2 OS=Homo sapiens GN=THBS2 PE=1 SV=2 - [TSP2_HUMAN]	1.00326	0.028387	2.82946	1.86897	0.0628238	3.36142	1.09334	0.0192956	1.76484	1.32186	0.475947	36.0059
P02533	Keratin, type I cytoskeletal 14 OS=Homo sapiens GN=KRT14 PE=1 SV=4 - [K1C14_HUMAN]	1.59061	0.172868	10.868	1.48277	0.118574	7.99681	0.894319	0.0343882	3.84518	1.32257	0.374773	28.3368
P06733	Alpha-enolase OS=Homo sapiens GN=ENO1 PE=1 SV=2 - [ENOA_HUMAN]	1.21507	0.0425885	3.50502	1.34044	0.10075	7.51622	1.46074	0.139488	9.54914	1.33875	0.122841	9.17581
F5H335	Eukaryotic translation initiation factor 3 subunit A OS=Homo sapiens GN=EIF3A PE=2 SV=1 - [F5H335_HUMAN]	1.18658	0.0739613	6.23314	#DIV/0!	#DIV/0!	#DIV/0!	1.49464	0.0813372	5.44192	1.34061	0.217831	16.2486
P35579	Myosin-9 OS=Homo sapiens GN=MYH9 PE=1 SV=4 - [MYH9_HUMAN]	1.26579	0.220574	17.4257	1.59282	0.0709263	4.45287	1.19033	0.0497849	4.18245	1.34965	0.213949	15.8522
P27658	Collagen alpha-1(VIII) chain OS=Homo sapiens GN=COL8A1 PE=1 SV=2 - [CO8A1_HUMAN]	1.63848	0.0974794	5.94936	#DIV/0!	#DIV/0!	#DIV/0!	1.07168	0.0607448	5.6682	1.35508	0.400793	29.577
Q9Y6X5	Bis(5'-adenosyl)-triphosphatase ENPP4 OS=Homo sapiens GN=ENPP4 PE=1 SV=3 - [ENPP4_HUMAN]	1.47518	0.0647836	4.39157	1.25393	0.0767231	6.11861	1.3383	0.103609	7.74188	1.3558	0.111659	8.23564
B7Z7A9	Phosphoglycerate kinase OS=Homo sapiens GN=PGK1 PE=2 SV=1 - [B7Z7A9_HUMAN]	1.52889	0.0677726	4.43279	1.22789	0.0264752	2.15615	1.33835	0.0334019	2.49575	1.36505	0.152266	11.1546
Q8WUJ3-2	Isoform 2 of Protein KIAA1199 OS=Homo sapiens GN=KIAA1199 - [K1199_HUMAN]	#DIV/0!	#DIV/0!	#DIV/0!	1.50602	0.131193	8.71125	1.24152	0.0372607	3.00121	1.37377	0.187026	13.6141
O43707	Alpha-actinin-4 OS=Homo sapiens GN=ACTN4 PE=1 SV=2 - [ACTN4_HUMAN]	1.30445	0.0345986	2.65235	1.34452	0.019712	1.4661	1.47607	0.0313177	2.12169	1.37501	0.0897843	6.5297
P07195	L-lactate dehydrogenase B chain OS=Homo sapiens GN=LDHB PE=1 SV=2 - [LDHB_HUMAN]	1.46129	0.0878434	6.01135	1.34747	0.0371583	2.75764	1.32115	0.0861324	6.51952	1.37664	0.0744876	5.41084
P00338	L-lactate dehydrogenase A chain OS=Homo sapiens GN=LDHA PE=1 SV=2 - [LDHA_HUMAN]	1.48289	0.0645784	4.3549	1.26777	0.0285185	2.2495	1.38076	0.0256812	1.85994	1.37714	0.107606	7.81376
P08779	Keratin, type I cytoskeletal 16 OS=Homo sapiens GN=KRT16 PE=1 SV=4 - [K1C16_HUMAN]	1.63433	0.121638	7.44265	1.84713	0.0613787	3.32293	0.652153	0.0522715	8.01522	1.37787	0.637432	46.2621
Q00610-2	Isoform 2 of Clathrin heavy chain 1 OS=Homo sapiens GN=CLTC - [CLH1_HUMAN]	1.55928	0.0633603	4.06343	1.30799	0.0356421	2.72495	1.26647	0.0129326	1.02115	1.37791	0.158436	11.4983
H0YA55	Serum albumin (Fragment) OS=Homo sapiens GN=ALB PE=4 SV=1 - [H0YA55_HUMAN]	1.6232	0.106074	6.53489	0.824793	0.0705261	8.55077	1.69403	0.0385096	2.27326	1.38067	0.482706	34.9617
P35527	Keratin, type I cytoskeletal 9 OS=Homo sapiens GN=KRT9 PE=1 SV=3 - [K1C9_HUMAN]	1.45572	0.0581278	3.99307	1.45272	0.0584209	4.02147	1.23917	0.0217847	1.75802	1.38254	0.124171	8.9814
P26022	Pentraxin-related protein PTX3 OS=Homo sapiens GN=PTX3 PE=1 SV=3 - [PTX3_HUMAN]	1.38781	0.0625977	4.51054	1.34071	0.041034	3.06061	1.41932	0.0480492	3.38536	1.38262	0.0395623	2.86141
O60687	Sushi repeat-containing protein SRPX2 OS=Homo sapiens GN=SRPX2 PE=1 SV=1 - [SRPX2_HUMAN]	1.26822	0.0747629	5.89509	1.51446	0.110843	7.31902	1.40428	0.0224562	1.59912	1.39565	0.123344	8.83769
O75882-3	Isoform 3 of Attractin OS=Homo sapiens GN=ATRN - [ATRN_HUMAN]	#DIV/0!	#DIV/0!	#DIV/0!	1.70652	0.245603	14.392	1.10217	0.0368421	3.3427	1.40435	0.427346	30.4302
P68371	Tubulin beta-4B chain OS=Homo sapiens GN=TUBB4B PE=1 SV=1 - [TBB4B_HUMAN]	1.72382	0.167544	9.71938	#DIV/0!	#DIV/0!	#DIV/0!	1.08573	0.098623	9.08352	1.40478	0.451192	32.1184
P55072	Transitional endoplasmic reticulum ATPase OS=Homo sapiens GN=VCP PE=1 SV=4 - [TERA_HUMAN]	1.5975	0.261261	16.3543	1.26517	0.0821683	6.49463	1.37376	0.0420674	3.0622	1.41215	0.169458	12
P15586	N-acetylglucosamine-6-sulfatase OS=Homo sapiens GN=GNS PE=1 SV=3 - [GNS_HUMAN]	1.34894	0.065724	4.87226	1.35836	0.0993227	7.31195	1.54006	0.086782	5.63497	1.41579	0.107727	7.60898
H3BQN4	Fructose-bisphosphate aldolase OS=Homo sapiens GN=ALDOA PE=2 SV=1 - [H3BQN4_HUMAN]	1.47658	0.0767436	5.1974	1.35282	0.0566474	4.18736	1.42365	0.0979019	6.8768	1.41768	0.062094	4.37996
P14625	Endoplasmin OS=Homo sapiens GN=HSP90B1 PE=1 SV=1 - [ENPL_HUMAN]	1.46072	0.0654685	4.48195	1.21102	0.0564828	4.66406	1.60685	0.0374332	2.32961	1.42619	0.200159	14.0344
P04264	Keratin, type II cytoskeletal 1 OS=Homo sapiens GN=KRT1 PE=1 SV=6 - [K2C1_HUMAN]	1.79359	0.133336	7.43404	1.28917	0.0518611	4.02283	1.20109	0.056827	4.73129	1.42795	0.319701	22.3888
P13647	Keratin, type II cytoskeletal 5 OS=Homo sapiens GN=KRT5 PE=1 SV=3 - [K2C5_HUMAN]	1.69701	0.0596925	3.51751	1.49331	0.0654627	4.38374	1.14206	0.0521878	4.56963	1.44413	0.280725	19.4391
P01023	Alpha-2-macroglobulin OS=Homo sapiens GN=A2M PE=1 SV=3 - [A2MG_HUMAN]	1.29246	0.0856356	6.6258	1.25688	0.0325068	2.58631	1.83083	0.181239	9.89925	1.46006	0.321595	22.0262
P11279	Lysosome-associated membrane glycoprotein 1 OS=Homo sapiens GN=LAMP1 PE=1 SV=3 - [LAMP1_HUMAN]	1.48261	0.0862673	5.81861	#DIV/0!	#DIV/0!	#DIV/0!	1.46148	0.122722	8.39714	1.47204	0.0149432	1.01513
P35555	Fibrillin-1 OS=Homo sapiens GN=FBN1 PE=1 SV=3 - [FBN1_HUMAN]	1.58407	0.0837391	5.28632	1.65124	0.0479647	2.90477	1.18325	0.077163	6.52129	1.47285	0.253044	17.1805
P49327	Fatty acid synthase OS=Homo sapiens GN=FASN PE=1 SV=3 - [FAS_HUMAN]	1.61227	0.154995	9.61344	1.52664	0.107835	7.06358	1.28924	0.0667315	5.17604	1.47605	0.167352	11.3379
E9PFT6	Hemoglobin subunit delta OS=Homo sapiens GN=HBD PE=2 SV=1 - [E9PFT6_HUMAN]	1.61605	0.340444	21.0665	#DIV/0!	#DIV/0!	#DIV/0!	1.42207	0.0509458	3.58252	1.51906	0.137166	9.02966
Q08629	Testican-1 OS=Homo sapiens GN=SPOCK1 PE=1 SV=1 - [TICN1_HUMAN]	2.0495	0.126797	6.18675	1.53451	0.0441436	2.87673	1.12765	0.0256773	2.27707	1.57055	0.46198	29.4152
P02751-17	Isoform 17 of Fibronectin OS=Homo sapiens GN=FN1 - [FINC_HUMAN]	1.32208	0.043356	3.27937	1.84748	0.0371545	2.0111	1.5649	0.0533598	3.4098	1.57815	0.262949	16.6618
P04259	Keratin, type II cytoskeletal 6B OS=Homo sapiens GN=KRT6B PE=1 SV=5 - [K2C6B_HUMAN]	2.44936	0.268557	10.9644	1.86589	0.158394	8.48891	0.567202	0.0541356	9.54432	1.62748	0.963461	59.1994
P35908	Keratin, type II cytoskeletal 2 epidermal OS=Homo sapiens GN=KRT2 PE=1 SV=2 - [K22E_HUMAN]	2.31591	0.204301	8.82166	1.26504	0.0782645	6.18673	1.37206	0.108371	7.89843	1.651	0.578305	35.0275
P13645	Keratin, type I cytoskeletal 10 OS=Homo sapiens GN=KRT10 PE=1 SV=6 - [K1C10_HUMAN]	2.46892	0.289381	11.7209	1.25044	0.0735133	5.87899	1.26187	0.0726644	5.75847	1.66041	0.700215	42.1712
P01008	Antithrombin-III OS=Homo sapiens GN=SERPINC1 PE=1 SV=1 - [ANT3_HUMAN]	1.8463	0.271077	14.6822	1.49105	0.124532	8.35195	1.93206	0.222314	11.5065	1.75647	0.233826	13.3122
P04004	Vitronectin OS=Homo sapiens GN=VTN PE=1 SV=1 - [VTNC_HUMAN]	2.45288	0.219184	8.93581	1.58825	0.0566585	3.56737	1.31189	0.113387	8.64303	1.78434	0.595233	33.3588
O00468-6	Isoform 6 of Agrin OS=Homo sapiens GN=AGRN - [AGRIN_HUMAN]	2.46739	0.157927	6.40056	1.46177	0.0448216	3.06625	1.59702	0.0519477	3.25279	1.84206	0.545757	29.6275
P10124	Serglycin OS=Homo sapiens GN=SRGN PE=1 SV=3 - [SRGN_HUMAN]	8.76692	3.95718	45.1377	#DIV/0!	#DIV/0!	#DIV/0!	1.49158	0.0919195	6.16257	5.12925	5.14444	100.296
F5H1I8	X-ray repair cross-complementing protein 6 OS=Homo sapiens GN=XRCC6 PE=2 SV=1 - [F5H1I8_HUMAN]	0.332341	0.00967381	2.91081	#DIV/0!	#DIV/0!	#DIV/0!	#DIV/0!	#DIV/0!	#DIV/0!	#DIV/0!	#DIV/0!	#DIV/0!
H0YH88	Nucleosome assembly protein 1-like 1 (Fragment) OS=Homo sapiens GN=NAP1L1 PE=3 SV=1 - [H0YH88_HUMAN]	0.666205	0.2238	33.5932	#DIV/0!	#DIV/0!	#DIV/0!	#DIV/0!	#DIV/0!	#DIV/0!	#DIV/0!	#DIV/0!	#DIV/0!
Q08345-2	Isoform 2 of Epithelial discoidin domain-containing receptor 1 OS=Homo sapiens GN=DDR1 - [DDR1_HUMAN]	0.67821	0.00743883	1.09683	#DIV/0!	#DIV/0!	#DIV/0!	#DIV/0!	#DIV/0!	#DIV/0!	#DIV/0!	#DIV/0!	#DIV/0!
Q7Z3V4-3	Isoform 3 of Ubiquitin-protein ligase E3B OS=Homo sapiens GN=UBE3B - [UBE3B_HUMAN]	0.729632	0.0480689	6.5881	#DIV/0!	#DIV/0!	#DIV/0!	#DIV/0!	#DIV/0!	#DIV/0!	#DIV/0!	#DIV/0!	#DIV/0!
Q29980	MHC class I polypeptide-related sequence B OS=Homo sapiens GN=MICB PE=1 SV=1 - [MICB_HUMAN]	0.751194	0.0377146	5.02062	#DIV/0!	#DIV/0!	#DIV/0!	#DIV/0!	#DIV/0!	#DIV/0!	#DIV/0!	#DIV/0!	#DIV/0!
O60911	Cathepsin L2 OS=Homo sapiens GN=CTSL2 PE=1 SV=2 - [CATL2_HUMAN]	0.805221	0.0312632	3.88256	#DIV/0!	#DIV/0!	#DIV/0!	#DIV/0!	#DIV/0!	#DIV/0!	#DIV/0!	#DIV/0!	#DIV/0!
Q6P9A2	Polypeptide N-acetylgalactosaminyltransferase 18 OS=Homo sapiens GN=GALNT18 PE=2 SV=2 - [GLT18_HUMAN]	0.819513	0.153227	18.6973	#DIV/0!	#DIV/0!	#DIV/0!	#DIV/0!	#DIV/0!	#DIV/0!	#DIV/0!	#DIV/0!	#DIV/0!
Q14680-8	Isoform 8 of Maternal embryonic leucine zipper kinase OS=Homo sapiens GN=MELK - [MELK_HUMAN]	0.820898	0.0437502	5.32956	#DIV/0!	#DIV/0!	#DIV/0!	#DIV/0!	#DIV/0!	#DIV/0!	#DIV/0!	#DIV/0!	#DIV/0!
E7EP32	Guanine nucleotide-binding protein G(I)/G(S)/G(T) subunit beta-2 OS=Homo sapiens GN=GNB2 PE=2 SV=1 - [E7EP32_HUMAN]	0.821579	0.0601103	7.31643	#DIV/0!	#DIV/0!	#DIV/0!	#DIV/0!	#DIV/0!	#DIV/0!	#DIV/0!	#DIV/0!	#DIV/0!
O95497	Pantetheinase OS=Homo sapiens GN=VNN1 PE=1 SV=2 - [VNN1_HUMAN]	0.956683	0.0409733	4.28285	#DIV/0!	#DIV/0!	#DIV/0!	#DIV/0!	#DIV/0!	#DIV/0!	#DIV/0!	#DIV/0!	#DIV/0!
P34932	Heat shock 70 kDa protein 4 OS=Homo sapiens GN=HSPA4 PE=1 SV=4 - [HSP74_HUMAN]	0.982949	0.0716907	7.29343	#DIV/0!	#DIV/0!	#DIV/0!	#DIV/0!	#DIV/0!	#DIV/0!	#DIV/0!	#DIV/0!	#DIV/0!
Q9Y625	Glypican-6 OS=Homo sapiens GN=GPC6 PE=1 SV=1 - [GPC6_HUMAN]	1.01859	0.07578	7.4397	#DIV/0!	#DIV/0!	#DIV/0!	#DIV/0!	#DIV/0!	#DIV/0!	#DIV/0!	#DIV/0!	#DIV/0!
F5H780	Thioredoxin reductase 1, cytoplasmic OS=Homo sapiens GN=TXNRD1 PE=2 SV=1 - [F5H780_HUMAN]	1.02597	0.0408579	3.98238	#DIV/0!	#DIV/0!	#DIV/0!	#DIV/0!	#DIV/0!	#DIV/0!	#DIV/0!	#DIV/0!	#DIV/0!
Q9UNW1	Multiple inositol polyphosphate phosphatase 1 OS=Homo sapiens GN=MINPP1 PE=1 SV=1 - [MINP1_HUMAN]	1.03496	0.0888305	8.58297	#DIV/0!	#DIV/0!	#DIV/0!	#DIV/0!	#DIV/0!	#DIV/0!	#DIV/0!	#DIV/0!	#DIV/0!
P41250	Glycine--tRNA ligase OS=Homo sapiens GN=GARS PE=1 SV=3 - [SYG_HUMAN]	1.04791	0.158673	15.1418	#DIV/0!	#DIV/0!	#DIV/0!	#DIV/0!	#DIV/0!	#DIV/0!	#DIV/0!	#DIV/0!	#DIV/0!
J3KR24	Isoleucine--tRNA ligase, cytoplasmic OS=Homo sapiens GN=IARS PE=2 SV=1 - [J3KR24_HUMAN]	1.09622	0.0796738	7.26804	#DIV/0!	#DIV/0!	#DIV/0!	#DIV/0!	#DIV/0!	#DIV/0!	#DIV/0!	#DIV/0!	#DIV/0!
P20930	Filaggrin OS=Homo sapiens GN=FLG PE=1 SV=3 - [FILA_HUMAN]	1.1279	0.0482366	4.2767	#DIV/0!	#DIV/0!	#DIV/0!	#DIV/0!	#DIV/0!	#DIV/0!	#DIV/0!	#DIV/0!	#DIV/0!
Q86VR8	Four-jointed box protein 1 OS=Homo sapiens GN=FJX1 PE=2 SV=1 - [FJX1_HUMAN]	1.13201	0.268914	23.7555	#DIV/0!	#DIV/0!	#DIV/0!	#DIV/0!	#DIV/0!	#DIV/0!	#DIV/0!	#DIV/0!	#DIV/0!
P27348	14-3-3 protein theta OS=Homo sapiens GN=YWHAQ PE=1 SV=1 - [1433T_HUMAN]	1.13533	0.2188	19.2719	#DIV/0!	#DIV/0!	#DIV/0!	#DIV/0!	#DIV/0!	#DIV/0!	#DIV/0!	#DIV/0!	#DIV/0!
P61204	ADP-ribosylation factor 3 OS=Homo sapiens GN=ARF3 PE=1 SV=2 - [ARF3_HUMAN]	1.14971	0.0553665	4.81569	#DIV/0!	#DIV/0!	#DIV/0!	#DIV/0!	#DIV/0!	#DIV/0!	#DIV/0!	#DIV/0!	#DIV/0!
P81605	Dermcidin OS=Homo sapiens GN=DCD PE=1 SV=2 - [DCD_HUMAN]	1.15752	0.088928	7.6826	#DIV/0!	#DIV/0!	#DIV/0!	#DIV/0!	#DIV/0!	#DIV/0!	#DIV/0!	#DIV/0!	#DIV/0!
P62258	14-3-3 protein epsilon OS=Homo sapiens GN=YWHAE PE=1 SV=1 - [1433E_HUMAN]	1.16432	0.0787278	6.76173	#DIV/0!	#DIV/0!	#DIV/0!	#DIV/0!	#DIV/0!	#DIV/0!	#DIV/0!	#DIV/0!	#DIV/0!
B4DYD8	T-complex protein 1 subunit epsilon OS=Homo sapiens GN=CCT5 PE=2 SV=1 - [B4DYD8_HUMAN]	1.1888	0.191107	16.0757	#DIV/0!	#DIV/0!	#DIV/0!	#DIV/0!	#DIV/0!	#DIV/0!	#DIV/0!	#DIV/0!	#DIV/0!
C9J2Q4	Septin-2 (Fragment) OS=Homo sapiens GN=SEPT2 PE=2 SV=1 - [C9J2Q4_HUMAN]	1.21271	0.062549	5.1578	#DIV/0!	#DIV/0!	#DIV/0!	#DIV/0!	#DIV/0!	#DIV/0!	#DIV/0!	#DIV/0!	#DIV/0!
P05546	Heparin cofactor 2 OS=Homo sapiens GN=SERPIND1 PE=1 SV=3 - [HEP2_HUMAN]	1.2465	0.00747711	0.59985	#DIV/0!	#DIV/0!	#DIV/0!	#DIV/0!	#DIV/0!	#DIV/0!	#DIV/0!	#DIV/0!	#DIV/0!
P36955	Pigment epithelium-derived factor OS=Homo sapiens GN=SERPINF1 PE=1 SV=4 - [PEDF_HUMAN]	1.25239	0.0174355	1.39218	#DIV/0!	#DIV/0!	#DIV/0!	#DIV/0!	#DIV/0!	#DIV/0!	#DIV/0!	#DIV/0!	#DIV/0!
E9PQX2	40S ribosomal protein S3 OS=Homo sapiens GN=RPS3 PE=2 SV=1 - [E9PQX2_HUMAN]	1.25381	0.154891	12.3536	#DIV/0!	#DIV/0!	#DIV/0!	#DIV/0!	#DIV/0!	#DIV/0!	#DIV/0!	#DIV/0!	#DIV/0!
Q7Z7M9	Polypeptide N-acetylgalactosaminyltransferase 5 OS=Homo sapiens GN=GALNT5 PE=1 SV=1 - [GALT5_HUMAN]	1.26491	0.181379	14.3393	#DIV/0!	#DIV/0!	#DIV/0!	#DIV/0!	#DIV/0!	#DIV/0!	#DIV/0!	#DIV/0!	#DIV/0!
O95373	Importin-7 OS=Homo sapiens GN=IPO7 PE=1 SV=1 - [IPO7_HUMAN]	1.2914	0.25822	19.9954	#DIV/0!	#DIV/0!	#DIV/0!	#DIV/0!	#DIV/0!	#DIV/0!	#DIV/0!	#DIV/0!	#DIV/0!
B4DUR8	T-complex protein 1 subunit gamma OS=Homo sapiens GN=CCT3 PE=2 SV=1 - [B4DUR8_HUMAN]	1.29299	0.0253882	1.96353	#DIV/0!	#DIV/0!	#DIV/0!	#DIV/0!	#DIV/0!	#DIV/0!	#DIV/0!	#DIV/0!	#DIV/0!
P10155-3	Isoform 3 of 60 kDa SS-A/Ro ribonucleoprotein OS=Homo sapiens GN=TROVE2 - [RO60_HUMAN]	1.30588	0.0885107	6.77785	#DIV/0!	#DIV/0!	#DIV/0!	#DIV/0!	#DIV/0!	#DIV/0!	#DIV/0!	#DIV/0!	#DIV/0!
Q6PCB0	von Willebrand factor A domain-containing protein 1 OS=Homo sapiens GN=VWA1 PE=2 SV=1 - [VWA1_HUMAN]	1.32395	0.215767	16.2972	#DIV/0!	#DIV/0!	#DIV/0!	#DIV/0!	#DIV/0!	#DIV/0!	#DIV/0!	#DIV/0!	#DIV/0!
Q5SYT8	Protein NAMPTL (Fragment) OS=Homo sapiens GN=NAMPTL PE=2 SV=1 - [Q5SYT8_HUMAN]	1.33947	0.312982	23.3661	#DIV/0!	#DIV/0!	#DIV/0!	#DIV/0!	#DIV/0!	#DIV/0!	#DIV/0!	#DIV/0!	#DIV/0!
P06737-2	Isoform 2 of Glycogen phosphorylase, liver form OS=Homo sapiens GN=PYGL - [PYGL_HUMAN]	1.35895	0.209835	15.441	#DIV/0!	#DIV/0!	#DIV/0!	#DIV/0!	#DIV/0!	#DIV/0!	#DIV/0!	#DIV/0!	#DIV/0!
B0QY90	Eukaryotic translation initiation factor 3 subunit L OS=Homo sapiens GN=EIF3L PE=2 SV=1 - [B0QY90_HUMAN]	1.36185	0.0698018	5.12552	#DIV/0!	#DIV/0!	#DIV/0!	#DIV/0!	#DIV/0!	#DIV/0!	#DIV/0!	#DIV/0!	#DIV/0!
Q5T6W1	Heterogeneous nuclear ribonucleoprotein K OS=Homo sapiens GN=HNRNPK PE=2 SV=1 - [Q5T6W1_HUMAN]	1.38742	0.0485475	3.49912	#DIV/0!	#DIV/0!	#DIV/0!	#DIV/0!	#DIV/0!	#DIV/0!	#DIV/0!	#DIV/0!	#DIV/0!
C9IZG4	Protein CutA OS=Homo sapiens GN=CUTA PE=2 SV=1 - [C9IZG4_HUMAN]	1.43169	0.0244909	1.71063	#DIV/0!	#DIV/0!	#DIV/0!	#DIV/0!	#DIV/0!	#DIV/0!	#DIV/0!	#DIV/0!	#DIV/0!
P49720	Proteasome subunit beta type-3 OS=Homo sapiens GN=PSMB3 PE=1 SV=2 - [PSB3_HUMAN]	1.47485	0.133853	9.0757	#DIV/0!	#DIV/0!	#DIV/0!	#DIV/0!	#DIV/0!	#DIV/0!	#DIV/0!	#DIV/0!	#DIV/0!
F5H018	GTP-binding nuclear protein Ran (Fragment) OS=Homo sapiens GN=RAN PE=2 SV=1 - [F5H018_HUMAN]	1.47969	0.147062	9.9387	#DIV/0!	#DIV/0!	#DIV/0!	#DIV/0!	#DIV/0!	#DIV/0!	#DIV/0!	#DIV/0!	#DIV/0!
Q13619-2	Isoform 2 of Cullin-4A OS=Homo sapiens GN=CUL4A - [CUL4A_HUMAN]	1.51102	0.0947851	6.27291	#DIV/0!	#DIV/0!	#DIV/0!	#DIV/0!	#DIV/0!	#DIV/0!	#DIV/0!	#DIV/0!	#DIV/0!
E9PN86	Eukaryotic translation initiation factor 3 subunit M (Fragment) OS=Homo sapiens GN=EIF3M PE=2 SV=1 - [E9PN86_HUMAN]	1.58564	0.204711	12.9103	#DIV/0!	#DIV/0!	#DIV/0!	#DIV/0!	#DIV/0!	#DIV/0!	#DIV/0!	#DIV/0!	#DIV/0!
Q14204	Cytoplasmic dynein 1 heavy chain 1 OS=Homo sapiens GN=DYNC1H1 PE=1 SV=5 - [DYHC1_HUMAN]	1.60678	0.116307	7.23849	#DIV/0!	#DIV/0!	#DIV/0!	#DIV/0!	#DIV/0!	#DIV/0!	#DIV/0!	#DIV/0!	#DIV/0!
P35052	Glypican-1 OS=Homo sapiens GN=GPC1 PE=1 SV=2 - [GPC1_HUMAN]	1.68409	0.345661	20.5252	#DIV/0!	#DIV/0!	#DIV/0!	#DIV/0!	#DIV/0!	#DIV/0!	#DIV/0!	#DIV/0!	#DIV/0!
Q12797-10	Isoform 10 of Aspartyl/asparaginyl beta-hydroxylase OS=Homo sapiens GN=ASPH - [ASPH_HUMAN]	1.69934	0.218207	12.8407	#DIV/0!	#DIV/0!	#DIV/0!	#DIV/0!	#DIV/0!	#DIV/0!	#DIV/0!	#DIV/0!	#DIV/0!
Q7Z4H8-3	Isoform 3 of KDEL motif-containing protein 2 OS=Homo sapiens GN=KDELC2 - [KDEL2_HUMAN]	2.30574	0.522487	22.6602	#DIV/0!	#DIV/0!	#DIV/0!	#DIV/0!	#DIV/0!	#DIV/0!	#DIV/0!	#DIV/0!	#DIV/0!
P31431-2	Isoform 2 of Syndecan-4 OS=Homo sapiens GN=SDC4 - [SDC4_HUMAN]	4.81864	0.699071	14.5077	#DIV/0!	#DIV/0!	#DIV/0!	#DIV/0!	#DIV/0!	#DIV/0!	#DIV/0!	#DIV/0!	#DIV/0!
O95490-3	Isoform 3 of Latrophilin-2 OS=Homo sapiens GN=LPHN2 - [LPHN2_HUMAN]	#DIV/0!	#DIV/0!	#DIV/0!	0.493988	0.0482938	9.7763	#DIV/0!	#DIV/0!	#DIV/0!	#DIV/0!	#DIV/0!	#DIV/0!
Q8TE73	Dynein heavy chain 5, axonemal OS=Homo sapiens GN=DNAH5 PE=1 SV=3 - [DYH5_HUMAN]	#DIV/0!	#DIV/0!	#DIV/0!	0.497172	0.0333325	6.70443	#DIV/0!	#DIV/0!	#DIV/0!	#DIV/0!	#DIV/0!	#DIV/0!
Q8IXL6	Extracellular serine/threonine protein kinase FAM20C OS=Homo sapiens GN=FAM20C PE=1 SV=2 - [DMP4_HUMAN]	#DIV/0!	#DIV/0!	#DIV/0!	0.647773	0.0237971	3.67369	#DIV/0!	#DIV/0!	#DIV/0!	#DIV/0!	#DIV/0!	#DIV/0!
O14787-2	Isoform 2 of Transportin-2 OS=Homo sapiens GN=TNPO2 - [TNPO2_HUMAN]	#DIV/0!	#DIV/0!	#DIV/0!	0.649358	0.0469665	7.23275	#DIV/0!	#DIV/0!	#DIV/0!	#DIV/0!	#DIV/0!	#DIV/0!
Q01813-2	Isoform 2 of 6-phosphofructokinase type C OS=Homo sapiens GN=PFKP - [K6PP_HUMAN]	#DIV/0!	#DIV/0!	#DIV/0!	0.774261	0.0161923	2.09132	#DIV/0!	#DIV/0!	#DIV/0!	#DIV/0!	#DIV/0!	#DIV/0!
Q5W0A2	BRI2, membrane form OS=Homo sapiens GN=ITM2B PE=2 SV=1 - [Q5W0A2_HUMAN]	#DIV/0!	#DIV/0!	#DIV/0!	0.784574	0.0145595	1.85572	#DIV/0!	#DIV/0!	#DIV/0!	#DIV/0!	#DIV/0!	#DIV/0!
H7C3T4	Peroxiredoxin-4 (Fragment) OS=Homo sapiens GN=PRDX4 PE=4 SV=1 - [H7C3T4_HUMAN]	#DIV/0!	#DIV/0!	#DIV/0!	0.852433	0.150933	17.7061	#DIV/0!	#DIV/0!	#DIV/0!	#DIV/0!	#DIV/0!	#DIV/0!
P01137	Transforming growth factor beta-1 OS=Homo sapiens GN=TGFB1 PE=1 SV=2 - [TGFB1_HUMAN]	#DIV/0!	#DIV/0!	#DIV/0!	0.949741	0.0290245	3.05605	#DIV/0!	#DIV/0!	#DIV/0!	#DIV/0!	#DIV/0!	#DIV/0!
P23142	Fibulin-1 OS=Homo sapiens GN=FBLN1 PE=1 SV=4 - [FBLN1_HUMAN]	#DIV/0!	#DIV/0!	#DIV/0!	1.0454	0.0485767	4.64669	#DIV/0!	#DIV/0!	#DIV/0!	#DIV/0!	#DIV/0!	#DIV/0!
A6NIW5	Peroxiredoxin 2, isoform CRA_a OS=Homo sapiens GN=PRDX2 PE=2 SV=2 - [A6NIW5_HUMAN]	#DIV/0!	#DIV/0!	#DIV/0!	1.04892	0.220583	21.0296	#DIV/0!	#DIV/0!	#DIV/0!	#DIV/0!	#DIV/0!	#DIV/0!
Q08211	ATP-dependent RNA helicase A OS=Homo sapiens GN=DHX9 PE=1 SV=4 - [DHX9_HUMAN]	#DIV/0!	#DIV/0!	#DIV/0!	1.10573	0.031183	2.82013	#DIV/0!	#DIV/0!	#DIV/0!	#DIV/0!	#DIV/0!	#DIV/0!
C9J1D9	Interleukin-1 receptor accessory protein (Fragment) OS=Homo sapiens GN=IL1RAP PE=2 SV=1 - [C9J1D9_HUMAN]	#DIV/0!	#DIV/0!	#DIV/0!	1.14001	0.0411794	3.61219	#DIV/0!	#DIV/0!	#DIV/0!	#DIV/0!	#DIV/0!	#DIV/0!
B4E2S7	Lysosome-associated membrane glycoprotein 2 OS=Homo sapiens GN=LAMP2 PE=2 SV=1 - [B4E2S7_HUMAN]	#DIV/0!	#DIV/0!	#DIV/0!	1.28094	0.201872	15.7596	#DIV/0!	#DIV/0!	#DIV/0!	#DIV/0!	#DIV/0!	#DIV/0!
Q7Z304-2	Isoform 2 of MAM domain-containing protein 2 OS=Homo sapiens GN=MAMDC2 - [MAMC2_HUMAN]	#DIV/0!	#DIV/0!	#DIV/0!	1.45626	0.0936034	6.42764	#DIV/0!	#DIV/0!	#DIV/0!	#DIV/0!	#DIV/0!	#DIV/0!
O00231	26S proteasome non-ATPase regulatory subunit 11 OS=Homo sapiens GN=PSMD11 PE=1 SV=3 - [PSD11_HUMAN]	#DIV/0!	#DIV/0!	#DIV/0!	#DIV/0!	#DIV/0!	#DIV/0!	1.02637	0.0195583	1.90558	#DIV/0!		#DIV/0!
J3KNQ3	26S proteasome non-ATPase regulatory subunit 13 OS=Homo sapiens GN=PSMD13 PE=4 SV=1 - [J3KNQ3_HUMAN]	#DIV/0!	#DIV/0!	#DIV/0!	#DIV/0!	#DIV/0!	#DIV/0!	1.07453	0.117407	10.9264	#DIV/0!		#DIV/0!
B7Z729	Acid sphingomyelinase-like phosphodiesterase 3a OS=Homo sapiens GN=SMPDL3A PE=2 SV=1 - [B7Z729_HUMAN]	#DIV/0!	#DIV/0!	#DIV/0!	#DIV/0!	#DIV/0!	#DIV/0!	0.987478	0.0767623	7.77358	#DIV/0!		#DIV/0!
B3KTI1	Alpha-amylase 2B OS=Homo sapiens GN=AMY2B PE=2 SV=1 - [B3KTI1_HUMAN]	#DIV/0!	#DIV/0!	#DIV/0!	#DIV/0!	#DIV/0!	#DIV/0!	1.26303	0.112321	8.89301	#DIV/0!		#DIV/0!
D6RA82	Annexin OS=Homo sapiens GN=ANXA3 PE=2 SV=1 - [D6RA82_HUMAN]	#DIV/0!	#DIV/0!	#DIV/0!	#DIV/0!	#DIV/0!	#DIV/0!	1.10829	0.123506	11.1439	#DIV/0!		#DIV/0!
F5H3T8	Arginine--tRNA ligase, cytoplasmic OS=Homo sapiens GN=RARS PE=2 SV=1 - [F5H3T8_HUMAN]	#DIV/0!	#DIV/0!	#DIV/0!	#DIV/0!	#DIV/0!	#DIV/0!	1.28369	0.156729	12.2093	#DIV/0!		#DIV/0!
P50895	Basal cell adhesion molecule OS=Homo sapiens GN=BCAM PE=1 SV=2 - [BCAM_HUMAN]	#DIV/0!	#DIV/0!	#DIV/0!	#DIV/0!	#DIV/0!	#DIV/0!	0.964588	0.0556643	5.77079	#DIV/0!		#DIV/0!
Q02742	Beta-1,3-galactosyl-O-glycosyl-glycoprotein beta-1,6-N-acetylglucosaminyltransferase OS=Homo sapiens GN=GCNT1 PE=2 SV=2 - [GCNT1_HUMAN]	#DIV/0!	#DIV/0!	#DIV/0!	#DIV/0!	#DIV/0!	#DIV/0!	0.823545	0.0110648	1.34355	#DIV/0!		#DIV/0!
O43286	Beta-1,4-galactosyltransferase 5 OS=Homo sapiens GN=B4GALT5 PE=2 SV=1 - [B4GT5_HUMAN]	#DIV/0!	#DIV/0!	#DIV/0!	#DIV/0!	#DIV/0!	#DIV/0!	0.778989	0.0761686	9.77788	#DIV/0!		#DIV/0!
F8VPD4	CAD protein OS=Homo sapiens GN=CAD PE=2 SV=1 - [F8VPD4_HUMAN]	#DIV/0!	#DIV/0!	#DIV/0!	#DIV/0!	#DIV/0!	#DIV/0!	1.63357	0.145369	8.89885	#DIV/0!		#DIV/0!
H0YN65	Carbohydrate sulfotransferase 14 OS=Homo sapiens GN=CHST14 PE=2 SV=1 - [H0YN65_HUMAN]	#DIV/0!	#DIV/0!	#DIV/0!	#DIV/0!	#DIV/0!	#DIV/0!	0.86313	0.0172094	1.99383	#DIV/0!		#DIV/0!
C9JP16	Cartilage-associated protein OS=Homo sapiens GN=CRTAP PE=2 SV=1 - [C9JP16_HUMAN]	#DIV/0!	#DIV/0!	#DIV/0!	#DIV/0!	#DIV/0!	#DIV/0!	1.01107	0.0906735	8.96803	#DIV/0!		#DIV/0!
E7EU96	Casein kinase II subunit alpha OS=Homo sapiens GN=CSNK2A1 PE=2 SV=1 - [E7EU96_HUMAN]	#DIV/0!	#DIV/0!	#DIV/0!	#DIV/0!	#DIV/0!	#DIV/0!	1.21353	0.109907	9.05677	#DIV/0!		#DIV/0!
Q8NFZ8	Cell adhesion molecule 4 OS=Homo sapiens GN=CADM4 PE=1 SV=1 - [CADM4_HUMAN]	#DIV/0!	#DIV/0!	#DIV/0!	#DIV/0!	#DIV/0!	#DIV/0!	0.869793	0.0515257	5.92391	#DIV/0!		#DIV/0!
Q9Y696	Chloride intracellular channel protein 4 OS=Homo sapiens GN=CLIC4 PE=1 SV=4 - [CLIC4_HUMAN]	#DIV/0!	#DIV/0!	#DIV/0!	#DIV/0!	#DIV/0!	#DIV/0!	1.02845	0.0542217	5.27219	#DIV/0!		#DIV/0!
P53618	Coatomer subunit beta OS=Homo sapiens GN=COPB1 PE=1 SV=3 - [COPB_HUMAN]	#DIV/0!	#DIV/0!	#DIV/0!	#DIV/0!	#DIV/0!	#DIV/0!	1.05643	0.0279606	2.64671	#DIV/0!		#DIV/0!
Q6UXH8	Collagen and calcium-binding EGF domain-containing protein 1 OS=Homo sapiens GN=CCBE1 PE=1 SV=1 - [CCBE1_HUMAN]	#DIV/0!	#DIV/0!	#DIV/0!	#DIV/0!	#DIV/0!	#DIV/0!	1.13097	0.0152915	1.35207	#DIV/0!		#DIV/0!
P52799	Ephrin-B2 OS=Homo sapiens GN=EFNB2 PE=1 SV=1 - [EFNB2_HUMAN]	#DIV/0!	#DIV/0!	#DIV/0!	#DIV/0!	#DIV/0!	#DIV/0!	0.684721	0.0322991	4.71711	#DIV/0!		#DIV/0!
F8W904;P55060-4	Exportin-2 OS=Homo sapiens GN=CSE1L PE=2 SV=1 - [F8W904_HUMAN]	#DIV/0!	#DIV/0!	#DIV/0!	#DIV/0!	#DIV/0!	#DIV/0!	1.08559	0.0372533	3.43163	#DIV/0!		#DIV/0!
Q08945	FACT complex subunit SSRP1 OS=Homo sapiens GN=SSRP1 PE=1 SV=1 - [SSRP1_HUMAN]	#DIV/0!	#DIV/0!	#DIV/0!	#DIV/0!	#DIV/0!	#DIV/0!	0.981545	0.160428	16.3444	#DIV/0!		#DIV/0!
Q5SYB0	FERM and PDZ domain-containing protein 1 OS=Homo sapiens GN=FRMPD1 PE=1 SV=1 - [FRPD1_HUMAN]	#DIV/0!	#DIV/0!	#DIV/0!	#DIV/0!	#DIV/0!	#DIV/0!	1.08183	0.0496737	4.59162	#DIV/0!		#DIV/0!
E7EN95	Filamin-B OS=Homo sapiens GN=FLNB PE=2 SV=1 - [E7EN95_HUMAN]	#DIV/0!	#DIV/0!	#DIV/0!	#DIV/0!	#DIV/0!	#DIV/0!	1.2455	0.123307	9.90022	#DIV/0!		#DIV/0!
P69905	Hemoglobin subunit alpha OS=Homo sapiens GN=HBA1 PE=1 SV=2 - [HBA_HUMAN]	#DIV/0!	#DIV/0!	#DIV/0!	#DIV/0!	#DIV/0!	#DIV/0!	1.51076	0.00700729	0.463827	#DIV/0!		#DIV/0!
Q9Y662	Heparan sulfate glucosamine 3-O-sulfotransferase 3B1 OS=Homo sapiens GN=HS3ST3B1 PE=1 SV=1 - [HS3SB_HUMAN]	#DIV/0!	#DIV/0!	#DIV/0!	#DIV/0!	#DIV/0!	#DIV/0!	0.789927	0.0525164	6.64826	#DIV/0!		#DIV/0!
D6RAF8	Heterogeneous nuclear ribonucleoprotein D0 (Fragment) OS=Homo sapiens GN=HNRNPD PE=2 SV=1 - [D6RAF8_HUMAN]	#DIV/0!	#DIV/0!	#DIV/0!	#DIV/0!	#DIV/0!	#DIV/0!	1.36989	0.172068	12.5607	#DIV/0!		#DIV/0!
Q4G148-2	Isoform 2 of Glucoside xylosyltransferase 1 OS=Homo sapiens GN=GXYLT1 - [GXLT1_HUMAN]	#DIV/0!	#DIV/0!	#DIV/0!	#DIV/0!	#DIV/0!	#DIV/0!	0.627769	0.0148714	2.36893	#DIV/0!		#DIV/0!
Q16363-2	Isoform 2 of Laminin subunit alpha-4 OS=Homo sapiens GN=LAMA4 - [LAMA4_HUMAN]	#DIV/0!	#DIV/0!	#DIV/0!	#DIV/0!	#DIV/0!	#DIV/0!	1.38364	0.0410375	2.96591	#DIV/0!		#DIV/0!
Q92859-2	Isoform 2 of Neogenin OS=Homo sapiens GN=NEO1 - [NEO1_HUMAN]	#DIV/0!	#DIV/0!	#DIV/0!	#DIV/0!	#DIV/0!	#DIV/0!	0.988314	0.0390541	3.95159	#DIV/0!		#DIV/0!
Q8N2Q7-2	Isoform 2 of Neuroligin-1 OS=Homo sapiens GN=NLGN1 - [NLGN1_HUMAN]	#DIV/0!	#DIV/0!	#DIV/0!	#DIV/0!	#DIV/0!	#DIV/0!	0.778727	0.0934231	11.9969	#DIV/0!		#DIV/0!
Q9Y5G3-2	Isoform 2 of Protocadherin gamma-B1 OS=Homo sapiens GN=PCDHGB1 - [PCDGD_HUMAN]	#DIV/0!	#DIV/0!	#DIV/0!	#DIV/0!	#DIV/0!	#DIV/0!	0.770778	0.0220368	2.85903	#DIV/0!		#DIV/0!
O00339-3	Isoform 3 of Matrilin-2 OS=Homo sapiens GN=MATN2 - [MATN2_HUMAN]	#DIV/0!	#DIV/0!	#DIV/0!	#DIV/0!	#DIV/0!	#DIV/0!	1.24647	0.108567	8.70995	#DIV/0!		#DIV/0!
Q13813-3	Isoform 3 of Spectrin alpha chain, non-erythrocytic 1 OS=Homo sapiens GN=SPTAN1 - [SPTN1_HUMAN]	#DIV/0!	#DIV/0!	#DIV/0!	#DIV/0!	#DIV/0!	#DIV/0!	1.5122	0.0760239	5.02737	#DIV/0!		#DIV/0!
Q99715-4	Isoform 4 of Collagen alpha-1(XII) chain OS=Homo sapiens GN=COL12A1 - [COCA1_HUMAN]	#DIV/0!	#DIV/0!	#DIV/0!	#DIV/0!	#DIV/0!	#DIV/0!	1.88759	0.442863	23.4618	#DIV/0!		#DIV/0!
P14618-2	Isoform M1 of Pyruvate kinase isozymes M1/M2 OS=Homo sapiens GN=PKM - [KPYM_HUMAN]	#DIV/0!	#DIV/0!	#DIV/0!	#DIV/0!	#DIV/0!	#DIV/0!	1.03931	0.0280947	2.70321	#DIV/0!		#DIV/0!
P98155-2	Isoform Short of Very low-density lipoprotein receptor OS=Homo sapiens GN=VLDLR - [VLDLR_HUMAN]	#DIV/0!	#DIV/0!	#DIV/0!	#DIV/0!	#DIV/0!	#DIV/0!	0.557846	0.0882454	15.819	#DIV/0!		#DIV/0!
E7EPA6	Laminin subunit beta-1 OS=Homo sapiens GN=LAMB1 PE=2 SV=1 - [E7EPA6_HUMAN]	#DIV/0!	#DIV/0!	#DIV/0!	#DIV/0!	#DIV/0!	#DIV/0!	1.05885	0.0505261	4.77177	#DIV/0!		#DIV/0!
O75197	Low-density lipoprotein receptor-related protein 5 OS=Homo sapiens GN=LRP5 PE=1 SV=2 - [LRP5_HUMAN]	#DIV/0!	#DIV/0!	#DIV/0!	#DIV/0!	#DIV/0!	#DIV/0!	0.770827	0.0572093	7.42181	#DIV/0!		#DIV/0!
H0YGW5	Low-density lipoprotein receptor-related protein 6 (Fragment) OS=Homo sapiens GN=LRP6 PE=4 SV=1 - [H0YGW5_HUMAN]	#DIV/0!	#DIV/0!	#DIV/0!	#DIV/0!	#DIV/0!	#DIV/0!	1.17665	0.0722943	6.14407	#DIV/0!		#DIV/0!
Q15046	Lysine--tRNA ligase OS=Homo sapiens GN=KARS PE=1 SV=3 - [SYK_HUMAN]	#DIV/0!	#DIV/0!	#DIV/0!	#DIV/0!	#DIV/0!	#DIV/0!	1.39364	0.122078	8.75969	#DIV/0!		#DIV/0!
P10253	Lysosomal alpha-glucosidase OS=Homo sapiens GN=GAA PE=1 SV=4 - [LYAG_HUMAN]	#DIV/0!	#DIV/0!	#DIV/0!	#DIV/0!	#DIV/0!	#DIV/0!	1.16318	0.0515831	4.43467	#DIV/0!		#DIV/0!
H0YAR1	Lysyl oxidase homolog 2 (Fragment) OS=Homo sapiens GN=LOXL2 PE=4 SV=1 - [H0YAR1_HUMAN]	#DIV/0!	#DIV/0!	#DIV/0!	#DIV/0!	#DIV/0!	#DIV/0!	1.03393	0.102911	9.95344	#DIV/0!		#DIV/0!
C9J8D4	Mannosyl-oligosaccharide glucosidase (Fragment) OS=Homo sapiens GN=MOGS PE=2 SV=1 - [C9J8D4_HUMAN]	#DIV/0!	#DIV/0!	#DIV/0!	#DIV/0!	#DIV/0!	#DIV/0!	1.06518	0.148667	13.957	#DIV/0!		#DIV/0!
B3KVK7	Methionine--tRNA ligase, cytoplasmic OS=Homo sapiens GN=MARS PE=2 SV=1 - [B3KVK7_HUMAN]	#DIV/0!	#DIV/0!	#DIV/0!	#DIV/0!	#DIV/0!	#DIV/0!	1.07485	0.0806991	7.50796	#DIV/0!		#DIV/0!
E7EUA9	Neuron navigator 3 OS=Homo sapiens GN=NAV3 PE=2 SV=2 - [E7EUA9_HUMAN]	#DIV/0!	#DIV/0!	#DIV/0!	#DIV/0!	#DIV/0!	#DIV/0!	1.35832	0.114832	8.45401	#DIV/0!		#DIV/0!
F5H826	Nodal modulator 3 OS=Homo sapiens GN=NOMO3 PE=2 SV=1 - [F5H826_HUMAN]	#DIV/0!	#DIV/0!	#DIV/0!	#DIV/0!	#DIV/0!	#DIV/0!	0.81667	0.070883	8.67951	#DIV/0!		#DIV/0!
Q06830	Peroxiredoxin-1 OS=Homo sapiens GN=PRDX1 PE=1 SV=1 - [PRDX1_HUMAN]	#DIV/0!	#DIV/0!	#DIV/0!	#DIV/0!	#DIV/0!	#DIV/0!	1.26552	0.0573186	4.52926	#DIV/0!		#DIV/0!
D6RF62	Phosphoribosylaminoimidazole carboxylase OS=Homo sapiens GN=PAICS PE=2 SV=1 - [D6RF62_HUMAN]	#DIV/0!	#DIV/0!	#DIV/0!	#DIV/0!	#DIV/0!	#DIV/0!	0.885729	0.062166	7.01862	#DIV/0!		#DIV/0!
P28070	Proteasome subunit beta type-4 OS=Homo sapiens GN=PSMB4 PE=1 SV=4 - [PSB4_HUMAN]	#DIV/0!	#DIV/0!	#DIV/0!	#DIV/0!	#DIV/0!	#DIV/0!	1.54141	0.0334875	2.17253	#DIV/0!		#DIV/0!
E9PFD9	Semaphorin-4D OS=Homo sapiens GN=SEMA4D PE=4 SV=1 - [E9PFD9_HUMAN]	#DIV/0!	#DIV/0!	#DIV/0!	#DIV/0!	#DIV/0!	#DIV/0!	0.758253	0.0231387	3.05158	#DIV/0!		#DIV/0!
Q8WVQ1	Soluble calcium-activated nucleotidase 1 OS=Homo sapiens GN=CANT1 PE=1 SV=1 - [CANT1_HUMAN]	#DIV/0!	#DIV/0!	#DIV/0!	#DIV/0!	#DIV/0!	#DIV/0!	1.01796	0.0675754	6.63835	#DIV/0!		#DIV/0!
O60279	Sushi domain-containing protein 5 OS=Homo sapiens GN=SUSD5 PE=1 SV=3 - [SUSD5_HUMAN]	#DIV/0!	#DIV/0!	#DIV/0!	#DIV/0!	#DIV/0!	#DIV/0!	1.19804	0.294017	24.5414	#DIV/0!		#DIV/0!
B7Z9L0	T-complex protein 1 subunit delta OS=Homo sapiens GN=CCT4 PE=2 SV=1 - [B7Z9L0_HUMAN]	#DIV/0!	#DIV/0!	#DIV/0!	#DIV/0!	#DIV/0!	#DIV/0!	1.23624	0.0459798	3.71932	#DIV/0!		#DIV/0!
Q5W0C6	Torsin-3A (Fragment) OS=Homo sapiens GN=TOR3A PE=2 SV=1 - [Q5W0C6_HUMAN]	#DIV/0!	#DIV/0!	#DIV/0!	#DIV/0!	#DIV/0!	#DIV/0!	0.948275	0.0321068	3.38581	#DIV/0!		#DIV/0!

## Sheet: Dati per Grafici
Accession	Description	A5: 114/115	A5: 114/117	A5: 116/115	A5: 116/117	A5: 114/116	A5: 115/117	B5: 115/116	B5: 115/114	B5: 117/116	B5: 117/114	B5: 115/117	B5: 116/114	C5: 116/117	C5: 116/115	C5: 114/117	C5: 114/115	C5: 116/114	C5: 117/115
E7ET40	Urokinase-type plasminogen activator chain B OS=Homo sapiens GN=PLAU PE=2 SV=1 - [E7ET40_HUMAN]	0.35407	0.329312	0.361069	0.354199	0.976236	0.974351	0.39315	0.410333	0.422184	0.471517	0.883474	1.05115	0.391694	0.402291	0.35055	0.37285	1.09778	1.02764
O60462-4	Isoform B0 of Neuropilin-2 OS=Homo sapiens GN=NRP2 - [NRP2_HUMAN]	0.888387	0.936874	0.966299	1.02261	0.980773	1.0463	0.366506	0.342498	0.397054	0.372085	0.928196	0.986727	0.418737	0.398625	0.505452	0.484027	0.895406	0.954319
O14792	Heparan sulfate glucosamine 3-O-sulfotransferase 1 OS=Homo sapiens GN=HS3ST1 PE=1 SV=1 - [HS3S1_HUMAN]	0.561191	0.600101	0.520419	0.5784	1.05351	1.11782	0.53499	0.478917	0.498992	0.493324	1.0947	0.987047	0.515118	0.491738	0.564451	0.528376	0.909584	0.943116
P05121	Plasminogen activator inhibitor 1 OS=Homo sapiens GN=SERPINE1 PE=1 SV=1 - [PAI1_HUMAN]	0.522708	0.546356	0.589814	0.583875	0.976361	1.04825	0.406969	0.418065	0.438189	0.49944	0.912369	1.01468	0.534909	0.531806	0.553659	0.526848	1.01943	0.975063
P17301	Integrin alpha-2 OS=Homo sapiens GN=ITGA2 PE=1 SV=1 - [ITA2_HUMAN]	0.967486	0.897452	0.923198	0.859372	1.048	0.956203	0.686435	0.692535	0.736958	0.745591	0.936623	0.992665	0.539798	0.429075	0.562198	0.488415	0.870825	0.979785
P13010	X-ray repair cross-complementing protein 5 OS=Homo sapiens GN=XRCC5 PE=1 SV=3 - [XRCC5_HUMAN]	0.663855	0.661957	0.643317	0.643726	1.03195	1.02787	0.710036	0.648948	0.762379	0.698741	0.93652	0.899271	0.550738	0.573087	0.598314	0.623284	0.902723	1.03335
P04259	Keratin, type II cytoskeletal 6B OS=Homo sapiens GN=KRT6B PE=1 SV=5 - [K2C6B_HUMAN]	2.59466	2.71463	2.38655	2.10159	1.05049	1.01872	2.05838	1.91175	1.80878	1.68465	1.14432	0.913834	0.559939	0.502277	0.634268	0.572325	0.914087	0.898749
B4E2J3	Serine protease 23 OS=Homo sapiens GN=PRSS23 PE=2 SV=1 - [B4E2J3_HUMAN]	0.530342	0.557746	0.530647	0.566583	1.01439	1.03207	0.657788	0.719967	0.679006	0.67106	0.940238	1.06944	0.56076	0.59122	0.468104	0.537838	0.993358	1.00755
P07339	Cathepsin D OS=Homo sapiens GN=CTSD PE=1 SV=1 - [CATD_HUMAN]	0.560852	0.561329	0.598942	0.573684	0.925503	0.941318	0.456256	0.500606	0.502745	0.567698	0.876627	1.08883	0.577701	0.606176	0.578424	0.589432	1.01004	1.01403
Q15262	Receptor-type tyrosine-protein phosphatase kappa OS=Homo sapiens GN=PTPRK PE=1 SV=2 - [PTPRK_HUMAN]	0.692219	0.70049	0.749678	0.778049	0.997393	1.05455	0.613937	0.630498	0.617029	0.618128	0.951848	1.04785	0.582091	0.617747	0.569895	0.581544	1.01297	1.02651
P52823	Stanniocalcin-1 OS=Homo sapiens GN=STC1 PE=1 SV=1 - [STC1_HUMAN]	0.475378	0.469004	0.474552	0.4678	1.02928	0.9902	0.500727	0.53546	0.505706	0.527657	0.979104	1.02376	0.586243	0.622985	0.596571	0.599305	1.01934	1.01127
D6RIU4	Vesicular integral-membrane protein VIP36 (Fragment) OS=Homo sapiens GN=LMAN2 PE=2 SV=1 - [D6RIU4_HUMAN]	0.766097	0.73661	0.77011	0.699662	1.02217	0.955732	0.649906	0.650992	0.663497	0.698831	0.901207	1.02332	0.588051	0.626405	0.661503	0.708825	0.951313	1.01659
O95150-2	Isoform 2 of Tumor necrosis factor ligand superfamily member 15 OS=Homo sapiens GN=TNFSF15 - [TNF15_HUMAN]	0.399016	0.387335	0.39182	0.381683	1.01839	1.02082	0.705426	0.695985	0.682463	0.675218	1.05252	0.961496	0.606534	0.56428	0.688075	0.643935	0.901333	0.972288
C9JIM8	Solute carrier family 2, facilitated glucose transporter member 1 (Fragment) OS=Homo sapiens GN=SLC2A1 PE=2 SV=1 - [C9JIM8_HUMAN]							0.630066	0.639954	0.629797	0.641475	1.00599	0.999364	0.611492	0.51782	0.53858	0.45878	1.13429	0.838542
Q7LFX5	Carbohydrate sulfotransferase 15 OS=Homo sapiens GN=CHST15 PE=1 SV=1 - [CHSTF_HUMAN]	0.592311	0.620579	0.529243	0.556445	1.11919	1.08002							0.614545	0.583989	0.710275	0.67896	0.864393	0.940996
P98155-2	Isoform Short of Very low-density lipoprotein receptor OS=Homo sapiens GN=VLDLR - [VLDLR_HUMAN]													0.632981	0.479064	0.635508	0.483829	0.99507	0.749446
Q96QC4	MHC class I polypeptide-related sequence A OS=Homo sapiens GN=MICA PE=2 SV=1 - [Q96QC4_HUMAN]	0.85084	0.870028	0.794289	0.815048	1.03264	1.09302	0.877796	0.795544	0.863372	0.685801	0.988061	0.886183	0.635038	0.606751	0.72246	0.656398	0.945659	0.919379
Q4G148-2	Isoform 2 of Glucoside xylosyltransferase 1 OS=Homo sapiens GN=GXYLT1 - [GXLT1_HUMAN]													0.640853	0.640345	0.613367	0.616513	1.04381	0.989446
P08294	Extracellular superoxide dismutase [Cu-Zn] OS=Homo sapiens GN=SOD3 PE=1 SV=2 - [SODE_HUMAN]	0.569322	0.5987	0.630036	0.654214	0.989292	1.02682	0.538226	0.543352	0.552197	0.570647	0.976171	0.989492	0.653079	0.64997	0.640256	0.624675	0.963622	0.964664
P09603	Macrophage colony-stimulating factor 1 OS=Homo sapiens GN=CSF1 PE=1 SV=2 - [CSF1_HUMAN]	0.674979	0.610571	0.661702	0.619083	0.98973	0.967713	0.840179	0.85766	0.876989	0.978314	0.945803	1.1217	0.666485	0.725524	0.71796	0.713701	1.02552	0.989286
H0YN42	Annexin (Fragment) OS=Homo sapiens GN=ANXA2 PE=2 SV=1 - [H0YN42_HUMAN]	0.770203	0.825058	0.766931	0.786569	1.05198	1.05854	0.643918	0.600826	0.604319	0.623295	1.05388	1.03664	0.669519	0.628991	0.659523	0.617095	1.04648	0.946001
P52799	Ephrin-B2 OS=Homo sapiens GN=EFNB2 PE=1 SV=1 - [EFNB2_HUMAN]													0.677339	0.659377	0.731885	0.670284	0.988613	0.929466
Q8N441	Fibroblast growth factor receptor-like 1 OS=Homo sapiens GN=FGFRL1 PE=1 SV=1 - [FGRL1_HUMAN]	0.753422	0.804711	0.803357	0.808876	0.937865	1.00051	0.803164	0.805843	0.835946	0.785939	1.0107	0.987203	0.688628	0.739074	0.71154	0.737775	0.958714	1.02723
P26006	Integrin alpha-3 OS=Homo sapiens GN=ITGA3 PE=1 SV=5 - [ITA3_HUMAN]	0.726734	0.893774	0.651804	0.779757	1.02501	0.972878	0.787751	0.725396	0.788111	0.763401	0.968225	0.944294	0.690925	0.648302	0.732228	0.691129	0.956327	0.950067
P32004-3	Isoform 3 of Neural cell adhesion molecule L1 OS=Homo sapiens GN=L1CAM - [L1CAM_HUMAN]	0.847597	0.70776	0.926679	0.712203	1.03538	1.01694	1.34819	1.30752	1.24908	1.14252	0.974386	1.04276	0.699257	0.735145	0.653318	0.702588	0.987726	1.03728
Q03405	Urokinase plasminogen activator surface receptor OS=Homo sapiens GN=PLAUR PE=1 SV=1 - [UPAR_HUMAN]	0.468878	0.467276	0.465818	0.465853	1.00659	1.0273							0.700092	0.652562	0.668523	0.62683	1.04622	0.923004
Q99538	Legumain OS=Homo sapiens GN=LGMN PE=1 SV=1 - [LGMN_HUMAN]	0.556707	0.571172	0.502831	0.56504	1.00985	1.05549	0.732641	0.790833	0.747477	0.77888	0.999496	1.03783	0.700679	0.689723	0.751353	0.666433	1.02155	0.983201
P23352	Anosmin-1 OS=Homo sapiens GN=KAL1 PE=1 SV=3 - [KALM_HUMAN]	0.912535	1.06363	0.759107	0.8879	1.09351	1.17974	1.07854	1.01214	0.895856	0.843058	1.21061	0.923345	0.701225	0.734214	0.728602	0.768983	1.02205	1.00475
P07602	Proactivator polypeptide OS=Homo sapiens GN=PSAP PE=1 SV=2 - [SAP_HUMAN]	0.665626	0.70333	0.693326	0.737837	0.937285	1.01701	0.737826	0.803598	0.814073	0.888682	0.905434	1.09394	0.701513	0.729395	0.699924	0.719592	1.07471	1.06041
Q86SR1	Polypeptide N-acetylgalactosaminyltransferase 10 OS=Homo sapiens GN=GALNT10 PE=1 SV=2 - [GLT10_HUMAN]	0.644476	0.667748	0.585853	0.616547	1.08325	1.00047	0.65833	0.676928	0.645465	0.667524	1.03512	1.01197	0.704472	0.713964	0.712368	0.722794	1.07718	0.993713
P28799	Granulins OS=Homo sapiens GN=GRN PE=1 SV=2 - [GRN_HUMAN]	0.724979	0.76286	0.633079	0.67779	0.992793	1.07019	0.90129	0.927718	0.850576	0.906036	1.0255	1.01555	0.707056	0.747316	0.661383	0.689956	0.984268	1.02708
Q8N2Q7-2	Isoform 2 of Neuroligin-1 OS=Homo sapiens GN=NLGN1 - [NLGN1_HUMAN]													0.709711	0.687468	0.870001	0.847729	0.951776	0.959197
O75629	Protein CREG1 OS=Homo sapiens GN=CREG1 PE=1 SV=1 - [CREG1_HUMAN]	0.64488	0.686056	0.641757	0.648604	1.00314	1.03796	0.644869	0.659773	0.6576	0.670848	1.01222	1.00065	0.710104	0.66095	0.909826	0.867789	0.803249	0.904304
P05067-7	Isoform L-APP733 of Amyloid beta A4 protein OS=Homo sapiens GN=APP - [A4_HUMAN]	0.716596	0.663668	0.766334	0.732253	0.96596	0.983274	0.768975	0.807984	0.768226	0.851311	0.95074	1.06669	0.71147	0.715682	0.687835	0.711831	1.05285	1.02069
P05556-2	Isoform Beta-1B of Integrin beta-1 OS=Homo sapiens GN=ITGB1 - [ITB1_HUMAN]							0.684161	0.662321	0.674456	0.654757	1.06351	1.00558	0.715473	0.713914	0.774644	0.777434	0.942432	0.976266
P48745	Protein NOV homolog OS=Homo sapiens GN=NOV PE=1 SV=1 - [NOV_HUMAN]	0.724652	0.69388	0.715991	0.687989	1.01212	0.987047							0.716884	0.752686	0.67946	0.716503	1.02659	0.975776
J3KMY5	Epididymal secretory protein E1 OS=Homo sapiens GN=NPC2 PE=4 SV=1 - [J3KMY5_HUMAN]	0.777841	0.740276	0.935776	0.86687	0.885425	0.925151	0.794764	0.878282	0.834147	0.943637	0.936708	1.09367	0.718249	0.721313	0.783978	0.683084	1.12188	1.05137
Q02297-8	Isoform 8 of Pro-neuregulin-1, membrane-bound isoform OS=Homo sapiens GN=NRG1 - [NRG1_HUMAN]	0.605997	0.5591	0.743023	0.687924	0.826204	0.951048	0.985267	1.11684	1.0377	1.15334	0.940531	1.12366	0.718486	0.762655	0.693502	0.740499	1.05492	1.02612
Q07954	Prolow-density lipoprotein receptor-related protein 1 OS=Homo sapiens GN=LRP1 PE=1 SV=2 - [LRP1_HUMAN]	0.840866	0.738337	0.94046	0.850496	0.894123	0.978011	1.07401	0.993475	0.859877	0.797631	1.25597	0.910145	0.718624	0.708675	0.836564	0.829871	0.858197	0.976521
P20908	Collagen alpha-1(V) chain OS=Homo sapiens GN=COL5A1 PE=1 SV=3 - [CO5A1_HUMAN]	0.632661	0.564983	0.682705	0.607732	0.908014	0.912575	0.665176	0.780699	0.726422	0.848031	0.957593	1.13468	0.718922	0.695327	0.664481	0.626572	1.07817	0.974418
P35625	Metalloproteinase inhibitor 3 OS=Homo sapiens GN=TIMP3 PE=1 SV=2 - [TIMP3_HUMAN]	0.767754	0.794211	0.720903	0.724717	1.14328	1.13093	0.822281	0.847018	0.828064	0.878079	1.00296	0.99439	0.720644	0.736223	0.691515	0.661729	1.05328	0.985284
P08779	Keratin, type I cytoskeletal 16 OS=Homo sapiens GN=KRT16 PE=1 SV=4 - [K1C16_HUMAN]	1.78825	1.67399	1.55141	1.52367	1.07219	0.957709	1.87888	1.90945	1.83159	1.76858	0.916177	0.99993	0.72075	0.62336	0.662831	0.601672	1.00964	0.950695
Q8NES3	Beta-1,3-N-acetylglucosaminyltransferase lunatic fringe OS=Homo sapiens GN=LFNG PE=1 SV=2 - [LFNG_HUMAN]	0.81256	0.754716	0.907416	0.845773	0.895487	0.95744							0.722832	0.709955	0.784503	0.763677	0.984369	0.997099
Q8NCC3	Group XV phospholipase A2 OS=Homo sapiens GN=PLA2G15 PE=1 SV=2 - [PAG15_HUMAN]	1	0.921661	0.933995	0.863844	1.07069	0.950068							0.723186	0.655456	0.755831	0.672373	1.00674	0.897491
P53634	Dipeptidyl peptidase 1 OS=Homo sapiens GN=CTSC PE=1 SV=2 - [CATC_HUMAN]	0.519356	0.51067	0.575255	0.548324	0.949842	0.957387	0.556536	0.621015	0.632215	0.670028	0.90352	1.02024	0.726022	0.761765	0.639674	0.673539	1.09951	1.05195
Q13740-2	Isoform 2 of CD166 antigen OS=Homo sapiens GN=ALCAM - [CD166_HUMAN]	0.798091	0.72793	0.856907	0.782971	0.938482	0.937784	0.635603	0.74018	0.73078	0.853058	0.88914	1.09291	0.726741	0.75282	0.683933	0.708595	1.08075	1.00186
Q9NPF2-2	Isoform 2 of Carbohydrate sulfotransferase 11 OS=Homo sapiens GN=CHST11 - [CHSTB_HUMAN]	0.862695	0.928627	0.963961	0.883389	0.953852	1.01124							0.730613	0.760916	0.806087	0.844497	0.905503	1.0313
P22413	Ectonucleotide pyrophosphatase/phosphodiesterase family member 1 OS=Homo sapiens GN=ENPP1 PE=1 SV=2 - [ENPP1_HUMAN]	0.672619	0.721616	0.700411	0.643768	1.07919	0.987751	0.682562	0.737104	0.708048	0.779645	0.964653	1.02704	0.731556	0.740281	0.771317	0.749792	1.0397	0.956579
P48723	Heat shock 70 kDa protein 13 OS=Homo sapiens GN=HSPA13 PE=1 SV=1 - [HSP13_HUMAN]	0.732172	0.792613	0.729842	0.693144	1.02968	1.08994	0.652531	0.690128	0.713404	0.756623	0.932614	1.00898	0.732717	0.68083	0.794921	0.718772	0.98877	0.983026
J3KQG4	Glucosylceramidase OS=Homo sapiens GN=GBA PE=4 SV=1 - [J3KQG4_HUMAN]	0.599129	0.588958	0.576357	0.590363	0.971894	0.994175	0.570725	0.623471	0.606666	0.661122	0.947431	1.06483	0.734656	0.749199	0.663919	0.691776	1.09203	1.00417
E9PFD9	Semaphorin-4D OS=Homo sapiens GN=SEMA4D PE=4 SV=1 - [E9PFD9_HUMAN]													0.738091	0.738495	0.775699	0.780725	0.950607	0.990774
P19021-4	Isoform 4 of Peptidyl-glycine alpha-amidating monooxygenase OS=Homo sapiens GN=PAM - [AMD_HUMAN]	0.851624	0.822444	0.779848	0.781518	1.0729	1.00912	0.722252	0.831772	0.728377	0.834045	0.988759	1.01231	0.739776	0.769868	0.793096	0.775483	1.00353	0.972752
Q11201	CMP-N-acetylneuraminate-beta-galactosamide-alpha-2,3-sialyltransferase 1 OS=Homo sapiens GN=ST3GAL1 PE=2 SV=1 - [SIA4A_HUMAN]	1.63287	1.64871	1.25138	1.26794	1.30489	1.04082							0.74164	0.714994	0.822047	0.79721	0.928297	0.875702
F5H826	Nodal modulator 3 OS=Homo sapiens GN=NOMO3 PE=2 SV=1 - [F5H826_HUMAN]													0.745138	0.768768	0.860119	0.892656	0.952411	1.02373
Q16769	Glutaminyl-peptide cyclotransferase OS=Homo sapiens GN=QPCT PE=1 SV=1 - [QPCT_HUMAN]	0.696141	0.703338	0.727218	0.728053	0.957182	1.04044	0.64134	0.693007	0.64518	0.699111	0.999576	1.06319	0.746024	0.70004	0.735119	0.758701	0.935952	0.956895
Q5H9A7	Metalloproteinase inhibitor 1 OS=Homo sapiens GN=TIMP1 PE=2 SV=1 - [Q5H9A7_HUMAN]	0.779144	0.76197	0.825206	0.809466	0.963234	0.970443	0.912261	0.972456	0.899777	0.976287	0.966975	1.03937	0.749884	0.826963	0.790818	0.822058	1.02674	0.998024
O43286	Beta-1,4-galactosyltransferase 5 OS=Homo sapiens GN=B4GALT5 PE=2 SV=1 - [B4GT5_HUMAN]													0.751199	0.690784	0.869584	0.804388	0.863034	0.910592
Q9NZV1	Cysteine-rich motor neuron 1 protein OS=Homo sapiens GN=CRIM1 PE=1 SV=1 - [CRIM1_HUMAN]	0.948827	0.896451	0.858348	0.808366	1.05025	0.958127	1.18258	1.3299	1.24848	1.36118	0.956725	1.05815	0.75563	0.82529	0.732956	0.835134	1.02013	1.03828
P24592	Insulin-like growth factor-binding protein 6 OS=Homo sapiens GN=IGFBP6 PE=1 SV=1 - [IBP6_HUMAN]	0.858183	0.893229	0.931708	0.865177	1.01124	0.949763	1.29278	1.31257	1.21518	1.31908	1.02129	1.06611	0.756133	0.674628	0.849635	0.762545	0.889099	0.883493
Q92820	Gamma-glutamyl hydrolase OS=Homo sapiens GN=GGH PE=1 SV=2 - [GGH_HUMAN]	0.704421	0.724507	0.771347	0.759576	0.943472	1.00093	0.734111	0.809248	0.759836	0.848784	0.957962	1.03254	0.75658	0.800275	0.747935	0.803252	1.0182	1.06095
P09668	Pro-cathepsin H OS=Homo sapiens GN=CTSH PE=1 SV=4 - [CATH_HUMAN]	0.79685	0.775026	0.769154	0.75071	1.03603	1.00259	0.696697	0.780797	0.638791	0.683777	1.05829	1.06042	0.758932	0.811146	0.766656	0.809987	0.986151	1.03097
Q86SJ2	Amphoterin-induced protein 2 OS=Homo sapiens GN=AMIGO2 PE=1 SV=1 - [AMGO2_HUMAN]	0.73128	0.65794	0.669651	0.632028	1.0205	0.990545	0.775453	0.750136	0.814433	0.810633	0.962283	0.975949	0.759692	0.764198	0.725779	0.734277	1.00781	1.05002
Q9NPR2-2	Isoform 2 of Semaphorin-4B OS=Homo sapiens GN=SEMA4B - [SEM4B_HUMAN]	0.799396	0.744324	0.808062	0.790187	0.946298	1.01418	0.602424	0.61191	0.594998	0.606062	1.03483	1.02245	0.763899	0.840992	0.811237	0.804825	1.03434	0.986581
P15291-2	Isoform Short of Beta-1,4-galactosyltransferase 1 OS=Homo sapiens GN=B4GALT1 - [B4GT1_HUMAN]	0.859819	0.666341	0.914296	0.861661	0.944514	0.95419	0.518502	0.524121	0.772648	0.58118	0.909378	0.837375	0.766027	0.667779	0.77056	0.87132	0.864994	0.991139
Q8NBP7	Proprotein convertase subtilisin/kexin type 9 OS=Homo sapiens GN=PCSK9 PE=1 SV=3 - [PCSK9_HUMAN]	0.674606	0.698411	0.65962	0.6866	0.974688	0.999187	0.699238	0.672781	0.688991	0.740977	0.997069	1.03086	0.772804	0.723872	0.756822	0.73295	1.00058	0.996217
F5GZ08	Amyloid-like protein 1 OS=Homo sapiens GN=APLP1 PE=2 SV=1 - [F5GZ08_HUMAN]	1.08044	1.12099	0.909515	0.997827	1.10954	1.061	0.753379	0.809331	0.660689	0.711746	1.14663	1.057	0.776407	0.679805	0.846201	0.856723	0.915242	0.867025
E7EPS8	Receptor-type tyrosine-protein phosphatase mu OS=Homo sapiens GN=PTPRM PE=2 SV=2 - [E7EPS8_HUMAN]	0.908646	0.921064	0.895725	0.914152	1.00637	1.0117	0.886275	0.826282	0.784246	0.858618	1.01937	0.979383	0.78052	0.829227	0.743018	0.762321	1.05073	1.06267
P29279	Connective tissue growth factor OS=Homo sapiens GN=CTGF PE=1 SV=2 - [CTGF_HUMAN]	0.694108	0.686086	0.710332	0.735243	1.02077	1.01159	0.996137	1.03874	1.03262	1.04908	0.972151	0.993587	0.781384	0.722594	0.790125	0.776803	0.998576	0.970809
P52803	Ephrin-A5 OS=Homo sapiens GN=EFNA5 PE=1 SV=1 - [EFNA5_HUMAN]							1.13285	1.09378	0.962267	0.96686	1.09867	0.965673	0.782889	0.771747	0.835912	0.8249	0.940209	0.952655
P06280	Alpha-galactosidase A OS=Homo sapiens GN=GLA PE=1 SV=1 - [AGAL_HUMAN]	0.818571	0.735254	0.771262	0.710846	0.987069	1.0896							0.789977	0.730116	0.841439	0.816867	0.945085	0.949434
O75197	Low-density lipoprotein receptor-related protein 5 OS=Homo sapiens GN=LRP5 PE=1 SV=2 - [LRP5_HUMAN]													0.795383	0.705293	0.83649	0.746141	0.949948	0.878072
Q9Y2E5	Epididymis-specific alpha-mannosidase OS=Homo sapiens GN=MAN2B2 PE=1 SV=4 - [MA2B2_HUMAN]	0.801764	0.841103	0.790749	0.818457	1.02945	1.02025	0.827919	0.877925	0.866037	0.873111	0.967045	0.983947	0.796942	0.771636	0.761368	0.767613	1.04104	0.979506
Q9Y5G3-2	Isoform 2 of Protocadherin gamma-B1 OS=Homo sapiens GN=PCDHGB1 - [PCDGD_HUMAN]													0.79854	0.774662	0.764183	0.745727	1.04396	0.960622
O94985-2	Isoform 2 of Calsyntenin-1 OS=Homo sapiens GN=CLSTN1 - [CSTN1_HUMAN]	0.846024	0.820377	0.81143	0.793383	0.988482	0.978353	0.764434	0.83917	0.809469	0.852312	0.952938	1.03949	0.801881	0.785803	0.74384	0.754533	1.04363	0.993407
Q96PX8	SLIT and NTRK-like protein 1 OS=Homo sapiens GN=SLITRK1 PE=1 SV=2 - [SLIK1_HUMAN]	0.775705	0.848245	0.67122	0.736562	1.15569	1.12722	0.779896	0.745974	0.798758	0.730328	1.02998	0.860996	0.80793	0.797304	0.871476	0.867961	1.00167	0.977208
Q02742	Beta-1,3-galactosyl-O-glycosyl-glycoprotein beta-1,6-N-acetylglucosaminyltransferase OS=Homo sapiens GN=GCNT1 PE=2 SV=2 - [GCNT1_HUMAN]													0.815374	0.812708	0.831952	0.834148	0.914901	0.936569
Q9Y662	Heparan sulfate glucosamine 3-O-sulfotransferase 3B1 OS=Homo sapiens GN=HS3ST3B1 PE=1 SV=1 - [HS3SB_HUMAN]													0.815512	0.740865	0.851348	0.751984	0.889399	0.920474
Q13332-6	Isoform 2 of Receptor-type tyrosine-protein phosphatase S OS=Homo sapiens GN=PTPRS - [PTPRS_HUMAN]							0.805022	0.788115	0.766867	0.752866	1.05346	0.963258	0.817945	0.738184	0.886462	0.855918	0.970819	0.996714
O14657	Torsin-1B OS=Homo sapiens GN=TOR1B PE=1 SV=2 - [TOR1B_HUMAN]	0.915546	1.03957	0.936931	1.06822	0.966215	0.928148							0.818109	0.765648	0.775097	0.741267	1.01291	0.950603
Q96B60	5'-nucleotidase OS=Homo sapiens GN=NT5E PE=2 SV=1 - [Q96B60_HUMAN]	0.851396	0.988505	0.785062	0.794639	1.1623	1.09173	0.83539	0.840336	0.859551	0.859404	1.08137	0.981004	0.818972	0.826993	0.886265	0.90025	0.923187	0.99993
O00300	Tumor necrosis factor receptor superfamily member 11B OS=Homo sapiens GN=TNFRSF11B PE=1 SV=3 - [TR11B_HUMAN]	1.01248	0.929544	0.821529	0.926375	0.96417	1.15447	0.871986	0.852362	0.78108	0.81177	1.0588	0.981172	0.820692	0.785221	0.873244	0.807233	0.924863	0.92602
Q02818	Nucleobindin-1 OS=Homo sapiens GN=NUCB1 PE=1 SV=4 - [NUCB1_HUMAN]	1.04297	1.01006	0.918443	0.892576	1.13561	0.998292							0.821579	0.714272	0.962011	0.84132	0.960936	0.947606
Q9Y6N7-6	Isoform 6 of Roundabout homolog 1 OS=Homo sapiens GN=ROBO1 - [ROBO1_HUMAN]	0.819158	0.882745	0.84907	0.820455	1.08542	0.992602	0.987535	0.927514	0.906435	0.971168	1.02858	0.976296	0.824236	0.797709	0.849585	0.813858	0.965914	0.934356
Q13253	Noggin OS=Homo sapiens GN=NOG PE=1 SV=1 - [NOGG_HUMAN]	0.798471	0.777715	0.769905	0.799621	0.992238	0.986659	0.896894	0.973668	0.849139	0.968062	1.04338	1.0721	0.825641	0.781946	0.77348	0.8281	0.990305	1.04279
Q16270-2	Isoform 2 of Insulin-like growth factor-binding protein 7 OS=Homo sapiens GN=IGFBP7 - [IBP7_HUMAN]	0.684398	0.637371	0.720304	0.737529	0.940332	0.992831	0.807942	0.888516	0.851901	0.945297	0.923675	1.08093	0.826287	0.829418	0.737495	0.752969	1.08537	1.04398
P16870-2	Isoform 2 of Carboxypeptidase E OS=Homo sapiens GN=CPE - [CBPE_HUMAN]	0.711153	0.709233	0.697821	0.772661	1.02798	1.0264	0.706999	0.649733	0.635365	0.683682	1.118	1.02223	0.826906	0.779424	0.80551	0.706818	0.991797	0.936523
B0YJC4	Vimentin OS=Homo sapiens GN=VIM PE=2 SV=1 - [B0YJC4_HUMAN]	0.890004	0.954972	0.894231	0.966392	1.03018	1.07808	0.832031	0.855813	0.823355	0.898671	0.96219	1.00987	0.827106	0.815873	0.860955	0.858353	0.977276	0.984794
Q02809	Procollagen-lysine,2-oxoglutarate 5-dioxygenase 1 OS=Homo sapiens GN=PLOD1 PE=1 SV=2 - [PLOD1_HUMAN]	0.98319	0.990084	1.05241	0.98362	0.979889	1.0001	0.860406	0.960857	0.950156	0.946576	0.931026	1.00204	0.833282	0.907326	0.939733	0.951115	0.967253	1.04485
P42785	Lysosomal Pro-X carboxypeptidase OS=Homo sapiens GN=PRCP PE=1 SV=1 - [PCP_HUMAN]	0.613034	0.620114	0.617285	0.572627	1.00588	1.01347	0.720764	0.746887	0.759325	0.765755	0.975954	0.98948	0.83416	0.803507	0.849505	0.808003	1.00242	0.963796
P07858	Cathepsin B OS=Homo sapiens GN=CTSB PE=1 SV=3 - [CATB_HUMAN]	0.922137	0.836702	0.94674	0.849958	0.987877	1.00823	0.744538	0.862004	0.733645	0.825284	0.987694	1.02104	0.834263	0.818759	0.74805	0.743352	1.03508	1.00254
Q14393-2	Isoform 2 of Growth arrest-specific protein 6 OS=Homo sapiens GN=GAS6 - [GAS6_HUMAN]	0.755877	0.752282	0.717824	0.724255	1.03754	1.02922	0.728657	0.75479	0.705713	0.809723	0.96768	1.01921	0.835774	0.842578	0.820836	0.815465	1.03828	0.987157
Q92743	Serine protease HTRA1 OS=Homo sapiens GN=HTRA1 PE=1 SV=1 - [HTRA1_HUMAN]	0.802454	0.851785	0.769435	0.806357	1.04294	1.08526	0.901141	0.714525	0.7997	0.635868	1.13311	0.780162	0.836175	0.808194	0.830501	0.867863	0.945791	0.967349
E9PG71	Ephrin type-A receptor 4 OS=Homo sapiens GN=EPHA4 PE=2 SV=1 - [E9PG71_HUMAN]	0.68743	0.606995	0.728541	0.64555	0.943594	0.910207	0.866296	0.763866	0.768114	0.707947	1.07868	0.904315	0.836576	0.79237	0.777975	0.735261	1.08299	0.937906
Q9NY97-2	Isoform 2 of UDP-GlcNAc:betaGal beta-1,3-N-acetylglucosaminyltransferase 2 OS=Homo sapiens GN=B3GNT2 - [B3GN2_HUMAN]	0.739952	0.734972	0.696351	0.679138	1.03175	0.98272	0.827661	0.877158	0.885862	0.894665	0.935429	0.990921	0.839345	0.796154	0.882264	0.779355	0.93794	0.935696
Q9GZP0	Platelet-derived growth factor D OS=Homo sapiens GN=PDGFD PE=1 SV=1 - [PDGFD_HUMAN]	0.97832	0.978911	0.921394	0.976948	1.00757	1.01443	0.922579	0.979254	0.95301	0.976829	0.956972	1.04456	0.840788	0.875638	0.905881	0.95955	0.968228	1.02847
Q9Y4K0	Lysyl oxidase homolog 2 OS=Homo sapiens GN=LOXL2 PE=1 SV=1 - [LOXL2_HUMAN]	0.901432	0.840856	0.955724	0.910966	0.938391	0.96264	0.941867	1.02946	1.00507	1.06009	0.94547	1.06558	0.844336	0.813887	0.77134	0.805742	1.06589	1.03602
Q92692-2	Isoform Alpha of Poliovirus receptor-related protein 2 OS=Homo sapiens GN=PVRL2 - [PVRL2_HUMAN]	0.867639	0.953896	0.778644	0.859053	1.11432	1.1333							0.844753	0.762795	0.871664	0.791761	0.968199	0.894159
P01892	HLA class I histocompatibility antigen, A-2 alpha chain OS=Homo sapiens GN=HLA-A PE=1 SV=1 - [1A02_HUMAN]	0.980063	1.00353	0.966371	0.973803	1.03487	1.04473	0.863621	0.867306	0.758304	0.807492	1.0667	1.00608	0.845317	0.757016	0.924297	0.831601	0.909587	0.928773
P51884	Lumican OS=Homo sapiens GN=LUM PE=1 SV=2 - [LUM_HUMAN]	0.804357	0.808988	0.658888	0.739814	1.1078	1.14252							0.846575	0.770928	0.833493	0.763514	1.01472	0.901748
Q99574	Neuroserpin OS=Homo sapiens GN=SERPINI1 PE=1 SV=1 - [NEUS_HUMAN]	0.772352	0.745926	0.723894	0.742858	1.00767	1.05694	0.824464	0.821395	0.863303	0.830144	1.00624	0.960333	0.850814	0.919918	0.868232	0.879734	1.00665	1.02767
P12109	Collagen alpha-1(VI) chain OS=Homo sapiens GN=COL6A1 PE=1 SV=3 - [CO6A1_HUMAN]	0.843335	0.941589	0.948064	1.02375	1.04936	1.10923	0.885842	0.812246	0.842073	0.79515	0.982463	0.932323	0.851044	0.795217	0.91623	0.898678	0.92917	0.965539
P02533	Keratin, type I cytoskeletal 14 OS=Homo sapiens GN=KRT14 PE=1 SV=4 - [K1C14_HUMAN]	1.83269	1.59437	1.48789	1.4475	1.07407	0.939594	1.62845	1.50215	1.45921	1.34126	1.10163	0.980987	0.851469	0.89928	0.935276	0.89125	0.936936	0.983943
Q10469	Alpha-1,6-mannosyl-glycoprotein 2-beta-N-acetylglucosaminyltransferase OS=Homo sapiens GN=MGAT2 PE=1 SV=1 - [MGAT2_HUMAN]	0.990473	0.936674	0.966135	0.960257	1.02521	1.04391	0.836306	0.868331	0.905064	0.94822	0.96015	1.01371	0.855987	0.856989	0.889775	0.883365	0.995008	1.01425
B4E351	Insulin-like growth factor-binding protein 4 OS=Homo sapiens GN=IGFBP4 PE=2 SV=1 - [B4E351_HUMAN]	0.680986	0.623821	0.750031	0.681749	0.95206	1.01502	0.920966	0.925267	0.909675	0.931932	1.00117	1.01351	0.856073	0.84092	0.788464	0.7897	1.04736	0.933965
Q99523	Sortilin OS=Homo sapiens GN=SORT1 PE=1 SV=3 - [SORT_HUMAN]	0.875981	0.773652	0.742088	0.651773	1.1123	0.971361	1.10116	1.04201	1.18005	0.928725	1.16947	0.900612	0.858277	0.860594	0.827437	0.837187	1.01999	0.991437
Q14126	Desmoglein-2 OS=Homo sapiens GN=DSG2 PE=1 SV=2 - [DSG2_HUMAN]	0.920503	0.990417	0.846701	0.886506	1.01717	1.06656	0.781072	0.78999	0.738508	0.777065	1.03471	0.974676	0.859429	0.833496	0.876782	0.85737	1.01074	0.971156
Q06481	Amyloid-like protein 2 OS=Homo sapiens GN=APLP2 PE=1 SV=2 - [APLP2_HUMAN]	0.72595	0.680917	0.702963	0.672393	0.924265	0.979758	1.09353	1.16198	1.1258	1.19082	0.96706	1.05174	0.862936	0.875583	0.78321	0.79869	1.0594	1.03093
P10619	Lysosomal protective protein OS=Homo sapiens GN=CTSA PE=1 SV=2 - [PPGB_HUMAN]	0.739746	0.71851	0.748128	0.738388	1.00751	1.01893	0.874159	0.92462	0.92931	0.999492	0.965376	1.00728	0.863626	0.821955	0.866711	0.842457	1.00616	0.993217
P19883-2	Isoform 2 of Follistatin OS=Homo sapiens GN=FST - [FST_HUMAN]	0.872851	0.912658	0.905951	0.8929	0.987179	0.980313	1.0069	1.05937	0.953405	1.01295	1.013	1.03519	0.864052	0.874976	0.802788	0.878101	1.03672	1.0223
P13284	Gamma-interferon-inducible lysosomal thiol reductase OS=Homo sapiens GN=IFI30 PE=1 SV=3 - [GILT_HUMAN]	0.992454	1.11409	0.964353	1.07861	1.06843	1.07286	0.884601	1.10267	0.968094	1.21013	0.918836	1.22648	0.868753	0.852796	0.770829	0.761156	1.05666	0.982014
Q92187	CMP-N-acetylneuraminate-poly-alpha-2,8-sialyltransferase OS=Homo sapiens GN=ST8SIA4 PE=1 SV=1 - [SIA8D_HUMAN]	0.579308	0.535749	0.561731	0.521314	1.03131	0.953313							0.871338	0.745124	0.945982	0.989503	0.892682	1.01238
P07093-2	Isoform 2 of Glia-derived nexin OS=Homo sapiens GN=SERPINE2 - [GDN_HUMAN]	0.959792	0.836532	0.941508	0.86712	1.07383	0.980026	0.809415	0.853545	0.818773	0.850156	1.04763	0.967769	0.871565	0.819616	0.891071	0.92313	0.99128	0.933125
P49767	Vascular endothelial growth factor C OS=Homo sapiens GN=VEGFC PE=1 SV=1 - [VEGFC_HUMAN]	0.927977	0.928141	0.960433	0.96397	1.01843	1.08631	1.00388	1.09473	1.01677	1.13795	1.03638	1.0942	0.872913	0.943519	0.780719	0.878071	1.08108	1.06241
Q24JP5	Transmembrane protein 132A OS=Homo sapiens GN=TMEM132A PE=2 SV=1 - [T132A_HUMAN]	1.22841	1.13375	1.40811	1.24233	0.941504	0.951386							0.874126	0.941361	0.884979	1.00818	0.914317	1.13079
F5H325	N-acetylgalactosamine-6-sulfatase OS=Homo sapiens GN=GALNS PE=2 SV=1 - [F5H325_HUMAN]	0.840719	0.768343	0.854594	0.806377	0.963736	0.975276	0.952701	0.846829	0.908726	0.881183	1.01043	0.924716	0.874424	0.839794	0.971328	0.947786	0.94437	0.960538
H0YN65	Carbohydrate sulfotransferase 14 OS=Homo sapiens GN=CHST14 PE=2 SV=1 - [H0YN65_HUMAN]													0.876006	0.844596	0.879435	0.852483	1.06147	0.954726
Q13308-5	Isoform 5 of Inactive tyrosine-protein kinase 7 OS=Homo sapiens GN=PTK7 - [PTK7_HUMAN]	0.886502	0.847525	0.909777	0.876258	0.990047	0.999345	0.763996	0.824864	0.792576	0.853884	0.959073	1.05565	0.876727	0.89514	0.864408	0.907457	0.984347	1.01774
P10646	Tissue factor pathway inhibitor OS=Homo sapiens GN=TFPI PE=1 SV=1 - [TFPI1_HUMAN]	1.26752	1.17267	1.17668	1.14922	1.05988	0.962198	1.05716	1.10552	1.16947	1.04223	1.03739	0.98247	0.880145	0.920123	0.926225	0.957248	0.999982	1.02034
Q9UBR2	Cathepsin Z OS=Homo sapiens GN=CTSZ PE=1 SV=1 - [CATZ_HUMAN]	0.695474	0.673725	0.727774	0.733677	0.947172	1.01064	0.741495	0.76475	0.780396	0.809294	0.972787	1.03989	0.882044	0.91668	0.850336	0.894037	1.03151	1.03004
P54803-4	Isoform 4 of Galactocerebrosidase OS=Homo sapiens GN=GALC - [GALC_HUMAN]	0.992129	0.913923	0.977258	0.935569	1.03293	0.981565	0.754947	0.724684	0.813632	0.783206	0.933031	1.02003	0.882265	0.905368	0.955397	0.962041	1.00366	0.977786
P43121	Cell surface glycoprotein MUC18 OS=Homo sapiens GN=MCAM PE=1 SV=2 - [MUC18_HUMAN]	1.05288	1.22656	1.03796	1.05027	1.0144	1.02432	0.766426	0.870058	0.830189	0.920756	0.959483	1.02397	0.883351	0.901063	0.869122	0.900215	0.958812	0.996863
P50897	Palmitoyl-protein thioesterase 1 OS=Homo sapiens GN=PPT1 PE=1 SV=1 - [PPT1_HUMAN]	0.66646	0.627379	0.626007	0.612849	0.961882	1.01518	0.645966	0.72048	0.714082	0.790845	0.934527	1.09214	0.892221	0.913569	0.824357	0.89895	1.05055	1.02714
F8W1Q3	Biotinidase OS=Homo sapiens GN=BTD PE=2 SV=1 - [F8W1Q3_HUMAN]	0.918232	0.872459	0.960486	0.907465	0.971505	0.975706	0.940042	0.918675	0.96669	0.910899	1.00718	0.926589	0.89234	0.889883	0.972222	0.922976	0.974288	0.965856
O15230	Laminin subunit alpha-5 OS=Homo sapiens GN=LAMA5 PE=1 SV=8 - [LAMA5_HUMAN]	1.07869	1.10373	1.1299	1.1051	1.0028	0.982534	0.971329	1.02131	1.02569	0.998004	1.01663	0.996719	0.893258	0.912411	0.840251	0.830082	1.0611	1.00839
F5GZK1	Processed exostosin-like 2 OS=Homo sapiens GN=EXTL2 PE=2 SV=1 - [F5GZK1_HUMAN]	0.939507	1.01914	1.05044	1.0289	0.88787	1.00616	0.803196	0.882316	0.862296	0.95876	1.00041	1.13562	0.900065	0.94666	0.909924	0.962702	0.986964	1.05567
E9PMD7	Serine/threonine-protein phosphatase (Fragment) OS=Homo sapiens GN=PPP1CA PE=2 SV=1 - [E9PMD7_HUMAN]	1.28797	1.19121	1.25895	1.11807	1.00758	0.991617	1.22065	1.23496	0.993893	1.00837	0.934953	1.01874	0.900735	0.984808	0.922021	0.990003	1.01545	1.08266
Q99519	Sialidase-1 OS=Homo sapiens GN=NEU1 PE=1 SV=1 - [NEUR1_HUMAN]	0.813481	0.8137	0.928457	0.93196	0.876186	1.0311							0.905804	0.971265	0.813602	0.87757	1.11226	1.06179
Q14703	Membrane-bound transcription factor site-1 protease OS=Homo sapiens GN=MBTPS1 PE=1 SV=1 - [MBTP1_HUMAN]	0.866408	0.879583	0.863347	0.904992	0.93969	1.0465	0.916693	0.870083	0.763296	0.803555	1.06458	0.933894	0.907996	0.873214	0.871754	0.901257	1.01097	1.00557
Q9UBG0	C-type mannose receptor 2 OS=Homo sapiens GN=MRC2 PE=1 SV=2 - [MRC2_HUMAN]							1.31353	1.27517	1.31209	1.43925	1.00667	0.971079	0.908283	0.819074	0.979895	0.88889	0.926032	0.892974
H3BS10	Beta-hexosaminidase OS=Homo sapiens GN=HEXA PE=2 SV=1 - [H3BS10_HUMAN]	0.801482	0.871164	0.770254	0.814988	1.07251	1.07879	0.767633	0.768606	0.828467	0.778492	0.979595	0.921985	0.909427	0.898084	0.93566	0.912982	0.988184	0.949437
D6RHI9	Ribonuclease T2 (Fragment) OS=Homo sapiens GN=RNASET2 PE=2 SV=1 - [D6RHI9_HUMAN]	0.756155	0.805566	0.810959	0.813168	0.977944	0.981822	0.826272	0.837465	0.811772	0.820215	0.998337	1.03121	0.911898	0.96033	0.95147	0.984972	1.03896	1.01294
P55058-3	Isoform 3 of Phospholipid transfer protein OS=Homo sapiens GN=PLTP - [PLTP_HUMAN]	0.709381	0.811622	0.661195	0.759142	1.0729	1.17939							0.912996	1.00441	0.905739	1.01071	1.0268	1.04736
[truncated: 331 more rows]

## Sheet: Grafici Replica1
	R1 114/115 (I/NI)	R1 log2 114/115 (I/NI)	R1 114/117 (I/NI)	R1 log2 114/117 (I/NI)	R1 116/115 (I/NI)	R1 log2 116/115 (I/NI)	R1 116/117 (I/NI)	R1 log2 116/117 (I/NI)	R1 114/116 (I/I)	R1 log2 114/116 (I/I)	R1 115/117 (NI/NI)	R1 log2 115/117 (NI/NI)			R1 log2 114/115 (I/NI)	R1 log2 114/117 (I/NI)	R1 log2 116/115 (I/NI)	R1 log2 116/117 (I/NI)	R1 log2 114/116 (I/I)	R1 log2 115/117 (NI/NI)		x	y	x	y
[truncated: 369 more rows]

[truncated: 4 more sheets: Grafici Replica2, Grafici Replica3, Riproducibilita' Tecnica, Riproducibilita' Biologica]
