# Supplementary material for: HMGA1 regulates the Plasminogen activation system in the secretome of breast cancer cells
Source: Sci Rep. 2017 Sep 18;7:11768. doi: 10.1038/s41598-017-11409-4 (PMC5603555; doi:10.1038/s41598-017-11409-4)
Supplement: Supplementary file 4 — Supplementary info [file 41598_2017_11409_MOESM4_ESM.xlsx]

## Sheet: Dati Originali
Accession	Description	ΣCoverage	Σ# Proteins	Σ# Unique Peptides	Σ# Peptides	Σ# PSMs	A5: 114/115	A5: 114/117	A5: 116/115	A5: 116/117	A5: 114/116	A5: 115/117	B5: 115/116	B5: 115/114	B5: 117/116	B5: 117/114	B5: 115/117	B5: 116/114	C5: 116/117	C5: 116/115	C5: 114/117	C5: 114/115	C5: 116/114	C5: 117/115	Score A3	Coverage A3	# Peptides A3	# PSM A3	Score A6	Coverage A6	# Peptides A6	# PSM A6	Score B3	Coverage B3	# Peptides B3	# PSM B3	Score B6	Coverage B6	# Peptides B6	# PSM B6	Score C3	Coverage C3	# Peptides C3	# PSM C3	Score C6	Coverage C6	# Peptides C6	# PSM C6	# AAs
Q5H9A7	Metalloproteinase inhibitor 1 OS=Homo sapiens GN=TIMP1 PE=2 SV=1 - [Q5H9A7_HUMAN]	85.31	2	9	9	292	0.779144	0.76197	0.825206	0.809466	0.963234	0.970443	0.912261	0.972456	0.899777	0.976287	0.966975	1.03937	0.749884	0.826963	0.790818	0.822058	1.02674	0.998024	1001.6	83.22	8	50	144.32	83.22	8	56	1095.91	67.83	8	53	164.671	67.83	8	57	708.227	65.73	7	34	118.895	65.73	7	42	143
F5H265	Polyubiquitin-C (Fragment) OS=Homo sapiens GN=UBC PE=2 SV=1 - [F5H265_HUMAN]	65.77	19	5	5	50	1.36768	1.3597	1.39057	1.40418	0.971744	1.01784	1.21398	1.31299	1.30467	1.36441	0.993885	0.999571	1.24774	1.33126	1.20679	1.24118	1.04519	1.05651	150.394	57.72	4	8	19.8108	57.72	4	9	109.585	36.24	3	7	15.454	44.3	4	9	153.154	57.72	4	8	21.8155	65.77	5	9	149
P35908	Keratin, type II cytoskeletal 2 epidermal OS=Homo sapiens GN=KRT2 PE=1 SV=2 - [K22E_HUMAN]	63.54	1	31	41	690	2.49566	2.05178	2.45704	2.25914	0.964504	0.857712	1.18224	1.30977	1.21775	1.35039	0.99297	1.05367	1.37597	1.47992	1.22307	1.40929	1.08957	1.13364	3204.72	59.62	37	134	409.936	58.22	37	142	2392.85	47.73	32	106	299.226	46.32	31	111	2471.5	51.17	32	95	292.291	51.64	33	102	639
P00750	Tissue-type plasminogen activator OS=Homo sapiens GN=PLAT PE=1 SV=1 - [TPA_HUMAN]	60.14	1	26	26	565	0.822119	0.804496	0.842945	0.84814	0.954321	0.968889	1.15007	1.21348	1.16951	1.20042	0.984187	0.989047	0.915475	0.884952	0.921919	0.887449	1.02229	0.982065	1351.69	51.78	22	78	192.859	51.78	22	84	1641.66	59.07	25	104	267.869	60.14	26	120	1336.44	51.96	23	83	196.959	49.64	23	96	562
P60709	Actin, cytoplasmic 1 OS=Homo sapiens GN=ACTB PE=1 SV=1 - [ACTB_HUMAN]	60	2	18	19	461	1.10296	1.126	1.16118	1.08061	0.945897	0.934855	1.09946	1.04573	1.01551	1.0261	0.990659	1.02745	0.983731	1.01248	0.953792	0.936121	1.06719	1.01963	1511.06	57.07	18	78	220.51	55.47	17	83	1391.07	51.73	16	76	196.823	51.73	16	85	1141.35	45.87	17	66	171.205	45.87	17	73	375
Q16270-2	Isoform 2 of Insulin-like growth factor-binding protein 7 OS=Homo sapiens GN=IGFBP7 - [IBP7_HUMAN]	59.86	2	16	16	471	0.684398	0.637371	0.720304	0.737529	0.940332	0.992831	0.807942	0.888516	0.851901	0.945297	0.923675	1.08093	0.826287	0.829418	0.737495	0.752969	1.08537	1.04398	1688.35	59.86	16	75	208.324	56.99	15	78	1679.25	51.97	14	77	218.7	51.97	14	81	1631.26	49.1	14	77	216.767	49.1	14	83	279
O00391	Sulfhydryl oxidase 1 OS=Homo sapiens GN=QSOX1 PE=1 SV=3 - [QSOX1_HUMAN]	59.71	1	46	46	1250	0.988425	0.925597	1.07377	0.998072	0.938822	0.967416	0.946178	0.996596	0.996242	1.06458	0.954262	1.04752	1.09789	1.08908	1.00649	1.04151	1.05756	1.01207	4065.48	56.36	42	214	588.13	57.03	42	236	4009.92	50.74	39	208	529.88	49	37	215	3819.35	54.35	39	178	516.853	54.35	39	199	747
Q08431-2	Isoform 2 of Lactadherin OS=Homo sapiens GN=MFGE8 - [MFGM_HUMAN]	59.29	4	17	17	130	1.0547	1.02454	1.10874	1.10876	0.917926	1.00174	0.978859	1.06262	1.00007	1.05119	1.00588	1.03415	1.20511	1.26766	1.15224	1.25853	1.03906	1.02453	522.781	52.24	14	30	92.2492	52.24	14	35	188.233	22.12	7	13	34.0113	24.68	8	15	230.226	27.88	8	16	38.7177	28.21	9	21	312
P13645	Keratin, type I cytoskeletal 10 OS=Homo sapiens GN=KRT10 PE=1 SV=6 - [K1C10_HUMAN]	58.39	1	35	39	686	2.58971	2.14222	2.80501	2.33876	0.93034	0.846651	1.19033	1.26921	1.19564	1.34659	0.972044	1.0613	1.28693	1.32752	1.15825	1.27478	1.05024	1.06256	2831.7	52.57	31	124	373.142	51.71	31	139	2509.35	47.26	29	105	325.184	48.46	30	122	1919.93	39.38	27	92	273.096	41.95	30	104	584
P06702	Protein S100-A9 OS=Homo sapiens GN=S100A9 PE=1 SV=1 - [S10A9_HUMAN]	56.14	1	4	4	19	0.811476	0.79256	0.75777	0.784612	1.08634	1.06285	1.1482	1.25675	1.25833	1.38114	0.917558	1.07693							142.11	37.72	3	5	14.2991	56.14	4	7	94.0189	26.32	2	3	9.87365	26.32	2	4									114
E7ET40	Urokinase-type plasminogen activator chain B OS=Homo sapiens GN=PLAU PE=2 SV=1 - [E7ET40_HUMAN]	54.11	1	20	20	372	0.35407	0.329312	0.361069	0.354199	0.976236	0.974351	0.39315	0.410333	0.422184	0.471517	0.883474	1.05115	0.391694	0.402291	0.35055	0.37285	1.09778	1.02764	815.26	43.72	17	53	149.747	43.96	18	68	604.668	44.93	18	58	147.828	44.93	18	72	679.392	41.06	18	53	143.436	41.06	18	68	414
P29279	Connective tissue growth factor OS=Homo sapiens GN=CTGF PE=1 SV=2 - [CTGF_HUMAN]	53.58	1	19	19	254	0.694108	0.686086	0.710332	0.735243	1.02077	1.01159	0.996137	1.03874	1.03262	1.04908	0.972151	0.993587	0.781384	0.722594	0.790125	0.776803	0.998576	0.970809	782.945	42.69	15	44	124.955	40.69	14	47	714.781	47.28	15	35	103.137	44.41	14	40	825.909	51.58	17	40	115.689	51.58	18	48	349
Q16610	Extracellular matrix protein 1 OS=Homo sapiens GN=ECM1 PE=1 SV=2 - [ECM1_HUMAN]	52.96	2	24	24	307	0.929123	0.894562	0.932155	0.904233	0.997449	0.997604	1.01003	1.06012	1.01661	1.04913	0.97939	1.02717	1.02368	1.01663	0.955528	0.983094	1.03693	1.04392	825.421	47.04	21	48	129.983	48.89	22	53	692.958	46.3	21	52	114.528	43.89	19	52	708.475	45.93	22	48	109.991	44.63	21	54	540
P14618	Pyruvate kinase isozymes M1/M2 OS=Homo sapiens GN=PKM PE=1 SV=4 - [KPYM_HUMAN]	52.73	1	5	22	203	1.17433	1.04082	1.15312	1.09304	0.946424	0.965068	1.3102	1.33673	1.51539	1.16336	1.12038	0.710605	1.28115	1.64669	0.992978	1.17115	1.18783	1.27277	938.927	41.24	14	37	112.887	42.56	15	36	486.044	30.7	12	27	69.1425	30.7	12	27	764.582	46.14	19	37	104.987	46.14	19	39	531
Q08380	Galectin-3-binding protein OS=Homo sapiens GN=LGALS3BP PE=1 SV=1 - [LG3BP_HUMAN]	51.45	1	27	27	756	0.820349	0.792642	0.894435	0.853654	0.931471	0.968751	0.809071	0.924643	0.879124	0.995593	0.945948	1.08349	1.0096	1.03702	0.928415	0.988079	1.06668	1.05306	2729.98	47.01	25	129	368.129	47.01	25	135	2400.04	44.1	23	126	327.57	44.96	23	125	2116.56	47.01	23	114	311.673	47.01	23	127	585
P08238	Heat shock protein HSP 90-beta OS=Homo sapiens GN=HSP90AB1 PE=1 SV=4 - [HS90B_HUMAN]	50.69	1	17	35	391	1.02781	0.982872	1.00164	1.01511	0.976535	1.03035	0.869293	0.940287	0.896611	0.934884	0.980552	1.05357	1.03846	1.06696	0.98394	1.01654	1.01897	1.0281	1132.4	41.85	29	68	189.095	42.54	30	84	805.161	29.97	23	51	130.673	30.94	24	63	952.93	38.12	26	54	158.388	40.75	29	71	724
P07996	Thrombospondin-1 OS=Homo sapiens GN=THBS1 PE=1 SV=2 - [TSP1_HUMAN]	50.51	1	52	56	1193	0.900967	0.876563	0.930313	0.889188	0.97909	0.981082	1.50855	1.54272	1.49307	1.57248	0.978326	1.03969	0.939885	0.937589	0.884055	0.905645	1.03625	1.02128	3488.28	46.32	47	168	488.102	46.41	48	182	4161.44	48.29	53	220	602.783	47.18	49	228	3387.12	43.93	50	190	512.287	44.02	49	205	1170
J3KMY5	Epididymal secretory protein E1 OS=Homo sapiens GN=NPC2 PE=4 SV=1 - [J3KMY5_HUMAN]	50	5	7	7	155	0.777841	0.740276	0.935776	0.86687	0.885425	0.925151	0.794764	0.878282	0.834147	0.943637	0.936708	1.09367	0.718249	0.721313	0.783978	0.683084	1.12188	1.05137	411.227	50	6	29	89.9358	50	6	32	300.063	50	7	27	69.0419	50	7	27	220.057	50	7	17	56.3206	50	7	23	148
P26022	Pentraxin-related protein PTX3 OS=Homo sapiens GN=PTX3 PE=1 SV=3 - [PTX3_HUMAN]	49.08	1	16	16	665	1.41487	1.31211	1.45746	1.3668	0.940634	0.963677	1.29017	1.37561	1.32448	1.37259	1.02222	1.02931	1.42246	1.46974	1.3542	1.4309	1.03334	1.06031	2463.79	49.08	16	131	314.725	49.08	16	128	1799.56	46.19	15	112	263.217	46.19	15	108	1456.43	41.73	14	98	204.455	41.73	14	88	381
P07339	Cathepsin D OS=Homo sapiens GN=CTSD PE=1 SV=1 - [CATD_HUMAN]	49.03	1	17	17	597	0.560852	0.561329	0.598942	0.573684	0.925503	0.941318	0.456256	0.500606	0.502745	0.567698	0.876627	1.08883	0.577701	0.606176	0.578424	0.589432	1.01004	1.01403	2183.03	48.79	16	92	250.306	47.33	15	94	2508.61	49.03	17	99	264.013	49.03	17	100	2308.64	48.79	16	105	277.06	48.79	16	107	412
P04264	Keratin, type II cytoskeletal 1 OS=Homo sapiens GN=KRT1 PE=1 SV=6 - [K2C1_HUMAN]	48.29	1	32	38	724	1.85941	1.65017	1.94514	1.71964	0.937251	0.89795	1.24316	1.3244	1.24633	1.34279	0.99822	1.03975	1.20487	1.26308	1.12538	1.21103	1.02335	1.05375	2513.18	43.79	31	115	340.404	45.65	33	124	2694.02	41.77	30	122	342.302	42.7	31	136	2078.34	38.35	30	108	299.424	39.29	31	119	644
O75326	Semaphorin-7A OS=Homo sapiens GN=SEMA7A PE=1 SV=1 - [SEM7A_HUMAN]	46.85	1	29	29	467	0.877856	0.809042	0.910166	0.844028	0.963131	0.972333	1.0358	1.09884	1.04696	1.09076	0.950868	1.02865	1.11778	1.18816	1.05176	1.12483	1.05522	1.05744	1269.6	38.89	22	72	197.668	39.94	23	79	1170.53	32.58	22	66	188.566	31.53	21	78	1516.69	36.04	22	79	227.635	36.94	23	93	666
Q12841	Follistatin-related protein 1 OS=Homo sapiens GN=FSTL1 PE=1 SV=1 - [FSTL1_HUMAN]	46.43	1	13	13	361	0.860196	0.891088	0.781862	0.839514	0.97972	0.936381	1.20517	1.30176	1.17977	1.32399	0.999934	1.04961	1.01852	1.01508	0.949616	1.04157	1.13166	1.05355	1111.35	34.74	11	67	162.376	34.74	11	71	987.928	39.29	11	60	151.521	39.29	11	62	776.829	36.36	11	48	120.984	36.36	11	53	308
P07437	Tubulin beta chain OS=Homo sapiens GN=TUBB PE=1 SV=2 - [TBB5_HUMAN]	45.05	2	4	17	190	1.46832	1.12598	1.58393	1.39993	0.983463	1.00369	0.94932	0.970556	0.87636	0.849505	1.04669	0.970543	0.928261	0.857465	0.927373	0.918972	1	0.975478	781.733	37.39	13	40	121.709	39.41	14	45	306.323	23.65	9	18	60.4921	23.65	9	24	450.415	26.58	10	29	88.832	26.58	11	34	444
H0YN42	Annexin (Fragment) OS=Homo sapiens GN=ANXA2 PE=2 SV=1 - [H0YN42_HUMAN]	44.92	3	10	10	80	0.770203	0.825058	0.766931	0.786569	1.05198	1.05854	0.643918	0.600826	0.604319	0.623295	1.05388	1.03664	0.669519	0.628991	0.659523	0.617095	1.04648	0.946001	396.476	38.28	8	13	44.8303	38.28	8	15	480.867	41.8	9	16	49.2114	41.8	9	17	228.02	29.3	7	9	29.0835	29.3	7	10	256
P05121	Plasminogen activator inhibitor 1 OS=Homo sapiens GN=SERPINE1 PE=1 SV=1 - [PAI1_HUMAN]	44.28	1	16	16	294	0.522708	0.546356	0.589814	0.583875	0.976361	1.04825	0.406969	0.418065	0.438189	0.49944	0.912369	1.01468	0.534909	0.531806	0.553659	0.526848	1.01943	0.975063	908.744	44.28	16	50	141.372	44.28	16	60	732.413	33.58	13	39	113.419	33.58	13	45	866.208	33.58	13	46	129.496	33.58	13	54	402
P07602	Proactivator polypeptide OS=Homo sapiens GN=PSAP PE=1 SV=2 - [SAP_HUMAN]	44.08	5	20	20	278	0.665626	0.70333	0.693326	0.737837	0.937285	1.01701	0.737826	0.803598	0.814073	0.888682	0.905434	1.09394	0.701513	0.729395	0.699924	0.719592	1.07471	1.06041	669.285	43.89	19	51	130.762	43.89	19	59	566.229	22.9	12	38	86.035	22.9	12	41	593.428	29.01	14	39	99.056	30.15	15	50	524
Q9UBR2	Cathepsin Z OS=Homo sapiens GN=CTSZ PE=1 SV=1 - [CATZ_HUMAN]	43.23	1	11	11	175	0.695474	0.673725	0.727774	0.733677	0.947172	1.01064	0.741495	0.76475	0.780396	0.809294	0.972787	1.03989	0.882044	0.91668	0.850336	0.894037	1.03151	1.03004	327.647	43.23	11	27	67.7559	43.23	11	36	393.489	42.9	10	25	62.361	43.23	11	35	240.442	32.34	9	22	57.7932	32.34	9	30	303
Q92820	Gamma-glutamyl hydrolase OS=Homo sapiens GN=GGH PE=1 SV=2 - [GGH_HUMAN]	43.08	1	16	16	345	0.704421	0.724507	0.771347	0.759576	0.943472	1.00093	0.734111	0.809248	0.759836	0.848784	0.957962	1.03254	0.75658	0.800275	0.747935	0.803252	1.0182	1.06095	1060.06	38.99	13	63	156.974	38.99	14	75	724.549	36.48	14	46	119.316	34.59	13	54	834.185	38.99	14	48	121.597	41.19	15	59	318
Q9BTY2	Plasma alpha-L-fucosidase OS=Homo sapiens GN=FUCA2 PE=1 SV=2 - [FUCO2_HUMAN]	43.04	1	22	22	337	0.805843	0.776911	0.882441	0.820613	0.986836	0.977211	0.891982	0.905447	0.942172	0.943984	0.987934	1.03618	0.939374	1.01919	0.9213	0.967421	1.01419	1.04314	744.546	33.83	16	50	122.944	35.55	17	57	732.874	39.83	20	53	133.401	38.54	19	62	659.231	41.76	21	54	126.751	41.54	21	61	467
P08294	Extracellular superoxide dismutase [Cu-Zn] OS=Homo sapiens GN=SOD3 PE=1 SV=2 - [SODE_HUMAN]	42.92	1	7	7	97	0.569322	0.5987	0.630036	0.654214	0.989292	1.02682	0.538226	0.543352	0.552197	0.570647	0.976171	0.989492	0.653079	0.64997	0.640256	0.624675	0.963622	0.964664	397.544	37.08	6	13	47.9317	37.08	6	14	462.25	37.08	6	18	63.0445	37.08	6	18	400.842	36.25	6	16	53.6131	36.25	6	18	240
P00338	L-lactate dehydrogenase A chain OS=Homo sapiens GN=LDHA PE=1 SV=2 - [LDHA_HUMAN]	42.47	2	15	16	155	1.57007	1.48101	1.41504	1.46545	1.05598	1.0142	1.23785	1.26506	1.26167	1.3065	0.976977	0.974336	1.35244	1.38407	1.37261	1.41391	1.01877	0.972699	439.196	32.23	12	27	61.9345	34.64	13	32	384.485	34.04	13	24	55.6064	34.04	13	25	335.459	30.72	11	21	49.8795	33.13	12	26	332
Q9Y4K0	Lysyl oxidase homolog 2 OS=Homo sapiens GN=LOXL2 PE=1 SV=1 - [LOXL2_HUMAN]	41.73	1	25	31	492	0.901432	0.840856	0.955724	0.910966	0.938391	0.96264	0.941867	1.02946	1.00507	1.06009	0.94547	1.06558	0.844336	0.813887	0.77134	0.805742	1.06589	1.03602	1372.94	33.72	22	80	222.824	35.66	25	89	1390.69	29.97	20	78	222.731	30.62	21	88	1416.97	31.78	25	72	223.909	32.56	26	85	774
P35527	Keratin, type I cytoskeletal 9 OS=Homo sapiens GN=KRT9 PE=1 SV=3 - [K1C9_HUMAN]	41.57	1	20	21	388	1.48463	1.37914	1.51347	1.44563	1.01132	0.969508	1.37759	1.47897	1.44036	1.51397	0.989533	1.04461	1.2261	1.2664	1.21775	1.24642	1.02968	1.05071	1784.56	41.57	21	78	209.175	41.57	21	85	1415.14	30.02	17	56	161.785	30.02	17	64	1253	36.92	19	53	136.112	34.99	18	52	623
P22392-2	Isoform 3 of Nucleoside diphosphate kinase B OS=Homo sapiens GN=NME2 - [NDKB_HUMAN]	41.57	4	6	6	32	1.21558	1.15633	1.04917	1.01919	1.06312	0.997863	0.910022	0.944495	1	1.03312	0.915081	1.02615	1.04527	1.16529	1.01763	1.12251	1.05889	1.08585	76.8802	25.84	4	6	18.2039	25.84	4	7	42.355	19.48	3	5	9.19696	19.48	3	5	48.5776	16.48	3	5	12.7443	16.48	3	4	267
P07195	L-lactate dehydrogenase B chain OS=Homo sapiens GN=LDHB PE=1 SV=2 - [LDHB_HUMAN]	41.32	1	11	12	129	1.5877	1.42723	1.44466	1.38558	1.09267	0.923745	1.36721	1.32834	1.38831	1.30601	0.999553	1.01109	1.28073	1.43973	1.24019	1.32393	1.06801	0.991325	476.228	37.13	10	24	67.3004	39.52	11	31	327.715	26.35	8	16	44.4427	30.54	9	18	287.053	29.94	9	18	45.4868	31.74	10	22	334
E9PQX2	40S ribosomal protein S3 OS=Homo sapiens GN=RPS3 PE=2 SV=1 - [E9PQX2_HUMAN]	40.91	10	2	2	6	1.14412	1.41098	1.09948	1.36068	1.04063	1.27126													37.96	40.91	2	3	5.7936	40.91	2	3																	44
P14618-2	Isoform M1 of Pyruvate kinase isozymes M1/M2 OS=Homo sapiens GN=PKM - [KPYM_HUMAN]	40.49	1	3	19	37													1.02133	1.06621	1.00955	1.06016	1.0107	1.03375																	719.36	40.49	19	37					531
P61812	Transforming growth factor beta-2 OS=Homo sapiens GN=TGFB2 PE=1 SV=1 - [TGFB2_HUMAN]	40.34	2	17	19	275	1.14025	0.969949	1.23068	1.06305	0.92901	0.93694	1.05961	1.16954	1.11157	1.26122	0.963484	1.03982	1.14584	1.1092	1.10708	1.10012	1.03176	1.0347	690.433	31.64	12	50	143.32	37.44	16	61	325.532	25.12	12	31	76.1486	25.36	12	36	598.764	33.09	14	44	119.254	37.68	17	53	414
Q06481	Amyloid-like protein 2 OS=Homo sapiens GN=APLP2 PE=1 SV=2 - [APLP2_HUMAN]	40.1	3	27	28	918	0.72595	0.680917	0.702963	0.672393	0.924265	0.979758	1.09353	1.16198	1.1258	1.19082	0.96706	1.05174	0.862936	0.875583	0.78321	0.79869	1.0594	1.03093	2076.45	30.28	21	134	307.951	31.06	22	141	2590.98	37.48	27	169	370.808	37.48	27	167	2207.34	35.52	26	147	349.497	32.9	25	160	763
H0YAR1	Lysyl oxidase homolog 2 (Fragment) OS=Homo sapiens GN=LOXL2 PE=4 SV=1 - [H0YAR1_HUMAN]	40.1	1	2	8	42													1.03157	1.16225	0.910252	1.03164	1.13219	1.11567																	453.197	37.2	7	20	60.8024	40.1	8	22	207
P68363	Tubulin alpha-1B chain OS=Homo sapiens GN=TUBA1B PE=1 SV=1 - [TBA1B_HUMAN]	39.91	1	15	15	180	1.12171	1.09565	1.15397	1.04449	1.09733	0.944591	0.88155	0.949041	0.8879	0.930107	0.9899	1.03704	1.00989	1.02094	0.995031	0.994284	1.05615	1.03158	476.775	33.7	12	26	75.5073	34.59	13	29	522.552	34.37	13	35	78.1884	34.37	13	39	419.836	26.83	10	25	61.0841	26.83	10	26	451
B0YJC4	Vimentin OS=Homo sapiens GN=VIM PE=2 SV=1 - [B0YJC4_HUMAN]	39.91	2	17	18	141	0.890004	0.954972	0.894231	0.966392	1.03018	1.07808	0.832031	0.855813	0.823355	0.898671	0.96219	1.00987	0.827106	0.815873	0.860955	0.858353	0.977276	0.984794	437.66	26.68	12	23	55.1933	22.51	10	26	335.541	24.83	11	19	47.3981	23.2	10	22	446.593	35.73	16	23	62.0867	35.73	16	28	431
P07686	Beta-hexosaminidase subunit beta OS=Homo sapiens GN=HEXB PE=1 SV=3 - [HEXB_HUMAN]	39.57	1	20	21	299	0.827589	0.792314	0.861414	0.851782	1.05487	1.00256	0.851557	0.91121	0.920501	0.979571	0.963625	1.03694	1.01066	1.06149	0.952699	0.994666	1.02587	1.03928	736.9	32.19	17	51	116.763	33.27	18	59	511.006	27.52	16	37	87.5287	28.6	17	42	769.047	30.58	17	48	128.55	32.73	19	62	556
P02533	Keratin, type I cytoskeletal 14 OS=Homo sapiens GN=KRT14 PE=1 SV=4 - [K1C14_HUMAN]	38.77	1	10	21	231	1.83269	1.59437	1.48789	1.4475	1.07407	0.939594	1.62845	1.50215	1.45921	1.34126	1.10163	0.980987	0.851469	0.89928	0.935276	0.89125	0.936936	0.983943	705.213	30.51	16	43	102.03	34.11	17	47	459.803	21.82	12	28	73.7054	22.03	12	34	540.598	25.21	15	35	89.2502	26.69	16	44	472
P01892	HLA class I histocompatibility antigen, A-2 alpha chain OS=Homo sapiens GN=HLA-A PE=1 SV=1 - [1A02_HUMAN]	38.63	2	12	12	90	0.980063	1.00353	0.966371	0.973803	1.03487	1.04473	0.863621	0.867306	0.758304	0.807492	1.0667	1.00608	0.845317	0.757016	0.924297	0.831601	0.909587	0.928773	166.961	25.21	7	12	32.0109	25.21	7	13	269.376	25.48	8	15	40.7156	25.48	8	17	250.66	22.74	8	15	45.8468	22.74	8	18	365
P68371	Tubulin beta-4B chain OS=Homo sapiens GN=TUBB4B PE=1 SV=1 - [TBB4B_HUMAN]	38.43	1	2	15	125	1.61346	1.89868	1.55125	1.83188	1.04013	1.21305							1.10144	1.20688	0.967844	1.06678	1.13694	1.08503	613.827	30.79	11	32	102.758	32.81	12	37									402.728	26.52	10	27	79.5286	26.52	11	29	445
P11142	Heat shock cognate 71 kDa protein OS=Homo sapiens GN=HSPA8 PE=1 SV=1 - [HSP7C_HUMAN]	38.24	3	18	23	200	1.08087	1.05396	1.1037	1.06619	0.996704	1.02943	0.947267	0.987987	1.0137	1.04865	1.00765	1.01152	1.02654	1.02643	1.10194	1.11507	0.932664	0.971016	705.53	27.09	16	35	102.083	27.09	16	41	359.385	20.59	11	20	57.2474	20.59	11	27	587.284	34.98	20	35	95.1022	34.98	20	42	646
Q99538	Legumain OS=Homo sapiens GN=LGMN PE=1 SV=1 - [LGMN_HUMAN]	37.88	1	13	13	242	0.556707	0.571172	0.502831	0.56504	1.00985	1.05549	0.732641	0.790833	0.747477	0.77888	0.999496	1.03783	0.700679	0.689723	0.751353	0.666433	1.02155	0.983201	701.775	36.03	12	40	117.724	34.64	11	43	617.835	33.95	12	32	110.656	33.95	12	39	662.072	32.1	11	40	123.069	32.1	11	48	433
P07900	Heat shock protein HSP 90-alpha OS=Homo sapiens GN=HSP90AA1 PE=1 SV=5 - [HS90A_HUMAN]	37.3	2	17	30	292	1.15614	1.13215	1.13502	1.17012	1.01344	1.01111	1.11842	1.08606	1.05398	0.981668	1.09612	0.961724	1.17072	1.19261	1.12196	1.20486	1.02497	1.0416	860.1	34.02	26	46	137.009	34.02	26	60	591.696	28.01	22	40	92.4291	29.37	23	45	768.595	28.55	22	44	116.131	28.55	23	57	732
P05067-7	Isoform L-APP733 of Amyloid beta A4 protein OS=Homo sapiens GN=APP - [A4_HUMAN]	37.24	5	25	27	1109	0.716596	0.663668	0.766334	0.732253	0.96596	0.983274	0.768975	0.807984	0.768226	0.851311	0.95074	1.06669	0.71147	0.715682	0.687835	0.711831	1.05285	1.02069	2552.82	34.92	25	165	428.126	34.11	24	193	3181.86	37.24	27	198	485.351	36.43	26	211	2372.45	35.61	25	159	389.477	36.43	26	183	733
P07858	Cathepsin B OS=Homo sapiens GN=CTSB PE=1 SV=3 - [CATB_HUMAN]	36.87	1	10	10	92	0.922137	0.836702	0.94674	0.849958	0.987877	1.00823	0.744538	0.862004	0.733645	0.825284	0.987694	1.02104	0.834263	0.818759	0.74805	0.743352	1.03508	1.00254	283.977	30.68	8	15	44.8789	30.68	8	18	242.374	33.92	9	14	39.7537	33.92	9	16	235.907	27.43	7	13	37.1703	27.43	7	16	339
O94907	Dickkopf-related protein 1 OS=Homo sapiens GN=DKK1 PE=1 SV=1 - [DKK1_HUMAN]	36.84	1	11	11	287	0.984694	0.89121	1.01995	0.919238	0.944823	0.941879	1.41965	1.64958	1.55084	1.70582	0.95238	1.06423	1.07207	1.17495	1.05312	1.08875	1.06046	1.07287	726.385	32.33	9	40	120.755	34.96	10	57	771.437	34.21	10	42	127.087	36.84	11	56	711.127	34.21	10	44	113.824	32.33	9	48	266
P08779	Keratin, type I cytoskeletal 16 OS=Homo sapiens GN=KRT16 PE=1 SV=4 - [K1C16_HUMAN]	35.94	1	8	19	243	1.78825	1.67399	1.55141	1.52367	1.07219	0.957709	1.87888	1.90945	1.83159	1.76858	0.916177	0.99993	0.72075	0.62336	0.662831	0.601672	1.00964	0.950695	567.582	28.12	15	40	90.2602	28.12	15	46	451.333	21.35	11	28	77.0144	22.83	12	34	675.364	27.91	16	42	112.414	31.92	18	53	473
E7EUT4;P04406-2	Glyceraldehyde-3-phosphate dehydrogenase OS=Homo sapiens GN=GAPDH PE=2 SV=1 - [E7EUT4_HUMAN]	35.84	3	8	8	71	1.57664	1.59388	1.35498	1.3071	1.03746	1.01551	1.10064	1.12267	1.09372	1.11152	1.02707	0.989824	0.971397	1.00618	0.955789	0.985158	1.04819	1.01015	321.153	21.84	5	11	30.9618	21.84	5	12	146.648	17.06	4	8	20.0187	17.06	4	8	327.967	31.06	7	16	31.5879	31.06	7	16	293
P07093-2	Isoform 2 of Glia-derived nexin OS=Homo sapiens GN=SERPINE2 - [GDN_HUMAN]	35.77	3	14	14	124	0.959792	0.836532	0.941508	0.86712	1.07383	0.980026	0.809415	0.853545	0.818773	0.850156	1.04763	0.967769	0.871565	0.819616	0.891071	0.92313	0.99128	0.933125	468.413	27.46	10	20	65.3517	27.46	10	22	249.106	20.4	7	16	45.4155	20.4	7	19	338.96	32.75	13	21	50.7829	28.21	12	26	397
B4E351	Insulin-like growth factor-binding protein 4 OS=Homo sapiens GN=IGFBP4 PE=2 SV=1 - [B4E351_HUMAN]	35.44	2	5	5	49	0.680986	0.623821	0.750031	0.681749	0.95206	1.01502	0.920966	0.925267	0.909675	0.931932	1.00117	1.01351	0.856073	0.84092	0.788464	0.7897	1.04736	0.933965	92.0135	25.95	4	7	26.8383	25.95	4	8	109.634	35.44	5	9	28.255	35.44	5	10	70.8471	35.44	5	7	23.4904	35.44	5	8	158
P35625	Metalloproteinase inhibitor 3 OS=Homo sapiens GN=TIMP3 PE=1 SV=2 - [TIMP3_HUMAN]	35.07	1	7	7	59	0.767754	0.794211	0.720903	0.724717	1.14328	1.13093	0.822281	0.847018	0.828064	0.878079	1.00296	0.99439	0.720644	0.736223	0.691515	0.661729	1.05328	0.985284	62.1567	27.49	5	5	14.3148	27.49	5	9	64.35	24.17	5	7	15.7373	24.17	5	7	171.805	35.07	7	13	41.089	35.07	7	18	211
O94985-2	Isoform 2 of Calsyntenin-1 OS=Homo sapiens GN=CLSTN1 - [CSTN1_HUMAN]	34.71	1	35	36	607	0.846024	0.820377	0.81143	0.793383	0.988482	0.978353	0.764434	0.83917	0.809469	0.852312	0.952938	1.03949	0.801881	0.785803	0.74384	0.754533	1.04363	0.993407	1356.32	32.54	32	96	266.947	32.54	32	112	1394.8	29.87	32	100	275.332	29.87	32	115	1357.85	28.73	31	81	229.316	29.45	32	103	971
P53634	Dipeptidyl peptidase 1 OS=Homo sapiens GN=CTSC PE=1 SV=2 - [CATC_HUMAN]	34.56	1	17	17	288	0.519356	0.51067	0.575255	0.548324	0.949842	0.957387	0.556536	0.621015	0.632215	0.670028	0.90352	1.02024	0.726022	0.761765	0.639674	0.673539	1.09951	1.05195	704.204	28.94	15	48	115.173	30.24	16	62	639.092	27.21	15	44	99.7404	24.41	13	47	577.697	30.24	15	40	91.6341	30.24	15	47	463
G3V0E5	Transferrin receptor (P90, CD71), isoform CRA_c OS=Homo sapiens GN=TFRC PE=4 SV=1 - [G3V0E5_HUMAN]	34.46	2	23	23	193	0.945987	0.951301	0.901153	0.933996	1.00735	1.01671	0.903708	0.864638	0.94631	0.863537	1.01238	0.936516	1.07438	1.0386	1.17854	1.10813	0.94722	0.976925	682.577	25.77	16	32	85.1501	25.77	16	35	399.88	19.29	13	24	57.6547	19.29	14	28	629.619	32.7	22	37	84.781	32.7	21	37	679
C9IZG4	Protein CutA OS=Homo sapiens GN=CUTA PE=2 SV=1 - [C9IZG4_HUMAN]	34.07	4	3	3	8	1.41737	1.46414	1.40889	1.43637	1.02293	1.04891													71.6374	34.07	3	4	10.2932	34.07	3	4																	135
Q01459	Di-N-acetylchitobiase OS=Homo sapiens GN=CTBS PE=1 SV=1 - [DIAC_HUMAN]	33.77	1	11	11	128	0.77085	0.779935	0.805773	0.796618	0.963965	1.01023	0.947541	0.940943	1.00612	0.984443	0.959797	0.939346	0.932025	0.960535	0.883193	0.924097	1.04328	1.02754	274.729	25.97	7	19	57.0948	25.97	7	24	191.958	19.74	6	14	35.5664	19.74	6	17	277.047	28.83	10	24	60.993	28.83	10	30	385
P52823	Stanniocalcin-1 OS=Homo sapiens GN=STC1 PE=1 SV=1 - [STC1_HUMAN]	33.6	1	6	6	66	0.475378	0.469004	0.474552	0.4678	1.02928	0.9902	0.500727	0.53546	0.505706	0.527657	0.979104	1.02376	0.586243	0.622985	0.596571	0.599305	1.01934	1.01127	158.182	29.55	5	10	31.5189	29.55	5	12	178.817	21.86	4	10	34.3396	33.6	6	15	137.958	21.86	4	9	27.7573	21.86	4	10	247
P68104	Elongation factor 1-alpha 1 OS=Homo sapiens GN=EEF1A1 PE=1 SV=1 - [EF1A1_HUMAN]	32.47	2	12	12	121	1.16764	1.12366	1.1702	1.12422	0.997213	0.986352	1.03302	1.13948	1.03586	1.15749	0.980294	1.08	1.07598	1.06731	1.03009	1.0839	1.03491	1.02047	473.449	29.65	10	23	64.9124	30.95	11	26	327.606	20.78	8	18	48.444	20.78	8	21	394.337	19.91	8	17	41.383	19.91	8	16	462
Q13740-2	Isoform 2 of CD166 antigen OS=Homo sapiens GN=ALCAM - [CD166_HUMAN]	32.28	2	19	19	462	0.798091	0.72793	0.856907	0.782971	0.938482	0.937784	0.635603	0.74018	0.73078	0.853058	0.88914	1.09291	0.726741	0.75282	0.683933	0.708595	1.08075	1.00186	1358.38	31.93	17	73	210.186	31.93	17	79	1259.57	31.58	17	75	199.01	31.58	17	83	1104.84	31.93	17	72	175.427	31.93	17	80	570
Q8NBP7	Proprotein convertase subtilisin/kexin type 9 OS=Homo sapiens GN=PCSK9 PE=1 SV=3 - [PCSK9_HUMAN]	32.23	1	18	18	257	0.674606	0.698411	0.65962	0.6866	0.974688	0.999187	0.699238	0.672781	0.688991	0.740977	0.997069	1.03086	0.772804	0.723872	0.756822	0.73295	1.00058	0.996217	1246.53	30.06	17	48	146.717	29.05	16	49	1138.22	27.17	15	51	129.5	27.6	15	45	745.504	20.52	11	31	78.1589	21.97	12	33	692
E9PEP6	Protein kinase C-binding protein NELL1 OS=Homo sapiens GN=NRP1 PE=2 SV=2 - [E9PEP6_HUMAN]	31.46	6	22	22	386	1.11038	1.02733	1.1666	1.08395	0.951597	0.93759	0.980796	1.04614	1.02753	1.10271	0.948593	1.07181	1.07003	1.10853	0.998544	1.03933	1.06457	1.05704	1346.21	27.92	19	62	186.736	27.92	19	67	1375.91	27.7	18	69	204.424	29.36	20	74	1115.35	25.83	18	55	154.196	25.83	18	59	906
P08195-2	Isoform 2 of 4F2 cell-surface antigen heavy chain OS=Homo sapiens GN=SLC3A2 - [4F2_HUMAN]	31.19	6	17	17	199	1.08784	1.07243	1.12965	1.03689	0.981384	1.00224	0.857361	0.908515	0.88471	0.966525	0.967796	1.04983	1.03959	1.11619	1.06815	1.06186	1.04407	1.02707	781.374	29.68	14	39	100.736	29.49	14	42	483.028	25.71	14	28	74.4153	24.39	13	32	413.401	23.63	13	28	72.611	24.76	14	30	529
Q93063	Exostosin-2 OS=Homo sapiens GN=EXT2 PE=1 SV=1 - [EXT2_HUMAN]	31.06	3	19	19	156	1.05581	1.06857	1.0131	0.989882	1.01956	1.01056	0.987326	0.981996	0.975858	1.04404	1.03024	0.966389	1.12937	1.12248	1.13576	1.10884	0.992731	0.974237	346.634	18.38	12	23	62.8546	18.38	12	33	231.672	15.88	11	17	44.3583	15.88	11	23	385.942	23.54	14	28	61.3966	20.06	13	32	718
F8W1Q3	Biotinidase OS=Homo sapiens GN=BTD PE=2 SV=1 - [F8W1Q3_HUMAN]	30.78	4	13	13	197	0.918232	0.872459	0.960486	0.907465	0.971505	0.975706	0.940042	0.918675	0.96669	0.910899	1.00718	0.926589	0.89234	0.889883	0.972222	0.922976	0.974288	0.965856	512.929	26	11	33	89.0963	26	11	38	523.99	23.71	10	28	70.7292	23.71	10	32	585.816	21.99	10	30	70.8211	19.12	9	36	523
P48723	Heat shock 70 kDa protein 13 OS=Homo sapiens GN=HSPA13 PE=1 SV=1 - [HSP13_HUMAN]	29.3	1	12	12	80	0.732172	0.792613	0.729842	0.693144	1.02968	1.08994	0.652531	0.690128	0.713404	0.756623	0.932614	1.00898	0.732717	0.68083	0.794921	0.718772	0.98877	0.983026	424.959	18.68	7	16	41.4766	18.68	7	15	166.994	13.16	5	7	25.5236	13.16	5	7	411.217	19.53	8	17	41.7225	21.66	9	18	471
P12814	Alpha-actinin-1 OS=Homo sapiens GN=ACTN1 PE=1 SV=2 - [ACTN1_HUMAN]	29.15	4	15	24	272	1.10095	1.1181	0.982522	1.07021	1.07922	1.10481	1.24841	1.18795	1.1205	1.12094	1.07242	0.977044	1.16668	1.25898	1.23477	1.25054	0.959073	0.977001	617.769	21.3	16	40	106.873	22.98	18	53	483.176	17.6	14	41	107.506	18.95	15	46	557.219	21.19	18	39	102.69	23.21	20	53	892
P01130-3	Isoform 3 of Low-density lipoprotein receptor OS=Homo sapiens GN=LDLR - [LDLR_HUMAN]	29.15	7	18	19	250	0.979542	0.967949	1.0483	0.99097	0.973686	1.01829	1.01245	1.04911	1.01094	1.08941	1	1.01943	0.977633	0.976656	0.922928	0.95715	1.02893	1.02826	971.607	26.98	17	40	125.043	27.99	18	51	861.898	23.81	17	36	100.108	23.81	17	41	721.115	26.84	18	39	102.638	26.84	18	43	693
Q14393-2	Isoform 2 of Growth arrest-specific protein 6 OS=Homo sapiens GN=GAS6 - [GAS6_HUMAN]	29.06	4	18	18	201	0.755877	0.752282	0.717824	0.724255	1.03754	1.02922	0.728657	0.75479	0.705713	0.809723	0.96768	1.01921	0.835774	0.842578	0.820836	0.815465	1.03828	0.987157	799.812	26.7	15	31	99.2789	25.81	14	36	771.819	22.27	13	30	94.5837	22.27	13	35	581.426	29.06	18	33	94.3681	29.06	18	36	678
P11021	78 kDa glucose-regulated protein OS=Homo sapiens GN=HSPA5 PE=1 SV=2 - [GRP78_HUMAN]	29.05	1	15	18	112	1.29965	1.27135	1.15986	1.2175	1.05166	1.00786	1.19764	1.22383	1.07098	1.12937	1.12306	0.985531	1.29655	1.31795	1.29905	1.37799	0.959827	1.02229	556.509	25.38	14	23	74.5027	25.69	14	27	161.47	12.39	7	9	23.0005	12.39	7	11	376.476	23.85	14	18	55.9559	26.15	16	24	654
P27348	14-3-3 protein theta OS=Homo sapiens GN=YWHAQ PE=1 SV=1 - [1433T_HUMAN]	28.98	1	3	6	35	1.38609	1.01319	1.24066	0.90139	1.08622	0.700531													271.112	28.98	6	17	36.1992	28.98	6	18																	245
Q9BZM5	NKG2D ligand 2 OS=Homo sapiens GN=ULBP2 PE=1 SV=1 - [N2DL2_HUMAN]	28.86	1	7	7	106	0.914259	0.853287	0.849147	0.871067	0.984221	1.06068	0.827231	0.902628	0.883489	0.926269	0.991558	1.0227	1.01991	1.08079	1.03752	1.0146	1.06695	0.997586	228.492	24.8	6	18	37.4368	24.8	6	18	279.998	19.92	5	16	37.554	15.85	4	17	235.754	26.02	6	18	42.5929	26.02	6	19	246
P54802	Alpha-N-acetylglucosaminidase OS=Homo sapiens GN=NAGLU PE=1 SV=2 - [ANAG_HUMAN]	28.8	1	16	16	90	1.10574	1.1572	1.06336	1.19636	1.04142	1.05236	1.16479	1.10512	1.11612	1.00889	0.959825	0.905047	1.18594	1.08829	1.25186	1.21467	0.944329	0.936497	216.783	21.4	11	11	37.9988	22.34	12	12	221.95	11.57	8	12	26.9587	11.57	8	12	506.007	22.07	13	20	66.1579	22.07	13	23	743
J3KQG4	Glucosylceramidase OS=Homo sapiens GN=GBA PE=4 SV=1 - [J3KQG4_HUMAN]	28.73	5	13	13	156	0.599129	0.588958	0.576357	0.590363	0.971894	0.994175	0.570725	0.623471	0.606666	0.661122	0.947431	1.06483	0.734656	0.749199	0.663919	0.691776	1.09203	1.00417	233.331	16.93	8	22	43.2584	16.93	8	23	303.341	21.38	10	26	57.832	21.38	10	29	250.95	25.84	12	23	60.4198	25.84	12	33	449
H3BLV0	Complement decay-accelerating factor (Fragment) OS=Homo sapiens GN=CD55 PE=4 SV=1 - [H3BLV0_HUMAN]	28.53	10	12	12	82	1.03221	1.0275	0.943342	1.00114	1.03355	1.07972	1.19972	1.22912	1.17955	1.176	1.03793	0.992044	0.952684	0.97286	1.03594	0.99935	0.952002	0.957846	161.759	22.7	10	13	16.7826	11.96	5	9	135.47	19.94	9	17	32.5133	15.95	7	14	183.354	24.23	9	13	39.2325	26.38	10	16	326
P02751-17	Isoform 17 of Fibronectin OS=Homo sapiens GN=FN1 - [FINC_HUMAN]	28.11	7	53	53	469	1.3667	1.34422	1.26713	1.31028	1.01336	1.02907	1.88478	1.87081	1.80361	1.8307	1.07531	0.981003	1.55159	1.59655	1.49574	1.61569	1.00396	1.05367	1238.82	21.5	39	60	187.49	21.37	39	66	1197.72	20	37	67	198.539	20.6	39	79	1797.78	26.7	49	91	273.809	27	50	106	2330
P28799	Granulins OS=Homo sapiens GN=GRN PE=1 SV=2 - [GRN_HUMAN]	27.99	1	14	14	150	0.724979	0.76286	0.633079	0.67779	0.992793	1.07019	0.90129	0.927718	0.850576	0.906036	1.0255	1.01555	0.707056	0.747316	0.661383	0.689956	0.984268	1.02708	475.047	20.57	10	28	69.9001	20.57	10	31	263.022	16.19	8	21	48.8257	14.33	7	21	277.4	25.97	13	22	54.9153	25.97	13	27	593
P16870-2	Isoform 2 of Carboxypeptidase E OS=Homo sapiens GN=CPE - [CBPE_HUMAN]	27.95	2	10	10	75	0.711153	0.709233	0.697821	0.772661	1.02798	1.0264	0.706999	0.649733	0.635365	0.683682	1.118	1.02223	0.826906	0.779424	0.80551	0.706818	0.991797	0.936523	271.125	20.91	8	16	41.8278	20.91	8	16	234.649	13.18	5	10	31.8408	13.18	5	10	219.655	17.95	6	10	31.2244	19.77	7	13	440
Q92896	Golgi apparatus protein 1 OS=Homo sapiens GN=GLG1 PE=1 SV=2 - [GSLG1_HUMAN]	27.91	3	31	31	238	1.3753	1.27192	1.29189	1.1742	1.0473	0.958065	1.31179	1.30262	1.27268	1.20541	1.0189	0.957124	1.00343	0.959754	1.04229	1.01937	0.987202	0.968153	667.303	20.53	21	36	103.183	21.63	21	46	489.619	13.99	15	30	80.0886	15.27	17	39	727.536	21.71	24	38	99.486	22.31	25	49	1179
P35442	Thrombospondin-2 OS=Homo sapiens GN=THBS2 PE=1 SV=2 - [TSP2_HUMAN]	27.82	1	22	26	246	1.03123	0.982935	1.02387	0.975022	1.02453	0.98901	1.94291	1.86435	1.87874	1.78987	1.01578	0.929094	1.10573	1.0664	1.0925	1.10873	1.04596	1.00397	594.478	13.48	13	23	72.7287	14.76	15	29	770.979	17.58	16	35	95.4611	18.17	17	41	1216.6	26.62	24	55	143.323	27.3	25	63	1172
D6RHI9	Ribonuclease T2 (Fragment) OS=Homo sapiens GN=RNASET2 PE=2 SV=1 - [D6RHI9_HUMAN]	27.56	3	7	7	62	0.756155	0.805566	0.810959	0.813168	0.977944	0.981822	0.826272	0.837465	0.811772	0.820215	0.998337	1.03121	0.911898	0.96033	0.95147	0.984972	1.03896	1.01294	99.2717	27.56	7	10	24.8533	27.56	7	13	69.3455	21.26	5	8	14.4295	21.26	5	10	163.55	22.44	5	7	22.5105	25.2	6	14	254
H3BMA1	Mesothelin (Fragment) OS=Homo sapiens GN=MSLN PE=2 SV=2 - [H3BMA1_HUMAN]	27.54	5	8	8	84	1.09357	1.27052	1.06545	1.11737	1.00335	1.05784	1.02025	0.987697	0.933629	0.955363	1.04278	1.02208	1.10687	1.15158	1.08447	1.09063	1.08546	1.04534	254.957	18.26	5	13	36.623	20.36	6	17	244.033	22.46	6	15	35.4726	22.46	6	15	215.897	21.26	6	11	28.6442	21.26	6	13	334
O14792	Heparan sulfate glucosamine 3-O-sulfotransferase 1 OS=Homo sapiens GN=HS3ST1 PE=1 SV=1 - [HS3S1_HUMAN]	27.36	1	9	9	106	0.561191	0.600101	0.520419	0.5784	1.05351	1.11782	0.53499	0.478917	0.498992	0.493324	1.0947	0.987047	0.515118	0.491738	0.564451	0.528376	0.909584	0.943116	82.63	20.52	7	11	33.5774	20.52	7	18	143.541	20.2	6	16	33.3842	20.2	6	20	156.383	27.36	8	18	44.8711	27.36	8	23	307
P10586-2	Isoform 2 of Receptor-type tyrosine-protein phosphatase F OS=Homo sapiens GN=PTPRF - [PTPRF_HUMAN]	27.34	2	38	38	314	1.50878	1.42127	1.41048	1.44806	1.01757	0.997394	1.04405	1.0683	1.04958	1.10403	1.0055	1.00703	1.15221	1.21098	1.13338	1.17202	1.02976	1.01239	1068.15	22.71	31	52	135.94	21.5	30	56	831.129	16.49	24	41	109.303	16.49	24	41	1163.23	19.44	28	57	161.633	20.18	30	67	1898
P10646	Tissue factor pathway inhibitor OS=Homo sapiens GN=TFPI PE=1 SV=1 - [TFPI1_HUMAN]	26.97	1	7	7	70	1.26752	1.17267	1.17668	1.14922	1.05988	0.962198	1.05716	1.10552	1.16947	1.04223	1.03739	0.98247	0.880145	0.920123	0.926225	0.957248	0.999982	1.02034	144.541	11.51	4	8	24.6147	11.51	4	12	202.008	18.42	5	9	32.3137	18.42	5	15	217.22	24.34	6	10	33.994	26.97	7	16	304
H3BS10	Beta-hexosaminidase OS=Homo sapiens GN=HEXA PE=2 SV=1 - [H3BS10_HUMAN]	26.92	3	13	14	153	0.801482	0.871164	0.770254	0.814988	1.07251	1.07879	0.767633	0.768606	0.828467	0.778492	0.979595	0.921985	0.909427	0.898084	0.93566	0.912982	0.988184	0.949437	345.974	18.47	10	22	50.2928	18.47	10	26	286.229	17.09	9	14	37.6515	17.09	9	16	558.994	26.92	14	34	82.2736	26.92	14	41	509
Q9UM22	Mammalian ependymin-related protein 1 OS=Homo sapiens GN=EPDR1 PE=1 SV=2 - [EPDR1_HUMAN]	26.79	2	6	6	45	0.979248	1.02308	0.90686	0.960042	1.08116	1.02207	1.0045	0.983947	1.07935	0.969943	1.02238	0.949386	1.17018	1.20605	1.08716	1.19506	1.02193	1.0821	183.706	24.11	5	8	24.4828	24.11	5	11	90.9971	13.39	3	6	17.7564	13.39	3	7	82.5782	13.39	3	6	9.97323	16.07	4	7	224
Q92626	Peroxidasin homolog OS=Homo sapiens GN=PXDN PE=1 SV=2 - [PXDN_HUMAN]	26.77	1	34	34	334	0.985059	0.976468	0.99473	0.963323	0.981824	1.01255	1.06657	1.09405	1.08949	1.07906	1.02886	0.985688	1.09314	1.11796	1.03115	1.08211	1.05461	1.01885	724.998	18.86	22	48	127.332	18.86	22	56	590.263	20.96	26	45	118.454	19.41	25	48	1008.95	24.48	30	66	157.318	24.81	31	71	1479
Q9UNN8	Endothelial protein C receptor OS=Homo sapiens GN=PROCR PE=1 SV=1 - [EPCR_HUMAN]	26.47	1	6	6	116	0.958374	0.920316	1.16256	1.04991	0.911761	0.983614	0.977225	0.923953	0.904915	0.86046	1.03198	0.907647	0.98036	0.923232	1.13077	1.03738	0.862835	0.932529	293.769	20.59	4	23	61.2871	23.11	5	28	244.419	23.95	5	15	41.0528	20.59	4	16	251.009	23.95	5	15	44.6046	23.95	5	19	238
P50897	Palmitoyl-protein thioesterase 1 OS=Homo sapiens GN=PPT1 PE=1 SV=1 - [PPT1_HUMAN]	26.47	3	8	8	73	0.66646	0.627379	0.626007	0.612849	0.961882	1.01518	0.645966	0.72048	0.714082	0.790845	0.934527	1.09214	0.892221	0.913569	0.824357	0.89895	1.05055	1.02714	343.487	26.47	8	14	45.2561	24.18	7	15	125.73	12.75	4	7	17.3216	10.46	3	9	193.051	20.59	7	13	29.4347	20.59	7	15	306
Q9UKM7	Endoplasmic reticulum mannosyl-oligosaccharide 1,2-alpha-mannosidase OS=Homo sapiens GN=MAN1B1 PE=1 SV=2 - [MA1B1_HUMAN]	26.18	1	17	17	173	1.05871	1.02668	1.11607	1.02659	1.04115	0.995329	1.13872	1.10819	1.10913	1.06509	1.03915	0.968817	1.14435	1.14108	1.08932	1.16754	1.03313	1.04951	442.75	20.74	13	28	87.3487	21.75	15	40	321.875	19.74	13	24	76.2268	19.74	13	30	310.683	20.17	12	23	74.0314	21.17	13	28	699
O00299	Chloride intracellular channel protein 1 OS=Homo sapiens GN=CLIC1 PE=1 SV=4 - [CLIC1_HUMAN]	26.14	1	6	6	39	1.31165	1.40422	1.81065	1.6673	1.06918	1.0426	1.11434	1.1421	1.0666	1.11628	1.00984	0.9803	1.13597	1.10665	1.18194	1.15825	0.960188	0.990792	135.183	26.14	6	8	20.2951	26.14	6	10	100.197	20.75	5	6	14.1315	18.26	4	5	90.9228	14.94	3	5	13.7533	14.94	3	5	241
I3L398	Protein disulfide-isomerase (Fragment) OS=Homo sapiens GN=P4HB PE=2 SV=1 - [I3L398_HUMAN]	26	4	3	5	21	1.09023	1.63032	0.910815	1.3668	1.19701	1.54148	1.28157	1.09729	0.988849	0.849037	1.30323	0.842445	1.09744	1.12348	1.05014	1.11776	0.988265	1.01358	30.2612	10.5	2	3	5.54829	10.5	2	3	52.4086	18	3	4					81.1958	18.5	4	4	12.2979	18.5	4	7	200
O00754	Lysosomal alpha-mannosidase OS=Homo sapiens GN=MAN2B1 PE=1 SV=3 - [MA2B1_HUMAN]	25.82	2	21	21	269	0.890676	0.874176	0.913078	0.889243	0.986641	0.996227	0.918704	0.935486	0.942817	0.955365	0.990316	0.981348	1.00863	1.00544	0.990704	1.0423	0.986023	0.992856	557.209	21.86	17	37	94.2947	22.85	18	46	757.138	20.08	16	40	103.719	20.08	16	42	830.464	23.34	19	46	118.756	24.04	20	58	1011
Q9H3G5	Probable serine carboxypeptidase CPVL OS=Homo sapiens GN=CPVL PE=1 SV=2 - [CPVL_HUMAN]	25.63	1	11	11	78	0.751772	0.725779	0.782484	0.809026	0.967561	0.973146	0.835585	1.06087	0.875868	0.927101	1.1051	1.02111	0.97716	0.834689	1.06107	1.00672	1.00871	0.921518	339.004	22.06	10	16	53.1084	22.06	10	19	119.115	10.29	5	9	20.5395	10.29	5	10	200.907	18.91	8	11	29.7895	18.91	8	13	476
P28074-3	Isoform 3 of Proteasome subunit beta type-5 OS=Homo sapiens GN=PSMB5 - [PSB5_HUMAN]	25.62	2	3	3	11							1.51912	1.25805	1.24768	1.3183	1.0562	0.926906	1.22322	1.15989	1.30851	1.24812	0.93392	0.938965									41.5588	16.25	2	2	6.73173	25.62	3	3	79.6316	16.25	2	3	9.41067	16.25	2	3	160
P55287-2	Isoform 2 of Cadherin-11 OS=Homo sapiens GN=CDH11 - [CAD11_HUMAN]	25.54	2	14	14	192	0.873517	0.862034	0.844589	0.867497	1.00358	1.01448	0.752873	0.791855	0.796177	0.822192	0.961713	1.05092	0.93413	1.0098	0.862212	0.918875	1.12428	1.07724	572.073	23.81	12	25	72.6329	24.1	13	28	545.035	25.25	13	33	72.1529	25.25	13	32	652.892	20.49	12	32	91.6818	20.78	13	42	693
O95150-2	Isoform 2 of Tumor necrosis factor ligand superfamily member 15 OS=Homo sapiens GN=TNFSF15 - [TNF15_HUMAN]	25.52	3	5	5	23	0.399016	0.387335	0.39182	0.381683	1.01839	1.02082	0.705426	0.695985	0.682463	0.675218	1.05252	0.961496	0.606534	0.56428	0.688075	0.643935	0.901333	0.972288	53.0139	13.54	3	3					36.0005	13.02	3	4	7.70281	9.38	2	6	57.6964	21.35	4	4	12.3774	21.35	4	6	192
B3KTR6	Matrix-remodeling-associated protein 8 OS=Homo sapiens GN=MXRA8 PE=2 SV=1 - [B3KTR6_HUMAN]	25.4	3	12	12	99	0.905683	1.00182	0.889373	0.914539	1.04573	1.05629	1.06678	1.0095	1.02772	1.03283	1.07097	0.962518	1.05251	1.01096	1.03304	1.03771	1.02372	1.01313	266.878	16.86	8	14	39.0701	15.24	7	14	275.876	22.63	10	18	38.3658	21.02	9	17	274.819	21.25	10	18	42.4751	21.25	10	18	433
P13647	Keratin, type II cytoskeletal 5 OS=Homo sapiens GN=KRT5 PE=1 SV=3 - [K2C5_HUMAN]	25.25	1	9	21	183	1.78246	1.67689	1.68494	1.64374	1.02376	0.943101	1.48228	1.56825	1.41097	1.51173	1.13301	1.02655	1.20492	1.09906	1.16509	1.09917	0.996432	0.961182	516.424	25.25	21	34	101.234	25.08	20	42	321.83	15.42	12	22	58.6497	15.42	12	28	348.363	21.36	16	27	62.7138	20	15	30	590
B7Z5J4	Carboxypeptidase A4 OS=Homo sapiens GN=CPA4 PE=2 SV=1 - [B7Z5J4_HUMAN]	25.24	3	6	6	50	1.22609	0.946463	1.17822	1.13082	1.06257	0.994144	1.14001	1.20392	1.07715	1.15475	1.07219	0.988345	1.35178	1.42789	1.44285	1.50025	0.946967	1.05494	139.852	25.24	6	9	17.1958	16.72	4	8	71.6933	13.56	3	3	11.2751	17.98	4	6	82.2752	21.14	5	12	25.4215	21.14	5	12	317
P02792	Ferritin light chain OS=Homo sapiens GN=FTL PE=1 SV=2 - [FRIL_HUMAN]	25.14	1	4	4	15	0.658547	1.07829	0.616062	0.926079	1.03538	1.16321	0.974348	0.900574	0.900593	0.834737	1.08791	0.909423	1.18072	1.09512	1.41334	1.31865	0.834614	0.918444	70.2706	25.14	3	3	6.09422	25.14	3	3	48.83	13.71	2	3	6.82332	13.71	2	2	54.0229	13.71	2	2	7.38907	13.71	2	2	175
Q86SR1	Polypeptide N-acetylgalactosaminyltransferase 10 OS=Homo sapiens GN=GALNT10 PE=1 SV=2 - [GLT10_HUMAN]	25.04	1	14	14	141	0.644476	0.667748	0.585853	0.616547	1.08325	1.00047	0.65833	0.676928	0.645465	0.667524	1.03512	1.01197	0.704472	0.713964	0.712368	0.722794	1.07718	0.993713	351.933	17.74	9	23	61.478	19.24	10	26	222.781	15.59	8	19	44.0434	16.58	9	23	267.621	21.56	11	22	44.9383	22.55	12	28	603
P24592	Insulin-like growth factor-binding protein 6 OS=Homo sapiens GN=IGFBP6 PE=1 SV=1 - [IBP6_HUMAN]	25	1	6	6	59	0.858183	0.893229	0.931708	0.865177	1.01124	0.949763	1.29278	1.31257	1.21518	1.31908	1.02129	1.06611	0.756133	0.674628	0.849635	0.762545	0.889099	0.883493	166.415	25	6	13	34.4933	25	6	13	163.927	25	6	10	29.2062	25	6	12	89.1695	10.42	3	5	17.3742	10.42	3	6	240
Q8NHP8	Putative phospholipase B-like 2 OS=Homo sapiens GN=PLBD2 PE=1 SV=2 - [PLBL2_HUMAN]	24.96	1	13	13	74	0.835291	0.886891	0.809375	0.896603	0.980357	1.02218	0.974499	0.886019	0.931387	0.906299	0.98941	0.973218	0.997614	0.931969	0.898548	0.944181	0.980155	0.995598	223.153	15.79	7	14	35.3389	16.3	7	15	142.651	9.68	5	7	19.717	11.04	6	10	221.571	15.28	9	12	27.3072	15.28	9	16	589
P63104	14-3-3 protein zeta/delta OS=Homo sapiens GN=YWHAZ PE=1 SV=1 - [1433Z_HUMAN]	24.9	2	4	7	87	0.961229	1.00132	1.11599	1.05909	0.868561	1.01969	1.38976	1.40527	1.56481	1.5867	0.923784	0.994899	1.10319	1.13773	1.12156	1.16354	0.982674	1.02124	269.564	21.22	5	18	34.097	21.22	5	17	175.753	16.73	5	14	21.452	13.88	4	12	220.498	16.73	4	13	26.552	16.73	4	13	245
O00300	Tumor necrosis factor receptor superfamily member 11B OS=Homo sapiens GN=TNFRSF11B PE=1 SV=3 - [TR11B_HUMAN]	24.69	1	11	11	58	1.01248	0.929544	0.821529	0.926375	0.96417	1.15447	0.871986	0.852362	0.78108	0.81177	1.0588	0.981172	0.820692	0.785221	0.873244	0.807233	0.924863	0.92602	118.75	13.72	5	6	17.4797	13.72	5	5	201.313	19.7	7	10	32.883	19.7	7	10	127.262	17.46	7	11	31.2155	17.46	8	16	401
P04259	Keratin, type II cytoskeletal 6B OS=Homo sapiens GN=KRT6B PE=1 SV=5 - [K2C6B_HUMAN]	24.65	1	5	19	196	2.59466	2.71463	2.38655	2.10159	1.05049	1.01872	2.05838	1.91175	1.80878	1.68465	1.14432	0.913834	0.559939	0.502277	0.634268	0.572325	0.914087	0.898749	553.816	21.28	17	33	99.5902	21.1	16	41	427.077	16.49	12	28	73.5831	16.49	12	33	410.982	20.92	15	28	70.1191	20.92	15	33	564
P26641	Elongation factor 1-gamma OS=Homo sapiens GN=EEF1G PE=1 SV=3 - [EF1G_HUMAN]	24.49	2	11	11	74	1.1632	1.32813	1.17494	1.16274	1.03943	1.01845	1.10412	1.04914	1.04309	1.08628	1.04921	0.990661	1.0259	1.13655	1.07697	1.11222	0.999428	1.03282	181.955	16.48	7	11	33.0085	18.08	8	14	130.668	10.98	5	9	20.5991	10.98	5	12	169.63	20.59	9	13	34.0019	20.59	9	15	437
O43505	N-acetyllactosaminide beta-1,3-N-acetylglucosaminyltransferase OS=Homo sapiens GN=B3GNT1 PE=1 SV=1 - [B3GN1_HUMAN]	24.34	1	8	8	27	0.796705	0.771998	0.892631	0.72407	1.00183	0.977067	0.878891	0.932689	0.867854	0.97329	1.0131	1.04415	1.03525	1.06475	1.19606	1.11485	0.983729	0.989411	168.601	14.22	3	4	16.0169	15.66	4	5	26.92	9.4	3	3	7.02593	9.4	3	3	135.359	15.9	5	6	10.8893	15.9	5	6	415
F5GZK1	Processed exostosin-like 2 OS=Homo sapiens GN=EXTL2 PE=2 SV=1 - [F5GZK1_HUMAN]	24.29	4	6	6	54	0.939507	1.01914	1.05044	1.0289	0.88787	1.00616	0.803196	0.882316	0.862296	0.95876	1.00041	1.13562	0.900065	0.94666	0.909924	0.962702	0.986964	1.05567	149.844	22.08	5	11	33.8023	22.08	5	12	47.2967	12.3	3	8	19.0443	12.3	3	9	89.12	12.62	3	6	18.3684	14.83	4	8	317
B7Z7A9	Phosphoglycerate kinase OS=Homo sapiens GN=PGK1 PE=2 SV=1 - [B7Z7A9_HUMAN]	24.16	2	7	7	52	1.55951	1.42928	1.54697	1.57981	0.924626	0.989013	1.21435	1.2123	1.26748	1.21744	0.97968	0.952887	1.38315	1.30894	1.3173	1.34401	0.963702	1.06015	123.598	17.99	5	7	14.9091	15.17	4	8	125.047	13.11	4	7	18.0754	13.11	4	7	154.591	22.62	6	11	29.0308	21.34	6	12	389
Q8NBJ4-2	Isoform 2 of Golgi membrane protein 1 OS=Homo sapiens GN=GOLM1 - [GOLM1_HUMAN]	23.79	2	8	8	62	1.17646	1.1002	1.27124	1.16512	0.971367	1.00846	1.08784	1.12456	1.05334	1.17369	0.984234	1.06747	1.22939	1.35344	1.10233	1.0622	1.05893	1.02643	85.861	17.65	6	10	25.5629	17.65	6	12	166.626	15.35	5	9	28.6684	15.35	5	12	90.0478	10.23	4	8	20.754	10.23	4	11	391
O14773	Tripeptidyl-peptidase 1 OS=Homo sapiens GN=TPP1 PE=1 SV=2 - [TPP1_HUMAN]	23.62	1	8	8	115	0.834105	0.788248	0.836416	0.79569	0.941361	0.989436	0.867776	0.904877	0.824001	0.834455	1.05976	0.982508	1.10331	1.12269	1.07154	1.12823	1.00169	1.03647	525.601	23.62	8	25	78.6548	23.62	8	24	336.604	15.1	5	14	43.198	15.1	5	15	429.375	23.62	8	18	66.1261	23.62	8	19	563
P31431-2	Isoform 2 of Syndecan-4 OS=Homo sapiens GN=SDC4 - [SDC4_HUMAN]	23.53	2	3	3	11	5.62423	4.43008	5.14826	4.07198	1.09248	0.998423													130.833	23.53	3	6	12.2393	23.53	3	5																	153
P60842	Eukaryotic initiation factor 4A-I OS=Homo sapiens GN=EIF4A1 PE=1 SV=1 - [IF4A1_HUMAN]	23.4	5	8	8	59	1.59706	1.4222	1.42468	1.36865	1.02992	1.00526	1.19766	1.09125	0.996149	0.895945	1.07974	0.982804	1.12137	1.06793	1.1909	1.16918	0.959414	0.992478	227.389	18.97	6	10	31.3799	18.97	6	10	168.541	17.24	6	8	23.3515	17.24	6	9	210.5	19.7	7	11	26.501	19.7	7	11	406
P19883-2	Isoform 2 of Follistatin OS=Homo sapiens GN=FST - [FST_HUMAN]	23.34	2	8	8	66	0.872851	0.912658	0.905951	0.8929	0.987179	0.980313	1.0069	1.05937	0.953405	1.01295	1.013	1.03519	0.864052	0.874976	0.802788	0.878101	1.03672	1.0223	192.886	21.45	6	10	29.7629	21.45	6	12	197.986	19.24	7	12	30.7841	19.24	7	14	186.442	17.35	5	7	29.7798	19.24	7	11	317
P04066	Tissue alpha-L-fucosidase OS=Homo sapiens GN=FUCA1 PE=1 SV=4 - [FUCO_HUMAN]	23.18	1	10	10	112	0.674372	0.645915	0.677721	0.661309	0.996901	0.969233	0.869108	0.90171	0.884711	0.943909	0.992569	1.05077	0.937109	0.936679	0.902112	0.911486	1.06271	1.01502	198.834	16.74	8	15	33.326	16.74	8	17	104.355	12.45	6	13	24.1167	12.45	6	13	334.023	19.53	9	24	64.8672	19.53	9	30	466
Q13253	Noggin OS=Homo sapiens GN=NOG PE=1 SV=1 - [NOGG_HUMAN]	22.84	1	5	5	92	0.798471	0.777715	0.769905	0.799621	0.992238	0.986659	0.896894	0.973668	0.849139	0.968062	1.04338	1.0721	0.825641	0.781946	0.77348	0.8281	0.990305	1.04279	222.502	13.79	3	13	35.0047	13.79	3	14	291.563	16.81	4	16	37.4896	16.81	4	16	340.632	19.83	4	16	43.1686	22.84	5	17	232
O00622	Protein CYR61 OS=Homo sapiens GN=CYR61 PE=1 SV=1 - [CYR61_HUMAN]	22.83	1	9	9	106	0.950295	0.991362	1.0625	1.00134	1.0418	1.00032	1.21666	1.25047	1.22392	1.19229	1.03181	0.99159	1.03104	0.997073	1.03019	0.999174	1.00824	1.02429	226.132	18.64	8	18	48.4792	18.64	8	19	221.31	13.65	5	13	35.9196	13.65	5	16	260.906	22.83	9	19	46.3773	22.83	9	21	381
Q03405	Urokinase plasminogen activator surface receptor OS=Homo sapiens GN=PLAUR PE=1 SV=1 - [UPAR_HUMAN]	22.69	2	4	4	21	0.468878	0.467276	0.465818	0.465853	1.00659	1.0273							0.700092	0.652562	0.668523	0.62683	1.04622	0.923004	209.225	22.69	4	8	23.4408	22.69	4	7									92.7331	11.04	2	3	9.07546	11.04	2	3	335
P42785	Lysosomal Pro-X carboxypeptidase OS=Homo sapiens GN=PRCP PE=1 SV=1 - [PCP_HUMAN]	22.58	1	11	11	120	0.613034	0.620114	0.617285	0.572627	1.00588	1.01347	0.720764	0.746887	0.759325	0.765755	0.975954	0.98948	0.83416	0.803507	0.849505	0.808003	1.00242	0.963796	297.238	18.55	9	19	46.5747	14.31	8	24	161.811	12.7	7	10	24.511	12.7	7	14	461.111	17.14	9	24	67.094	18.35	10	29	496
Q16706	Alpha-mannosidase 2 OS=Homo sapiens GN=MAN2A1 PE=1 SV=2 - [MA2A1_HUMAN]	22.38	1	24	24	196	1.2023	1.12869	1.21412	1.13897	1.01166	0.990227	1.06328	1.00202	1.04413	1.05863	0.954939	0.899965	1.00042	0.959723	0.986317	1.04326	0.949567	0.975438	490.765	15.65	17	36	96.6854	15.65	17	43	281.126	10.31	11	17	45.3016	10.31	11	19	586.314	16.78	18	36	97.0553	16.78	18	45	1144
P07225	Vitamin K-dependent protein S OS=Homo sapiens GN=PROS1 PE=1 SV=1 - [PROS_HUMAN]	22.34	2	15	15	112	1.03864	1.04307	1.10457	1.11507	0.93753	1.01519	0.970538	0.999936	0.957849	1.02366	0.992635	1.02506	1.08211	1.11026	1.12577	1.14957	0.989215	1.01259	272.694	16.12	10	17	41.5187	14.5	9	18	246.717	13.46	9	19	50.3697	14.64	10	22	241.864	8.88	7	14	49.8034	16.27	12	22	676
Q13308-5	Isoform 5 of Inactive tyrosine-protein kinase 7 OS=Homo sapiens GN=PTK7 - [PTK7_HUMAN]	22.3	4	15	15	134	0.886502	0.847525	0.909777	0.876258	0.990047	0.999345	0.763996	0.824864	0.792576	0.853884	0.959073	1.05565	0.876727	0.89514	0.864408	0.907457	0.984347	1.01774	553.904	18.87	12	18	50.7323	19.61	13	21	422.707	17.03	11	18	43.0461	16.91	11	19	651.81	22.3	15	27	76.5342	21.45	14	31	816
O75629	Protein CREG1 OS=Homo sapiens GN=CREG1 PE=1 SV=1 - [CREG1_HUMAN]	22.27	1	4	4	34	0.64488	0.686056	0.641757	0.648604	1.00314	1.03796	0.644869	0.659773	0.6576	0.670848	1.01222	1.00065	0.710104	0.66095	0.909826	0.867789	0.803249	0.904304	122.989	22.27	4	7	17.6098	22.27	4	8	56.729	12.73	3	6	10.4987	10	2	5	61.5225	12.73	3	4	9.72098	10	2	4	220
Q9NZ08	Endoplasmic reticulum aminopeptidase 1 OS=Homo sapiens GN=ERAP1 PE=1 SV=3 - [ERAP1_HUMAN]	21.89	2	19	19	142	1.28184	1.25009	1.25453	1.19487	0.992506	0.97338	1.25372	1.16457	1.30933	1.13721	1.00926	0.90692	1.22039	1.25483	1.26159	1.28008	0.948171	0.963672	596.695	17.75	15	25	75.0952	17.75	15	29	336.14	12.33	10	20	52.4587	12.65	11	21	383.723	16.15	14	21	60.524	15.73	14	26	941
O00468-6	Isoform 6 of Agrin OS=Homo sapiens GN=AGRN - [AGRIN_HUMAN]	21.86	1	37	37	357	2.6448	2.3482	2.55543	2.32113	1.01157	0.894664	1.46341	1.50902	1.4013	1.47336	1.05136	0.988491	1.64397	1.63216	1.58135	1.5306	1.00736	1.01715	1096.21	17.51	31	65	168.14	17.21	30	71	791.736	14.43	25	42	112.275	14.43	25	45	1042.71	18.39	32	65	162.526	18.39	32	69	2045
P15291-2	Isoform Short of Beta-1,4-galactosyltransferase 1 OS=Homo sapiens GN=B4GALT1 - [B4GT1_HUMAN]	21.82	2	5	6	37	0.859819	0.666341	0.914296	0.861661	0.944514	0.95419	0.518502	0.524121	0.772648	0.58118	0.909378	0.837375	0.766027	0.667779	0.77056	0.87132	0.864994	0.991139	153.681	15.58	4	7	16.0349	15.58	4	6	95.58	13.51	3	3	10.3715	13.51	3	3	98.7986	8.31	3	8	14.2396	8.05	3	10	385
P14625	Endoplasmin OS=Homo sapiens GN=HSP90B1 PE=1 SV=1 - [ENPL_HUMAN]	21.67	1	14	16	126	1.47995	1.3838	1.5391	1.44001	1.02145	1.02485	1.28756	1.20619	1.19881	1.15152	1.08779	0.971905	1.6098	1.62466	1.55367	1.63925	1.00652	1.01066	403.203	16.56	12	19	58.5838	16.56	12	25	215.489	11.08	8	11	31.1163	12.58	9	15	461.444	20.05	14	26	67.1658	18.8	13	30	803
P06733	Alpha-enolase OS=Homo sapiens GN=ENO1 PE=1 SV=2 - [ENOA_HUMAN]	21.66	1	9	9	63	1.25875	1.19798	1.23978	1.16378	1.02675	1.00171	1.2053	1.36881	1.34052	1.44713	0.911552	1.12378	1.43617	1.64454	1.30593	1.45631	1.07018	1.12919	153.654	11.06	4	9	21.3332	12.44	5	11	188.938	15.9	5	8	25.9225	17.28	6	10	192.926	12.67	6	11	28.6937	14.06	7	14	434
Q9BRK5	45 kDa calcium-binding protein OS=Homo sapiens GN=SDF4 PE=1 SV=1 - [CAB45_HUMAN]	21.55	5	6	6	28	1.65463	1.58623	1.61225	1.55102	1.02631	0.988209	1.2099	1.35356	1.14109	1.28016	1.0662	1.10075	1.07289	1.11247	1.03344	1.08738	1.05322	1.05964	40.864	7.73	2	5	10.535	7.73	2	5	69.8838	5.8	2	3	3.73479	5.8	2	2	109.024	13.81	4	5	15.2285	13.81	4	8	362
P55283-2	Isoform 2 of Cadherin-4 OS=Homo sapiens GN=CDH4 - [CADH4_HUMAN]	21.14	2	15	15	195	0.91075	0.886925	0.903986	0.872886	1.02171	1.01922	0.80594	0.887709	0.851472	0.91864	0.972312	1.06664	1.12134	1.11248	1.06449	1.09309	1.05013	0.999855	429.009	14.73	11	30	67.4898	15.8	12	38	323.2	11.76	9	28	66.2242	11.76	9	34	393.918	18.76	13	29	72.144	19.83	14	36	842
Q14118	Dystroglycan OS=Homo sapiens GN=DAG1 PE=1 SV=2 - [DAG1_HUMAN]	20.67	1	15	15	164	0.970315	0.911118	0.990011	0.950876	0.999406	0.951207	0.813585	0.831433	0.844086	0.911073	0.944333	1.02932	0.985698	1.02937	0.892485	0.966994	1.05575	1.06787	490.198	15.31	11	29	75.5544	15.31	11	28	464.095	11.96	9	27	62.5516	11.96	9	27	444.381	14.86	11	25	67.2587	14.86	11	28	895
Q9NY97-2	Isoform 2 of UDP-GlcNAc:betaGal beta-1,3-N-acetylglucosaminyltransferase 2 OS=Homo sapiens GN=B3GNT2 - [B3GN2_HUMAN]	20.61	2	6	6	37	0.739952	0.734972	0.696351	0.679138	1.03175	0.98272	0.827661	0.877158	0.885862	0.894665	0.935429	0.990921	0.839345	0.796154	0.882264	0.779355	0.93794	0.935696	169.941	12.21	4	7	20.7448	16.79	5	9	86.84	8.65	3	3	11.1051	8.65	3	4	119.093	12.47	4	8	15.3156	12.47	4	6	393
E9PN86	Eukaryotic translation initiation factor 3 subunit M (Fragment) OS=Homo sapiens GN=EIF3M PE=2 SV=1 - [E9PN86_HUMAN]	20.59	3	2	2	7	1.55038	1.36058	1.85712	1.57449	0.860004	0.878168													31.8033	20.59	2	4	5.81541	20.59	2	3																	102
Q8NES3	Beta-1,3-N-acetylglucosaminyltransferase lunatic fringe OS=Homo sapiens GN=LFNG PE=1 SV=2 - [LFNG_HUMAN]	20.58	2	7	7	19	0.81256	0.754716	0.907416	0.845773	0.895487	0.95744							0.722832	0.709955	0.784503	0.763677	0.984369	0.997099					5.86077	7.65	2	2									96.0538	17.68	6	8	20.329	17.68	6	9	379
E9PMD7	Serine/threonine-protein phosphatase (Fragment) OS=Homo sapiens GN=PPP1CA PE=2 SV=1 - [E9PMD7_HUMAN]	20.55	9	4	4	23	1.28797	1.19121	1.25895	1.11807	1.00758	0.991617	1.22065	1.23496	0.993893	1.00837	0.934953	1.01874	0.900735	0.984808	0.922021	0.990003	1.01545	1.08266	83.22	20.55	4	4	14.9816	20.55	4	5	67.86	13.83	3	3	9.86609	13.83	3	3	53.0327	13.83	3	4	12.9585	13.83	3	4	253
Q9GZP0	Platelet-derived growth factor D OS=Homo sapiens GN=PDGFD PE=1 SV=1 - [PDGFD_HUMAN]	20.54	1	8	9	116	0.97832	0.978911	0.921394	0.976948	1.00757	1.01443	0.922579	0.979254	0.95301	0.976829	0.956972	1.04456	0.840788	0.875638	0.905881	0.95955	0.968228	1.02847	300.277	18.65	7	15	52.835	18.65	7	18	279.153	18.65	7	18	51.8852	18.65	7	20	329.695	20.27	8	21	61.2811	20.54	9	24	370
C9JRG3	Aspartyl aminopeptidase (Fragment) OS=Homo sapiens GN=DNPEP PE=2 SV=2 - [C9JRG3_HUMAN]	20.51	9	2	2	17	1.84044	1.29827	1.86574	1.32073	0.986463	0.727158	0.978592	0.893587	1.09878	1.00615	0.89557	0.898454	0.940989	0.856903	0.948883	0.869215	0.990731	0.901746	61.5459	20.51	2	3	8.80316	20.51	2	5					3.39687	20.51	2	4					5.90437	20.51	2	5	117
P13639	Elongation factor 2 OS=Homo sapiens GN=EEF2 PE=1 SV=4 - [EF2_HUMAN]	20.16	1	14	14	53	1.20599	1.14919	1.10262	1.18564	1.00492	0.970651	1.08189	1.08917	0.951122	1.0305	1.06336	1.00645	1.14622	1.15024	1.12646	1.11412	0.978369	0.973611	125.278	13.05	8	8	28.9903	13.05	8	9	121.929	4.55	4	5	15.3999	4.55	4	7	180.661	9.44	8	11	30.712	8.39	7	13	858
P81605	Dermcidin OS=Homo sapiens GN=DCD PE=1 SV=2 - [DCD_HUMAN]	20	2	2	2	6	1.1549	1.03278	1.22593	1.21649	1.05258	1.01932													70.4204	20	2	3	4.40205	20	2	3																	110
O43854-2	Isoform 2 of EGF-like repeat and discoidin I-like domain-containing protein 3 OS=Homo sapiens GN=EDIL3 - [EDIL3_HUMAN]	20	2	9	9	41	0.858528	0.818321	0.898536	0.899098	0.955463	0.932803	0.845687	0.869621	0.913428	0.909761	0.960554	1.03979	0.962659	0.888717	1.14288	1.05766	0.943613	0.975685	101.152	10.21	4	5	19.045	14.26	6	8	156.25	10.43	4	5	14.2584	10.64	4	5	173.724	14.89	6	7	26.2225	18.09	8	11	470
B7Z4K6	Deoxyribonuclease-2-alpha OS=Homo sapiens GN=DNASE2 PE=2 SV=1 - [B7Z4K6_HUMAN]	20	2	6	6	78	0.754968	0.740885	0.771631	0.736154	1.0076	1.02418	0.945418	1.00336	0.983523	1.04177	0.966719	1.05057	1.09479	1.15511	1.01952	1.06993	1.04699	1.00045	280.215	20	6	15	40.168	20	6	17	201.581	13.11	4	9	29.7621	15.41	5	13	181.685	20	6	12	25.28	20	6	12	305
Q58FF8	Putative heat shock protein HSP 90-beta 2 OS=Homo sapiens GN=HSP90AB2P PE=1 SV=2 - [H90B2_HUMAN]	19.95	1	1	8	12																			205.589	19.95	8	12																					381
Q14697	Neutral alpha-glucosidase AB OS=Homo sapiens GN=GANAB PE=1 SV=3 - [GANAB_HUMAN]	19.81	2	19	19	111	1.34304	1.35146	1.35636	1.28552	1.00721	0.940518	1.38362	1.33736	1.24935	1.30493	1.02083	0.989028	1.31544	1.41457	1.21441	1.3051	1.00671	1.02356	144.147	8.69	7	10	27.9114	9.53	8	12	197.05	8.9	8	16	38.5194	10.06	9	18	359.003	14.83	14	26	70.1851	15.15	14	29	944
O75083	WD repeat-containing protein 1 OS=Homo sapiens GN=WDR1 PE=1 SV=4 - [WDR1_HUMAN]	19.8	2	6	6	22	1.14337	1.19177	1.2957	1.19736	0.897223	0.938859	1.07266	1.11858	1.07463	1.00009	1.12785	0.91311	1.20802	1.30036	1.15937	1.25538	1.04097	1.06592	96.6486	10.23	3	4	17.0922	10.23	3	5	45.767	5.94	2	3	7.56122	5.94	2	4	76.3345	7.76	2	3	9.5056	7.76	2	3	606
Q6ZRP7	Sulfhydryl oxidase 2 OS=Homo sapiens GN=QSOX2 PE=1 SV=3 - [QSOX2_HUMAN]	19.77	1	13	13	71	1.29747	1.14807	1.21449	1.14862	0.996452	0.981745	0.93863	0.900201	1.02595	0.980158	0.904987	0.945076	1.18699	1.209	1.11294	1.13826	0.978108	1.00679	261.966	19.77	12	22	51.8362	19.77	12	22	113.665	9.46	5	8	17.8006	7.88	4	8	110.682	7.45	4	5	15.0215	7.45	4	6	698
Q96B60	5'-nucleotidase OS=Homo sapiens GN=NT5E PE=2 SV=1 - [Q96B60_HUMAN]	19.7	3	4	4	25	0.851396	0.988505	0.785062	0.794639	1.1623	1.09173	0.83539	0.840336	0.859551	0.859404	1.08137	0.981004	0.818972	0.826993	0.886265	0.90025	0.923187	0.99993	80.2645	10.98	2	5	12.2222	10.98	2	5	76.2612	8.33	2	4	11.9316	8.33	2	5	59.9428	8.71	2	2	6.7204	8.71	2	4	264
P15586	N-acetylglucosamine-6-sulfatase OS=Homo sapiens GN=GNS PE=1 SV=3 - [GNS_HUMAN]	19.57	5	10	10	42	1.34179	1.42019	1.26315	1.37065	1.05875	1.09006	1.48452	1.34833	1.35877	1.24183	1.09119	0.908044	1.46567	1.48794	1.54703	1.65962	0.919667	1.03601	221.019	13.95	7	8	22.6337	13.95	7	8	83.087	5.07	3	3	12.0219	5.07	3	4	181.451	12.86	7	8	21.0946	12.86	7	11	552
P15151-3	Isoform Gamma of Poliovirus receptor OS=Homo sapiens GN=PVR - [PVR_HUMAN]	19.51	4	7	7	115	1.13247	1.03195	1.14354	1.04841	0.985733	0.919989	0.908899	0.946047	0.956361	0.987965	0.949916	1.03912	1.09793	1.07648	1.09254	1.08942	0.960061	0.995587	250.617	10.99	4	20	51.8785	10.99	4	22	182.554	17.03	6	20	50.0313	17.03	6	19	215.436	19.51	7	15	45.7463	19.51	7	19	364
H0Y9C7	N(4)-(beta-N-acetylglucosaminyl)-L-asparaginase (Fragment) OS=Homo sapiens GN=AGA PE=2 SV=1 - [H0Y9C7_HUMAN]	19.35	2	3	3	41	0.889137	0.968206	0.802956	0.822914	0.979028	1	1.138	0.963084	0.855597	0.956235	1.11842	1.02535	0.924133	0.772908	0.915042	0.850456	1.0086	0.919608	177.724	19.35	3	7	22.8677	19.35	3	9	122.642	19.35	3	6	20.1547	19.35	3	6	149.862	19.35	3	6	21.4836	19.35	3	7	155
P22304	Iduronate 2-sulfatase OS=Homo sapiens GN=IDS PE=1 SV=1 - [IDS_HUMAN]	19.27	2	8	8	81	1.23768	1.22335	1.27302	1.30667	1.04135	0.953292	1.16259	1.24837	1.16386	1.27291	0.9777	0.965009	1.45465	1.33256	1.34962	1.30947	1.00296	0.967124	304.703	12.73	6	18	48.9733	12.73	6	18	212.918	16.18	6	11	33.2812	16.18	6	13	227.002	14.55	6	10	28.1318	14.55	6	11	550
E7EMM4	Acid ceramidase OS=Homo sapiens GN=ASAH1 PE=2 SV=1 - [E7EMM4_HUMAN]	19.19	5	8	8	50	1.07873	1.13404	0.990485	0.915963	1.05455	1.03627	0.944373	0.760321	1.12155	0.949871	0.820132	0.972827	1.14351	1.21621	1.13443	1.19128	0.966941	0.979941	235.342	14.86	6	13	32.8394	14.86	6	14	34.9219	5.14	3	3	4.84226	4.86	2	2	91.1432	13.78	5	8	19.8258	13.78	5	10	370
Q02297-8	Isoform 8 of Pro-neuregulin-1, membrane-bound isoform OS=Homo sapiens GN=NRG1 - [NRG1_HUMAN]	19.09	14	5	5	26	0.605997	0.5591	0.743023	0.687924	0.826204	0.951048	0.985267	1.11684	1.0377	1.15334	0.940531	1.12366	0.718486	0.762655	0.693502	0.740499	1.05492	1.02612	87.75	7.88	2	4	11.1029	7.88	2	4	30.9878	6.64	2	3	6.94314	11.62	3	3	107.236	15.35	4	7	13.5108	15.35	4	5	241
F5H6A3	N-sulphoglucosamine sulphohydrolase OS=Homo sapiens GN=SGSH PE=2 SV=1 - [F5H6A3_HUMAN]	19.06	3	5	5	22	1.04066	1.07259	1.03969	0.998131	1.0731	0.977489	1.44126	0.996403	1.29106	0.895068	1.12254	0.680227	0.958005	0.801995	1.0056	0.846829	0.95176	0.828974	70.75	19.06	5	7	9.60306	19.06	5	7					4.9777	7.69	2	4					5.05675	7.69	2	4	299
Q99650-2	Isoform 2 of Oncostatin-M-specific receptor subunit beta OS=Homo sapiens GN=OSMR - [OSMR_HUMAN]	19.01	2	5	5	53	1.20291	1.20255	1.2377	1.24167	0.940221	0.995905	1.179	1.13273	1.22144	1.15959	0.967339	0.95209	1.13357	1.12594	1.19736	1.30804	0.964906	0.975649	151.247	11.11	3	7	16.347	11.11	3	6	179.849	19.01	5	10	22.452	19.01	5	10	176.814	13.45	4	10	22.8615	13.45	4	10	342
P08581	Hepatocyte growth factor receptor OS=Homo sapiens GN=MET PE=1 SV=4 - [MET_HUMAN]	18.99	2	22	22	200	1.14841	1.10827	1.17658	1.15783	1.00537	0.986746	1.05769	1.07933	1.02758	1.04742	1.027	1.00871	1.10811	1.16677	1.09757	1.17362	0.978802	1.04205	637.705	15.04	17	33	86.006	16.62	18	39	498.761	11.58	15	29	66.0926	11.58	15	29	520.626	13.88	18	33	81.0109	14.32	19	37	1390
P38571-2	Isoform 2 of Lysosomal acid lipase/cholesteryl ester hydrolase OS=Homo sapiens GN=LIPA - [LICH_HUMAN]	18.95	3	5	5	42	0.825469	0.769761	0.821304	0.770278	1.01079	0.980906	0.695119	0.817747	0.794031	0.925957	0.898902	1.06899	0.960979	1.0627	0.850292	1.00613	1.01751	0.998893	77.4943	17.2	4	6	25.9432	18.95	5	9	48.7814	6.71	2	5	9.34224	6.71	2	5	115.823	17.2	4	7	22.5312	17.2	4	10	343
H0YD13	CD44 antigen OS=Homo sapiens GN=CD44 PE=2 SV=2 - [H0YD13_HUMAN]	18.93	22	4	4	144	1.44302	1.28633	1.4971	1.31703	0.938734	0.926877	1.12002	1.14788	1.17159	1.21027	0.950017	1.05166	1.08401	1.1685	0.95693	1.11419	1.12014	1.06741	303.315	18.93	4	24	53.487	18.93	4	26	364.708	18.93	4	30	66.7175	18.93	4	31	231.403	18.93	4	15	36.3444	18.93	4	18	206
P62906	60S ribosomal protein L10a OS=Homo sapiens GN=RPL10A PE=1 SV=2 - [RL10A_HUMAN]	18.89	1	4	4	17	1.27896	1.26809	1.18709	1.18112	1.07742	1.02206							0.941915	0.846173	0.995238	0.899376	0.945517	0.981625	76.5508	9.22	2	3	6.46085	9.22	2	3									124.787	15.67	3	5	9.71551	15.67	3	6	217
P62258	14-3-3 protein epsilon OS=Homo sapiens GN=YWHAE PE=1 SV=1 - [1433E_HUMAN]	18.82	1	2	4	15	1.07628	1.19463	1.12891	1.25744	0.953401	1.14417													134.195	18.82	4	8	16.5033	18.82	4	7																	255
O43707	Alpha-actinin-4 OS=Homo sapiens GN=ACTN4 PE=1 SV=2 - [ACTN4_HUMAN]	18.44	1	6	15	221	1.34077	1.32426	1.28873	1.26404	0.999049	1.06698	1.36583	1.34071	1.35225	1.31927	1.01928	0.970243	1.51687	1.45479	1.44851	1.48413	1.00444	1.0136	539.619	12.07	10	33	82.7654	12.84	11	38	421.114	13.61	11	35	85.2704	13.61	11	36	477.241	17.23	14	36	93.1619	17.23	14	43	911
P22413	Ectonucleotide pyrophosphatase/phosphodiesterase family member 1 OS=Homo sapiens GN=ENPP1 PE=1 SV=2 - [ENPP1_HUMAN]	18.27	1	15	15	86	0.672619	0.721616	0.700411	0.643768	1.07919	0.987751	0.682562	0.737104	0.708048	0.779645	0.964653	1.02704	0.731556	0.740281	0.771317	0.749792	1.0397	0.956579	88.46	7.14	6	10	28.9103	11.03	8	12	150.471	8	7	13	27.9639	8	7	13	272.307	14.38	13	18	46.8377	14.38	13	20	925
Q8NCC3	Group XV phospholipase A2 OS=Homo sapiens GN=PLA2G15 PE=1 SV=2 - [PAG15_HUMAN]	18.2	3	5	6	18	1	0.921661	0.933995	0.863844	1.07069	0.950068							0.723186	0.655456	0.755831	0.672373	1.00674	0.897491	43.4094	5.34	2	2	3.70926	5.34	2	2									87.191	18.2	6	7	13.2326	12.86	4	7	412
Q10469	Alpha-1,6-mannosyl-glycoprotein 2-beta-N-acetylglucosaminyltransferase OS=Homo sapiens GN=MGAT2 PE=1 SV=1 - [MGAT2_HUMAN]	18.12	1	7	7	54	0.990473	0.936674	0.966135	0.960257	1.02521	1.04391	0.836306	0.868331	0.905064	0.94822	0.96015	1.01371	0.855987	0.856989	0.889775	0.883365	0.995008	1.01425	86.5796	16.33	6	10	22.4969	18.12	7	14	55.62	11.41	4	5	11.4958	11.41	4	8	59.3738	10.51	4	7	17.1125	12.3	5	10	447
P23284	Peptidyl-prolyl cis-trans isomerase B OS=Homo sapiens GN=PPIB PE=1 SV=2 - [PPIB_HUMAN]	18.06	1	4	4	28	1.32574	1.23328	1.24025	1.17529	1.04325	0.967216	0.930266	1.00085	1.09206	1.17821	0.856582	1.05858	1.31543	1.45164	1.17966	1.41905	1.03346	1.08098	68.87	13.89	3	3	9.48318	13.89	3	6	53.78	8.8	2	2	6.3421	8.8	2	4	92.0867	18.06	4	5	12.6996	18.06	4	8	216
J3KS17	Beta-2-glycoprotein 1 (Fragment) OS=Homo sapiens GN=APOH PE=4 SV=1 - [J3KS17_HUMAN]	17.31	2	2	2	29	1.20039	1.19899	1.10537	1.10795	1.08599	1.02962	1.25252	1.41131	1.25294	1.42458	0.998984	1.05207	1.16527	1.23302	1.23153	1.31141	1.02	1.1061	30.9143	17.31	2	3	5.67582	17.31	2	3	71.366	17.31	2	6	9.9605	17.31	2	6	82.1639	17.31	2	6	12.5436	17.31	2	5	104
H3BQN4	Fructose-bisphosphate aldolase OS=Homo sapiens GN=ALDOA PE=2 SV=1 - [H3BQN4_HUMAN]	17.17	4	5	5	34	1.53989	1.54609	1.41155	1.40877	1.08461	1.0252	1.43776	1.32397	1.32648	1.32306	1.0008	0.95713	1.38543	1.5062	1.30276	1.50023	0.98412	1.05573	90.24	11.08	3	3	10.8669	11.08	3	4	174.27	15.24	4	5	19.0884	15.24	4	7	172.932	17.17	5	6	18.8625	17.17	5	9	361
P10619	Lysosomal protective protein OS=Homo sapiens GN=CTSA PE=1 SV=2 - [PPGB_HUMAN]	17.08	1	8	8	120	0.739746	0.71851	0.748128	0.738388	1.00751	1.01893	0.874159	0.92462	0.92931	0.999492	0.965376	1.00728	0.863626	0.821955	0.866711	0.842457	1.00616	0.993217	388.406	15.83	7	19	55.3233	15.83	7	22	240.139	13.13	6	14	40.6061	14.37	7	23	341.373	13.13	6	19	46.334	14.37	7	23	480
P19021-4	Isoform 4 of Peptidyl-glycine alpha-amidating monooxygenase OS=Homo sapiens GN=PAM - [AMD_HUMAN]	17.02	5	13	13	103	0.851624	0.822444	0.779848	0.781518	1.0729	1.00912	0.722252	0.831772	0.728377	0.834045	0.988759	1.01231	0.739776	0.769868	0.793096	0.775483	1.00353	0.972752	172.746	9.02	7	15	29.9727	9.02	7	17	148.442	11.16	8	15	37.0312	12.4	9	17	161.628	10.94	9	18	35.6582	9.81	8	21	887
P00751	Complement factor B OS=Homo sapiens GN=CFB PE=1 SV=2 - [CFAB_HUMAN]	16.75	4	11	11	73	0.956908	0.973955	0.972691	0.968967	0.956358	1.01568	1.1385	1.1458	1.02899	1.05879	1.01526	1.09615	1.02134	1.07786	1.11914	1.12784	0.966094	0.996303	154.74	11.13	7	10	24.1652	11.13	7	10	148.314	10.47	7	12	24.3541	7.85	5	10	187.384	11.78	9	15	35.8817	11.78	9	16	764
P25786	Proteasome subunit alpha type-1 OS=Homo sapiens GN=PSMA1 PE=1 SV=1 - [PSA1_HUMAN]	16.73	3	4	4	26							1.29462	1.27387	1.17944	1.19733	1.05358	0.982875	1.19089	1.30365	1.20886	1.39059	0.999904	1.08363									32.07	8.75	2	5	14.6468	8.75	2	7	46.37	16.73	4	6	18.0029	16.73	4	8	263
Q16394	Exostosin-1 OS=Homo sapiens GN=EXT1 PE=1 SV=2 - [EXT1_HUMAN]	16.49	1	11	11	51	1.17815	1.05065	1.24869	1.16971	0.955129	0.928942	1.11096	1.0306	1.04203	0.969735	1.04115	0.903749	1.05568	1.04659	1.11802	1.13164	0.934195	1.00888	192.706	6.7	4	5	20.1636	7.64	5	9	148.346	5.9	3	6	20.2177	6.84	4	7	178.794	7.64	6	9	23.3122	10.59	8	15	746
O75503	Ceroid-lipofuscinosis neuronal protein 5 OS=Homo sapiens GN=CLN5 PE=1 SV=2 - [CLN5_HUMAN]	16.48	1	6	6	48	0.754785	0.729209	0.766341	0.766905	0.938962	0.943726	0.768857	0.806832	0.775551	0.771942	1.00086	0.980506	0.932466	0.929501	0.990108	0.964876	0.957156	0.956698	104.02	10.61	4	5	17.4274	13.97	5	11	39.94	5.03	2	3	5.30792	8.38	3	5	166.926	13.13	5	8	28.149	16.48	6	16	358
Q8N0V5	N-acetyllactosaminide beta-1,6-N-acetylglucosaminyl-transferase, isoform A OS=Homo sapiens GN=GCNT2 PE=2 SV=1 - [GNT2A_HUMAN]	16.42	2	7	7	27	1.0445	0.858734	0.963313	1.1152	0.939642	1.01647	0.850404	0.831857	0.827714	0.868848	0.962168	0.963996	0.977682	0.942738	1.03325	1.00083	0.986848	0.960203	87.2056	10.45	3	3	7.95483	7.71	2	2	64.6399	6.22	2	4	11.7424	6.22	2	6	81.269	12.19	5	6	15.7847	12.19	5	6	402
O14657	Torsin-1B OS=Homo sapiens GN=TOR1B PE=1 SV=2 - [TOR1B_HUMAN]	16.37	2	4	4	19	0.915546	1.03957	0.936931	1.06822	0.966215	0.928148							0.818109	0.765648	0.775097	0.741267	1.01291	0.950603	118.969	8.63	2	4	14.6057	8.63	2	6									81.0108	8.04	2	4	8.31232	11.61	3	5	336
P01008	Antithrombin-III OS=Homo sapiens GN=SERPINC1 PE=1 SV=1 - [ANT3_HUMAN]	16.16	1	9	9	153	1.88126	1.5325	2.18806	1.78339	0.884492	0.825789	1.35709	1.54959	1.42315	1.63438	0.947429	1.10428	1.93348	2.19319	1.64977	1.95182	1.14445	1.17511	217.41	11.64	8	22	45.1627	11.64	8	30	286.643	16.16	9	29	58.6663	16.16	9	29	243.946	11.64	8	20	39.6676	11.64	8	23	464
D6RIU4	Vesicular integral-membrane protein VIP36 (Fragment) OS=Homo sapiens GN=LMAN2 PE=2 SV=1 - [D6RIU4_HUMAN]	16.15	5	3	3	46	0.766097	0.73661	0.77011	0.699662	1.02217	0.955732	0.649906	0.650992	0.663497	0.698831	0.901207	1.02332	0.588051	0.626405	0.661503	0.708825	0.951313	1.01659	124.471	16.15	3	8	21.9557	16.15	3	9	78.6818	11.46	2	6	14.9973	11.46	2	7	96.8358	11.46	2	7	15.408	11.46	2	9	192
F8VQ14	T-complex protein 1 subunit beta OS=Homo sapiens GN=CCT2 PE=2 SV=1 - [F8VQ14_HUMAN]	16.11	4	4	4	19	1.31779	0.977938	1.13417	0.912861	1.14699	0.929835	1.27068	0.9405	1.52136	1.1292	0.839868	0.728255	1.03049	1.04125	1.07988	1.09763	0.953348	1.00058	109.45	11.3	3	5	12.4293	11.3	3	4	37.81	8.17	2	2	6.16537	8.17	2	3	54.3607	6.01	2	2	6.64966	6.01	2	3	416
P49720	Proteasome subunit beta type-3 OS=Homo sapiens GN=PSMB3 PE=1 SV=2 - [PSB3_HUMAN]	16.1	1	2	2	4	1.42884	1.63554	1.31944	1.5156	1.08294	1.17994													80.6028	16.1	2	2	8.0381	16.1	2	2																	205
Q5W0C6	Torsin-3A (Fragment) OS=Homo sapiens GN=TOR3A PE=2 SV=1 - [Q5W0C6_HUMAN]	16.09	3	2	2	8													0.986334	0.961346	0.931822	0.913598	0.889604	0.954407																	39.8452	16.09	2	4	9.50788	16.09	2	4	174
F5H018	GTP-binding nuclear protein Ran (Fragment) OS=Homo sapiens GN=RAN PE=2 SV=1 - [F5H018_HUMAN]	16.08	4	2	2	7	1.38212	1.3257	1.60683	1.60413	0.8145	0.988746													57.27	16.08	2	3	11.5231	16.08	2	4																	199
B4E2J3	Serine protease 23 OS=Homo sapiens GN=PRSS23 PE=2 SV=1 - [B4E2J3_HUMAN]	15.95	2	5	5	73	0.530342	0.557746	0.530647	0.566583	1.01439	1.03207	0.657788	0.719967	0.679006	0.67106	0.940238	1.06944	0.56076	0.59122	0.468104	0.537838	0.993358	1.00755	166.361	14.25	4	9	21.5369	15.95	5	14	123.668	14.25	4	9	23.5197	15.95	5	13	120.668	14.25	4	10	25.2939	15.95	5	18	351
Q86SJ2	Amphoterin-induced protein 2 OS=Homo sapiens GN=AMIGO2 PE=1 SV=1 - [AMGO2_HUMAN]	15.9	1	9	9	91	0.73128	0.65794	0.669651	0.632028	1.0205	0.990545	0.775453	0.750136	0.814433	0.810633	0.962283	0.975949	0.759692	0.764198	0.725779	0.734277	1.00781	1.05002	303.094	14.18	8	15	36.7737	14.18	8	21	200.988	12.64	6	15	30.3459	12.64	6	15	194.085	12.84	6	11	32.4745	12.84	6	14	522
P04083	Annexin A1 OS=Homo sapiens GN=ANXA1 PE=1 SV=2 - [ANXA1_HUMAN]	15.9	2	4	4	16	0.982094	1	0.978398	1.00431	1.10985	1.01947	0.515843	0.523632	0.501689	0.510693	1.03393	0.99878							138.844	15.9	4	5	15.3755	15.9	4	6	67.6821	8.38	2	3	6.27779	8.38	2	2									346
Q14126	Desmoglein-2 OS=Homo sapiens GN=DSG2 PE=1 SV=2 - [DSG2_HUMAN]	15.83	1	15	15	116	0.920503	0.990417	0.846701	0.886506	1.01717	1.06656	0.781072	0.78999	0.738508	0.777065	1.03471	0.974676	0.859429	0.833496	0.876782	0.85737	1.01074	0.971156	383.036	10.64	10	15	50.4909	11.27	11	18	264.754	7.87	8	14	33.2846	7.87	8	18	453.944	14.58	13	23	61.3329	15.21	14	28	1118
P10124	Serglycin OS=Homo sapiens GN=SRGN PE=1 SV=3 - [SRGN_HUMAN]	15.82	1	3	3	16	11.8549	5.16912	12.5124	5.53126	0.95164	0.449473							1.56391	1.5775	1.40217	1.42274	1.11428	0.998838					31.2321	15.82	3	14													4.66977	12.03	2	2	158
P40189	Interleukin-6 receptor subunit beta OS=Homo sapiens GN=IL6ST PE=1 SV=2 - [IL6RB_HUMAN]	15.8	1	13	13	56	1.26819	1.22631	1.40499	1.21463	0.978987	1.01971	1.29633	1.23406	1.18905	1.2122	1.01553	1.0397	1.27706	1.2251	1.35645	1.33643	0.912967	0.93937	124.398	8.28	7	9	22.5375	8.28	7	11	83.1	5.66	5	6	13.2771	4.58	4	4	220.31	9.37	9	12	34.1718	11.87	10	14	918
Q7Z304-2	Isoform 2 of MAM domain-containing protein 2 OS=Homo sapiens GN=MAMDC2 - [MAMC2_HUMAN]	15.79	2	2	2	4							1.55563	1.39378	1.51471	1.36092	1.03273	0.881552															69.0326	15.79	2	2	6.7462	15.79	2	2									133
P55268	Laminin subunit beta-2 OS=Homo sapiens GN=LAMB2 PE=1 SV=2 - [LAMB2_HUMAN]	15.68	1	21	21	104	1.08293	1.12622	1.03639	1.17668	0.960494	1.07458	1.31423	1.35934	1.30804	1.24604	1.05897	0.978877	1.10201	1.09239	1.13544	1.10109	1.00541	0.981583	181.844	6.17	6	10	22.8826	6.17	6	8	331.183	9.84	13	17	33.953	8.73	11	18	344.78	14.4	20	23	61.8837	12.96	19	28	1798
E9PL22	Hypoxia up-regulated protein 1 OS=Homo sapiens GN=HYOU1 PE=3 SV=1 - [E9PL22_HUMAN]	15.58	2	13	13	76	1.12963	1.02302	1.05752	0.998621	1.06822	0.948314	1.04918	1.0769	1.03293	1.10205	1.06854	0.987655	1.02722	1.09337	1.00436	1.04876	1.02128	1.04022	104.378	5.76	5	8	17.5874	7.47	7	11	95.0691	6.4	5	6	19.7669	6.4	5	10	251.444	12.91	10	18	38.9879	13.66	11	23	937
P69905	Hemoglobin subunit alpha OS=Homo sapiens GN=HBA1 PE=1 SV=2 - [HBA_HUMAN]	15.49	1	2	2	2													1.50507	1.50767	1.50936	1.52093	0.996205	0.991944																					3.7768	15.49	2	2	142
P43121	Cell surface glycoprotein MUC18 OS=Homo sapiens GN=MCAM PE=1 SV=2 - [MUC18_HUMAN]	15.33	2	8	8	59	1.05288	1.22656	1.03796	1.05027	1.0144	1.02432	0.766426	0.870058	0.830189	0.920756	0.959483	1.02397	0.883351	0.901063	0.869122	0.900215	0.958812	0.996863	118.372	7.43	4	6	19.6446	7.43	4	9	133.254	4.8	3	6	20.5978	6.97	4	10	254.287	13.16	7	13	34.6188	13.16	7	15	646
Q9GZX9	Twisted gastrulation protein homolog 1 OS=Homo sapiens GN=TWSG1 PE=2 SV=1 - [TWSG1_HUMAN]	15.25	1	3	3	37	0.637266	0.623224	0.648201	0.626894	0.991294	1.00811	0.918842	0.968031	0.935223	0.988051	0.987947	1.03659	0.969445	1.02588	0.888215	0.942493	1.09258	1.07082	135.601	8.52	2	6	18.8324	8.52	2	7	119.404	8.52	2	4	9.64692	8.52	2	4	184	15.25	3	8	21.4673	15.25	3	8	223
Q6UWP8	Suprabasin OS=Homo sapiens GN=SBSN PE=2 SV=2 - [SBSN_HUMAN]	15.25	1	2	2	18	1.17499	1.13433	1.17127	1.13574	0.99824	0.996045							1.01626	0.970203	1.17103	1.16058	0.881659	0.974079	82.13	15.25	2	6	13.9724	15.25	2	6									65.7487	15.25	2	3	7.41427	15.25	2	3	590
P08603	Complement factor H OS=Homo sapiens GN=CFH PE=1 SV=4 - [CFAH_HUMAN]	15.19	1	18	18	178	0.900563	0.907329	0.953833	0.939503	1.03892	0.999559	1.54408	1.64504	1.55416	1.52449	1.02042	1.00686	0.952662	1.00233	0.93949	0.979314	1.01621	1.02945	281.513	6.58	8	17	49.3656	6.58	8	20	461.808	10.4	11	30	86.0203	10.4	11	34	520.42	12.27	15	34	99.7477	12.27	15	43	1231
P08107-2	Isoform 2 of Heat shock 70 kDa protein 1A/1B OS=Homo sapiens GN=HSPA1A - [HSP71_HUMAN]	15.02	2	5	9	60	1.39068	1.33365	1.49002	1.40134	0.965211	0.930982	0.912884	0.888849	0.903581	0.825662	1.01591	0.896562	1.11805	1.2686	1.19526	1.29617	0.976276	1.06751	236.805	13.82	8	11	37.4973	13.82	8	15	160.586	5.97	4	5	14.016	5.97	4	6	260.22	10.75	7	10	31.7067	10.75	7	13	586
E9PBU3	Phosphoribosylaminoimidazolecarboxamide formyltransferase OS=Homo sapiens GN=ATIC PE=2 SV=1 - [E9PBU3_HUMAN]	14.55	3	6	6	17	1.36605	1.43769	1.3694	1.56372	0.922647	1.15111	1.05218	1.32387	0.993275	1.25326	1.06519	1.23799	1.17864	0.960979	1.25588	1.06436	0.96105	0.881871	60.0072	9.81	4	4	8.8538	6.26	3	4	32.56	6.09	2	2	6.02116	6.09	2	2	63.924	7.28	3	3	7.15075	4.74	2	2	591
P00736	Complement C1r subcomponent OS=Homo sapiens GN=C1R PE=1 SV=2 - [C1R_HUMAN]	14.47	2	9	9	56	1.04114	0.925499	0.972408	0.897043	1.09458	0.974098	0.938476	0.906566	0.941842	0.908258	0.983406	0.950975	0.936924	0.909869	0.933555	0.940611	0.973196	1.00372	144.909	12.2	7	9	23.34	11.21	6	10	160.846	10.5	6	7	21.7097	10.5	6	8	107.331	8.23	6	10	25.6442	7.23	5	12	705
Q96QC4	MHC class I polypeptide-related sequence A OS=Homo sapiens GN=MICA PE=2 SV=1 - [Q96QC4_HUMAN]	14.46	2	4	5	53	0.85084	0.870028	0.794289	0.815048	1.03264	1.09302	0.877796	0.795544	0.863372	0.685801	0.988061	0.886183	0.635038	0.606751	0.72246	0.656398	0.945659	0.919379	45.5639	12.35	4	6	14.8132	12.35	4	7	60.5399	9.64	3	8	27.4995	9.64	3	10	98.5699	11.75	4	10	22.2084	11.75	4	12	332
Q32P28	Prolyl 3-hydroxylase 1 OS=Homo sapiens GN=LEPRE1 PE=1 SV=2 - [P3H1_HUMAN]	14.4	2	9	9	60	1.02013	0.918873	1.04001	0.991117	0.962522	0.976657	0.953863	1.05045	0.974947	1.00616	1.05276	0.973104	1.12458	1.18729	1.16756	1.1862	0.962263	1.02902	214.042	12.77	8	11	29.8451	12.77	8	13	153.48	8.56	5	7	23.1079	10.05	6	9	207.521	11.68	7	10	28.3415	11.68	7	10	736
H0YA55	Serum albumin (Fragment) OS=Homo sapiens GN=ALB PE=4 SV=1 - [H0YA55_HUMAN]	14.32	2	7	7	105	1.69198	1.51603	1.73405	1.55073	0.959833	0.867118	0.906517	0.791672	0.74588	0.855103	0.94838	1.05961	1.66931	1.72972	1.65316	1.72391	1.03091	0.997652	339.324	11.67	6	17	47.6271	11.67	6	22	388.374	11.67	6	16	50.9507	14.32	7	19	295.866	9.03	5	13	40.7939	11.67	6	18	454
P09603	Macrophage colony-stimulating factor 1 OS=Homo sapiens GN=CSF1 PE=1 SV=2 - [CSF1_HUMAN]	14.26	1	8	8	164	0.674979	0.610571	0.661702	0.619083	0.98973	0.967713	0.840179	0.85766	0.876989	0.978314	0.945803	1.1217	0.666485	0.725524	0.71796	0.713701	1.02552	0.989286	542.231	13	6	31	71.2153	13	6	32	473.075	11.73	6	27	70.5564	11.73	6	30	199.287	13	7	19	47.7957	14.26	8	25	554
Q9GZM7-3	Isoform 3 of Tubulointerstitial nephritis antigen-like OS=Homo sapiens GN=TINAGL1 - [TINAL_HUMAN]	14.22	2	6	6	63	0.883812	0.988264	1.03356	1.00853	1.07924	1.06781	0.761877	0.775084	0.730675	0.784274	0.963988	1.03984	0.913067	0.933784	0.904496	0.932658	1.03612	1.01505	124.05	14.22	6	10	25.3691	14.22	6	11	130.188	10.78	4	10	25.8444	10.78	4	12	127.765	13.99	5	9	22.3545	13.99	5	11	436
Q8N441	Fibroblast growth factor receptor-like 1 OS=Homo sapiens GN=FGFRL1 PE=1 SV=1 - [FGRL1_HUMAN]	14.09	1	6	6	34	0.753422	0.804711	0.803357	0.808876	0.937865	1.00051	0.803164	0.805843	0.835946	0.785939	1.0107	0.987203	0.688628	0.739074	0.71154	0.737775	0.958714	1.02723	43.1	6.75	3	4	5.12634	4.96	2	4	34.9406	5.75	3	4	9.17993	5.75	3	8	59.5609	11.31	5	6	12.1852	9.72	4	8	504
Q9BQT9	Calsyntenin-3 OS=Homo sapiens GN=CLSTN3 PE=1 SV=1 - [CSTN3_HUMAN]	13.91	2	12	12	109	1.20185	1.16448	1.0629	1.13333	1.01488	0.982961	1.24368	1.16205	1.15032	1.11103	1.07495	0.988063	1.23886	1.26157	1.20756	1.31028	1.00882	1.05937	456.047	10.77	8	14	53.5723	11.51	9	20	349.757	13.18	11	19	57.4054	13.18	11	21	314.642	12.87	11	17	49.3401	12.87	11	18	956
Q96JB6	Lysyl oxidase homolog 4 OS=Homo sapiens GN=LOXL4 PE=1 SV=1 - [LOXL4_HUMAN]	13.89	1	10	10	34							1.36962	1.20812	1.18399	0.980153	1.24737	0.882499	1.20841	1.0587	1.28958	1.17369	0.950936	0.933039									94.5113	7.54	5	7	18.5019	7.54	5	8	64.9003	7.54	5	7	25.3521	9.13	7	12	756
P08236	Beta-glucuronidase OS=Homo sapiens GN=GUSB PE=1 SV=2 - [BGLR_HUMAN]	13.82	3	9	9	54	0.933711	0.858237	0.873506	0.815401	1.0274	0.979123	0.921053	0.884351	0.931255	0.957596	0.991424	1.00576	1.00442	1.01955	1.02615	1.04053	0.978269	0.969405	88.67	5.38	4	7	16.7195	5.38	4	9	89.9566	6.3	4	5	15.982	7.37	5	7	137.932	12.75	8	10	30.3974	13.82	9	16	651
Q5W0A2	BRI2, membrane form OS=Homo sapiens GN=ITM2B PE=2 SV=1 - [Q5W0A2_HUMAN]	13.75	2	2	2	4							0.767427	0.783277	0.784571	0.80302	0.983587	1.00424																			8.99248	13.75	2	4									160
Q5HY54	Filamin-A OS=Homo sapiens GN=FLNA PE=2 SV=1 - [Q5HY54_HUMAN]	13.66	3	25	25	155	1.27728	1.28555	1.21375	1.26129	1.01903	1.04707	1.37176	1.33708	1.31318	1.3208	1.02081	0.9523	1.27032	1.26914	1.22483	1.27176	1.01811	1.00933	256.525	7.98	15	25	63.2239	7.98	15	25	177.684	4.83	11	17	44.5369	4.83	11	19	333.9	11.2	21	34	79.2332	10.36	20	35	2607
H0YAF8	Guanine nucleotide-binding protein subunit beta-2-like 1 (Fragment) OS=Homo sapiens GN=GNB2L1 PE=4 SV=1 - [H0YAF8_HUMAN]	13.64	9	3	3	12	1.43612	1.32039	1.30634	1.20527	1.09938	0.9569							0.982481	0.982153	1.02589	1.03163	0.956768	0.989901	75.8867	9.09	2	3	7.92177	9.09	2	4									78.9137	8.08	2	2	5.92854	8.08	2	3	198
P23526-2	Isoform 2 of Adenosylhomocysteinase OS=Homo sapiens GN=AHCY - [SAHH_HUMAN]	13.61	2	5	5	28	1.1752	1.17665	1.11532	1.12061	1.05371	1.03209	1.04026	1.14543	1.13128	1.1714	0.99779	1.01597	1.05538	1.12661	0.988018	1.06096	1.06715	1.05707	54.71	5.45	2	3	8.48592	5.45	2	3	63.01	13.61	5	7	16.0407	13.61	5	7	54.4912	6.93	2	4	9.9709	6.93	2	4	404
Q06830	Peroxiredoxin-1 OS=Homo sapiens GN=PRDX1 PE=1 SV=1 - [PRDX1_HUMAN]	13.57	1	2	3	9													1.19868	1.27051	1.2549	1.33798	0.954285	1.04957																	85.4615	13.57	3	4	9.10955	13.57	3	5	199
E9PFT6	Hemoglobin subunit delta OS=Homo sapiens GN=HBD PE=2 SV=1 - [E9PFT6_HUMAN]	13.48	3	2	2	12	1.5204	2.04914	1.23046	1.66418	1.23566	1.3893							1.42453	1.42378	1.4823	1.35765	0.958121	0.950931	42.82	13.48	2	2	4.46968	13.48	2	2									63.3797	13.48	2	3	7.66576	13.48	2	5	141
Q92187	CMP-N-acetylneuraminate-poly-alpha-2,8-sialyltransferase OS=Homo sapiens GN=ST8SIA4 PE=1 SV=1 - [SIA8D_HUMAN]	13.37	1	4	4	13	0.579308	0.535749	0.561731	0.521314	1.03131	0.953313							0.871338	0.745124	0.945982	0.989503	0.892682	1.01238	30.87	7.24	2	2	5.75611	7.24	2	3									44.2637	9.19	3	4	10.235	9.19	3	4	359
A6NIW5	Peroxiredoxin 2, isoform CRA_a OS=Homo sapiens GN=PRDX2 PE=2 SV=2 - [A6NIW5_HUMAN]	13.24	2	2	2	6							0.796785	0.937024	1.18836	1.2735	0.802314	1.02268															92.4324	13.24	2	3	9.26819	13.24	2	3									136
P07711	Cathepsin L1 OS=Homo sapiens GN=CTSL1 PE=1 SV=2 - [CATL1_HUMAN]	13.21	2	4	5	61	0.770868	0.896028	0.752414	0.791928	0.990538	1.0171	0.953775	0.9648	0.904885	0.874442	1.07277	0.99427	1.11149	1.0374	1.13292	1.12896	0.927541	0.894021	269.966	11.71	4	9	25.1206	13.21	5	15	163.556	8.71	3	7	21.7656	10.21	4	11	193.241	8.71	3	8	25.6548	8.71	3	11	333
C9J1D9	Interleukin-1 receptor accessory protein (Fragment) OS=Homo sapiens GN=IL1RAP PE=2 SV=1 - [C9J1D9_HUMAN]	13.1	5	2	2	5							1.12989	1.09038	1.18907	1.15071	0.955509	0.949519															44.93	13.1	2	2	5.53973	13.1	2	3									145
H7C3T4	Peroxiredoxin-4 (Fragment) OS=Homo sapiens GN=PRDX4 PE=4 SV=1 - [H7C3T4_HUMAN]	13.04	2	1	2	6							0.693803	0.763473	0.928193	1.02426	0.751633	1.08272															55.38	13.04	2	3	6.00229	13.04	2	3									161
P26038	Moesin OS=Homo sapiens GN=MSN PE=1 SV=3 - [MOES_HUMAN]	13	3	4	9	65	1.16352	1.33272	0.899378	1.00139	1.33557	1.14374	1.06234	1.03398	1.04009	1.03101	1.00512	0.974263	1.15862	1.23504	1.09857	1.20025	1.05365	1.08134	85.65	8.49	5	8	20.8517	8.49	5	10	83.984	9.53	7	10	23.5156	9.01	7	12	98.0347	9.71	7	12	28.6539	11.09	8	13	577
O60687	Sushi repeat-containing protein SRPX2 OS=Homo sapiens GN=SRPX2 PE=1 SV=1 - [SRPX2_HUMAN]	12.9	1	4	4	22	1.35798	1.23836	1.29316	1.18338	1.05015	0.940019	1.5561	1.63318	1.37035	1.4982	1.09922	1.04736	1.39076	1.42476	1.37975	1.42186	1.00701	1.01444	98.7276	7.31	2	3	9.31188	7.31	2	3	90.7146	9.03	3	5	13.1511	9.03	3	4	57.2622	5.38	2	3	7.37923	5.38	2	4	465
H0Y3Z3	Protein disulfide-isomerase (Fragment) OS=Homo sapiens GN=P4HB PE=3 SV=1 - [H0Y3Z3_HUMAN]	12.77	1	1	3	3																															8.31973	12.77	3	3									274
Q9NPF2-2	Isoform 2 of Carbohydrate sulfotransferase 11 OS=Homo sapiens GN=CHST11 - [CHSTB_HUMAN]	12.68	3	4	4	9	0.862695	0.928627	0.963961	0.883389	0.953852	1.01124							0.730613	0.760916	0.806087	0.844497	0.905503	1.0313	34.7222	10.37	3	3	7.2527	10.37	3	3													2.45503	4.61	2	3	347
O60568	Procollagen-lysine,2-oxoglutarate 5-dioxygenase 3 OS=Homo sapiens GN=PLOD3 PE=1 SV=1 - [PLOD3_HUMAN]	12.6	1	8	8	55	1.17394	1.0943	1.11174	1.08207	0.97614	0.979209	1.05628	1.15296	1.12001	1.22594	0.989306	1.05374	1.15017	1.15755	1.15658	1.15463	1.06132	1.03411	168.878	11.38	7	15	35.8248	11.38	7	15	35.7002	4.34	3	4	8.60079	4.34	3	5	71.0559	5.56	4	8	19.7908	5.56	4	8	738
P08758	Annexin A5 OS=Homo sapiens GN=ANXA5 PE=1 SV=2 - [ANXA5_HUMAN]	12.5	1	3	3	19	1.05743	1.10329	1.12321	0.994353	0.983103	1.12737	0.809929	0.767628	0.817544	0.72883	1.14195	0.882081							105.167	12.5	3	6	15.6938	12.5	3	6	75.14	9.69	2	4	3.10721	9.69	2	3									320
C9J2Q4	Septin-2 (Fragment) OS=Homo sapiens GN=SEPT2 PE=2 SV=1 - [C9J2Q4_HUMAN]	12.5	4	2	2	4	1.14002	1.22658	1.19452	1.28972	0.954399	1.10909													33.13	12.5	2	2	6.37064	12.5	2	2																	184
E9PD92	Glucose-6-phosphate 1-dehydrogenase (Fragment) OS=Homo sapiens GN=G6PD PE=2 SV=1 - [E9PD92_HUMAN]	12.5	6	3	3	6	1.34531	1.1074	1.37306	1.1342	0.979812	0.848522							1.0115	1.11977	0.978679	1.08986	1.03254	1.09623	27.28	9.77	2	2	5.76589	9.77	2	2									20.24	6.25	2	2					256
P25788-2	Isoform 2 of Proteasome subunit alpha type-3 OS=Homo sapiens GN=PSMA3 - [PSA3_HUMAN]	12.5	2	3	3	18							1.34534	1.27519	1.19139	1.13243	1.1355	0.933796	1.1846	1.21187	1.31363	1.36932	0.89478	1.04931									97.5033	9.68	2	3	9.47826	9.68	2	5	111.626	12.5	3	5	12.589	12.5	3	5	248
Q9Y2E5	Epididymis-specific alpha-mannosidase OS=Homo sapiens GN=MAN2B2 PE=1 SV=4 - [MA2B2_HUMAN]	12.39	4	10	10	77	0.801764	0.841103	0.790749	0.818457	1.02945	1.02025	0.827919	0.877925	0.866037	0.873111	0.967045	0.983947	0.796942	0.771636	0.761368	0.767613	1.04104	0.979506	94.21	4.46	4	8	15.1893	4.46	4	9	159.319	8.23	6	12	35.5942	8.23	6	14	236.979	10.8	9	15	47.6391	10.8	9	19	1009
Q9NZV1	Cysteine-rich motor neuron 1 protein OS=Homo sapiens GN=CRIM1 PE=1 SV=1 - [CRIM1_HUMAN]	12.36	1	10	10	78	0.948827	0.896451	0.858348	0.808366	1.05025	0.958127	1.18258	1.3299	1.24848	1.36118	0.956725	1.05815	0.75563	0.82529	0.732956	0.835134	1.02013	1.03828	160.662	10.52	9	13	32.8715	10.52	9	17	98.8273	6.66	7	7	21.7246	6.66	7	11	178.694	10.14	9	13	40.1712	10.14	9	17	1036
E7EPS8	Receptor-type tyrosine-protein phosphatase mu OS=Homo sapiens GN=PTPRM PE=2 SV=2 - [E7EPS8_HUMAN]	12.23	4	14	14	131	0.908646	0.921064	0.895725	0.914152	1.00637	1.0117	0.886275	0.826282	0.784246	0.858618	1.01937	0.979383	0.78052	0.829227	0.743018	0.762321	1.05073	1.06267	320.671	8.2	9	18	40.2313	7.55	8	20	355.206	7.27	10	22	39.3424	6.19	8	21	462.396	9.06	11	25	59.8127	9.5	12	25	1390
Q16769	Glutaminyl-peptide cyclotransferase OS=Homo sapiens GN=QPCT PE=1 SV=1 - [QPCT_HUMAN]	12.19	3	4	4	28	0.696141	0.703338	0.727218	0.728053	0.957182	1.04044	0.64134	0.693007	0.64518	0.699111	0.999576	1.06319	0.746024	0.70004	0.735119	0.758701	0.935952	0.956895	0	5.26	2	5	6.72123	8.31	3	8					4.38916	5.26	2	5	53.4	12.19	4	5	8.97892	9.97	3	5	361
Q86UD1	Out at first protein homolog OS=Homo sapiens GN=OAF PE=2 SV=1 - [OAF_HUMAN]	12.09	2	3	3	19	0.901998	0.869293	0.904316	0.845526	0.997461	0.936045	1.34417	1.3302	1.28171	1.27195	1.05456	0.973696	1.06556	1.0936	1.00153	1.03398	1.06292	1.01629	63.2838	8.79	2	3	3.24449	8.79	2	4	33.45	8.79	2	3	2.965	8.79	2	3	49.12	5.86	2	2	6.25979	5.86	2	4	273
B7Z6M1	Plastin-3 OS=Homo sapiens GN=PLS3 PE=2 SV=1 - [B7Z6M1_HUMAN]	11.97	4	6	6	31	1.02316	1.03047	0.96487	0.940083	1.02659	0.995132	1.34377	1.22326	1.31456	1.20003	1.0279	0.89569	1.26102	1.27002	1.47347	1.45684	0.962932	0.997298	37.6468	6.5	3	6	11.4976	6.5	3	6	28.73	4.44	2	3	6.98959	4.44	2	3	78.4374	7.52	4	5	14.6005	9.91	5	8	585
O43556-3	Isoform 2 of Epsilon-sarcoglycan OS=Homo sapiens GN=SGCE - [SGCE_HUMAN]	11.94	5	5	5	36	0.86611	0.823331	0.873956	0.833963	1.03176	0.988862	0.906397	0.873442	0.916489	0.905889	0.943179	1.05672	0.985838	0.970468	0.900437	0.988382	1.07605	1.06077	140.219	10.54	4	5	19.7585	10.54	4	6	105.162	8.2	3	4	12.2595	9.6	4	7	116.781	10.54	4	6	15.7547	10.54	4	8	427
H0YH88	Nucleosome assembly protein 1-like 1 (Fragment) OS=Homo sapiens GN=NAP1L1 PE=3 SV=1 - [H0YH88_HUMAN]	11.86	16	2	2	2	0.480204	0.465108	0.871982	0.847528	0.550717	0.998414																	3.10845	11.86	2	2																	177
P51884	Lumican OS=Homo sapiens GN=LUM PE=1 SV=2 - [LUM_HUMAN]	11.83	1	3	3	13	0.804357	0.808988	0.658888	0.739814	1.1078	1.14252							0.846575	0.770928	0.833493	0.763514	1.01472	0.901748	54.2666	11.83	3	3	10.566	11.83	3	4									51.09	6.51	2	3	6.55138	6.51	2	3	338
Q9NPR2-2	Isoform 2 of Semaphorin-4B OS=Homo sapiens GN=SEMA4B - [SEM4B_HUMAN]	11.8	4	8	8	46	0.799396	0.744324	0.808062	0.790187	0.946298	1.01418	0.602424	0.61191	0.594998	0.606062	1.03483	1.02245	0.763899	0.840992	0.811237	0.804825	1.03434	0.986581	69.931	6.24	4	5	13.5857	7.33	5	7	46.872	6.24	4	6	8.87861	6.24	4	5	147.543	9.91	7	11	22.083	9.91	7	12	737
Q15008	26S proteasome non-ATPase regulatory subunit 6 OS=Homo sapiens GN=PSMD6 PE=1 SV=1 - [PSMD6_HUMAN]	11.57	4	4	4	31	1.23392	1.12598	1.33997	1.22336	0.949494	1.00963	1.2136	1.19833	1.2611	1.24873	0.967682	0.971549	1.19432	1.18403	1.22592	1.19857	0.974845	0.95633	143.014	9.25	3	6	13.7607	9.25	3	5	77.8841	6.17	2	4	8.58621	6.17	2	4	73.2709	11.57	4	5	10.4994	11.57	4	7	389
P61160	Actin-related protein 2 OS=Homo sapiens GN=ACTR2 PE=1 SV=1 - [ARP2_HUMAN]	11.42	3	4	5	12	1.20357	1.2067	1.16078	1.16788	1.03689	1.0335							1.00266	0.905106	1	0.908059	1.0017	0.89389	28.97	8.63	4	4	6.65986	7.11	3	4									30.84	4.31	2	2	4.02378	4.31	2	2	394
H0YN65	Carbohydrate sulfotransferase 14 OS=Homo sapiens GN=CHST14 PE=2 SV=1 - [H0YN65_HUMAN]	11.4	2	3	3	9													0.876006	0.844596	0.879435	0.852483	1.06147	0.954726																	21.93	8.83	2	3	7.18397	11.4	3	6	351
E7ETU9	Procollagen-lysine,2-oxoglutarate 5-dioxygenase 2 OS=Homo sapiens GN=PLOD2 PE=2 SV=1 - [E7ETU9_HUMAN]	11.24	3	7	7	59	0.921032	0.930927	0.913764	0.933126	1.01691	1.04899	1.03798	0.984322	1.09673	0.956548	1.01342	0.936859	1.11982	1.06997	1.08908	1.08976	0.984391	0.955294	86.8834	6.69	4	7	20.5923	6.69	4	10	134.463	8.39	5	8	15.7585	8.39	5	10	159.251	9.53	6	11	24.18	8.68	5	13	703
P49767	Vascular endothelial growth factor C OS=Homo sapiens GN=VEGFC PE=1 SV=1 - [VEGFC_HUMAN]	11.22	1	5	5	40	0.927977	0.928141	0.960433	0.96397	1.01843	1.08631	1.00388	1.09473	1.01677	1.13795	1.03638	1.0942	0.872913	0.943519	0.780719	0.878071	1.08108	1.06241	76.75	9.31	4	6	11.5644	9.31	4	7	87.6103	9.31	4	7	14.1815	7.64	3	7	97.6043	9.55	4	5	14.0985	9.55	4	8	419
P12109	Collagen alpha-1(VI) chain OS=Homo sapiens GN=COL6A1 PE=1 SV=3 - [CO6A1_HUMAN]	11.09	1	9	9	58	0.843335	0.941589	0.948064	1.02375	1.04936	1.10923	0.885842	0.812246	0.842073	0.79515	0.982463	0.932323	0.851044	0.795217	0.91623	0.898678	0.92917	0.965539	100.34	5.64	4	5	10.4342	5.64	4	5	120.31	6.61	6	9	22.076	6.61	6	10	197.385	8.17	7	14	29.571	8.17	7	15	1028
B4E0R6	Importin-5 OS=Homo sapiens GN=IPO5 PE=2 SV=1 - [B4E0R6_HUMAN]	11.01	4	9	9	43	1.53309	1.47611	1.50251	1.34219	1.02762	1.00729	1.11829	1.09485	1.20287	1.15227	0.958132	1.08025	1.089	1.08323	1.03898	1.05111	1.04715	0.984074	170.917	9.88	7	10	33.774	11.01	9	16	69.9188	4.63	3	3	10.8285	5.45	4	7	52.07	1.75	2	2	7.39417	1.75	2	5	972
P52803	Ephrin-A5 OS=Homo sapiens GN=EFNA5 PE=1 SV=1 - [EFNA5_HUMAN]	10.96	1	3	3	12							1.13285	1.09378	0.962267	0.96686	1.09867	0.965673	0.782889	0.771747	0.835912	0.8249	0.940209	0.952655									52.5267	7.89	2	4					54.5125	6.14	2	4	7.68151	6.14	2	4	228
P30530-2	Isoform Short of Tyrosine-protein kinase receptor UFO OS=Homo sapiens GN=AXL - [UFO_HUMAN]	10.85	2	8	8	241	1.07201	0.995655	1.11018	1.02848	0.950271	0.965778	1.01791	1.10258	1.04769	1.16484	0.995555	1.06427	0.979328	1.02327	0.959537	0.992309	1.06774	1.07654	812.756	10.06	7	40	105.179	10.06	7	42	811.23	10.06	7	45	118.631	10.06	7	42	597.581	10.06	7	34	82.3308	10.85	8	38	885
B4DUR8	T-complex protein 1 subunit gamma OS=Homo sapiens GN=CCT3 PE=2 SV=1 - [B4DUR8_HUMAN]	10.8	3	5	5	12	1.3168	1.26543	1.31218	1.27753	1.01546	0.990606													78.3367	6.6	3	3	12.88	6.6	3	5													12.0874	6.6	3	4	500
P15311	Ezrin OS=Homo sapiens GN=EZR PE=1 SV=4 - [EZRI_HUMAN]	10.75	4	3	8	34							1.32651	1.25137	1.12755	1.06666	1.18299	0.928189	1.23069	1.21789	1.24893	1.2574	0.950997	0.986293									84.1375	7.51	6	9					95.6997	10.75	8	11	24.9064	10.75	8	14	586
Q99574	Neuroserpin OS=Homo sapiens GN=SERPINI1 PE=1 SV=1 - [NEUS_HUMAN]	10.73	1	4	4	64	0.772352	0.745926	0.723894	0.742858	1.00767	1.05694	0.824464	0.821395	0.863303	0.830144	1.00624	0.960333	0.850814	0.919918	0.868232	0.879734	1.00665	1.02767	127.74	4.63	2	7	17.9943	4.63	2	9	137.168	4.63	2	8	14.3738	4.63	2	10	206.437	10.73	4	13	28.0815	10.73	4	17	410
Q02818	Nucleobindin-1 OS=Homo sapiens GN=NUCB1 PE=1 SV=4 - [NUCB1_HUMAN]	10.63	3	4	4	11	1.04297	1.01006	0.918443	0.892576	1.13561	0.998292							0.821579	0.714272	0.962011	0.84132	0.960936	0.947606	58.88	5.21	2	2	6.24436	5.21	2	2									27.05	7.81	3	3	10.4302	7.81	3	4	461
P06280	Alpha-galactosidase A OS=Homo sapiens GN=GLA PE=1 SV=1 - [AGAL_HUMAN]	10.49	1	5	5	25	0.818571	0.735254	0.771262	0.710846	0.987069	1.0896							0.789977	0.730116	0.841439	0.816867	0.945085	0.949434	76.76	10.49	4	4	11.3803	10.49	4	6									94.4677	8.86	4	7	14.3716	8.86	4	8	429
H0YNP1	D-glucuronyl C5-epimerase OS=Homo sapiens GN=GLCE PE=2 SV=1 - [H0YNP1_HUMAN]	10.49	2	6	6	27	0.883064	1.00603	1.03583	1.13353	0.896366	1.05692	0.942537	0.894317	0.868309	0.826197	1.09152	0.933585	1.03426	1.00779	1.07099	1.03712	0.972939	0.965348	53.4133	2.71	2	3	10.3918	2.71	2	3	43.33	4.34	2	2	6.50226	4.34	2	2	186.45	10.49	6	8	23.6859	9.22	5	9	553
P16035	Metalloproteinase inhibitor 2 OS=Homo sapiens GN=TIMP2 PE=1 SV=2 - [TIMP2_HUMAN]	10.45	3	3	3	15							1.13041	1.16072	1.13188	1.16549	1.00425	1.0103	1.18056	1.33453	1.05018	1.17778	1.12307	1.11938									0	3.64	2	2	5.86489	3.64	2	3	94.9625	10.45	3	4	15.49	10.45	3	6	220
Q9UHI8	A disintegrin and metalloproteinase with thrombospondin motifs 1 OS=Homo sapiens GN=ADAMTS1 PE=1 SV=4 - [ATS1_HUMAN]	10.44	1	10	10	81	1.30591	1.22422	1.32479	1.25859	0.945655	0.943669	1.29864	1.3502	1.3722	1.32535	0.982311	1.03452	1.27919	1.36199	1.24717	1.30504	1.0246	1.031	186.582	8.38	7	11	29.7692	8.38	7	14	176.13	9.2	8	10	33.2904	9.2	8	13	294.396	9.2	8	15	47.8976	9.82	9	18	967
Q6EMK4	Vasorin OS=Homo sapiens GN=VASN PE=1 SV=1 - [VASN_HUMAN]	10.4	1	5	5	42	1.05082	0.948706	1.04869	1.02463	0.978713	1.03005	0.848993	0.867164	0.869528	0.805037	1.02823	0.954464	0.979634	0.903365	1.05183	0.990748	0.928735	0.957182	205.279	10.4	5	7	26.7959	10.4	5	8	230.327	10.4	5	8	28.5344	10.4	5	8	196.174	10.4	5	5	20.7164	10.4	5	6	673
Q14703	Membrane-bound transcription factor site-1 protease OS=Homo sapiens GN=MBTPS1 PE=1 SV=1 - [MBTP1_HUMAN]	10.36	1	7	7	38	0.866408	0.879583	0.863347	0.904992	0.93969	1.0465	0.916693	0.870083	0.763296	0.803555	1.06458	0.933894	0.907996	0.873214	0.871754	0.901257	1.01097	1.00557	181.207	5.99	4	7	23.3755	5.99	4	7	70.23	3.61	3	4	10.8948	3.61	3	4	166.994	7.98	6	8	21.2233	5.7	5	8	1052
Q99523	Sortilin OS=Homo sapiens GN=SORT1 PE=1 SV=3 - [SORT_HUMAN]	10.11	1	7	7	41	0.875981	0.773652	0.742088	0.651773	1.1123	0.971361	1.10116	1.04201	1.18005	0.928725	1.16947	0.900612	0.858277	0.860594	0.827437	0.837187	1.01999	0.991437	192.668	8.9	6	6	21.1651	8.9	6	7	145.447	2.65	2	3	11.0884	2.65	2	3	276.099	7.1	5	9	31.6638	7.1	5	13	831
Q8WX77	Insulin-like growth factor-binding protein-like 1 OS=Homo sapiens GN=IGFBPL1 PE=2 SV=1 - [IBPL1_HUMAN]	10.07	1	2	2	11	1.02935	1.04502	1.00339	1.02223	1.0259	1.04652							1.25489	1.2416	1.14432	1.20817	1.09558	0.96659	63.8885	10.07	2	2	7.32453	10.07	2	2									89.0067	10.07	2	3	9.20939	10.07	2	4	278
Q11201	CMP-N-acetylneuraminate-beta-galactosamide-alpha-2,3-sialyltransferase 1 OS=Homo sapiens GN=ST3GAL1 PE=2 SV=1 - [SIA4A_HUMAN]	10	1	3	3	8	1.63287	1.64871	1.25138	1.26794	1.30489	1.04082							0.74164	0.714994	0.822047	0.79721	0.928297	0.875702					4.70327	6.47	2	2									23.39	6.47	2	3	6.10109	6.47	2	3	340
P11047	Laminin subunit gamma-1 OS=Homo sapiens GN=LAMC1 PE=1 SV=3 - [LAMC1_HUMAN]	9.88	1	14	14	64	1.03932	0.979767	1.07004	0.991063	0.998583	1.00013	1.58379	1.56665	1.42865	1.42669	1.08175	1.01411	1.13395	1.13981	1.13799	1.18653	0.992899	1.02811	147.174	3.48	5	8	20.7478	4.04	6	10	203.802	3.54	4	7	20.0424	3.54	4	8	299.281	7.21	10	15	32.238	7.21	10	16	1609
Q9Y696	Chloride intracellular channel protein 4 OS=Homo sapiens GN=CLIC4 PE=1 SV=4 - [CLIC4_HUMAN]	9.88	1	2	2	6													0.972887	0.993501	1.05927	1.08813	0.917571	1.01121																	31.3	9.88	2	3	7.35181	9.88	2	3	253
P09668	Pro-cathepsin H OS=Homo sapiens GN=CTSH PE=1 SV=4 - [CATH_HUMAN]	9.85	1	4	4	24	0.79685	0.775026	0.769154	0.75071	1.03603	1.00259	0.696697	0.780797	0.638791	0.683777	1.05829	1.06042	0.758932	0.811146	0.766656	0.809987	0.986151	1.03097	34.7	3.28	2	2	5.47085	3.28	2	2	65.2867	7.16	2	4	12.7961	7.16	2	4	103.241	9.85	4	5	15.5167	9.85	4	7	335
P10909-3	Isoform 3 of Clusterin OS=Homo sapiens GN=CLU - [CLUS_HUMAN]	9.85	7	3	3	25	0.778578	0.84164	0.634435	0.830567	1.06077	1.07631	1.16092	1.1438	1.11512	1.14487	1.00671	1.04407	1.10703	1.23792	1.27664	1.21189	0.981422	1.10731	68.4035	9.85	3	4	6.91101	9.85	3	4	66.2789	9.85	3	5	7.92698	9.85	3	5	46.9633	7.3	2	4	5.76785	7.3	2	3	274
Q9Y6N7-6	Isoform 6 of Roundabout homolog 1 OS=Homo sapiens GN=ROBO1 - [ROBO1_HUMAN]	9.8	6	11	11	49	0.819158	0.882745	0.84907	0.820455	1.08542	0.992602	0.987535	0.927514	0.906435	0.971168	1.02858	0.976296	0.824236	0.797709	0.849585	0.813858	0.965914	0.934356	95.0252	3.16	4	6	14.7381	3.16	4	6	169.011	5.35	6	8	21.01	4.84	5	7	203.77	8.12	9	10	33.8395	8.12	9	12	1551
P23352	Anosmin-1 OS=Homo sapiens GN=KAL1 PE=1 SV=3 - [KALM_HUMAN]	9.71	1	7	7	29	0.912535	1.06363	0.759107	0.8879	1.09351	1.17974	1.07854	1.01214	0.895856	0.843058	1.21061	0.923345	0.701225	0.734214	0.728602	0.768983	1.02205	1.00475	63.74	5.74	4	4	14.0561	7.06	5	7					8.55193	3.24	2	3	82.98	6.62	5	7	11.6052	5.74	4	8	680
O43155	Leucine-rich repeat transmembrane protein FLRT2 OS=Homo sapiens GN=FLRT2 PE=1 SV=1 - [FLRT2_HUMAN]	9.7	1	5	5	22	0.922695	0.971098	0.945711	1.05744	0.923394	0.928461	1.21039	1.3165	1.11969	1.23111	1.06954	1.03548	0.978452	0.802518	1.06885	0.943272	0.899492	0.87669	55.096	5.76	3	3	10.2905	5.76	3	4	31.2967	6.52	3	3	8.62994	6.52	3	3	53.4589	7.88	4	4	13.6617	7.88	4	5	660
O75509	Tumor necrosis factor receptor superfamily member 21 OS=Homo sapiens GN=TNFRSF21 PE=1 SV=1 - [TNR21_HUMAN]	9.62	1	6	6	59	0.824216	0.874498	0.730054	0.78585	1.04847	1.09371	0.87291	0.936256	0.884695	0.92615	1.00904	1.05843	0.928262	0.886591	0.913246	0.902359	1.01913	0.997298	52.9481	3.97	2	6	15.6634	5.19	3	9	137.436	7.94	4	9	22.2117	7.94	4	9	91.7823	6.87	4	11	26.8661	6.87	5	15	655
F5H325	N-acetylgalactosamine-6-sulfatase OS=Homo sapiens GN=GALNS PE=2 SV=1 - [F5H325_HUMAN]	9.62	2	4	4	57	0.840719	0.768343	0.854594	0.806377	0.963736	0.975276	0.952701	0.846829	0.908726	0.881183	1.01043	0.924716	0.874424	0.839794	0.971328	0.947786	0.94437	0.960538	133.544	7.38	3	7	17.2311	9.62	4	9	95.3802	9.62	4	10	20.4401	9.62	4	10	149.248	9.62	4	10	24.0183	9.62	4	11	447
P13284	Gamma-interferon-inducible lysosomal thiol reductase OS=Homo sapiens GN=IFI30 PE=1 SV=3 - [GILT_HUMAN]	9.6	1	2	2	20	0.992454	1.11409	0.964353	1.07861	1.06843	1.07286	0.884601	1.10267	0.968094	1.21013	0.918836	1.22648	0.868753	0.852796	0.770829	0.761156	1.05666	0.982014	55.9227	9.6	2	6	5.86156	9.6	2	4	33.8224	9.6	2	3					47.2437	9.6	2	4	7.60241	9.6	2	3	250
D6RAF8	Heterogeneous nuclear ribonucleoprotein D0 (Fragment) OS=Homo sapiens GN=HNRNPD PE=2 SV=1 - [D6RAF8_HUMAN]	9.5	3	2	2	6													1.26611	1.55693	1.18755	1.46898	1.06513	1.21768																	59.6637	9.5	2	3	6.26678	9.5	2	3	221
P05556-2	Isoform Beta-1B of Integrin beta-1 OS=Homo sapiens GN=ITGB1 - [ITB1_HUMAN]	9.38	5	7	7	31							0.684161	0.662321	0.674456	0.654757	1.06351	1.00558	0.715473	0.713914	0.774644	0.777434	0.942432	0.976266									105.192	5.58	4	5	10.6384	4.69	3	4	252.212	8.49	6	10	34.4791	8.49	6	12	789
Q68CR9	Aspartate--tRNA ligase, cytoplasmic OS=Homo sapiens GN=DKFZp781B11202 PE=2 SV=1 - [Q68CR9_HUMAN]	9.23	3	4	4	10	1.19689	1.16486	1.04238	1.01805	1.01973	1.00324							0.956163	0.981162	1.19412	1.2326	0.799963	1.01612	21.07	4.24	2	2	7.35508	6.23	3	4													5.30793	5.49	2	4	401
Q6UX71	Plexin domain-containing protein 2 OS=Homo sapiens GN=PLXDC2 PE=1 SV=1 - [PXDC2_HUMAN]	9.07	1	5	5	24							1.14126	1.0137	0.912969	0.89612	1.2352	0.873948	1.02702	0.992317	1.02886	0.985626	1.02132	1.00945									88.6721	4.16	2	4	11.4075	4.16	2	5	128.547	9.07	5	7	19.5022	9.07	5	8	529
P55058-3	Isoform 3 of Phospholipid transfer protein OS=Homo sapiens GN=PLTP - [PLTP_HUMAN]	9.05	4	3	3	12	0.709381	0.811622	0.661195	0.759142	1.0729	1.17939							0.912996	1.00441	0.905739	1.01071	1.0268	1.04736	54.1874	6.28	2	2	6.21419	6.28	2	3									73.93	5.28	2	3	9.4129	5.28	2	4	398
Q15262	Receptor-type tyrosine-protein phosphatase kappa OS=Homo sapiens GN=PTPRK PE=1 SV=2 - [PTPRK_HUMAN]	9.03	7	11	11	70	0.692219	0.70049	0.749678	0.778049	0.997393	1.05455	0.613937	0.630498	0.617029	0.618128	0.951848	1.04785	0.582091	0.617747	0.569895	0.581544	1.01297	1.02651	313.112	5.63	5	11	33.8198	5.63	5	10	250.214	3.27	4	10	29.4715	2.78	3	10	278.919	5.7	8	15	36.5498	5.28	7	14	1439
P11216	Glycogen phosphorylase, brain form OS=Homo sapiens GN=PYGB PE=1 SV=5 - [PYGB_HUMAN]	9.02	1	6	6	23	1.37193	1.26184	1.54496	1.42775	0.888023	0.949289							1.17414	1.09338	1.18032	1.21027	0.962079	1.0116	47.7235	4.51	3	4	6.46649	2.97	2	3									110.078	7.47	5	7	20.0047	7.47	5	9	843
P01137	Transforming growth factor beta-1 OS=Homo sapiens GN=TGFB1 PE=1 SV=2 - [TGFB1_HUMAN]	8.97	1	2	4	8							0.942699	0.914615	0.984145	0.957503	0.963212	0.95461															28.6	8.97	4	4	5.01814	5.9	2	4									390
J3QSU6	Tenascin OS=Homo sapiens GN=TNC PE=4 SV=1 - [J3QSU6_HUMAN]	8.96	9	14	14	59	1.02824	1.05507	1.15538	1.18127	0.953869	1.02051	1.1987	1.08733	1.06817	1.05456	1.12055	0.98525	0.977352	0.915989	0.950395	0.893954	0.994058	0.946485	118.149	2.77	5	7	20.2134	2.77	5	8	71.46	3.42	5	5	14.6853	4.01	6	7	172.153	7.63	12	15	37.8592	7.03	11	17	2019
Q99519	Sialidase-1 OS=Homo sapiens GN=NEU1 PE=1 SV=1 - [NEUR1_HUMAN]	8.92	2	3	3	10	0.813481	0.8137	0.928457	0.93196	0.876186	1.0311							0.905804	0.971265	0.813602	0.87757	1.11226	1.06179	88.7606	6.27	2	2	8.84849	6.27	2	3									35.92	6.51	2	2	5.78422	6.51	2	3	415
Q96L58	Beta-1,3-galactosyltransferase 6 OS=Homo sapiens GN=B3GALT6 PE=2 SV=2 - [B3GT6_HUMAN]	8.81	1	3	3	7							0.940859	0.71936	1.01949	0.753518	0.928004	0.811464	1.11839	0.898088	1.21428	0.980862	0.920157	0.795171									45.5812	5.47	2	2	6.83591	5.47	2	3	68.3995	6.08	2	2					329
O43286	Beta-1,4-galactosyltransferase 5 OS=Homo sapiens GN=B4GALT5 PE=2 SV=1 - [B4GT5_HUMAN]	8.76	1	2	3	12													0.751199	0.690784	0.869584	0.804388	0.863034	0.910592																	56.86	6.44	2	5	9.74885	8.76	3	7	388
P54803-4	Isoform 4 of Galactocerebrosidase OS=Homo sapiens GN=GALC - [GALC_HUMAN]	8.65	5	5	5	39	0.992129	0.913923	0.977258	0.935569	1.03293	0.981565	0.754947	0.724684	0.813632	0.783206	0.933031	1.02003	0.882265	0.905368	0.955397	0.962041	1.00366	0.977786	122.049	7.44	4	5	17.9497	7.44	4	5	113.14	4.25	2	5	13.2765	4.25	2	6	133.948	5.46	3	9	16.9669	5.46	3	9	659
Q9UMR5	Lysosomal thioesterase PPT2 OS=Homo sapiens GN=PPT2 PE=1 SV=4 - [PPT2_HUMAN]	8.61	3	2	2	19	1.2013	1.13407	1.22972	1.11147	0.979975	0.963728	1.11836	1.15671	1.24218	1.18436	0.905324	0.963493							77.1876	8.61	2	4	16.533	8.61	2	7	56.7103	8.61	2	4	11.808	8.61	2	4									302
P09529	Inhibin beta B chain OS=Homo sapiens GN=INHBB PE=1 SV=2 - [INHBB_HUMAN]	8.6	1	3	3	16	0.933023	0.878262	0.920496	0.856462	1.01363	0.97032	0.964258	0.952536	0.931281	0.883401	1.04117	0.914442							197.39	8.6	3	5	16.9739	8.6	3	5	60.308	4.42	2	3	9.07743	4.42	2	3									407
Q02809	Procollagen-lysine,2-oxoglutarate 5-dioxygenase 1 OS=Homo sapiens GN=PLOD1 PE=1 SV=2 - [PLOD1_HUMAN]	8.53	2	5	5	32	0.98319	0.990084	1.05241	0.98362	0.979889	1.0001	0.860406	0.960857	0.950156	0.946576	0.931026	1.00204	0.833282	0.907326	0.939733	0.951115	0.967253	1.04485	107.62	6.88	4	6	15.5998	6.88	4	7	70.43	3.44	2	3	10.3598	4.81	3	4	55.7581	5.09	3	6	15.0274	5.09	3	6	727
Q8WZ75-2	Isoform 2 of Roundabout homolog 4 OS=Homo sapiens GN=ROBO4 - [ROBO4_HUMAN]	8.47	4	5	5	20	0.859979	0.858142	0.852512	0.853672	1.00878	1.02862	0.822069	0.793022	0.803305	0.777094	1.02166	0.949156	0.957288	0.904263	0.967831	0.853325	1.01594	0.867901	38.8628	2.25	2	2					110.376	5.57	3	4	10.7376	5.57	3	3	175.247	8.47	5	5	20.5337	8.47	5	6	933
P02765	Alpha-2-HS-glycoprotein OS=Homo sapiens GN=AHSG PE=1 SV=1 - [FETUA_HUMAN]	8.45	1	4	4	52	1.11427	1.07836	1.24618	1.19527	0.908209	0.937771	1.28923	1.32691	1.22785	1.29024	1.04945	1.03339	1.10155	1.1424	0.999286	1.11366	1.04186	1.02696	191.17	6.81	3	9	26.1218	8.45	4	12	230.92	8.45	4	11	31.2582	8.45	4	13	72.5018	6.81	3	3	8.05794	6.81	3	4	367
P52799	Ephrin-B2 OS=Homo sapiens GN=EFNB2 PE=1 SV=1 - [EFNB2_HUMAN]	8.41	1	2	2	8													0.677339	0.659377	0.731885	0.670284	0.988613	0.929466																	86.202	8.41	2	4	9.24705	8.41	2	4	333
B4DKB2	Endothelin-converting enzyme 1 OS=Homo sapiens GN=ECE1 PE=2 SV=1 - [B4DKB2_HUMAN]	8.4	5	5	5	23	0.948281	0.974613	0.956089	0.986082	0.991856	1.05945	0.99046	1.04048	1.01924	1.07371	1.00305	1.02671	0.951759	1.00611	1.03383	1.07767	0.997494	1.04986					3.48536	2.71	2	3	40.53	5.15	3	3	7.54793	6.37	4	6	52.97	4.74	3	3	6.08821	7.05	4	8	738
P32004-3	Isoform 3 of Neural cell adhesion molecule L1 OS=Homo sapiens GN=L1CAM - [L1CAM_HUMAN]	8.33	5	9	9	47	0.847597	0.70776	0.926679	0.712203	1.03538	1.01694	1.34819	1.30752	1.24908	1.14252	0.974386	1.04276	0.699257	0.735145	0.653318	0.702588	0.987726	1.03728	62.1777	1.6	2	2	8.10416	2.8	3	3	99.4372	6.01	6	7	18.4366	6.01	6	8	174.653	7.69	8	12	26.5878	8.33	9	15	1248
F8W1C3	Matrix metalloproteinase-19 OS=Homo sapiens GN=MMP19 PE=2 SV=1 - [F8W1C3_HUMAN]	8.25	2	3	3	15	0.949503	0.941883	0.962661	1.00725	0.999653	1.02255							1.06336	1.01173	1.07392	1.0684	0.980779	0.997564					7.60852	5.15	2	5									63.2935	8.25	3	4	11.9543	8.25	3	6	485
Q9UHL4	Dipeptidyl peptidase 2 OS=Homo sapiens GN=DPP7 PE=1 SV=3 - [DPP2_HUMAN]	8.13	1	4	4	41	1.23615	0.97999	1.18988	1.00559	1.04701	0.938725	1.11704	1.01465	1.11754	1.03801	0.943616	0.994654	1.27166	1.40737	1.11938	1.23918	1.04455	1.05816	65.564	8.13	4	5	14.958	8.13	4	6	62.1199	8.13	4	7	16.6998	8.13	4	8	87.9471	6.1	3	7	17.844	6.1	3	8	492
Q5T985	Inter-alpha-trypsin inhibitor heavy chain H2 OS=Homo sapiens GN=ITIH2 PE=4 SV=1 - [Q5T985_HUMAN]	8.02	2	10	10	65	1.14702	1.07569	1.2335	1.08789	1.00065	0.929927	1.11536	1.09427	1.08936	1.12526	1.00746	0.963847	1.3621	1.32767	1.28918	1.57266	1.02077	1.08127	233.532	6.52	8	11	29.7854	7.27	8	13	226.682	7.06	7	10	26.4081	6.42	7	10	206.083	5.88	6	9	30.4876	6.63	7	12	935
P00533-4	Isoform 4 of Epidermal growth factor receptor OS=Homo sapiens GN=EGFR - [EGFR_HUMAN]	7.96	3	4	4	41	1.32216	1.32401	1.43706	1.30857	1.00064	0.949578	1.09523	1.08866	1.13839	1.19951	0.982883	0.977104	1.20005	1.25946	1.19519	1.34573	0.98256	1.03926	164.867	7.96	4	7	23.3743	7.96	4	8	112.933	7.96	4	6	17.679	7.96	4	7	135.42	7.96	4	6	17.1324	7.96	4	7	628
P11279	Lysosome-associated membrane glycoprotein 1 OS=Homo sapiens GN=LAMP1 PE=1 SV=3 - [LAMP1_HUMAN]	7.91	1	3	3	16	1.57952	1.50836	1.47001	1.37255	0.998393	0.984378							1.3178	1.44416	1.46689	1.61707	0.897505	1.08518	75.2227	6	2	5	11.5323	6	2	5									79.2203	4.08	2	3	8.163	4.08	2	3	417
O60911	Cathepsin L2 OS=Homo sapiens GN=CTSL2 PE=1 SV=2 - [CATL2_HUMAN]	7.78	1	2	3	5	0.782552	0.835045	0.774228	0.829059	1.04944	1.01301													98.0969	7.78	3	5																					334
P35555	Fibrillin-1 OS=Homo sapiens GN=FBN1 PE=1 SV=3 - [FBN1_HUMAN]	7.77	1	24	24	160	1.48283	1.55279	1.67301	1.62766	0.997807	1.01605	1.65534	1.71346	1.63826	1.5979	1.05731	0.965171	1.2035	1.08376	1.26985	1.17588	1.00784	0.958765	377.983	6.17	18	33	70.1147	5.92	17	35	152.54	4.39	13	21	47.8297	4.39	13	23	218.703	4.35	13	19	49.9551	4.49	15	29	2871
B0QY90	Eukaryotic translation initiation factor 3 subunit L OS=Homo sapiens GN=EIF3L PE=2 SV=1 - [B0QY90_HUMAN]	7.73	4	3	3	6	1.40832	1.28908	1.43338	1.31662	0.98323	1.02813													81.4076	7.73	3	3	10.155	7.73	3	3																	466
Q5SYT8	Protein NAMPTL (Fragment) OS=Homo sapiens GN=NAMPTL PE=2 SV=1 - [Q5SYT8_HUMAN]	7.63	2	3	3	6	1.62228	1.5968	1.03941	1.09939	1.45757	1.04986													28.72	7.63	3	4	5.17614	6.14	2	2																	472
P26006	Integrin alpha-3 OS=Homo sapiens GN=ITGA3 PE=1 SV=5 - [ITA3_HUMAN]	7.61	2	7	7	51	0.726734	0.893774	0.651804	0.779757	1.02501	0.972878	0.787751	0.725396	0.788111	0.763401	0.968225	0.944294	0.690925	0.648302	0.732228	0.691129	0.956327	0.950067	100.209	5.14	4	6	17.7917	5.14	4	6	113.707	4.47	4	7	19.197	4.47	4	9	152.898	7.61	7	10	26.2031	6.95	6	13	1051
Q5STU3	HLA-B associated transcript 1 OS=Homo sapiens GN=DDX39B PE=4 SV=2 - [Q5STU3_HUMAN]	7.53	7	3	3	26	1.37952	1.2265	1.37963	1.31778	0.934022	0.935245	1.10648	1.09824	1.19579	1.15564	0.915706	0.948226	1.1575	1.25313	1.09024	1.18165	1.08629	1.07205	67.5	5.18	2	3	9.08725	5.18	2	5	48.65	5.18	2	4	7.13108	5.18	2	4	76.2613	7.53	3	4	11.5323	7.53	3	6	425
E7EU96	Casein kinase II subunit alpha OS=Homo sapiens GN=CSNK2A1 PE=2 SV=1 - [E7EU96_HUMAN]	7.53	3	2	2	8													1.08577	1.18993	1.22634	1.35207	0.884445	1.05721																	0	7.53	2	3	9.15384	7.53	2	5	385
Q9Y6X5	Bis(5'-adenosyl)-triphosphatase ENPP4 OS=Homo sapiens GN=ENPP4 PE=1 SV=3 - [ENPP4_HUMAN]	7.51	1	3	3	19	1.41058	1.42963	1.51851	1.542	1.00598	1.05698	1.26912	1.35196	1.17078	1.22387	1.05968	1.02566	1.31402	1.21443	1.46384	1.36091	0.896795	0.915181	103.201	7.51	3	6	15.7033	7.51	3	6	104.939	4.86	2	3					63.3758	4.86	2	2	5.50322	4.86	2	2	453
Q13219	Pappalysin-1 OS=Homo sapiens GN=PAPPA PE=1 SV=3 - [PAPP1_HUMAN]	7.44	2	8	8	27							1.06819	1.16367	1.09375	1.19485	0.982064	1.07187	0.942822	0.88835	0.897324	0.896026	0.975573	0.93302													8.70592	2.52	3	4	76.2816	7.44	8	10	24.6762	7.44	8	13	1627
Q5T6W1	Heterogeneous nuclear ribonucleoprotein K OS=Homo sapiens GN=HNRNPK PE=2 SV=1 - [Q5T6W1_HUMAN]	7.19	6	2	2	4	1.38629	1.32742	1.44627	1.3897	0.958551	0.987041													40.0848	7.19	2	2	7.20319	7.19	2	2																	306
P61204	ADP-ribosylation factor 3 OS=Homo sapiens GN=ARF3 PE=1 SV=2 - [ARF3_HUMAN]	7.18	2	2	2	11	1.17879	1.08369	1.20886	1.12749	0.987879	0.966461													26.97	7.18	2	4	9.07304	7.18	2	7																	181
B4E3P0	ATP-citrate synthase OS=Homo sapiens GN=ACLY PE=2 SV=1 - [B4E3P0_HUMAN]	7.11	3	4	4	24	1.11455	1.15965	1.16258	1.19099	1.03246	1.02525	0.993305	0.935034	1.22789	1.00172	0.935405	0.914729	1	0.876497	1.14203	1.00692	0.874799	0.867935	95.9269	5.18	3	5	14.9312	5.18	3	5	65.7427	3.37	2	3	8.84909	3.37	2	3	79.1888	5.3	3	4	9.0302	5.3	3	4	830
Q08629	Testican-1 OS=Homo sapiens GN=SPOCK1 PE=1 SV=1 - [TICN1_HUMAN]	7.06	1	4	4	38	2.09141	1.89069	2.19287	2.02302	0.953754	0.995002	1.47209	1.5592	1.53562	1.57111	1.0403	1.01761	1.10114	1.13929	1.1124	1.15777	0.99686	1.02454	92.9329	7.06	4	7	19.9634	7.06	4	9	112.111	7.06	3	6	13.3172	7.06	3	6	86.9067	7.06	3	5	13.0296	7.06	3	5	439
B3KTI1	Alpha-amylase 2B OS=Homo sapiens GN=AMY2B PE=2 SV=1 - [B3KTI1_HUMAN]	7.03	4	2	2	5													1.3804	1.25012	1.30685	1.11475	1.1846	0.896779																	37.03	7.03	2	2	7.71087	7.03	2	3	370
P48745	Protein NOV homolog OS=Homo sapiens GN=NOV PE=1 SV=1 - [NOV_HUMAN]	7	1	3	3	16	0.724652	0.69388	0.715991	0.687989	1.01212	0.987047							0.716884	0.752686	0.67946	0.716503	1.02659	0.975776	41.75	4.48	2	3	5.64687	4.48	2	3									46.0993	7	3	4	10.5958	7	3	6	357
B4DQH4	T-complex protein 1 subunit theta OS=Homo sapiens GN=CCT8 PE=2 SV=1 - [B4DQH4_HUMAN]	6.95	4	3	3	6							1.54317	1.14606	1.36689	1.01799	1.13524	0.730727	1.0055	0.892051	1.18893	1.06104	0.844909	0.878509													2.52106	5.05	2	2	34.1598	4	2	2	5.35936	4	2	2	475
Q9Y662	Heparan sulfate glucosamine 3-O-sulfotransferase 3B1 OS=Homo sapiens GN=HS3ST3B1 PE=1 SV=1 - [HS3SB_HUMAN]	6.92	2	3	3	8													0.815512	0.740865	0.851348	0.751984	0.889399	0.920474																	63.137	6.92	3	4	6.96118	5.13	2	4	390
B7Z729	Acid sphingomyelinase-like phosphodiesterase 3a OS=Homo sapiens GN=SMPDL3A PE=2 SV=1 - [B7Z729_HUMAN]	6.83	2	2	2	8													1.00512	1.07756	0.892088	0.975141	1.17119	1.07945																	37.4579	6.83	2	4	3.78344	6.83	2	4	322
P28070	Proteasome subunit beta type-4 OS=Homo sapiens GN=PSMB4 PE=1 SV=4 - [PSB4_HUMAN]	6.82	1	2	2	4													1.57872	1.56025	1.51776	1.50889	1.03917	0.978646																	35.32	6.82	2	2	4.98335	6.82	2	2	264
P11362-13	Isoform 13 of Fibroblast growth factor receptor 1 OS=Homo sapiens GN=FGFR1 - [FGFR1_HUMAN]	6.8	21	3	3	13							0.857953	0.839699	0.939556	0.922144	0.918224	0.962988	0.934785	0.93947	0.96005	0.970581	0.972752	0.995195									39.9838	5.2	2	3	8.11876	5.2	2	3	34.0558	4.2	2	3	5.8162	4.2	2	4	500
Q29980	MHC class I polypeptide-related sequence B OS=Homo sapiens GN=MICB PE=1 SV=1 - [MICB_HUMAN]	6.79	1	2	2	5	0.721504	0.715737	0.785542	0.781994	0.918501	1.02258													40.8931	6.79	2	2	5.88277	6.79	2	3																	383
Q9UNW1	Multiple inositol polyphosphate phosphatase 1 OS=Homo sapiens GN=MINPP1 PE=1 SV=1 - [MINP1_HUMAN]	6.78	1	3	3	11	1.057	1.08302	0.903945	1.09589	0.991745	1.0562													49.9748	6.78	3	5	12.5545	6.78	3	6																	487
C9J8D4	Mannosyl-oligosaccharide glucosidase (Fragment) OS=Homo sapiens GN=MOGS PE=2 SV=1 - [C9J8D4_HUMAN]	6.71	3	2	2	2													1.14524	1.23084	0.908687	0.975938	1.25912	1.06424																	0	6.71	2	2					492
Q7Z4H8-3	Isoform 3 of KDEL motif-containing protein 2 OS=Homo sapiens GN=KDELC2 - [KDEL2_HUMAN]	6.6	3	2	2	5	2.65503	1.79302	2.84612	1.9288	0.932885	0.696143													47.35	6.6	2	3	5.85715	6.6	2	2																	409
F5GZ08	Amyloid-like protein 1 OS=Homo sapiens GN=APLP1 PE=2 SV=1 - [F5GZ08_HUMAN]	6.55	4	2	3	30	1.08044	1.12099	0.909515	0.997827	1.10954	1.061	0.753379	0.809331	0.660689	0.711746	1.14663	1.057	0.776407	0.679805	0.846201	0.856723	0.915242	0.867025	51.83	6.55	3	3	11.8612	6.55	3	5	53.3836	6.55	3	5	8.51405	6.55	3	5	35.77	6.55	3	5	15.379	6.55	3	7	611
Q8WVQ1	Soluble calcium-activated nucleotidase 1 OS=Homo sapiens GN=CANT1 PE=1 SV=1 - [CANT1_HUMAN]	6.48	1	2	2	3													0.986331	1.09399	0.941288	1.05022	1.04685	1.09831																					7.69366	6.48	2	3	401
Q92743	Serine protease HTRA1 OS=Homo sapiens GN=HTRA1 PE=1 SV=1 - [HTRA1_HUMAN]	6.46	1	3	3	26	0.802454	0.851785	0.769435	0.806357	1.04294	1.08526	0.901141	0.714525	0.7997	0.635868	1.13311	0.780162	0.836175	0.808194	0.830501	0.867863	0.945791	0.967349	89.3031	6.46	3	6	8.53002	6.46	3	5					3.53406	4.79	2	3	96.8734	6.46	3	6	9.0461	6.46	3	6	480
P36955	Pigment epithelium-derived factor OS=Homo sapiens GN=SERPINF1 PE=1 SV=4 - [PEDF_HUMAN]	6.46	1	2	2	6	1.27348	1.24374	1.25871	1.23362	1.01176	1.00675													101.51	6.46	2	2	8.2792	6.46	2	4																	418
E7EVJ3	Bifunctional heparan sulfate N-deacetylase/N-sulfotransferase 1 OS=Homo sapiens GN=NDST1 PE=2 SV=1 - [E7EVJ3_HUMAN]	6.42	2	4	5	26	0.982132	0.903188	0.913031	0.894704	0.925413	0.954056	0.909335	0.936462	0.922278	0.955645	0.968551	0.974098	0.988811	0.948431	1.06501	1.05336	0.908865	0.89843	24.28	2.55	2	3	7.3056	3.15	3	4	28.95	2.67	2	5	8.47503	2.67	2	4	36.7823	4.36	3	5	10.3184	4.36	3	5	825
F8WC54	Disintegrin and metalloproteinase domain-containing protein 9 OS=Homo sapiens GN=ADAM9 PE=2 SV=1 - [F8WC54_HUMAN]	6.37	6	3	3	23	0.544533	0.527627	0.557268	0.530108	1	1.00064	0.423528	0.469618	0.454212	0.531412	0.891121	1.12596							63.3578	6.37	3	6	14.968	6.37	3	7	50.5088	3.5	2	4	10.1151	3.5	2	6									628
Q14563	Semaphorin-3A OS=Homo sapiens GN=SEMA3A PE=1 SV=1 - [SEM3A_HUMAN]	6.36	1	5	5	31	0.884274	0.916495	0.887791	0.923365	0.996062	1.06838	1.17734	1.20907	1.18117	1.15919	1.05177	0.979122	1.47224	1.34592	1.4868	1.43221	0.952903	0.929103	53.3506	3.76	3	6	13.5918	3.76	3	6	57.6673	4.15	3	4	6.2652	2.98	2	4	78.105	5.19	4	6	9.55554	4.41	3	5	771
Q00610-2	Isoform 2 of Clathrin heavy chain 1 OS=Homo sapiens GN=CLTC - [CLH1_HUMAN]	6.35	2	10	10	52	1.51074	1.49972	1.60117	1.6255	0.942368	0.916859	1.33308	1.27098	1.34345	1.28446	0.999326	0.938084	1.26384	1.26995	1.25051	1.28157	0.995856	0.95303	110.742	4.51	7	10	22.5716	4.51	7	11	43.5634	1.28	2	3	11.7972	1.28	2	5	135.008	5.13	7	10	27.2199	5.55	8	13	1639
D6RA82	Annexin OS=Homo sapiens GN=ANXA3 PE=2 SV=1 - [D6RA82_HUMAN]	6.34	2	2	2	4													1.06761	0.964769	1.25759	1.14318	0.848123	0.894842																	36.69	6.34	2	2	5.27761	6.34	2	2	284
J3KNQ3	26S proteasome non-ATPase regulatory subunit 13 OS=Homo sapiens GN=PSMD13 PE=4 SV=1 - [J3KNQ3_HUMAN]	6.3	2	2	2	4													0.938011	1.05373	1.08279	1.22358	0.86546	1.11239																	35.733	6.3	2	2	4.47002	6.3	2	2	349
P05543	Thyroxine-binding globulin OS=Homo sapiens GN=SERPINA7 PE=1 SV=2 - [THBG_HUMAN]	6.27	1	3	3	31	0.946251	1.18052	0.959065	1.05888	1.08179	1.15968	0.995274	1.01161	0.983039	1.00197	1.01808	1.00007	1.61504	1.51468	1.98442	1.82988	0.903601	0.930292	85.6781	6.27	3	6	9.54029	6.27	3	7	69.5754	4.1	2	3	5.22479	4.1	2	3	90.8293	6.27	3	6	8.73883	6.27	3	6	415
Q7LGC8	Carbohydrate sulfotransferase 3 OS=Homo sapiens GN=CHST3 PE=1 SV=3 - [CHST3_HUMAN]	6.26	1	2	2	12	1.22952	1.16109	1.09498	1.03766	1.12289	1.01511	1.25818	1.16513	1.131	1.05029	1.11863	0.911151							62.0317	6.26	2	4	9.37372	6.26	2	4	29.63	6.26	2	2	5.52636	6.26	2	2									479
B7Z9L0	T-complex protein 1 subunit delta OS=Homo sapiens GN=CCT4 PE=2 SV=1 - [B7Z9L0_HUMAN]	6.21	3	2	2	4													1.29116	1.25375	1.21413	1.18594	1.06243	0.961537																	23.45	6.21	2	2	6.87352	6.21	2	2	483
Q86VR8	Four-jointed box protein 1 OS=Homo sapiens GN=FJX1 PE=2 SV=1 - [FJX1_HUMAN]	6.18	1	2	2	4	1.37788	0.917748	1.35081	0.881593	1.04468	0.938738													89.1825	6.18	2	2	9.62467	6.18	2	2																	437
Q96PX8	SLIT and NTRK-like protein 1 OS=Homo sapiens GN=SLITRK1 PE=1 SV=2 - [SLIK1_HUMAN]	6.18	1	5	5	15	0.775705	0.848245	0.67122	0.736562	1.15569	1.12722	0.779896	0.745974	0.798758	0.730328	1.02998	0.860996	0.80793	0.797304	0.871476	0.867961	1.00167	0.977208	36.85	2.3	2	2					63.7134	3.59	3	3	5.54521	2.44	2	2	82.1979	3.88	3	3	8.69407	3.88	3	5	696
O00231	26S proteasome non-ATPase regulatory subunit 11 OS=Homo sapiens GN=PSMD11 PE=1 SV=3 - [PSD11_HUMAN]	6.16	2	2	2	4													1.00907	1.0102	1.03944	1.04677	0.969857	0.991339																	37.03	6.16	2	2	4.66108	6.16	2	2	422
Q15758	Neutral amino acid transporter B(0) OS=Homo sapiens GN=SLC1A5 PE=1 SV=2 - [AAAT_HUMAN]	6.1	1	2	2	6	0.709513	0.688729	0.61034	0.594538	1.16252	1.00063	0.555597	0.557803	0.820863	0.624177	0.997493	0.987829							54.32	6.1	2	2	7.02831	6.1	2	2	42.98	6.1	2	2													541
Q92692-2	Isoform Alpha of Poliovirus receptor-related protein 2 OS=Homo sapiens GN=PVRL2 - [PVRL2_HUMAN]	6.05	3	3	3	6	0.867639	0.953896	0.778644	0.859053	1.11432	1.1333							0.844753	0.762795	0.871664	0.791761	0.968199	0.894159	48.2595	4.59	2	2	5.93857	4.59	2	2									32.95	3.55	2	2					479
B4DYD8	T-complex protein 1 subunit epsilon OS=Homo sapiens GN=CCT5 PE=2 SV=1 - [B4DYD8_HUMAN]	6.03	5	2	2	6	1.25517	0.942306	1.39756	1.16016	0.810379	0.852726													72.6898	6.03	2	3	9.44044	6.03	2	3																	448
E9PCS3	26S proteasome non-ATPase regulatory subunit 2 OS=Homo sapiens GN=PSMD2 PE=2 SV=1 - [E9PCS3_HUMAN]	6.01	3	3	3	14	1.29613	1.30288	1.26497	1.27601	0.940569	1.03618	0.775972	0.89696	0.926688	1.07418	0.842016	1.13733	1.10997	1.01004	1.1164	1.02192	0.993282	0.901084	62.4626	6.01	3	3	8.76856	6.01	3	3	34.82	3.74	2	2	5.55628	3.74	2	2	24.0308	3.74	2	2	6.20075	3.74	2	2	749
Q13332-6	Isoform 2 of Receptor-type tyrosine-protein phosphatase S OS=Homo sapiens GN=PTPRS - [PTPRS_HUMAN]	5.92	9	9	9	36							0.805022	0.788115	0.766867	0.752866	1.05346	0.963258	0.817945	0.738184	0.886462	0.855918	0.970819	0.996714									83.0896	1.26	2	4	13.781	1.57	3	6	219.489	5.92	9	13	28.2854	5.6	8	13	1910
F5H780	Thioredoxin reductase 1, cytoplasmic OS=Homo sapiens GN=TXNRD1 PE=2 SV=1 - [F5H780_HUMAN]	5.88	16	2	2	5	1.06589	1.05638	0.993502	0.988088	1.07289	1.02162													82.6163	5.88	2	2	7.76462	5.88	2	3																	459
Q6PCB0	von Willebrand factor A domain-containing protein 1 OS=Homo sapiens GN=VWA1 PE=2 SV=1 - [VWA1_HUMAN]	5.84	1	2	2	4	1.59688	1.26426	1.35675	1.07791	1.17702	0.816105													37.77	5.84	2	2	3.42526	5.84	2	2																	445
P55072	Transitional endoplasmic reticulum ATPase OS=Homo sapiens GN=VCP PE=1 SV=4 - [TERA_HUMAN]	5.83	1	4	4	23	1.56448	1.97668	1.42519	1.42368	1.34674	1.06163	1.34877	1.3151	1.16792	1.22889	1.07422	0.959354	1.3882	1.32231	1.42201	1.36254	0.97529	0.943233	52.0718	4.22	3	5	5.95693	2.11	2	3	50.85	3.72	3	4	8.74722	3.72	3	4	36.72	2.11	2	3	4.71189	2.11	2	4	806
Q9Y625	Glypican-6 OS=Homo sapiens GN=GPC6 PE=1 SV=1 - [GPC6_HUMAN]	5.77	1	2	2	5	1.11191	1.03589	0.995689	0.930867	1.11675	0.960347													30.9906	5.77	2	2	6.41021	5.77	2	3																	555
E7EP32	Guanine nucleotide-binding protein G(I)/G(S)/G(T) subunit beta-2 OS=Homo sapiens GN=GNB2 PE=2 SV=1 - [E7EP32_HUMAN]	5.74	3	2	2	3	0.84705	0.873074	0.735256	0.830936	1.18778	1.17887													57.49	5.74	2	3																					296
Q9H5V8-2	Isoform 2 of CUB domain-containing protein 1 OS=Homo sapiens GN=CDCP1 - [CDCP1_HUMAN]	5.7	3	3	3	15	0.756351	0.759949	0.837837	0.831699	0.986549	1.05189	1.37896	1.25949	1.0174	1.06536	1.20333	0.898676							60.8367	4.16	2	5	9.57476	4.16	2	6	52.93	3.24	2	2	5.41769	3.24	2	2									649
Q7LFX5	Carbohydrate sulfotransferase 15 OS=Homo sapiens GN=CHST15 PE=1 SV=1 - [CHSTF_HUMAN]	5.7	2	3	3	14	0.592311	0.620579	0.529243	0.556445	1.11919	1.08002							0.614545	0.583989	0.710275	0.67896	0.864393	0.940996	39.88	4.46	2	3	6.18006	4.46	2	4									24.4	3.39	2	3	5.63435	3.39	2	4	561
Q12805-2	Isoform 2 of EGF-containing fibulin-like extracellular matrix protein 1 OS=Homo sapiens GN=EFEMP1 - [FBLN3_HUMAN]	5.57	5	3	3	6	0.872325	0.899429	0.79521	0.822791	1.097	1.06285	1.27506	1.2871	1.19633	1.21102	1.07173	0.993213							78.8197	3.92	2	2	6.60885	3.92	2	2	28.42	3.51	2	2													485
P11717	Cation-independent mannose-6-phosphate receptor OS=Homo sapiens GN=IGF2R PE=1 SV=3 - [MPRI_HUMAN]	5.54	1	13	13	50	1.03538	1.07497	1.00241	1.01884	1.05808	1.06093	1.5457	1.33722	1.43987	1.26319	1.08443	0.890053	1.06915	1.16612	1.12444	1.15596	0.993839	0.984094	109.923	2.53	6	8	17.0304	2.05	5	8	137.603	2.69	6	6	19.8828	2.69	6	8	206.14	3.77	9	10	26.4553	3.29	8	10	2491
B4E2S7	Lysosome-associated membrane glycoprotein 2 OS=Homo sapiens GN=LAMP2 PE=2 SV=1 - [B4E2S7_HUMAN]	5.51	4	2	2	8							1.04997	1.31097	1.22679	1.53604	0.860627	1.2285																			20.2905	5.51	2	8									363
P23470-2	Isoform 2 of Receptor-type tyrosine-protein phosphatase gamma OS=Homo sapiens GN=PTPRG - [PTPRG_HUMAN]	5.37	2	6	6	41	1.01336	0.9478	1.04113	0.928641	1.00909	0.946903	0.930565	0.947905	0.927104	0.915846	1.00931	0.935525	0.986729	0.985578	0.880118	0.912054	1.08598	0.934848	147.04	3.39	4	4	13.7258	3.39	4	7	101.51	2.54	3	4	8.19018	2.54	3	5	240.685	5.37	6	9	26.7748	5.37	6	12	1416
E9PFD9	Semaphorin-4D OS=Homo sapiens GN=SEMA4D PE=4 SV=1 - [E9PFD9_HUMAN]	5.29	3	2	2	4													0.738091	0.738495	0.775699	0.780725	0.950607	0.990774																	57.44	5.29	2	2	5.97288	5.29	2	2	548
Q5T749	Keratinocyte proline-rich protein OS=Homo sapiens GN=KPRP PE=1 SV=1 - [KPRP_HUMAN]	5.18	1	3	3	7	1.09312	1.21674	1.34393	1.50117	0.87419	1.01064	1.24195	1.35241	1.14327	1.24845	1.09235	1.07144							35.5865	3.11	2	2	9.26729	5.18	3	3	30.65	3.11	2	2													579
E7EPA6	Laminin subunit beta-1 OS=Homo sapiens GN=LAMB1 PE=2 SV=1 - [E7EPA6_HUMAN]	5.18	3	4	4	10													1.00275	1.06108	1.04671	1.12487	0.966671	1.04637																	73.9002	5.18	4	4	12.4165	5.18	4	6	850
D6RF62	Phosphoribosylaminoimidazole carboxylase OS=Homo sapiens GN=PAICS PE=2 SV=1 - [D6RF62_HUMAN]	5.11	3	2	2	4													0.964658	0.884883	0.88071	0.812666	1.09427	0.908342																	50.08	5.11	2	2	4.72323	5.11	2	2	333
Q24JP5	Transmembrane protein 132A OS=Homo sapiens GN=TMEM132A PE=2 SV=1 - [T132A_HUMAN]	5.08	3	4	4	11	1.22841	1.13375	1.40811	1.24233	0.941504	0.951386							0.874126	0.941361	0.884979	1.00818	0.914317	1.13079	58.12	1.66	2	3	4.896	1.66	2	2									83.41	4.5	3	3	7.82703	3.42	2	3	1023
Q9NRB3	Carbohydrate sulfotransferase 12 OS=Homo sapiens GN=CHST12 PE=1 SV=2 - [CHSTC_HUMAN]	5.07	1	2	2	9	0.951519	0.956331	1.03356	1.04242	0.920649	1.03604	0.882459	0.928494	0.892001	0.941166	0.994802	1.03525							44.96	5.07	2	2	6.49226	5.07	2	3	36.66	5.07	2	2	6.54399	5.07	2	2									414
O95497	Pantetheinase OS=Homo sapiens GN=VNN1 PE=1 SV=2 - [VNN1_HUMAN]	5.07	1	2	2	6	0.950978	0.933984	1.01608	0.925689	0.93595	0.935839													27.37	5.07	2	2	5.79634	5.07	2	4																	513
F5H3T8	Arginine--tRNA ligase, cytoplasmic OS=Homo sapiens GN=RARS PE=2 SV=1 - [F5H3T8_HUMAN]	5.07	3	2	2	4													1.12951	1.38698	1.17136	1.44689	0.963351	1.21595																	32.96	5.07	2	2	2.90517	5.07	2	2	454
P10253	Lysosomal alpha-glucosidase OS=Homo sapiens GN=GAA PE=1 SV=4 - [LYAG_HUMAN]	5.04	1	4	4	10													1.12314	1.23514	1.12863	1.1658	1.02046	1.05489																	77.6838	5.04	4	5	8.07323	3.99	3	5	952
P78539-4	Isoform 4 of Sushi repeat-containing protein SRPX OS=Homo sapiens GN=SRPX - [SRPX_HUMAN]	5.01	5	2	2	7	0.879724	0.819613	0.882014	0.824626	0.997428	0.960386							1.05267	1.20344	0.953004	1.09596	1.01734	1.10555	33.35	5.01	2	2													40.04	5.01	2	2	2.49929	5.01	2	3	379
Q6UXH8	Collagen and calcium-binding EGF domain-containing protein 1 OS=Homo sapiens GN=CCBE1 PE=1 SV=1 - [CCBE1_HUMAN]	4.93	1	2	2	10													1.1453	1.14206	1.12328	1.11325	1.02853	0.993632																	19.86	4.93	2	4	15.3935	4.93	2	6	406
Q4G148-2	Isoform 2 of Glucoside xylosyltransferase 1 OS=Homo sapiens GN=GXYLT1 - [GXLT1_HUMAN]	4.89	2	2	2	7													0.640853	0.640345	0.613367	0.616513	1.04381	0.989446																	68.8657	4.89	2	3	8.40783	4.89	2	4	409
O75882-3	Isoform 3 of Attractin OS=Homo sapiens GN=ATRN - [ATRN_HUMAN]	4.84	3	6	6	15							1.61977	1.4263	2.00743	1.7726	0.811376	0.866396	1.11907	1.1456	1.0657	1.07829	1.14503	1.03548													2.81516	2	2	2	82.9832	4.09	5	6	13.2929	4.09	5	7	1198
P10155-3	Isoform 3 of 60 kDa SS-A/Ro ribonucleoprotein OS=Homo sapiens GN=TROVE2 - [RO60_HUMAN]	4.83	4	2	2	4	1.33387	1.20217	1.41118	1.2763	0.945239	0.929042													41.2295	4.83	2	2	6.71009	4.83	2	2																	518
P04004	Vitronectin OS=Homo sapiens GN=VTN PE=1 SV=1 - [VTNC_HUMAN]	4.81	1	2	2	44	2.69434	2.21453	2.57175	2.33089	0.951312	0.931017	1.55692	1.66848	1.58631	1.54126	0.995113	0.996542	1.2779	1.2239	1.47831	1.26745	1.03072	0.999702	145.578	4.81	2	6	19.4724	4.81	2	7	155.464	4.81	2	7	20.7036	4.81	2	9	133.887	4.81	2	8	15.5905	4.81	2	7	478
Q9H173	Nucleotide exchange factor SIL1 OS=Homo sapiens GN=SIL1 PE=1 SV=1 - [SIL1_HUMAN]	4.77	2	3	3	8	0.959675	1.06317	1.17128	1.15295	0.925389	1.12771	0.814384	0.682437	0.844373	0.709551	0.969845	0.824506							28.36	4.77	3	3	2.88803	2.17	2	3					6.19483	2.17	2	2									461
O15230	Laminin subunit alpha-5 OS=Homo sapiens GN=LAMA5 PE=1 SV=8 - [LAMA5_HUMAN]	4.71	1	15	15	80	1.07869	1.10373	1.1299	1.1051	1.0028	0.982534	0.971329	1.02131	1.02569	0.998004	1.01663	0.996719	0.893258	0.912411	0.840251	0.830082	1.0611	1.00839	97.6027	1.95	6	8	19.7069	1.95	6	10	84.0433	1.54	5	6	18.0238	1.54	5	9	246.361	4.38	14	22	53.5175	4.38	14	25	3695
O00339-3	Isoform 3 of Matrilin-2 OS=Homo sapiens GN=MATN2 - [MATN2_HUMAN]	4.7	6	4	4	12													1.17419	1.16582	1.4002	1.24567	0.850669	0.9441					4.95224	2.62	2	2									83.1408	4.7	4	4	8.48024	4.7	4	6	915
F5H335	Eukaryotic translation initiation factor 3 subunit A OS=Homo sapiens GN=EIF3A PE=2 SV=1 - [F5H335_HUMAN]	4.67	2	6	6	11	1.23129	1.10758	1.2653	1.14216	0.973139	0.927251							1.43469	1.41472	1.57093	1.55824	0.923263	0.96277					0	1.56	2	2									43.6364	3.12	4	4	10.8764	3.12	4	5	1348
Q02742	Beta-1,3-galactosyl-O-glycosyl-glycoprotein beta-1,6-N-acetylglucosaminyltransferase OS=Homo sapiens GN=GCNT1 PE=2 SV=2 - [GCNT1_HUMAN]	4.67	1	3	3	8													0.815374	0.812708	0.831952	0.834148	0.914901	0.936569																	42.94	4.67	3	4	7.37352	4.67	3	4	428
Q09028-4	Isoform 4 of Histone-binding protein RBBP4 OS=Homo sapiens GN=RBBP4 - [RBBP4_HUMAN]	4.62	7	2	2	8	1.03423	1.19932	0.978445	1.13861	1.05704	1.19537							1.16476	1.14066	1.17213	1.15469	0.992758	0.96975	28.49	4.62	2	2	5.6012	4.62	2	2									26.44	4.62	2	2	5.96996	4.62	2	2	390
Q14974	Importin subunit beta-1 OS=Homo sapiens GN=KPNB1 PE=1 SV=2 - [IMB1_HUMAN]	4.57	1	3	3	30	1.28263	1.50023	1.45871	1.41408	0.933528	1.08076	1.04235	0.943083	0.903741	0.722989	1.08146	0.890223	1.21988	1.12184	1.37568	1.22182	0.889174	0.946145	147.019	4.57	3	7	17.9594	4.57	3	7	98.3668	3.2	2	3	10.0783	3.2	2	3	132.845	4.57	3	5	16.0102	4.57	3	5	876
B4DKL4	Lipolysis-stimulated lipoprotein receptor OS=Homo sapiens GN=LSR PE=2 SV=1 - [B4DKL4_HUMAN]	4.46	5	2	2	10	1.29248	1.35539	1.12812	1.19831	1.10275	1.09114	1.02935	0.972265	0.980944	0.929145	1.05518	0.92936							113.716	4.46	2	3	9.06858	4.46	2	3	100.305	4.46	2	2	5.78349	4.46	2	2									493
P01023	Alpha-2-macroglobulin OS=Homo sapiens GN=A2M PE=1 SV=3 - [A2MG_HUMAN]	4.41	1	7	7	121	1.32208	1.22658	1.40038	1.2208	1.00218	0.975413	1.30563	1.23993	1.24115	1.24079	1.01368	1.01596	1.75108	1.98344	1.61242	1.9764	1.00855	1.0748	340.757	4.41	7	25	48.4526	4.41	7	25	239.012	3.93	6	19	45.3293	3.93	6	19	241.948	3.93	6	17	35.7314	3.93	6	16	1474
Q8NFZ8	Cell adhesion molecule 4 OS=Homo sapiens GN=CADM4 PE=1 SV=1 - [CADM4_HUMAN]	4.38	1	2	2	2													0.919135	0.827287	0.909386	0.823363	1.00975	0.891279																	35.07	4.38	2	2					388
P49327	Fatty acid synthase OS=Homo sapiens GN=FASN PE=1 SV=3 - [FAS_HUMAN]	4.34	1	8	8	31	1.7567	1.51286	1.73174	1.44778	0.999224	0.946682	1.47506	1.68752	1.45839	1.48559	1.05429	1.02863	1.24136	1.22237	1.34413	1.34909	0.967264	0.988026	117.35	2.15	4	5	13.5055	2.15	4	5	45.42	1.71	3	3	6.25634	1.75	3	3	124.519	2.83	5	6	20.7736	2.83	5	9	2511
O94991	SLIT and NTRK-like protein 5 OS=Homo sapiens GN=SLITRK5 PE=2 SV=2 - [SLIK5_HUMAN]	4.28	1	3	3	16	1.00048	0.936842	0.983265	0.923952	1.01753	0.965257	0.822974	0.84399	0.837181	0.860967	0.988495	1.00905	1.151	1.0009	1.02766	0.89894	1.11895	0.861095	63.66	2.92	2	3	6.67222	2.92	2	3	55.1956	2.4	2	2	7.70146	2.4	2	2	51.49	2.4	2	3	5.44594	2.4	2	3	958
O60462-4	Isoform B0 of Neuropilin-2 OS=Homo sapiens GN=NRP2 - [NRP2_HUMAN]	4.22	7	4	4	22	0.888387	0.936874	0.966299	1.02261	0.980773	1.0463	0.366506	0.342498	0.397054	0.372085	0.928196	0.986727	0.418737	0.398625	0.505452	0.484027	0.895406	0.954319	34.79	2.11	2	2	5.62228	2.11	2	4	0	2.11	2	3	5.36713	2.77	3	3	34.08	4.22	4	5	11.0941	4.22	4	5	901
C9JP16	Cartilage-associated protein OS=Homo sapiens GN=CRTAP PE=2 SV=1 - [C9JP16_HUMAN]	4.19	2	2	2	4													0.969536	0.908535	1.1151	1.05113	0.868632	0.927928																	40.6145	4.19	2	2	5.45191	4.19	2	2	358
Q6UXD5-2	Isoform 2 of Seizure 6-like protein 2 OS=Homo sapiens GN=SEZ6L2 - [SE6L2_HUMAN]	4.17	5	4	4	27	1.1518	1.07647	1.23218	1.15564	0.934787	0.96341	1.39833	1.37064	1.35483	1.33737	1.08554	1.01028	1.23281	1.27019	1.25032	1.2436	0.993743	1.0389	47.9229	1.9	2	3	6.82894	1.9	2	4	39	1.9	2	5	8.34344	1.9	2	4	73.2733	4.17	4	6	9.99833	2.98	3	5	840
O95373	Importin-7 OS=Homo sapiens GN=IPO7 PE=1 SV=1 - [IPO7_HUMAN]	4.14	1	3	3	11	1.13598	1.00956	1.53057	1.48949	0.770228	1.05926													114.77	2.99	2	5	16.833	4.14	3	6																	1038
P35052	Glypican-1 OS=Homo sapiens GN=GPC1 PE=1 SV=2 - [GPC1_HUMAN]	4.12	2	2	2	4	1.79028	2.10737	1.30141	1.53728	1.37568	1.2134													25.21	4.12	2	2	6.70826	4.12	2	2																	558
F5H1I8	X-ray repair cross-complementing protein 6 OS=Homo sapiens GN=XRCC6 PE=2 SV=1 - [F5H1I8_HUMAN]	3.99	4	2	2	2	0.337274	0.321258	0.342988	0.327845	0.983365	0.981869																	6.03519	3.99	2	2																	476
H0YGW5	Low-density lipoprotein receptor-related protein 6 (Fragment) OS=Homo sapiens GN=LRP6 PE=4 SV=1 - [H0YGW5_HUMAN]	3.99	3	4	5	16													1.14995	1.27537	1.10439	1.17689	1.03757	1.02462																	98.43	3.99	5	6	17.6791	3.99	5	10	1478
P50895	Basal cell adhesion molecule OS=Homo sapiens GN=BCAM PE=1 SV=2 - [BCAM_HUMAN]	3.98	1	2	2	9													0.962534	1.0358	0.899768	0.960252	1.01975	1.05236																	143.522	3.98	2	4	13.4375	3.98	2	5	628
P17987	T-complex protein 1 subunit alpha OS=Homo sapiens GN=TCP1 PE=1 SV=1 - [TCPA_HUMAN]	3.96	1	2	2	2																																							5.39752	3.96	2	2	556
P27658	Collagen alpha-1(VIII) chain OS=Homo sapiens GN=COL8A1 PE=1 SV=2 - [CO8A1_HUMAN]	3.9	1	2	2	18	1.78063	1.57645	1.57347	1.62338	1.13168	0.857378							1.11332	1.0317	1.13304	1.00865	1.02794	0.982984	71.4183	3.9	2	4	13.4926	3.9	2	5									74.6886	3.9	2	3	9.70927	3.9	2	6	744
Q9HB63-3	Isoform 3 of Netrin-4 OS=Homo sapiens GN=NTN4 - [NET4_HUMAN]	3.89	3	2	2	10							1.24685	1.28492	1.30817	1.3519	0.958421	1.01397	1.31422	1.38848	1.27756	1.35775	1.02771	1.04619													4.00371	3.89	2	4	28.09	3.89	2	3	6.05383	3.89	2	3	591
B3KVK7	Methionine--tRNA ligase, cytoplasmic OS=Homo sapiens GN=MARS PE=2 SV=1 - [B3KVK7_HUMAN]	3.85	2	2	2	3													0.976482	1.13585	1.04137	1.14569	0.996332	1.08301																	22.42	3.85	2	3					546
Q6P9A2	Polypeptide N-acetylgalactosaminyltransferase 18 OS=Homo sapiens GN=GALNT18 PE=2 SV=2 - [GLT18_HUMAN]	3.79	1	2	2	4	0.817341	1.01644	0.642487	0.801789	1.27218	1.28192													28.7226	3.79	2	2	6.85112	3.79	2	2																	607
O60279	Sushi domain-containing protein 5 OS=Homo sapiens GN=SUSD5 PE=1 SV=3 - [SUSD5_HUMAN]	3.66	1	2	2	2													1.09211	0.871462	1.5691	1.2595	0.695347	0.790164																					2.5968	3.66	2	2	629
Q8WUJ3-2	Isoform 2 of Protein KIAA1199 OS=Homo sapiens GN=KIAA1199 - [K1199_HUMAN]	3.63	2	3	3	8							1.4356	1.36248	1.65289	1.5731	0.873367	0.933805	1.20585	1.26516	1.21391	1.28117	0.992406	1.03893									24.09	1.92	2	2	5.01195	1.92	2	2	0	2.62	2	2	5.55168	2.62	2	2	992
P05546	Heparin cofactor 2 OS=Homo sapiens GN=SERPIND1 PE=1 SV=3 - [HEP2_HUMAN]	3.61	1	2	2	14	1.24813	1.25444	1.23641	1.24701	1.0095	1.03603																	22.3816	3.61	2	14																	499
C9JIM8	Solute carrier family 2, facilitated glucose transporter member 1 (Fragment) OS=Homo sapiens GN=SLC2A1 PE=2 SV=1 - [C9JIM8_HUMAN]	3.6	2	2	2	6							0.630066	0.639954	0.629797	0.641475	1.00599	0.999364	0.611492	0.51782	0.53858	0.45878	1.13429	0.838542									38.143	3.6	2	2	5.23325	3.6	2	2	24.57	3.6	2	2					250
P20908	Collagen alpha-1(V) chain OS=Homo sapiens GN=COL5A1 PE=1 SV=3 - [CO5A1_HUMAN]	3.59	1	4	4	45	0.632661	0.564983	0.682705	0.607732	0.908014	0.912575	0.665176	0.780699	0.726422	0.848031	0.957593	1.13468	0.718922	0.695327	0.664481	0.626572	1.07817	0.974418	76.6737	3.59	4	7	20.343	3.59	4	6	87.3499	3.59	4	8	21.3307	3.59	4	8	106.536	2.5	3	8	24.958	2.5	3	8	1838
Q8NBJ5	Procollagen galactosyltransferase 1 OS=Homo sapiens GN=COLGALT1 PE=1 SV=1 - [GT251_HUMAN]	3.54	1	3	3	7	1.25997	1.09212	1.29974	0.992119	0.969426	1.13785							1.38082	1.46513	1.35057	1.4814	0.962336	0.998459	39.29	2.57	2	2													52.4681	3.54	3	3	5.26403	2.25	2	2	622
P41250	Glycine--tRNA ligase OS=Homo sapiens GN=GARS PE=1 SV=3 - [SYG_HUMAN]	3.52	1	2	2	3	0.920215	0.901469	1.1951	1.17486	0.770009	1.00982																	4.95632	3.52	2	3																	739
P53618	Coatomer subunit beta OS=Homo sapiens GN=COPB1 PE=1 SV=3 - [COPB_HUMAN]	3.46	1	3	3	5													1.05135	1.09131	1.02338	1.05967	0.987581	1.02787																	22.44	1.99	2	2	5.03009	3.46	3	3	953
Q12797-10	Isoform 10 of Aspartyl/asparaginyl beta-hydroxylase OS=Homo sapiens GN=ASPH - [ASPH_HUMAN]	3.43	2	2	2	4	1.89622	1.51423	1.8802	1.50671	1.00854	0.823168																	8.19538	3.43	2	4																	729
Q92973-3	Isoform 3 of Transportin-1 OS=Homo sapiens GN=TNPO1 - [TNPO1_HUMAN]	3.42	3	2	3	18	1.02399	0.926286	1.01679	0.927976	1.01053	0.929188	0.939259	0.89658	0.931113	0.891297	1.01436	0.939214							48.26	2.71	2	7	8.66952	3.42	3	7	0	2	2	2	2.14171	2	2	2									848
Q8IXL6	Extracellular serine/threonine protein kinase FAM20C OS=Homo sapiens GN=FAM20C PE=1 SV=2 - [DMP4_HUMAN]	3.42	1	2	2	5							0.633789	0.664874	0.621658	0.670771	1.06494	0.902318															33.76	3.42	2	2	2.47315	3.42	2	3									584
P17301	Integrin alpha-2 OS=Homo sapiens GN=ITGA2 PE=1 SV=1 - [ITA2_HUMAN]	3.39	2	4	4	18	0.967486	0.897452	0.923198	0.859372	1.048	0.956203	0.686435	0.692535	0.736958	0.745591	0.936623	0.992665	0.539798	0.429075	0.562198	0.488415	0.870825	0.979785	76.3645	2.2	2	2	8.13237	2.2	2	2	52.58	1.78	2	2	7.01932	1.78	2	2	50.2284	2.29	3	5	11.5036	2.29	3	5	1181
Q08945	FACT complex subunit SSRP1 OS=Homo sapiens GN=SSRP1 PE=1 SV=1 - [SSRP1_HUMAN]	3.39	1	2	2	4													1.05514	0.806951	1.1666	0.897488	0.903586	0.757313																					7.84926	3.39	2	4	709
Q76M96	Coiled-coil domain-containing protein 80 OS=Homo sapiens GN=CCDC80 PE=1 SV=1 - [CCD80_HUMAN]	3.37	3	3	3	10	1.43594	1.06564	1.21254	1.07967	1.32614	0.916478							1.18481	1.27393	1.19568	1.29324	0.989955	1.06472	75.9602	2.63	2	4	13.4899	2.63	2	4									70.29	2	2	2					950
P01024	Complement C3 OS=Homo sapiens GN=C3 PE=1 SV=2 - [CO3_HUMAN]	3.37	1	5	5	22	0.934128	1.11182	0.953481	1.01014	1.00105	1.01563	1.12841	1.0036	1.04363	0.99619	1.05074	0.962735	1.17693	1.09796	1.42285	1.35424	0.96852	0.93693	82.3467	1.02	2	3	9.06664	1.02	2	3	61.1725	1.74	3	3	8.17255	1.74	3	3	104.43	2.22	3	5	12.2926	2.22	3	5	1663
F8W904;P55060-4	Exportin-2 OS=Homo sapiens GN=CSE1L PE=2 SV=1 - [F8W904_HUMAN]	3.28	3	3	3	6													1.13172	1.07225	1.09489	1.0435	0.94272	0.95056																	76.1633	3.28	3	3	9.10721	3.28	3	3	915
Q5TCU6	Talin-1 OS=Homo sapiens GN=TLN1 PE=2 SV=1 - [Q5TCU6_HUMAN]	3.25	2	7	7	21	0.960704	0.945051	0.903711	0.919543	1.06309	1.00409							1.17788	1.16326	1.08572	1.09482	1.05971	0.979763	50.2303	2.1	4	5	8.3486	2.02	4	4									92.058	2.51	5	6	15.7596	2.14	4	6	2429
P98160	Basement membrane-specific heparan sulfate proteoglycan core protein OS=Homo sapiens GN=HSPG2 PE=1 SV=4 - [PGBM_HUMAN]	3.21	1	11	11	61	1.62214	1.72149	1.53151	1.53034	1.02479	0.969359	1.28977	1.15492	1.21177	1.08812	1.07028	0.945625	0.915489	0.944276	0.9416	0.943521	0.974883	0.986404	159.987	3.21	11	17	35.3693	2.94	10	19	36.99	0.68	2	3	5.92465	0.68	2	4	83.6129	1.75	6	8	22.2894	1.75	6	10	4391
F5GXQ1	35 kDa inter-alpha-trypsin inhibitor heavy chain H4 OS=Homo sapiens GN=ITIH4 PE=2 SV=1 - [F5GXQ1_HUMAN]	3.21	6	2	2	23	1.14785	0.94432	1.12745	0.994438	0.986709	0.906031	1.02224	1.00248	1.01053	1.01109	1.01722	0.981718	1.46712	1.71722	1.31461	1.45762	1.11355	1.15889	35.3276	3.21	2	2	8.28029	3.21	2	5	27.6334	3.21	2	3	9.6535	3.21	2	6	26.29	3.21	2	2	11.8494	3.21	2	5	560
P06737-2	Isoform 2 of Glycogen phosphorylase, liver form OS=Homo sapiens GN=PYGL - [PYGL_HUMAN]	3.2	3	2	2	9	1.11591	1.34287	1.34854	1.6285	0.827515	1.14953													74.5514	3.2	2	4	10.2346	3.2	2	5																	813
P23142	Fibulin-1 OS=Homo sapiens GN=FBLN1 PE=1 SV=4 - [FBLN1_HUMAN]	3.13	2	2	2	8							1.00393	1.01837	1.04588	1.11343	1.03921	0.903331															53.06	3.13	2	4	8.65623	3.13	2	4									703
P08648	Integrin alpha-5 OS=Homo sapiens GN=ITGA5 PE=1 SV=2 - [ITA5_HUMAN]	3.05	1	3	3	15							0.968938	0.936332	0.995464	0.964662	0.978765	0.950812	0.920212	0.942372	0.88888	0.948009	1.00008	1.04874									52.82	2.38	2	3	4.81158	2.38	2	3	60.8943	3.05	3	5	8.19551	3.05	3	4	1049
Q14680-8	Isoform 8 of Maternal embryonic leucine zipper kinase OS=Homo sapiens GN=MELK - [MELK_HUMAN]	2.99	3	2	2	2	0.809461	0.768612	0.873342	0.832175	0.926877	0.978801																	0	2.99	2	2																	603
Q13619-2	Isoform 2 of Cullin-4A OS=Homo sapiens GN=CUL4A - [CUL4A_HUMAN]	2.88	6	2	2	2	1.5813	1.60325	1.41742	1.44213	1.11565	1.04513																	3.05099	2.88	2	2																	659
Q7Z3V4-3	Isoform 3 of Ubiquitin-protein ligase E3B OS=Homo sapiens GN=UBE3B - [UBE3B_HUMAN]	2.87	5	1	2	3	0.761392	0.679842	0.779154	0.698141	0.977226	0.920415													39.7326	2.87	2	3																					244
Q8N2Q7-2	Isoform 2 of Neuroligin-1 OS=Homo sapiens GN=NLGN1 - [NLGN1_HUMAN]	2.79	4	2	2	5													0.709711	0.687468	0.870001	0.847729	0.951776	0.959197																	63.04	2.79	2	2	3.67378	2.79	2	3	823
Q08345-2	Isoform 2 of Epithelial discoidin domain-containing receptor 1 OS=Homo sapiens GN=DDR1 - [DDR1_HUMAN]	2.74	4	2	2	7	0.684725	0.672548	0.671033	0.684534	0.985958	1.11293													38.0625	2.74	2	3	8.08693	2.74	2	4																	876
E9PG71	Ephrin type-A receptor 4 OS=Homo sapiens GN=EPHA4 PE=2 SV=1 - [E9PG71_HUMAN]	2.74	2	2	2	27	0.68743	0.606995	0.728541	0.64555	0.943594	0.910207	0.866296	0.763866	0.768114	0.707947	1.07868	0.904315	0.836576	0.79237	0.777975	0.735261	1.08299	0.937906	118.299	2.74	2	3	10.9507	2.74	2	3	116.636	2.74	2	4	10.7925	2.74	2	3	247.627	2.74	2	7	20.9983	2.74	2	7	949
P34932	Heat shock 70 kDa protein 4 OS=Homo sapiens GN=HSPA4 PE=1 SV=4 - [HSP74_HUMAN]	2.74	1	2	2	2	1.07346	0.978469	0.981805	0.898064	1.09338	0.939606																	6.06845	2.74	2	2																	840
Q9Y5G3-2	Isoform 2 of Protocadherin gamma-B1 OS=Homo sapiens GN=PCDHGB1 - [PCDGD_HUMAN]	2.72	2	2	2	5													0.79854	0.774662	0.764183	0.745727	1.04396	0.960622																	45.56	2.72	2	2	6.5777	2.72	2	3	810
P35579	Myosin-9 OS=Homo sapiens GN=MYH9 PE=1 SV=4 - [MYH9_HUMAN]	2.7	1	5	5	20	1.36052	1.52411	1.02629	1.15225	0.916833	1.15477	1.51956	1.54729	1.63496	1.66947	0.934581	1.00188	1.24597	1.13791	1.21688	1.16055	1.03439	0.955022	30.49	1.12	2	2	5.02432	1.48	3	3	36.69	1.12	2	2	4.69365	1.12	2	2	57.6826	2.35	4	4	14.1761	2.7	5	7	1960
P13010	X-ray repair cross-complementing protein 5 OS=Homo sapiens GN=XRCC5 PE=1 SV=3 - [XRCC5_HUMAN]	2.6	1	2	2	23	0.663855	0.661957	0.643317	0.643726	1.03195	1.02787	0.710036	0.648948	0.762379	0.698741	0.93652	0.899271	0.550738	0.573087	0.598314	0.623284	0.902723	1.03335	27.7486	2.6	2	3	5.79623	2.6	2	4	45.4153	2.6	2	3	5.94012	2.6	2	3	43.0062	2.6	2	5	7.91447	2.6	2	5	732
Q9UBG0	C-type mannose receptor 2 OS=Homo sapiens GN=MRC2 PE=1 SV=2 - [MRC2_HUMAN]	2.57	1	3	3	14							1.31353	1.27517	1.31209	1.43925	1.00667	0.971079	0.908283	0.819074	0.979895	0.88889	0.926032	0.892974									121.879	2.57	3	4	12.8851	2.57	3	4	77.5237	1.96	2	3	8.14978	1.96	2	3	1479
Q9H1B5	Xylosyltransferase 2 OS=Homo sapiens GN=XYLT2 PE=2 SV=2 - [XYLT2_HUMAN]	2.54	1	2	2	9							1.22147	0.980738	1.14737	0.923827	1.0705	0.79001	1.02188	1.26859	1.32684	1.47295	0.769427	1.15333									36.2561	2.54	2	2	4.34873	2.54	2	2	51.1104	2.54	2	2	7.6162	2.54	2	3	865
Q08211	ATP-dependent RNA helicase A OS=Homo sapiens GN=DHX9 PE=1 SV=4 - [DHX9_HUMAN]	2.44	1	2	2	6							1.14216	1.09049	1.11894	1.07133	1.02642	0.939417															45.9927	2.44	2	3	7.26538	2.44	2	3									1270
Q02487-2	Isoform 2B of Desmocollin-2 OS=Homo sapiens GN=DSC2 - [DSC2_HUMAN]	2.36	2	1	2	2																							2.94517	2.36	2	2																	847
Q15046	Lysine--tRNA ligase OS=Homo sapiens GN=KARS PE=1 SV=3 - [SYK_HUMAN]	2.35	2	2	2	2													1.25511	1.42755	1.34874	1.54315	0.929686	1.12629																					2.58735	2.35	2	2	597
Q01813-2	Isoform 2 of 6-phosphofructokinase type C OS=Homo sapiens GN=PFKP - [K6PP_HUMAN]	2.32	2	2	2	2							0.7617	0.758853	0.788617	0.787873	0.971237	0.980245																			2.7565	2.32	2	2									776
O75197	Low-density lipoprotein receptor-related protein 5 OS=Homo sapiens GN=LRP5 PE=1 SV=2 - [LRP5_HUMAN]	2.17	1	2	3	3													0.795383	0.705293	0.83649	0.746141	0.949948	0.878072																	41.0989	2.17	3	3					1615
Q70JA7	Chondroitin sulfate synthase 3 OS=Homo sapiens GN=CHSY3 PE=2 SV=3 - [CHSS3_HUMAN]	2.15	1	2	2	2																							2.26407	2.15	2	2																	882
Q86YZ3	Hornerin OS=Homo sapiens GN=HRNR PE=1 SV=2 - [HORN_HUMAN]	2.11	1	2	2	6	1.16555	1.14536	1.10494	1.0896	1.05488	1.01296							1.18638	1.21227	0.997163	1.02496	1.18861	1.01184					5.852	2.11	2	2									25.44	2.11	2	2	2.11082	2.11	2	2	2850
O14787-2	Isoform 2 of Transportin-2 OS=Homo sapiens GN=TNPO2 - [TNPO2_HUMAN]	2.03	2	1	2	2							0.629548	0.704084	0.595702	0.668099	1.06269	1.10041															0	2.03	2	2													887
P98155-2	Isoform Short of Very low-density lipoprotein receptor OS=Homo sapiens GN=VLDLR - [VLDLR_HUMAN]	2.01	2	1	2	6													0.632981	0.479064	0.635508	0.483829	0.99507	0.749446																	40.0549	2.01	2	3	3.89661	2.01	2	3	845
F5H826	Nodal modulator 3 OS=Homo sapiens GN=NOMO3 PE=2 SV=1 - [F5H826_HUMAN]	1.91	7	2	2	5													0.745138	0.768768	0.860119	0.892656	0.952411	1.02373																	72.539	1.91	2	3	6.30571	1.91	2	2	1100
H0Y930	Extracellular matrix protein FRAS1 (Fragment) OS=Homo sapiens GN=FRAS1 PE=4 SV=1 - [H0Y930_HUMAN]	1.78	3	3	3	17	1.13434	1.2451	0.990258	1.09076	1.14552	1.13148	1.10004	1.09559	1.09301	1.09164	1.01203	0.979941	1.19748	1.23527	1.10713	1.14884	1.04425	1.01431	27.93	0.94	2	2	6.1308	0.94	2	3	0	0.94	2	2	2.33882	0.94	2	2	38.1145	1.78	3	3	9.22782	1.78	3	5	2241
F8VPD4	CAD protein OS=Homo sapiens GN=CAD PE=2 SV=1 - [F8VPD4_HUMAN]	1.71	2	3	3	5													1.49299	1.73345	1.52581	1.78205	0.97756	1.07266																	65.9614	1.11	2	2	8.29179	1.71	3	3	2162
P46940	Ras GTPase-activating-like protein IQGAP1 OS=Homo sapiens GN=IQGAP1 PE=1 SV=1 - [IQGA1_HUMAN]	1.69	1	2	2	12	1.09191	0.994144	1.00037	0.913996	1.09153	0.938527	1.4588	1.24539	1.04384	0.893632	1.4053	0.839979	0.992947	1.06061	0.860892	0.92501	1.15229	1.05771	86.2446	1.69	2	2	7.84262	1.69	2	2	65.9039	1.69	2	2	5.74623	1.69	2	2	57.757	1.69	2	2	6.41399	1.69	2	2	1657
Q7Z7M9	Polypeptide N-acetylgalactosaminyltransferase 5 OS=Homo sapiens GN=GALNT5 PE=1 SV=1 - [GALT5_HUMAN]	1.6	1	2	2	2	1.43721	1.40563	1.11877	1.09802	1.28466	1.00817													20.82	1.6	2	2																					940
Q15149-7	Isoform 7 of Plectin OS=Homo sapiens GN=PLEC - [PLEC_HUMAN]	1.57	9	7	7	34	1.418	1.25075	1.43561	1.27072	0.987759	1.01263	0.933302	0.854372	0.963298	0.868503	0.974247	0.88032	1.17143	1.07821	1.21805	1.16661	0.93104	0.942822	45.02	0.78	3	4	7.60504	0.78	3	6	53.8341	0.66	3	4	11.4872	0.66	3	4	64.9668	1.37	6	7	16.2049	1.57	7	9	4515
Q92859-2	Isoform 2 of Neogenin OS=Homo sapiens GN=NEO1 - [NEO1_HUMAN]	1.56	4	2	2	7													1.01394	0.946048	1.02821	0.965058	0.98517	0.923932																	70.72	1.56	2	3	6.68398	1.56	2	4	1408
Q14517	Protocadherin Fat 1 OS=Homo sapiens GN=FAT1 PE=1 SV=2 - [FAT1_HUMAN]	1.55	1	6	6	12	1.12301	1.11983	1.12491	1.12566	0.998331	1.02791							1.03546	1.00402	1.08127	1.06226	0.954437	1.0059					0	0.59	2	2									49.035	0.63	3	4	7.12734	1.16	5	6	4588
E7EN95	Filamin-B OS=Homo sapiens GN=FLNB PE=2 SV=1 - [E7EN95_HUMAN]	1.54	8	2	2	4													1.34352	1.12873	1.36021	1.14953	0.986781	0.831921																	67.07	1.54	2	2	7.30967	1.54	2	2	2409
O95490-3	Isoform 3 of Latrophilin-2 OS=Homo sapiens GN=LPHN2 - [LPHN2_HUMAN]	1.51	10	2	2	4							0.461482	0.44471	0.544031	0.525729	0.852979	0.948162															39.56	1.51	2	2	5.20177	1.51	2	2									1123
Q16363-2	Isoform 2 of Laminin subunit alpha-4 OS=Homo sapiens GN=LAMA4 - [LAMA4_HUMAN]	1.32	2	2	2	6													1.33969	1.40052	1.36204	1.43232	0.982652	1.03519																	49.7145	1.32	2	3	5.19711	1.32	2	3	1816
J3KR24	Isoleucine--tRNA ligase, cytoplasmic OS=Homo sapiens GN=IARS PE=2 SV=1 - [J3KR24_HUMAN]	1.3	2	2	2	2	1.19669	1.08819	1.09803	1.00198	1.08988	0.937362																	2.14356	1.3	2	2																	1152
E7EUA9	Neuron navigator 3 OS=Homo sapiens GN=NAV3 PE=2 SV=2 - [E7EUA9_HUMAN]	1.28	5	2	2	2													1.41303	1.48817	1.2295	1.30256	1.14817	1.04289																					2.25663	1.28	2	2	2186
Q5SYB0	FERM and PDZ domain-containing protein 1 OS=Homo sapiens GN=FRMPD1 PE=1 SV=1 - [FRPD1_HUMAN]	1.27	1	2	2	2													1.1057	1.1372	1.0245	1.05993	1.07823	1.01844																					1.98183	1.27	2	2	1578
Q5D862	Filaggrin-2 OS=Homo sapiens GN=FLG2 PE=1 SV=1 - [FILA2_HUMAN]	1.25	1	2	2	2																							6.58956	1.25	2	2																	2391
Q07954	Prolow-density lipoprotein receptor-related protein 1 OS=Homo sapiens GN=LRP1 PE=1 SV=2 - [LRP1_HUMAN]	0.97	1	4	4	14	0.840866	0.738337	0.94046	0.850496	0.894123	0.978011	1.07401	0.993475	0.859877	0.797631	1.25597	0.910145	0.718624	0.708675	0.836564	0.829871	0.858197	0.976521	78.4294	0.75	3	3	9.81799	0.75	3	4					4.8598	0.44	2	2	47.81	0.53	2	2	5.05053	0.53	2	3	4544
Q8TE73	Dynein heavy chain 5, axonemal OS=Homo sapiens GN=DNAH5 PE=1 SV=3 - [DYH5_HUMAN]	0.74	1	2	2	2							0.518479	0.532006	0.462403	0.475798	1.1275	1.00959																			0	0.74	2	2									4624
Q13813-3	Isoform 3 of Spectrin alpha chain, non-erythrocytic 1 OS=Homo sapiens GN=SPTAN1 - [SPTN1_HUMAN]	0.69	4	2	2	4													1.50026	1.60357	1.41913	1.52584	1.05616	1.05842																					6.85692	0.69	2	4	2452
Q99715-4	Isoform 4 of Collagen alpha-1(XII) chain OS=Homo sapiens GN=COL12A1 - [COCA1_HUMAN]	0.57	3	2	2	3													1.64416	2.40552	1.41628	2.0844	1.15979	1.44878																	36.19	0.57	2	3					2987
Q14204	Cytoplasmic dynein 1 heavy chain 1 OS=Homo sapiens GN=DYNC1H1 PE=1 SV=5 - [DYHC1_HUMAN]	0.5	1	2	2	6	1.6772	1.48328	1.73069	1.53595	0.969117	0.911637													31.76	0.5	2	3	5.73674	0.5	2	3																	4646
P20930	Filaggrin OS=Homo sapiens GN=FLG PE=1 SV=3 - [FILA_HUMAN]	0.37	1	2	2	2	1.17414	1.16487	1.08869	1.08388	1.07852	1.02268													20.68	0.37	2	2																					4061
[truncated: 1 more columns]

## Sheet: Elaborazione per Z test
Accession	Description	R1: 114/115	R1: 114/117	R1: 116/115	R1: 116/117	R1 media	R1 SD		R2: 115/116	R2: 115/114	R2: 117/116	R2: 117/114	R2 media	R2 SD		R3: 116/117	R3: 116/115	R3: 114/117	R3: 114/115	R3 media	R3 SD		Media delle Medie
Q5H9A7	Metalloproteinase inhibitor 1 OS=Homo sapiens GN=TIMP1 PE=2 SV=1 - [Q5H9A7_HUMAN]	0.779144	0.76197	0.825206	0.809466	0.793946	0.0286334		0.912261	0.972456	0.899777	0.976287	0.940195	0.0398218		0.749884	0.826963	0.790818	0.822058	0.797431	0.0355108		0.843858
F5H265	Polyubiquitin-C (Fragment) OS=Homo sapiens GN=UBC PE=2 SV=1 - [F5H265_HUMAN]	1.36768	1.3597	1.39057	1.40418	1.38053	0.314389		1.21398	1.31299	1.30467	1.36441	1.29901	0.0625436		1.24774	1.33126	1.20679	1.24118	1.25674	0.0528258		1.3121
P35908	Keratin, type II cytoskeletal 2 epidermal OS=Homo sapiens GN=KRT2 PE=1 SV=2 - [K22E_HUMAN]	2.49566	2.05178	2.45704	2.25914	2.31591	0.517732		1.18224	1.30977	1.21775	1.35039	1.26504	0.0782645		1.37597	1.47992	1.22307	1.40929	1.37206	0.108371		1.651
P00750	Tissue-type plasminogen activator OS=Homo sapiens GN=PLAT PE=1 SV=1 - [TPA_HUMAN]	0.822119	0.804496	0.842945	0.84814	0.829425	0.805842		1.15007	1.21348	1.16951	1.20042	1.18337	0.0288608		0.915475	0.884952	0.921919	0.887449	0.902449	0.018973		0.971748
P60709	Actin, cytoplasmic 1 OS=Homo sapiens GN=ACTB PE=1 SV=1 - [ACTB_HUMAN]	1.10296	1.126	1.16118	1.08061	1.11769	0.156274		1.09946	1.04573	1.01551	1.0261	1.0467	0.0373351		0.983731	1.01248	0.953792	0.936121	0.971532	0.0336374		1.04531
Q16270-2	Isoform 2 of Insulin-like growth factor-binding protein 7 OS=Homo sapiens GN=IGFBP7 - [IBP7_HUMAN]	0.684398	0.637371	0.720304	0.737529	0.694901	0.228953		0.807942	0.888516	0.851901	0.945297	0.873414	0.0581512		0.826287	0.829418	0.737495	0.752969	0.786543	0.0481345		0.784952
O00391	Sulfhydryl oxidase 1 OS=Homo sapiens GN=QSOX1 PE=1 SV=3 - [QSOX1_HUMAN]	0.988425	0.925597	1.07377	0.998072	0.996467	0.168537		0.946178	0.996596	0.996242	1.06458	1.0009	0.0486143		1.09789	1.08908	1.00649	1.04151	1.05874	0.0427405		1.0187
Q08431-2	Isoform 2 of Lactadherin OS=Homo sapiens GN=MFGE8 - [MFGM_HUMAN]	1.0547	1.02454	1.10874	1.10876	1.07419	0.063674		0.978859	1.06262	1.00007	1.05119	1.02319	0.04016		1.20511	1.26766	1.15224	1.25853	1.22089	0.0534355		1.10609
P13645	Keratin, type I cytoskeletal 10 OS=Homo sapiens GN=KRT10 PE=1 SV=6 - [K1C10_HUMAN]	2.58971	2.14222	2.80501	2.33876	2.46892	0.769698		1.19033	1.26921	1.19564	1.34659	1.25044	0.0735133		1.28693	1.32752	1.15825	1.27478	1.26187	0.0726644		1.66041
P06702	Protein S100-A9 OS=Homo sapiens GN=S100A9 PE=1 SV=1 - [S10A9_HUMAN]	0.811476	0.79256	0.75777	0.784612	0.786604	0.919092		1.1482	1.25675	1.25833	1.38114	1.2611	0.0951865						#DIV/0!	#DIV/0!		#DIV/0!
E7ET40	Urokinase-type plasminogen activator chain B OS=Homo sapiens GN=PLAU PE=2 SV=1 - [E7ET40_HUMAN]	0.35407	0.329312	0.361069	0.354199	0.349662	0.234189		0.39315	0.410333	0.422184	0.471517	0.424296	0.0336616		0.391694	0.402291	0.35055	0.37285	0.379347	0.0227328		0.384435
P29279	Connective tissue growth factor OS=Homo sapiens GN=CTGF PE=1 SV=2 - [CTGF_HUMAN]	0.694108	0.686086	0.710332	0.735243	0.706442	0.191453		0.996137	1.03874	1.03262	1.04908	1.02914	0.0230296		0.781384	0.722594	0.790125	0.776803	0.767726	0.0305917		0.834438
Q16610	Extracellular matrix protein 1 OS=Homo sapiens GN=ECM1 PE=1 SV=2 - [ECM1_HUMAN]	0.929123	0.894562	0.932155	0.904233	0.915018	0.11304		1.01003	1.06012	1.01661	1.04913	1.03397	0.0244122		1.02368	1.01663	0.955528	0.983094	0.994733	0.0315694		0.981242
P14618	Pyruvate kinase isozymes M1/M2 OS=Homo sapiens GN=PKM PE=1 SV=4 - [KPYM_HUMAN]	1.17433	1.04082	1.15312	1.09304	1.11533	0.114788		1.3102	1.33673	1.51539	1.16336	1.33142	0.144415		1.28115	1.64669	0.992978	1.17115	1.27299	0.275982		1.23991
Q08380	Galectin-3-binding protein OS=Homo sapiens GN=LGALS3BP PE=1 SV=1 - [LG3BP_HUMAN]	0.820349	0.792642	0.894435	0.853654	0.84027	0.154943		0.809071	0.924643	0.879124	0.995593	0.902108	0.0783825		1.0096	1.03702	0.928415	0.988079	0.990778	0.0461489		0.911052
P08238	Heat shock protein HSP 90-beta OS=Homo sapiens GN=HSP90AB1 PE=1 SV=4 - [HS90B_HUMAN]	1.02781	0.982872	1.00164	1.01511	1.00686	0.0944088		0.869293	0.940287	0.896611	0.934884	0.910269	0.033529		1.03846	1.06696	0.98394	1.01654	1.02647	0.0350747		0.9812
P07996	Thrombospondin-1 OS=Homo sapiens GN=THBS1 PE=1 SV=2 - [TSP1_HUMAN]	0.900967	0.876563	0.930313	0.889188	0.899258	0.0607677		1.50855	1.54272	1.49307	1.57248	1.5292	0.0355342		0.939885	0.937589	0.884055	0.905645	0.916794	0.0268435		1.11508
J3KMY5	Epididymal secretory protein E1 OS=Homo sapiens GN=NPC2 PE=4 SV=1 - [J3KMY5_HUMAN]	0.777841	0.740276	0.935776	0.86687	0.830191	0.070146		0.794764	0.878282	0.834147	0.943637	0.862707	0.0638336		0.718249	0.721313	0.783978	0.683084	0.726656	0.0419664		0.806518
P26022	Pentraxin-related protein PTX3 OS=Homo sapiens GN=PTX3 PE=1 SV=3 - [PTX3_HUMAN]	1.41487	1.31211	1.45746	1.3668	1.38781	0.30635		1.29017	1.37561	1.32448	1.37259	1.34071	0.041034		1.42246	1.46974	1.3542	1.4309	1.41932	0.0480492		1.38262
P07339	Cathepsin D OS=Homo sapiens GN=CTSD PE=1 SV=1 - [CATD_HUMAN]	0.560852	0.561329	0.598942	0.573684	0.573702	0.437241		0.456256	0.500606	0.502745	0.567698	0.506826	0.0458914		0.577701	0.606176	0.578424	0.589432	0.587933	0.0132939		0.556154
P04264	Keratin, type II cytoskeletal 1 OS=Homo sapiens GN=KRT1 PE=1 SV=6 - [K2C1_HUMAN]	1.85941	1.65017	1.94514	1.71964	1.79359	0.657978		1.24316	1.3244	1.24633	1.34279	1.28917	0.0518611		1.20487	1.26308	1.12538	1.21103	1.20109	0.056827		1.42795
O75326	Semaphorin-7A OS=Homo sapiens GN=SEMA7A PE=1 SV=1 - [SEM7A_HUMAN]	0.877856	0.809042	0.910166	0.844028	0.860273	0.507259		1.0358	1.09884	1.04696	1.09076	1.06809	0.0313508		1.11778	1.18816	1.05176	1.12483	1.12064	0.0557646		1.01633
Q12841	Follistatin-related protein 1 OS=Homo sapiens GN=FSTL1 PE=1 SV=1 - [FSTL1_HUMAN]	0.860196	0.891088	0.781862	0.839514	0.843165	0.0424777		1.20517	1.30176	1.17977	1.32399	1.25267	0.0708713		1.01852	1.01508	0.949616	1.04157	1.0062	0.0395119		1.03401
P07437	Tubulin beta chain OS=Homo sapiens GN=TUBB PE=1 SV=2 - [TBB5_HUMAN]	1.46832	1.12598	1.58393	1.39993	1.39454	0.322458		0.94932	0.970556	0.87636	0.849505	0.911435	0.0577238		0.928261	0.857465	0.927373	0.918972	0.908018	0.033961		1.07133
H0YN42	Annexin (Fragment) OS=Homo sapiens GN=ANXA2 PE=2 SV=1 - [H0YN42_HUMAN]	0.770203	0.825058	0.766931	0.786569	0.78719	0.349152		0.643918	0.600826	0.604319	0.623295	0.61809	0.0198485		0.669519	0.628991	0.659523	0.617095	0.643782	0.0247731		0.683021
P05121	Plasminogen activator inhibitor 1 OS=Homo sapiens GN=SERPINE1 PE=1 SV=1 - [PAI1_HUMAN]	0.522708	0.546356	0.589814	0.583875	0.560688	0.124081		0.406969	0.418065	0.438189	0.49944	0.440666	0.0412586		0.534909	0.531806	0.553659	0.526848	0.536806	0.0117159		0.51272
P07602	Proactivator polypeptide OS=Homo sapiens GN=PSAP PE=1 SV=2 - [SAP_HUMAN]	0.665626	0.70333	0.693326	0.737837	0.70003	0.0797628		0.737826	0.803598	0.814073	0.888682	0.811045	0.0617876		0.701513	0.729395	0.699924	0.719592	0.712606	0.0143126		0.741227
Q9UBR2	Cathepsin Z OS=Homo sapiens GN=CTSZ PE=1 SV=1 - [CATZ_HUMAN]	0.695474	0.673725	0.727774	0.733677	0.707663	0.0271687		0.741495	0.76475	0.780396	0.809294	0.773984	0.0284531		0.882044	0.91668	0.850336	0.894037	0.885774	0.027648		0.78914
Q92820	Gamma-glutamyl hydrolase OS=Homo sapiens GN=GGH PE=1 SV=2 - [GGH_HUMAN]	0.704421	0.724507	0.771347	0.759576	0.739963	0.0323814		0.734111	0.809248	0.759836	0.848784	0.787995	0.0511318		0.75658	0.800275	0.747935	0.803252	0.777011	0.0288251		0.768323
Q9BTY2	Plasma alpha-L-fucosidase OS=Homo sapiens GN=FUCA2 PE=1 SV=2 - [FUCO2_HUMAN]	0.805843	0.776911	0.882441	0.820613	0.821452	0.0561895		0.891982	0.905447	0.942172	0.943984	0.920896	0.0262071		0.939374	1.01919	0.9213	0.967421	0.961822	0.0426961		0.90139
P08294	Extracellular superoxide dismutase [Cu-Zn] OS=Homo sapiens GN=SOD3 PE=1 SV=2 - [SODE_HUMAN]	0.569322	0.5987	0.630036	0.654214	0.613068	0.117654		0.538226	0.543352	0.552197	0.570647	0.551105	0.0142486		0.653079	0.64997	0.640256	0.624675	0.641995	0.0127733		0.602056
P00338	L-lactate dehydrogenase A chain OS=Homo sapiens GN=LDHA PE=1 SV=2 - [LDHA_HUMAN]	1.57007	1.48101	1.41504	1.46545	1.48289	0.467486		1.23785	1.26506	1.26167	1.3065	1.26777	0.0285185		1.35244	1.38407	1.37261	1.41391	1.38076	0.0256812		1.37714
Q9Y4K0	Lysyl oxidase homolog 2 OS=Homo sapiens GN=LOXL2 PE=1 SV=1 - [LOXL2_HUMAN]	0.901432	0.840856	0.955724	0.910966	0.902245	0.314761		0.941867	1.02946	1.00507	1.06009	1.00912	0.0501703		0.844336	0.813887	0.77134	0.805742	0.808826	0.030007		0.906731
P35527	Keratin, type I cytoskeletal 9 OS=Homo sapiens GN=KRT9 PE=1 SV=3 - [K1C9_HUMAN]	1.48463	1.37914	1.51347	1.44563	1.45572	0.299882		1.37759	1.47897	1.44036	1.51397	1.45272	0.0584209		1.2261	1.2664	1.21775	1.24642	1.23917	0.0217847		1.38254
P22392-2	Isoform 3 of Nucleoside diphosphate kinase B OS=Homo sapiens GN=NME2 - [NDKB_HUMAN]	1.21558	1.15633	1.04917	1.01919	1.11007	0.197962		0.910022	0.944495	1	1.03312	0.971909	0.0551281		1.04527	1.16529	1.01763	1.12251	1.08767	0.0681715		1.05655
P07195	L-lactate dehydrogenase B chain OS=Homo sapiens GN=LDHB PE=1 SV=2 - [LDHB_HUMAN]	1.5877	1.42723	1.44466	1.38558	1.46129	0.205325		1.36721	1.32834	1.38831	1.30601	1.34747	0.0371583		1.28073	1.43973	1.24019	1.32393	1.32115	0.0861324		1.37664
E9PQX2	40S ribosomal protein S3 OS=Homo sapiens GN=RPS3 PE=2 SV=1 - [E9PQX2_HUMAN]	1.14412	1.41098	1.09948	1.36068	1.25381	0.160898						#DIV/0!	#DIV/0!						#DIV/0!	#DIV/0!		#DIV/0!
P14618-2	Isoform M1 of Pyruvate kinase isozymes M1/M2 OS=Homo sapiens GN=PKM - [KPYM_HUMAN]					#DIV/0!	0.154891						#DIV/0!	#DIV/0!		1.02133	1.06621	1.00955	1.06016	1.03931	0.0280947		#DIV/0!
P61812	Transforming growth factor beta-2 OS=Homo sapiens GN=TGFB2 PE=1 SV=1 - [TGFB2_HUMAN]	1.14025	0.969949	1.23068	1.06305	1.10098	0.111013		1.05961	1.16954	1.11157	1.26122	1.15048	0.0864047		1.14584	1.1092	1.10708	1.10012	1.11556	0.0205577		1.12234
Q06481	Amyloid-like protein 2 OS=Homo sapiens GN=APLP2 PE=1 SV=2 - [APLP2_HUMAN]	0.72595	0.680917	0.702963	0.672393	0.695556	0.229111		1.09353	1.16198	1.1258	1.19082	1.14303	0.0423886		0.862936	0.875583	0.78321	0.79869	0.830105	0.0459426		0.889564
H0YAR1	Lysyl oxidase homolog 2 (Fragment) OS=Homo sapiens GN=LOXL2 PE=4 SV=1 - [H0YAR1_HUMAN]					#DIV/0!	0.0240105						#DIV/0!	#DIV/0!		1.03157	1.16225	0.910252	1.03164	1.03393	0.102911		#DIV/0!
P68363	Tubulin alpha-1B chain OS=Homo sapiens GN=TUBA1B PE=1 SV=1 - [TBA1B_HUMAN]	1.12171	1.09565	1.15397	1.04449	1.10396	0.0462662		0.88155	0.949041	0.8879	0.930107	0.912149	0.0326997		1.00989	1.02094	0.995031	0.994284	1.00503	0.0128062		1.00705
B0YJC4	Vimentin OS=Homo sapiens GN=VIM PE=2 SV=1 - [B0YJC4_HUMAN]	0.890004	0.954972	0.894231	0.966392	0.9264	0.102991		0.832031	0.855813	0.823355	0.898671	0.852467	0.0337201		0.827106	0.815873	0.860955	0.858353	0.840572	0.0225318		0.873146
P07686	Beta-hexosaminidase subunit beta OS=Homo sapiens GN=HEXB PE=1 SV=3 - [HEXB_HUMAN]	0.827589	0.792314	0.861414	0.851782	0.833275	0.0597185		0.851557	0.91121	0.920501	0.979571	0.91571	0.0523993		1.01066	1.06149	0.952699	0.994666	1.00488	0.0449648		0.917955
P02533	Keratin, type I cytoskeletal 14 OS=Homo sapiens GN=KRT14 PE=1 SV=4 - [K1C14_HUMAN]	1.83269	1.59437	1.48789	1.4475	1.59061	0.420819		1.62845	1.50215	1.45921	1.34126	1.48277	0.118574		0.851469	0.89928	0.935276	0.89125	0.894319	0.0343882		1.32257
P01892	HLA class I histocompatibility antigen, A-2 alpha chain OS=Homo sapiens GN=HLA-A PE=1 SV=1 - [1A02_HUMAN]	0.980063	1.00353	0.966371	0.973803	0.980941	0.345135		0.863621	0.867306	0.758304	0.807492	0.824181	0.0517479		0.845317	0.757016	0.924297	0.831601	0.839558	0.0685328		0.88156
P68371	Tubulin beta-4B chain OS=Homo sapiens GN=TUBB4B PE=1 SV=1 - [TBB4B_HUMAN]	1.61346	1.89868	1.55125	1.83188	1.72382	0.412088						#DIV/0!	#DIV/0!		1.10144	1.20688	0.967844	1.06678	1.08573	0.098623		#DIV/0!
P11142	Heat shock cognate 71 kDa protein OS=Homo sapiens GN=HSPA8 PE=1 SV=1 - [HSP7C_HUMAN]	1.08087	1.05396	1.1037	1.06619	1.07618	0.363406		0.947267	0.987987	1.0137	1.04865	0.999402	0.0427333		1.02654	1.02643	1.10194	1.11507	1.06749	0.047659		1.04769
Q99538	Legumain OS=Homo sapiens GN=LGMN PE=1 SV=1 - [LGMN_HUMAN]	0.556707	0.571172	0.502831	0.56504	0.548938	0.282915		0.732641	0.790833	0.747477	0.77888	0.762458	0.0270078		0.700679	0.689723	0.751353	0.666433	0.702047	0.0358385		0.671147
P07900	Heat shock protein HSP 90-alpha OS=Homo sapiens GN=HSP90AA1 PE=1 SV=5 - [HS90A_HUMAN]	1.15614	1.13215	1.13502	1.17012	1.14836	0.321276		1.11842	1.08606	1.05398	0.981668	1.06003	0.0584926		1.17072	1.19261	1.12196	1.20486	1.17254	0.0365555		1.12698
P05067-7	Isoform L-APP733 of Amyloid beta A4 protein OS=Homo sapiens GN=APP - [A4_HUMAN]	0.716596	0.663668	0.766334	0.732253	0.719713	0.231125		0.768975	0.807984	0.768226	0.851311	0.799124	0.0394364		0.71147	0.715682	0.687835	0.711831	0.706704	0.0127232		0.741847
P07858	Cathepsin B OS=Homo sapiens GN=CTSB PE=1 SV=3 - [CATB_HUMAN]	0.922137	0.836702	0.94674	0.849958	0.888884	0.101003		0.744538	0.862004	0.733645	0.825284	0.791368	0.0623557		0.834263	0.818759	0.74805	0.743352	0.786106	0.0471223		0.822119
O94907	Dickkopf-related protein 1 OS=Homo sapiens GN=DKK1 PE=1 SV=1 - [DKK1_HUMAN]	0.984694	0.89121	1.01995	0.919238	0.953772	0.0627397		1.41965	1.64958	1.55084	1.70582	1.58147	0.125468		1.07207	1.17495	1.05312	1.08875	1.09722	0.0538226		1.21082
P08779	Keratin, type I cytoskeletal 16 OS=Homo sapiens GN=KRT16 PE=1 SV=4 - [K1C16_HUMAN]	1.78825	1.67399	1.55141	1.52367	1.63433	0.374385		1.87888	1.90945	1.83159	1.76858	1.84713	0.0613787		0.72075	0.62336	0.662831	0.601672	0.652153	0.0522715		1.37787
E7EUT4;P04406-2	Glyceraldehyde-3-phosphate dehydrogenase OS=Homo sapiens GN=GAPDH PE=2 SV=1 - [E7EUT4_HUMAN]	1.57664	1.59388	1.35498	1.3071	1.45815	0.156931		1.10064	1.12267	1.09372	1.11152	1.10714	0.0126861		0.971397	1.00618	0.955789	0.985158	0.979631	0.0213825		1.18164
P07093-2	Isoform 2 of Glia-derived nexin OS=Homo sapiens GN=SERPINE2 - [GDN_HUMAN]	0.959792	0.836532	0.941508	0.86712	0.901238	0.315464		0.809415	0.853545	0.818773	0.850156	0.832972	0.0221741		0.871565	0.819616	0.891071	0.92313	0.876345	0.0433848		0.870185
B4E351	Insulin-like growth factor-binding protein 4 OS=Homo sapiens GN=IGFBP4 PE=2 SV=1 - [B4E351_HUMAN]	0.680986	0.623821	0.750031	0.681749	0.684147	0.12686		0.920966	0.925267	0.909675	0.931932	0.92196	0.0093504		0.856073	0.84092	0.788464	0.7897	0.818789	0.03486		0.808299
P35625	Metalloproteinase inhibitor 3 OS=Homo sapiens GN=TIMP3 PE=1 SV=2 - [TIMP3_HUMAN]	0.767754	0.794211	0.720903	0.724717	0.751896	0.054664		0.822281	0.847018	0.828064	0.878079	0.843861	0.0251402		0.720644	0.736223	0.691515	0.661729	0.702528	0.032911		0.766095
O94985-2	Isoform 2 of Calsyntenin-1 OS=Homo sapiens GN=CLSTN1 - [CSTN1_HUMAN]	0.846024	0.820377	0.81143	0.793383	0.817803	0.0445113		0.764434	0.83917	0.809469	0.852312	0.816346	0.0389728		0.801881	0.785803	0.74384	0.754533	0.771514	0.0269605		0.801888
P53634	Dipeptidyl peptidase 1 OS=Homo sapiens GN=CTSC PE=1 SV=2 - [CATC_HUMAN]	0.519356	0.51067	0.575255	0.548324	0.538401	0.151261		0.556536	0.621015	0.632215	0.670028	0.619948	0.0471901		0.726022	0.761765	0.639674	0.673539	0.70025	0.0542562		0.619533
G3V0E5	Transferrin receptor (P90, CD71), isoform CRA_c OS=Homo sapiens GN=TFRC PE=4 SV=1 - [G3V0E5_HUMAN]	0.945987	0.951301	0.901153	0.933996	0.933109	0.212366		0.903708	0.864638	0.94631	0.863537	0.894548	0.0392411		1.07438	1.0386	1.17854	1.10813	1.09991	0.0596124		0.975857
C9IZG4	Protein CutA OS=Homo sapiens GN=CUTA PE=2 SV=1 - [C9IZG4_HUMAN]	1.41737	1.46414	1.40889	1.43637	1.43169	0.267392						#DIV/0!	#DIV/0!						#DIV/0!	#DIV/0!		#DIV/0!
Q01459	Di-N-acetylchitobiase OS=Homo sapiens GN=CTBS PE=1 SV=1 - [DIAC_HUMAN]	0.77085	0.779935	0.805773	0.796618	0.788294	0.34444		0.947541	0.940943	1.00612	0.984443	0.969761	0.0308842		0.932025	0.960535	0.883193	0.924097	0.924963	0.0319413		0.894339
P52823	Stanniocalcin-1 OS=Homo sapiens GN=STC1 PE=1 SV=1 - [STC1_HUMAN]	0.475378	0.469004	0.474552	0.4678	0.471683	0.16957		0.500727	0.53546	0.505706	0.527657	0.517388	0.016794		0.586243	0.622985	0.596571	0.599305	0.601276	0.0155272		0.530116
P68104	Elongation factor 1-alpha 1 OS=Homo sapiens GN=EEF1A1 PE=1 SV=1 - [EF1A1_HUMAN]	1.16764	1.12366	1.1702	1.12422	1.14643	0.361078		1.03302	1.13948	1.03586	1.15749	1.09146	0.0662645		1.07598	1.06731	1.03009	1.0839	1.06432	0.0238055		1.10074
Q13740-2	Isoform 2 of CD166 antigen OS=Homo sapiens GN=ALCAM - [CD166_HUMAN]	0.798091	0.72793	0.856907	0.782971	0.791475	0.193631		0.635603	0.74018	0.73078	0.853058	0.739905	0.0890055		0.726741	0.75282	0.683933	0.708595	0.718023	0.0290851		0.749801
Q8NBP7	Proprotein convertase subtilisin/kexin type 9 OS=Homo sapiens GN=PCSK9 PE=1 SV=3 - [PCSK9_HUMAN]	0.674606	0.698411	0.65962	0.6866	0.679809	0.0698984		0.699238	0.672781	0.688991	0.740977	0.700497	0.0291018		0.772804	0.723872	0.756822	0.73295	0.746612	0.0223159		0.708973
E9PEP6	Protein kinase C-binding protein NELL1 OS=Homo sapiens GN=NRP1 PE=2 SV=2 - [E9PEP6_HUMAN]	1.11038	1.02733	1.1666	1.08395	1.09707	0.22649		0.980796	1.04614	1.02753	1.10271	1.03929	0.0504267		1.07003	1.10853	0.998544	1.03933	1.05411	0.0466214		1.06349
P08195-2	Isoform 2 of 4F2 cell-surface antigen heavy chain OS=Homo sapiens GN=SLC3A2 - [4F2_HUMAN]	1.08784	1.07243	1.12965	1.03689	1.0817	0.0462142		0.857361	0.908515	0.88471	0.966525	0.904278	0.046464		1.03959	1.11619	1.06815	1.06186	1.07145	0.0322482		1.01914
Q93063	Exostosin-2 OS=Homo sapiens GN=EXT2 PE=1 SV=1 - [EXT2_HUMAN]	1.05581	1.06857	1.0131	0.989882	1.03184	0.0438159		0.987326	0.981996	0.975858	1.04404	0.997305	0.0315078		1.12937	1.12248	1.13576	1.10884	1.12411	0.0115352		1.05108
F8W1Q3	Biotinidase OS=Homo sapiens GN=BTD PE=2 SV=1 - [F8W1Q3_HUMAN]	0.918232	0.872459	0.960486	0.907465	0.914661	0.0711565		0.940042	0.918675	0.96669	0.910899	0.934077	0.024991		0.89234	0.889883	0.972222	0.922976	0.919355	0.0383252		0.922697
P48723	Heat shock 70 kDa protein 13 OS=Homo sapiens GN=HSPA13 PE=1 SV=1 - [HSP13_HUMAN]	0.732172	0.792613	0.729842	0.693144	0.736943	0.101562		0.652531	0.690128	0.713404	0.756623	0.703172	0.043575		0.732717	0.68083	0.794921	0.718772	0.73181	0.0474439		0.723975
P12814	Alpha-actinin-1 OS=Homo sapiens GN=ACTN1 PE=1 SV=2 - [ACTN1_HUMAN]	1.10095	1.1181	0.982522	1.07021	1.06795	0.183273		1.24841	1.18795	1.1205	1.12094	1.16945	0.0614468		1.16668	1.25898	1.23477	1.25054	1.22774	0.0419281		1.15505
P01130-3	Isoform 3 of Low-density lipoprotein receptor OS=Homo sapiens GN=LDLR - [LDLR_HUMAN]	0.979542	0.967949	1.0483	0.99097	0.99669	0.0596158		1.01245	1.04911	1.01094	1.08941	1.04047	0.0370886		0.977633	0.976656	0.922928	0.95715	0.958592	0.0255789		0.998585
Q14393-2	Isoform 2 of Growth arrest-specific protein 6 OS=Homo sapiens GN=GAS6 - [GAS6_HUMAN]	0.755877	0.752282	0.717824	0.724255	0.737559	0.141033		0.728657	0.75479	0.705713	0.809723	0.749721	0.0447451		0.835774	0.842578	0.820836	0.815465	0.828664	0.0126444		0.771981
P11021	78 kDa glucose-regulated protein OS=Homo sapiens GN=HSPA5 PE=1 SV=2 - [GRP78_HUMAN]	1.29965	1.27135	1.15986	1.2175	1.23709	0.270348		1.19764	1.22383	1.07098	1.12937	1.15545	0.0689697		1.29655	1.31795	1.29905	1.37799	1.32288	0.03796		1.23848
P27348	14-3-3 protein theta OS=Homo sapiens GN=YWHAQ PE=1 SV=1 - [1433T_HUMAN]	1.38609	1.01319	1.24066	0.90139	1.13533	0.158459						#DIV/0!	#DIV/0!						#DIV/0!	#DIV/0!		#DIV/0!
Q9BZM5	NKG2D ligand 2 OS=Homo sapiens GN=ULBP2 PE=1 SV=1 - [N2DL2_HUMAN]	0.914259	0.853287	0.849147	0.871067	0.87194	0.201788		0.827231	0.902628	0.883489	0.926269	0.884904	0.0422426		1.01991	1.08079	1.03752	1.0146	1.03821	0.0300303		0.931683
P54802	Alpha-N-acetylglucosaminidase OS=Homo sapiens GN=NAGLU PE=1 SV=2 - [ANAG_HUMAN]	1.10574	1.1572	1.06336	1.19636	1.13067	0.14477		1.16479	1.10512	1.11612	1.00889	1.09873	0.0652645		1.18594	1.08829	1.25186	1.21467	1.18519	0.0700114		1.13819
J3KQG4	Glucosylceramidase OS=Homo sapiens GN=GBA PE=4 SV=1 - [J3KQG4_HUMAN]	0.599129	0.588958	0.576357	0.590363	0.588702	0.292253		0.570725	0.623471	0.606666	0.661122	0.615496	0.03754		0.734656	0.749199	0.663919	0.691776	0.709887	0.0391578		0.638028
H3BLV0	Complement decay-accelerating factor (Fragment) OS=Homo sapiens GN=CD55 PE=4 SV=1 - [H3BLV0_HUMAN]	1.03221	1.0275	0.943342	1.00114	1.00105	0.222109		1.19972	1.22912	1.17955	1.176	1.1961	0.0243679		0.952684	0.97286	1.03594	0.99935	0.990209	0.0359823		1.06245
P02751-17	Isoform 17 of Fibronectin OS=Homo sapiens GN=FN1 - [FINC_HUMAN]	1.3667	1.34422	1.26713	1.31028	1.32208	0.175972		1.88478	1.87081	1.80361	1.8307	1.84748	0.0371545		1.55159	1.59655	1.49574	1.61569	1.5649	0.0533598		1.57815
P28799	Granulins OS=Homo sapiens GN=GRN PE=1 SV=2 - [GRN_HUMAN]	0.724979	0.76286	0.633079	0.67779	0.699677	0.335934		0.90129	0.927718	0.850576	0.906036	0.896405	0.0326467		0.707056	0.747316	0.661383	0.689956	0.701428	0.0359283		0.765837
P16870-2	Isoform 2 of Carboxypeptidase E OS=Homo sapiens GN=CPE - [CBPE_HUMAN]	0.711153	0.709233	0.697821	0.772661	0.722717	0.0447823		0.706999	0.649733	0.635365	0.683682	0.668945	0.0324651		0.826906	0.779424	0.80551	0.706818	0.779664	0.052302		0.723775
Q92896	Golgi apparatus protein 1 OS=Homo sapiens GN=GLG1 PE=1 SV=2 - [GSLG1_HUMAN]	1.3753	1.27192	1.29189	1.1742	1.27833	0.302681		1.31179	1.30262	1.27268	1.20541	1.27312	0.0481318		1.00343	0.959754	1.04229	1.01937	1.00621	0.0348363		1.18589
P35442	Thrombospondin-2 OS=Homo sapiens GN=THBS2 PE=1 SV=2 - [TSP2_HUMAN]	1.03123	0.982935	1.02387	0.975022	1.00326	0.157757		1.94291	1.86435	1.87874	1.78987	1.86897	0.0628238		1.10573	1.0664	1.0925	1.10873	1.09334	0.0192956		1.32186
D6RHI9	Ribonuclease T2 (Fragment) OS=Homo sapiens GN=RNASET2 PE=2 SV=1 - [D6RHI9_HUMAN]	0.756155	0.805566	0.810959	0.813168	0.796462	0.113483		0.826272	0.837465	0.811772	0.820215	0.823931	0.0108056		0.911898	0.96033	0.95147	0.984972	0.952168	0.0303581		0.85752
H3BMA1	Mesothelin (Fragment) OS=Homo sapiens GN=MSLN PE=2 SV=2 - [H3BMA1_HUMAN]	1.09357	1.27052	1.06545	1.11737	1.13673	0.192346		1.02025	0.987697	0.933629	0.955363	0.974234	0.0378736		1.10687	1.15158	1.08447	1.09063	1.10839	0.0303059		1.07312
O14792	Heparan sulfate glucosamine 3-O-sulfotransferase 1 OS=Homo sapiens GN=HS3ST1 PE=1 SV=1 - [HS3S1_HUMAN]	0.561191	0.600101	0.520419	0.5784	0.565028	0.312208		0.53499	0.478917	0.498992	0.493324	0.501556	0.0238378		0.515118	0.491738	0.564451	0.528376	0.524921	0.0303961		0.530501
P10586-2	Isoform 2 of Receptor-type tyrosine-protein phosphatase F OS=Homo sapiens GN=PTPRF - [PTPRF_HUMAN]	1.50878	1.42127	1.41048	1.44806	1.44715	0.472909		1.04405	1.0683	1.04958	1.10403	1.06649	0.0270946		1.15221	1.21098	1.13338	1.17202	1.16715	0.0332069		1.22693
P10646	Tissue factor pathway inhibitor OS=Homo sapiens GN=TFPI PE=1 SV=1 - [TFPI1_HUMAN]	1.26752	1.17267	1.17668	1.14922	1.19152	0.143747		1.05716	1.10552	1.16947	1.04223	1.09359	0.0573438		0.880145	0.920123	0.926225	0.957248	0.920935	0.0316815		1.06868
H3BS10	Beta-hexosaminidase OS=Homo sapiens GN=HEXA PE=2 SV=1 - [H3BS10_HUMAN]	0.801482	0.871164	0.770254	0.814988	0.814472	0.206265		0.767633	0.768606	0.828467	0.778492	0.785799	0.0288651		0.909427	0.898084	0.93566	0.912982	0.914038	0.0157522		0.838103
Q9UM22	Mammalian ependymin-related protein 1 OS=Homo sapiens GN=EPDR1 PE=1 SV=2 - [EPDR1_HUMAN]	0.979248	1.02308	0.90686	0.960042	0.967308	0.0918193		1.0045	0.983947	1.07935	0.969943	1.00943	0.0487208		1.17018	1.20605	1.08716	1.19506	1.16461	0.0537708		1.04712
Q92626	Peroxidasin homolog OS=Homo sapiens GN=PXDN PE=1 SV=2 - [PXDN_HUMAN]	0.985059	0.976468	0.99473	0.963323	0.979895	0.0334018		1.06657	1.09405	1.08949	1.07906	1.08229	0.0122146		1.09314	1.11796	1.03115	1.08211	1.08109	0.0365116		1.04776
Q9UNN8	Endothelial protein C receptor OS=Homo sapiens GN=PROCR PE=1 SV=1 - [EPCR_HUMAN]	0.958374	0.920316	1.16256	1.04991	1.02279	0.074772		0.977225	0.923953	0.904915	0.86046	0.916638	0.0483656		0.98036	0.923232	1.13077	1.03738	1.01794	0.0884873		0.985788
P50897	Palmitoyl-protein thioesterase 1 OS=Homo sapiens GN=PPT1 PE=1 SV=1 - [PPT1_HUMAN]	0.66646	0.627379	0.626007	0.612849	0.633174	0.220432		0.645966	0.72048	0.714082	0.790845	0.717843	0.0592078		0.892221	0.913569	0.824357	0.89895	0.882274	0.0396266		0.74443
Q9UKM7	Endoplasmic reticulum mannosyl-oligosaccharide 1,2-alpha-mannosidase OS=Homo sapiens GN=MAN1B1 PE=1 SV=2 - [MA1B1_HUMAN]	1.05871	1.02668	1.11607	1.02659	1.05701	0.228729		1.13872	1.10819	1.10913	1.06509	1.10528	0.0303096		1.14435	1.14108	1.08932	1.16754	1.13557	0.0330091		1.09929
O00299	Chloride intracellular channel protein 1 OS=Homo sapiens GN=CLIC1 PE=1 SV=4 - [CLIC1_HUMAN]	1.31165	1.40422	1.81065	1.6673	1.54845	0.304284		1.11434	1.1421	1.0666	1.11628	1.10983	0.0314759		1.13597	1.10665	1.18194	1.15825	1.1457	0.0320976		1.26799
I3L398	Protein disulfide-isomerase (Fragment) OS=Homo sapiens GN=P4HB PE=2 SV=1 - [I3L398_HUMAN]	1.09023	1.63032	0.910815	1.3668	1.24954	0.301735		1.28157	1.09729	0.988849	0.849037	1.05419	0.182497		1.09744	1.12348	1.05014	1.11776	1.09721	0.0333115		1.13364
O00754	Lysosomal alpha-mannosidase OS=Homo sapiens GN=MAN2B1 PE=1 SV=3 - [MA2B1_HUMAN]	0.890676	0.874176	0.913078	0.889243	0.891793	0.281728		0.918704	0.935486	0.942817	0.955365	0.938093	0.0153118		1.00863	1.00544	0.990704	1.0423	1.01177	0.0218		0.947218
Q9H3G5	Probable serine carboxypeptidase CPVL OS=Homo sapiens GN=CPVL PE=1 SV=2 - [CPVL_HUMAN]	0.751772	0.725779	0.782484	0.809026	0.767265	0.0714366		0.835585	1.06087	0.875868	0.927101	0.924857	0.0981069		0.97716	0.834689	1.06107	1.00672	0.969909	0.0966124		0.887344
P28074-3	Isoform 3 of Proteasome subunit beta type-5 OS=Homo sapiens GN=PSMB5 - [PSB5_HUMAN]					#DIV/0!	0.036225		1.51912	1.25805	1.24768	1.3183	1.33579	0.126126		1.22322	1.15989	1.30851	1.24812	1.23493	0.061528		#DIV/0!
P55287-2	Isoform 2 of Cadherin-11 OS=Homo sapiens GN=CDH11 - [CAD11_HUMAN]	0.873517	0.862034	0.844589	0.867497	0.861909	0.0124632		0.752873	0.791855	0.796177	0.822192	0.790774	0.0286		0.93413	1.0098	0.862212	0.918875	0.931254	0.0608215		0.861313
O95150-2	Isoform 2 of Tumor necrosis factor ligand superfamily member 15 OS=Homo sapiens GN=TNFSF15 - [TNF15_HUMAN]	0.399016	0.387335	0.39182	0.381683	0.389964	0.252443		0.705426	0.695985	0.682463	0.675218	0.689773	0.0135264		0.606534	0.56428	0.688075	0.643935	0.625706	0.0527979		0.568481
B3KTR6	Matrix-remodeling-associated protein 8 OS=Homo sapiens GN=MXRA8 PE=2 SV=1 - [B3KTR6_HUMAN]	0.905683	1.00182	0.889373	0.914539	0.927852	0.28944		1.06678	1.0095	1.02772	1.03283	1.03421	0.0239136		1.05251	1.01096	1.03304	1.03771	1.03356	0.0171959		0.998539
P13647	Keratin, type II cytoskeletal 5 OS=Homo sapiens GN=KRT5 PE=1 SV=3 - [K2C5_HUMAN]	1.78246	1.67689	1.68494	1.64374	1.69701	0.4143		1.48228	1.56825	1.41097	1.51173	1.49331	0.0654627		1.20492	1.09906	1.16509	1.09917	1.14206	0.0521878		1.44413
B7Z5J4	Carboxypeptidase A4 OS=Homo sapiens GN=CPA4 PE=2 SV=1 - [B7Z5J4_HUMAN]	1.22609	0.946463	1.17822	1.13082	1.1204	0.32083		1.14001	1.20392	1.07715	1.15475	1.14396	0.0522521		1.35178	1.42789	1.44285	1.50025	1.43069	0.0611586		1.23168
P02792	Ferritin light chain OS=Homo sapiens GN=FTL PE=1 SV=2 - [FRIL_HUMAN]	0.658547	1.07829	0.616062	0.926079	0.819744	0.230306		0.974348	0.900574	0.900593	0.834737	0.902563	0.0570418		1.18072	1.09512	1.41334	1.31865	1.25196	0.141613		0.991422
Q86SR1	Polypeptide N-acetylgalactosaminyltransferase 10 OS=Homo sapiens GN=GALNT10 PE=1 SV=2 - [GLT10_HUMAN]	0.644476	0.667748	0.585853	0.616547	0.628656	0.178249		0.65833	0.676928	0.645465	0.667524	0.662062	0.0134193		0.704472	0.713964	0.712368	0.722794	0.713399	0.00751294		0.668039
P24592	Insulin-like growth factor-binding protein 6 OS=Homo sapiens GN=IGFBP6 PE=1 SV=1 - [IBP6_HUMAN]	0.858183	0.893229	0.931708	0.865177	0.887074	0.141755		1.29278	1.31257	1.21518	1.31908	1.2849	0.0478083		0.756133	0.674628	0.849635	0.762545	0.760735	0.0715123		0.97757
Q8NHP8	Putative phospholipase B-like 2 OS=Homo sapiens GN=PLBD2 PE=1 SV=2 - [PLBL2_HUMAN]	0.835291	0.886891	0.809375	0.896603	0.85704	0.0384515		0.974499	0.886019	0.931387	0.906299	0.924551	0.03812		0.997614	0.931969	0.898548	0.944181	0.943078	0.041157		0.908223
P63104	14-3-3 protein zeta/delta OS=Homo sapiens GN=YWHAZ PE=1 SV=1 - [1433Z_HUMAN]	0.961229	1.00132	1.11599	1.05909	1.03441	0.108123		1.38976	1.40527	1.56481	1.5867	1.48664	0.103488		1.10319	1.13773	1.12156	1.16354	1.13151	0.0256		1.21752
O00300	Tumor necrosis factor receptor superfamily member 11B OS=Homo sapiens GN=TNFRSF11B PE=1 SV=3 - [TR11B_HUMAN]	1.01248	0.929544	0.821529	0.926375	0.922482	0.0903366		0.871986	0.852362	0.78108	0.81177	0.829299	0.0407691		0.820692	0.785221	0.873244	0.807233	0.821598	0.0374068		0.857793
P04259	Keratin, type II cytoskeletal 6B OS=Homo sapiens GN=KRT6B PE=1 SV=5 - [K2C6B_HUMAN]	2.59466	2.71463	2.38655	2.10159	2.44936	0.83644		2.05838	1.91175	1.80878	1.68465	1.86589	0.158394		0.559939	0.502277	0.634268	0.572325	0.567202	0.0541356		1.62748
P26641	Elongation factor 1-gamma OS=Homo sapiens GN=EEF1G PE=1 SV=3 - [EF1G_HUMAN]	1.1632	1.32813	1.17494	1.16274	1.20725	0.68885		1.10412	1.04914	1.04309	1.08628	1.07066	0.0293658		1.0259	1.13655	1.07697	1.11222	1.08791	0.0480353		1.12194
O43505	N-acetyllactosaminide beta-1,3-N-acetylglucosaminyltransferase OS=Homo sapiens GN=B3GNT1 PE=1 SV=1 - [B3GN1_HUMAN]	0.796705	0.771998	0.892631	0.72407	0.796351	0.230634		0.878891	0.932689	0.867854	0.97329	0.913181	0.0490714		1.03525	1.06475	1.19606	1.11485	1.10273	0.0703647		0.93742
F5GZK1	Processed exostosin-like 2 OS=Homo sapiens GN=EXTL2 PE=2 SV=1 - [F5GZK1_HUMAN]	0.939507	1.01914	1.05044	1.0289	1.00949	0.12705		0.803196	0.882316	0.862296	0.95876	0.876642	0.064228		0.900065	0.94666	0.909924	0.962702	0.929838	0.0296984		0.938658
B7Z7A9	Phosphoglycerate kinase OS=Homo sapiens GN=PGK1 PE=2 SV=1 - [B7Z7A9_HUMAN]	1.55951	1.42928	1.54697	1.57981	1.52889	0.282937		1.21435	1.2123	1.26748	1.21744	1.22789	0.0264752		1.38315	1.30894	1.3173	1.34401	1.33835	0.0334019		1.36505
Q8NBJ4-2	Isoform 2 of Golgi membrane protein 1 OS=Homo sapiens GN=GOLM1 - [GOLM1_HUMAN]	1.17646	1.1002	1.27124	1.16512	1.17825	0.198058		1.08784	1.12456	1.05334	1.17369	1.10986	0.0515389		1.22939	1.35344	1.10233	1.0622	1.18684	0.131963		1.15832
O14773	Tripeptidyl-peptidase 1 OS=Homo sapiens GN=TPP1 PE=1 SV=2 - [TPP1_HUMAN]	0.834105	0.788248	0.836416	0.79569	0.813614	0.200978		0.867776	0.904877	0.824001	0.834455	0.857777	0.0365292		1.10331	1.12269	1.07154	1.12823	1.10644	0.0256024		0.925944
P31431-2	Isoform 2 of Syndecan-4 OS=Homo sapiens GN=SDC4 - [SDC4_HUMAN]	5.62423	4.43008	5.14826	4.07198	4.81864	2.18921						#DIV/0!	#DIV/0!						#DIV/0!	#DIV/0!		#DIV/0!
P60842	Eukaryotic initiation factor 4A-I OS=Homo sapiens GN=EIF4A1 PE=1 SV=1 - [IF4A1_HUMAN]	1.59706	1.4222	1.42468	1.36865	1.45315	1.85737		1.19766	1.09125	0.996149	0.895945	1.04525	0.12916		1.12137	1.06793	1.1909	1.16918	1.13735	0.0546346		1.21192
P19883-2	Isoform 2 of Follistatin OS=Homo sapiens GN=FST - [FST_HUMAN]	0.872851	0.912658	0.905951	0.8929	0.89609	0.304999		1.0069	1.05937	0.953405	1.01295	1.00816	0.0433786		0.864052	0.874976	0.802788	0.878101	0.854979	0.0353115		0.919742
P04066	Tissue alpha-L-fucosidase OS=Homo sapiens GN=FUCA1 PE=1 SV=4 - [FUCO_HUMAN]	0.674372	0.645915	0.677721	0.661309	0.664829	0.124506		0.869108	0.90171	0.884711	0.943909	0.899859	0.0322433		0.937109	0.936679	0.902112	0.911486	0.921847	0.0177927		0.828845
Q13253	Noggin OS=Homo sapiens GN=NOG PE=1 SV=1 - [NOGG_HUMAN]	0.798471	0.777715	0.769905	0.799621	0.786428	0.0664056		0.896894	0.973668	0.849139	0.968062	0.921941	0.059806		0.825641	0.781946	0.77348	0.8281	0.802292	0.0286084		0.836887
O00622	Protein CYR61 OS=Homo sapiens GN=CYR61 PE=1 SV=1 - [CYR61_HUMAN]	0.950295	0.991362	1.0625	1.00134	1.00137	0.119233		1.21666	1.25047	1.22392	1.19229	1.22083	0.0239433		1.03104	0.997073	1.03019	0.999174	1.01437	0.0187803		1.07886
Q03405	Urokinase plasminogen activator surface receptor OS=Homo sapiens GN=PLAUR PE=1 SV=1 - [UPAR_HUMAN]	0.468878	0.467276	0.465818	0.465853	0.466956	0.287267						#DIV/0!	#DIV/0!		0.700092	0.652562	0.668523	0.62683	0.662002	0.0306569		#DIV/0!
P42785	Lysosomal Pro-X carboxypeptidase OS=Homo sapiens GN=PRCP PE=1 SV=1 - [PCP_HUMAN]	0.613034	0.620114	0.617285	0.572627	0.605765	0.0756228		0.720764	0.746887	0.759325	0.765755	0.748183	0.0198862		0.83416	0.803507	0.849505	0.808003	0.823794	0.0218284		0.725914
Q16706	Alpha-mannosidase 2 OS=Homo sapiens GN=MAN2A1 PE=1 SV=2 - [MA2A1_HUMAN]	1.2023	1.12869	1.21412	1.13897	1.17102	0.303826		1.06328	1.00202	1.04413	1.05863	1.04202	0.0278821		1.00042	0.959723	0.986317	1.04326	0.99743	0.0349025		1.07016
P07225	Vitamin K-dependent protein S OS=Homo sapiens GN=PROS1 PE=1 SV=1 - [PROS_HUMAN]	1.03864	1.04307	1.10457	1.11507	1.07534	0.0641282		0.970538	0.999936	0.957849	1.02366	0.987996	0.0295978		1.08211	1.11026	1.12577	1.14957	1.11693	0.0282846		1.06009
Q13308-5	Isoform 5 of Inactive tyrosine-protein kinase 7 OS=Homo sapiens GN=PTK7 - [PTK7_HUMAN]	0.886502	0.847525	0.909777	0.876258	0.880016	0.10897		0.763996	0.824864	0.792576	0.853884	0.80883	0.0389925		0.876727	0.89514	0.864408	0.907457	0.885933	0.0191146		0.85826
O75629	Protein CREG1 OS=Homo sapiens GN=CREG1 PE=1 SV=1 - [CREG1_HUMAN]	0.64488	0.686056	0.641757	0.648604	0.655324	0.122038		0.644869	0.659773	0.6576	0.670848	0.658273	0.0106535		0.710104	0.66095	0.909826	0.867789	0.787167	0.120298		0.700255
Q9NZ08	Endoplasmic reticulum aminopeptidase 1 OS=Homo sapiens GN=ERAP1 PE=1 SV=3 - [ERAP1_HUMAN]	1.28184	1.25009	1.25453	1.19487	1.24533	0.316563		1.25372	1.16457	1.30933	1.13721	1.21621	0.0795516		1.22039	1.25483	1.26159	1.28008	1.25423	0.0249521		1.23859
O00468-6	Isoform 6 of Agrin OS=Homo sapiens GN=AGRN - [AGRIN_HUMAN]	2.6448	2.3482	2.55543	2.32113	2.46739	0.661779		1.46341	1.50902	1.4013	1.47336	1.46177	0.0448216		1.64397	1.63216	1.58135	1.5306	1.59702	0.0519477		1.84206
P15291-2	Isoform Short of Beta-1,4-galactosyltransferase 1 OS=Homo sapiens GN=B4GALT1 - [B4GT1_HUMAN]	0.859819	0.666341	0.914296	0.861661	0.825529	0.886561		0.518502	0.524121	0.772648	0.58118	0.599113	0.119105		0.766027	0.667779	0.77056	0.87132	0.768921	0.083119		0.731188
P14625	Endoplasmin OS=Homo sapiens GN=HSP90B1 PE=1 SV=1 - [ENPL_HUMAN]	1.47995	1.3838	1.5391	1.44001	1.46072	0.349589		1.28756	1.20619	1.19881	1.15152	1.21102	0.0564828		1.6098	1.62466	1.55367	1.63925	1.60685	0.0374332		1.42619
P06733	Alpha-enolase OS=Homo sapiens GN=ENO1 PE=1 SV=2 - [ENOA_HUMAN]	1.25875	1.19798	1.23978	1.16378	1.21507	0.140907		1.2053	1.36881	1.34052	1.44713	1.34044	0.10075		1.43617	1.64454	1.30593	1.45631	1.46074	0.139488		1.33875
Q9BRK5	45 kDa calcium-binding protein OS=Homo sapiens GN=SDF4 PE=1 SV=1 - [CAB45_HUMAN]	1.65463	1.58623	1.61225	1.55102	1.60103	0.210133		1.2099	1.35356	1.14109	1.28016	1.24617	0.0913712		1.07289	1.11247	1.03344	1.08738	1.07655	0.0330641		1.30792
P55283-2	Isoform 2 of Cadherin-4 OS=Homo sapiens GN=CDH4 - [CADH4_HUMAN]	0.91075	0.886925	0.903986	0.872886	0.893637	0.379363		0.80594	0.887709	0.851472	0.91864	0.86594	0.0485127		1.12134	1.11248	1.06449	1.09309	1.09785	0.025173		0.952476
Q14118	Dystroglycan OS=Homo sapiens GN=DAG1 PE=1 SV=2 - [DAG1_HUMAN]	0.970315	0.911118	0.990011	0.950876	0.95558	0.0413196		0.813585	0.831433	0.844086	0.911073	0.850044	0.0425661		0.985698	1.02937	0.892485	0.966994	0.968636	0.0570992		0.924753
Q9NY97-2	Isoform 2 of UDP-GlcNAc:betaGal beta-1,3-N-acetylglucosaminyltransferase 2 OS=Homo sapiens GN=B3GNT2 - [B3GN2_HUMAN]	0.739952	0.734972	0.696351	0.679138	0.712603	0.133154		0.827661	0.877158	0.885862	0.894665	0.871336	0.0299815		0.839345	0.796154	0.882264	0.779355	0.824279	0.0461826		0.80274
E9PN86	Eukaryotic translation initiation factor 3 subunit M (Fragment) OS=Homo sapiens GN=EIF3M PE=2 SV=1 - [E9PN86_HUMAN]	1.55038	1.36058	1.85712	1.57449	1.58564	0.485908						#DIV/0!	#DIV/0!						#DIV/0!	#DIV/0!		#DIV/0!
Q8NES3	Beta-1,3-N-acetylglucosaminyltransferase lunatic fringe OS=Homo sapiens GN=LFNG PE=1 SV=2 - [LFNG_HUMAN]	0.81256	0.754716	0.907416	0.845773	0.830116	0.427547						#DIV/0!	#DIV/0!		0.722832	0.709955	0.784503	0.763677	0.745242	0.0347784		#DIV/0!
E9PMD7	Serine/threonine-protein phosphatase (Fragment) OS=Homo sapiens GN=PPP1CA PE=2 SV=1 - [E9PMD7_HUMAN]	1.28797	1.19121	1.25895	1.11807	1.21405	0.215221		1.22065	1.23496	0.993893	1.00837	1.11447	0.131135		0.900735	0.984808	0.922021	0.990003	0.949392	0.0447967		1.09264
Q9GZP0	Platelet-derived growth factor D OS=Homo sapiens GN=PDGFD PE=1 SV=1 - [PDGFD_HUMAN]	0.97832	0.978911	0.921394	0.976948	0.963893	0.143817		0.922579	0.979254	0.95301	0.976829	0.957918	0.0263676		0.840788	0.875638	0.905881	0.95955	0.895464	0.0503256		0.939092
C9JRG3	Aspartyl aminopeptidase (Fragment) OS=Homo sapiens GN=DNPEP PE=2 SV=2 - [C9JRG3_HUMAN]	1.84044	1.29827	1.86574	1.32073	1.58129	0.389291		0.978592	0.893587	1.09878	1.00615	0.994276	0.0845496		0.940989	0.856903	0.948883	0.869215	0.903997	0.0476474		1.15986
P13639	Elongation factor 2 OS=Homo sapiens GN=EEF2 PE=1 SV=4 - [EF2_HUMAN]	1.20599	1.14919	1.10262	1.18564	1.16086	0.306074		1.08189	1.08917	0.951122	1.0305	1.03817	0.063635		1.14622	1.15024	1.12646	1.11412	1.13426	0.0169789		1.1111
P81605	Dermcidin OS=Homo sapiens GN=DCD PE=1 SV=2 - [DCD_HUMAN]	1.1549	1.03278	1.22593	1.21649	1.15752	0.0653843						#DIV/0!	#DIV/0!						#DIV/0!	#DIV/0!		#DIV/0!
O43854-2	Isoform 2 of EGF-like repeat and discoidin I-like domain-containing protein 3 OS=Homo sapiens GN=EDIL3 - [EDIL3_HUMAN]	0.858528	0.818321	0.898536	0.899098	0.86862	0.166952		0.845687	0.869621	0.913428	0.909761	0.884624	0.0326738		0.962659	0.888717	1.14288	1.05766	1.01298	0.110821		0.922075
B7Z4K6	Deoxyribonuclease-2-alpha OS=Homo sapiens GN=DNASE2 PE=2 SV=1 - [B7Z4K6_HUMAN]	0.754968	0.740885	0.771631	0.736154	0.75091	0.0685894		0.945418	1.00336	0.983523	1.04177	0.993519	0.0401605		1.09479	1.15511	1.01952	1.06993	1.08484	0.056352		0.943089
Q58FF8	Putative heat shock protein HSP 90-beta 2 OS=Homo sapiens GN=HSP90AB2P PE=1 SV=2 - [H90B2_HUMAN]					#DIV/0!	0.015959						#DIV/0!	#DIV/0!						#DIV/0!	#DIV/0!		#DIV/0!
Q14697	Neutral alpha-glucosidase AB OS=Homo sapiens GN=GANAB PE=1 SV=3 - [GANAB_HUMAN]	1.34304	1.35146	1.35636	1.28552	1.3341	0.0328475		1.38362	1.33736	1.24935	1.30493	1.31881	0.0564536		1.31544	1.41457	1.21441	1.3051	1.31238	0.0818586		1.32176
O75083	WD repeat-containing protein 1 OS=Homo sapiens GN=WDR1 PE=1 SV=4 - [WDR1_HUMAN]	1.14337	1.19177	1.2957	1.19736	1.20705	0.0825998		1.07266	1.11858	1.07463	1.00009	1.06649	0.0490814		1.20802	1.30036	1.15937	1.25538	1.23078	0.0607265		1.16811
Q6ZRP7	Sulfhydryl oxidase 2 OS=Homo sapiens GN=QSOX2 PE=1 SV=3 - [QSOX2_HUMAN]	1.29747	1.14807	1.21449	1.14862	1.20216	0.0624708		0.93863	0.900201	1.02595	0.980158	0.961236	0.0541075		1.18699	1.209	1.11294	1.13826	1.1618	0.0439851		1.1084
Q96B60	5'-nucleotidase OS=Homo sapiens GN=NT5E PE=2 SV=1 - [Q96B60_HUMAN]	0.851396	0.988505	0.785062	0.794639	0.854901	0.20092		0.83539	0.840336	0.859551	0.859404	0.84867	0.0126415		0.818972	0.826993	0.886265	0.90025	0.85812	0.0411039		0.853897
P15586	N-acetylglucosamine-6-sulfatase OS=Homo sapiens GN=GNS PE=1 SV=3 - [GNS_HUMAN]	1.34179	1.42019	1.26315	1.37065	1.34894	0.274509		1.48452	1.34833	1.35877	1.24183	1.35836	0.0993227		1.46567	1.48794	1.54703	1.65962	1.54006	0.086782		1.41579
P15151-3	Isoform Gamma of Poliovirus receptor OS=Homo sapiens GN=PVR - [PVR_HUMAN]	1.13247	1.03195	1.14354	1.04841	1.08909	0.150128		0.908899	0.946047	0.956361	0.987965	0.949818	0.0325911		1.09793	1.07648	1.09254	1.08942	1.08909	0.00911455		1.04267
H0Y9C7	N(4)-(beta-N-acetylglucosaminyl)-L-asparaginase (Fragment) OS=Homo sapiens GN=AGA PE=2 SV=1 - [H0Y9C7_HUMAN]	0.889137	0.968206	0.802956	0.822914	0.870803	0.131903		1.138	0.963084	0.855597	0.956235	0.978229	0.117301		0.924133	0.772908	0.915042	0.850456	0.865635	0.0699804		0.904889
P22304	Iduronate 2-sulfatase OS=Homo sapiens GN=IDS PE=1 SV=1 - [IDS_HUMAN]	1.23768	1.22335	1.27302	1.30667	1.26018	0.215189		1.16259	1.24837	1.16386	1.27291	1.21193	0.057131		1.45465	1.33256	1.34962	1.30947	1.36157	0.0641943		1.2779
E7EMM4	Acid ceramidase OS=Homo sapiens GN=ASAH1 PE=2 SV=1 - [E7EMM4_HUMAN]	1.07873	1.13404	0.990485	0.915963	1.0298	0.14046		0.944373	0.760321	1.12155	0.949871	0.944028	0.147531		1.14351	1.21621	1.13443	1.19128	1.17136	0.0389368		1.0484
Q02297-8	Isoform 8 of Pro-neuregulin-1, membrane-bound isoform OS=Homo sapiens GN=NRG1 - [NRG1_HUMAN]	0.605997	0.5591	0.743023	0.687924	0.649011	0.219759		0.985267	1.11684	1.0377	1.15334	1.07329	0.0759811		0.718486	0.762655	0.693502	0.740499	0.728786	0.029639		0.817028
F5H6A3	N-sulphoglucosamine sulphohydrolase OS=Homo sapiens GN=SGSH PE=2 SV=1 - [F5H6A3_HUMAN]	1.04066	1.07259	1.03969	0.998131	1.03776	0.215586		1.44126	0.996403	1.29106	0.895068	1.15595	0.253752		0.958005	0.801995	1.0056	0.846829	0.903107	0.0947085		1.03227
Q99650-2	Isoform 2 of Oncostatin-M-specific receptor subunit beta OS=Homo sapiens GN=OSMR - [OSMR_HUMAN]	1.20291	1.20255	1.2377	1.24167	1.22121	0.101045		1.179	1.13273	1.22144	1.15959	1.17319	0.0373422		1.13357	1.12594	1.19736	1.30804	1.19123	0.0841994		1.19521
P08581	Hepatocyte growth factor receptor OS=Homo sapiens GN=MET PE=1 SV=4 - [MET_HUMAN]	1.14841	1.10827	1.17658	1.15783	1.14777	0.0457483		1.05769	1.07933	1.02758	1.04742	1.053	0.021545		1.10811	1.16677	1.09757	1.17362	1.13652	0.0392261		1.11243
P38571-2	Isoform 2 of Lysosomal acid lipase/cholesteryl ester hydrolase OS=Homo sapiens GN=LIPA - [LICH_HUMAN]	0.825469	0.769761	0.821304	0.770278	0.796703	0.189679		0.695119	0.817747	0.794031	0.925957	0.808214	0.0947733		0.960979	1.0627	0.850292	1.00613	0.970023	0.0900168		0.858313
H0YD13	CD44 antigen OS=Homo sapiens GN=CD44 PE=2 SV=2 - [H0YD13_HUMAN]	1.44302	1.28633	1.4971	1.31703	1.38587	0.322353		1.12002	1.14788	1.17159	1.21027	1.16244	0.0382229		1.08401	1.1685	0.95693	1.11419	1.08091	0.089741		1.20974
P62906	60S ribosomal protein L10a OS=Homo sapiens GN=RPL10A PE=1 SV=2 - [RL10A_HUMAN]	1.27896	1.26809	1.18709	1.18112	1.22882	0.111925						#DIV/0!	#DIV/0!		0.941915	0.846173	0.995238	0.899376	0.920676	0.0632847		#DIV/0!
P62258	14-3-3 protein epsilon OS=Homo sapiens GN=YWHAE PE=1 SV=1 - [1433E_HUMAN]	1.07628	1.19463	1.12891	1.25744	1.16432	0.0706985						#DIV/0!	#DIV/0!						#DIV/0!	#DIV/0!		#DIV/0!
O43707	Alpha-actinin-4 OS=Homo sapiens GN=ACTN4 PE=1 SV=2 - [ACTN4_HUMAN]	1.34077	1.32426	1.28873	1.26404	1.30445	0.0937029		1.36583	1.34071	1.35225	1.31927	1.34452	0.019712		1.51687	1.45479	1.44851	1.48413	1.47607	0.0313177		1.37501
P22413	Ectonucleotide pyrophosphatase/phosphodiesterase family member 1 OS=Homo sapiens GN=ENPP1 PE=1 SV=2 - [ENPP1_HUMAN]	0.672619	0.721616	0.700411	0.643768	0.684604	0.332833		0.682562	0.737104	0.708048	0.779645	0.72684	0.0416631		0.731556	0.740281	0.771317	0.749792	0.748236	0.017094		0.719893
Q8NCC3	Group XV phospholipase A2 OS=Homo sapiens GN=PLA2G15 PE=1 SV=2 - [PAG15_HUMAN]	1	0.921661	0.933995	0.863844	0.929875	0.137897						#DIV/0!	#DIV/0!		0.723186	0.655456	0.755831	0.672373	0.701712	0.0461534		#DIV/0!
Q10469	Alpha-1,6-mannosyl-glycoprotein 2-beta-N-acetylglucosaminyltransferase OS=Homo sapiens GN=MGAT2 PE=1 SV=1 - [MGAT2_HUMAN]	0.990473	0.936674	0.966135	0.960257	0.963385	0.0432143		0.836306	0.868331	0.905064	0.94822	0.88948	0.0481941		0.855987	0.856989	0.889775	0.883365	0.871529	0.0175687		0.908131
P23284	Peptidyl-prolyl cis-trans isomerase B OS=Homo sapiens GN=PPIB PE=1 SV=2 - [PPIB_HUMAN]	1.32574	1.23328	1.24025	1.17529	1.24364	0.155876		0.930266	1.00085	1.09206	1.17821	1.05035	0.107949		1.31543	1.45164	1.17966	1.41905	1.34145	0.122496		1.21181
J3KS17	Beta-2-glycoprotein 1 (Fragment) OS=Homo sapiens GN=APOH PE=4 SV=1 - [J3KS17_HUMAN]	1.20039	1.19899	1.10537	1.10795	1.15317	0.0722684		1.25252	1.41131	1.25294	1.42458	1.33533	0.0955419		1.16527	1.23302	1.23153	1.31141	1.23531	0.0597642		1.24127
H3BQN4	Fructose-bisphosphate aldolase OS=Homo sapiens GN=ALDOA PE=2 SV=1 - [H3BQN4_HUMAN]	1.53989	1.54609	1.41155	1.40877	1.47658	0.183423		1.43776	1.32397	1.32648	1.32306	1.35282	0.0566474		1.38543	1.5062	1.30276	1.50023	1.42365	0.0979019		1.41768
P10619	Lysosomal protective protein OS=Homo sapiens GN=CTSA PE=1 SV=2 - [PPGB_HUMAN]	0.739746	0.71851	0.748128	0.738388	0.736193	0.399012		0.874159	0.92462	0.92931	0.999492	0.931895	0.0515186		0.863626	0.821955	0.866711	0.842457	0.848687	0.0208284		0.838925
P19021-4	Isoform 4 of Peptidyl-glycine alpha-amidating monooxygenase OS=Homo sapiens GN=PAM - [AMD_HUMAN]	0.851624	0.822444	0.779848	0.781518	0.808858	0.0457254		0.722252	0.831772	0.728377	0.834045	0.779111	0.0621767		0.739776	0.769868	0.793096	0.775483	0.769556	0.0221828		0.785842
P00751	Complement factor B OS=Homo sapiens GN=CFB PE=1 SV=2 - [CFAB_HUMAN]	0.956908	0.973955	0.972691	0.968967	0.96813	0.0882521		1.1385	1.1458	1.02899	1.05879	1.09302	0.0580971		1.02134	1.07786	1.11914	1.12784	1.08655	0.0486291		1.04923
P25786	Proteasome subunit alpha type-1 OS=Homo sapiens GN=PSMA1 PE=1 SV=1 - [PSA1_HUMAN]					#DIV/0!	0.00777566		1.29462	1.27387	1.17944	1.19733	1.23631	0.0564604		1.19089	1.30365	1.20886	1.39059	1.27349	0.0924161		#DIV/0!
Q16394	Exostosin-1 OS=Homo sapiens GN=EXT1 PE=1 SV=2 - [EXT1_HUMAN]	1.17815	1.05065	1.24869	1.16971	1.1618	0.0821249		1.11096	1.0306	1.04203	0.969735	1.03833	0.0578913		1.05568	1.04659	1.11802	1.13164	1.08798	0.0430701		1.09604
O75503	Ceroid-lipofuscinosis neuronal protein 5 OS=Homo sapiens GN=CLN5 PE=1 SV=2 - [CLN5_HUMAN]	0.754785	0.729209	0.766341	0.766905	0.75431	0.224647		0.768857	0.806832	0.775551	0.771942	0.780795	0.0175722		0.932466	0.929501	0.990108	0.964876	0.954238	0.0287853		0.829781
Q8N0V5	N-acetyllactosaminide beta-1,6-N-acetylglucosaminyl-transferase, isoform A OS=Homo sapiens GN=GCNT2 PE=2 SV=1 - [GNT2A_HUMAN]	1.0445	0.858734	0.963313	1.1152	0.995436	0.148173		0.850404	0.831857	0.827714	0.868848	0.844706	0.0188782		0.977682	0.942738	1.03325	1.00083	0.988624	0.038147		0.942922
O14657	Torsin-1B OS=Homo sapiens GN=TOR1B PE=1 SV=2 - [TOR1B_HUMAN]	0.915546	1.03957	0.936931	1.06822	0.990066	0.0873927						#DIV/0!	#DIV/0!		0.818109	0.765648	0.775097	0.741267	0.77503	0.032061		#DIV/0!
P01008	Antithrombin-III OS=Homo sapiens GN=SERPINC1 PE=1 SV=1 - [ANT3_HUMAN]	1.88126	1.5325	2.18806	1.78339	1.8463	0.493336		1.35709	1.54959	1.42315	1.63438	1.49105	0.124532		1.93348	2.19319	1.64977	1.95182	1.93206	0.222314		1.75647
D6RIU4	Vesicular integral-membrane protein VIP36 (Fragment) OS=Homo sapiens GN=LMAN2 PE=2 SV=1 - [D6RIU4_HUMAN]	0.766097	0.73661	0.77011	0.699662	0.74312	0.61617		0.649906	0.650992	0.663497	0.698831	0.665807	0.0228636		0.588051	0.626405	0.661503	0.708825	0.646196	0.0514111		0.685041
F8VQ14	T-complex protein 1 subunit beta OS=Homo sapiens GN=CCT2 PE=2 SV=1 - [F8VQ14_HUMAN]	1.31779	0.977938	1.13417	0.912861	1.08569	0.218958		1.27068	0.9405	1.52136	1.1292	1.21544	0.244724		1.03049	1.04125	1.07988	1.09763	1.06231	0.0316873		1.12115
P49720	Proteasome subunit beta type-3 OS=Homo sapiens GN=PSMB3 PE=1 SV=2 - [PSB3_HUMAN]	1.42884	1.63554	1.31944	1.5156	1.47485	0.254768						#DIV/0!	#DIV/0!						#DIV/0!	#DIV/0!		#DIV/0!
Q5W0C6	Torsin-3A (Fragment) OS=Homo sapiens GN=TOR3A PE=2 SV=1 - [Q5W0C6_HUMAN]					#DIV/0!	0.133853						#DIV/0!	#DIV/0!		0.986334	0.961346	0.931822	0.913598	0.948275	0.0321068		#DIV/0!
F5H018	GTP-binding nuclear protein Ran (Fragment) OS=Homo sapiens GN=RAN PE=2 SV=1 - [F5H018_HUMAN]	1.38212	1.3257	1.60683	1.60413	1.47969	0.147062						#DIV/0!	#DIV/0!						#DIV/0!	#DIV/0!		#DIV/0!
B4E2J3	Serine protease 23 OS=Homo sapiens GN=PRSS23 PE=2 SV=1 - [B4E2J3_HUMAN]	0.530342	0.557746	0.530647	0.566583	0.546329	0.508255		0.657788	0.719967	0.679006	0.67106	0.681955	0.0268101		0.56076	0.59122	0.468104	0.537838	0.539481	0.0523678		0.589255
Q86SJ2	Amphoterin-induced protein 2 OS=Homo sapiens GN=AMIGO2 PE=1 SV=1 - [AMGO2_HUMAN]	0.73128	0.65794	0.669651	0.632028	0.672725	0.0739755		0.775453	0.750136	0.814433	0.810633	0.787664	0.0305594		0.759692	0.764198	0.725779	0.734277	0.745987	0.0188413		0.735458
P04083	Annexin A1 OS=Homo sapiens GN=ANXA1 PE=1 SV=2 - [ANXA1_HUMAN]	0.982094	1	0.978398	1.00431	0.991199	0.172652		0.515843	0.523632	0.501689	0.510693	0.512964	0.00920823						#DIV/0!	#DIV/0!		#DIV/0!
Q14126	Desmoglein-2 OS=Homo sapiens GN=DSG2 PE=1 SV=2 - [DSG2_HUMAN]	0.920503	0.990417	0.846701	0.886506	0.911032	0.0591384		0.781072	0.78999	0.738508	0.777065	0.771659	0.0227512		0.859429	0.833496	0.876782	0.85737	0.856769	0.0177915		0.846487
P10124	Serglycin OS=Homo sapiens GN=SRGN PE=1 SV=3 - [SRGN_HUMAN]	11.8549	5.16912	12.5124	5.53126	8.76692	4.93412						#DIV/0!	#DIV/0!		1.56391	1.5775	1.40217	1.42274	1.49158	0.0919195		#DIV/0!
P40189	Interleukin-6 receptor subunit beta OS=Homo sapiens GN=IL6ST PE=1 SV=2 - [IL6RB_HUMAN]	1.26819	1.22631	1.40499	1.21463	1.27853	4.76824		1.29633	1.23406	1.18905	1.2122	1.23291	0.046101		1.27706	1.2251	1.35645	1.33643	1.29876	0.0595632		1.27007
Q7Z304-2	Isoform 2 of MAM domain-containing protein 2 OS=Homo sapiens GN=MAMDC2 - [MAMC2_HUMAN]					#DIV/0!	0.0873861		1.55563	1.39378	1.51471	1.36092	1.45626	0.0936034						#DIV/0!	#DIV/0!		#DIV/0!
P55268	Laminin subunit beta-2 OS=Homo sapiens GN=LAMB2 PE=1 SV=2 - [LAMB2_HUMAN]	1.08293	1.12622	1.03639	1.17668	1.10555	0.0599483		1.31423	1.35934	1.30804	1.24604	1.30691	0.0465771		1.10201	1.09239	1.13544	1.10109	1.10773	0.018971		1.1734
E9PL22	Hypoxia up-regulated protein 1 OS=Homo sapiens GN=HYOU1 PE=3 SV=1 - [E9PL22_HUMAN]	1.12963	1.02302	1.05752	0.998621	1.0522	0.0612039		1.04918	1.0769	1.03293	1.10205	1.06527	0.0305097		1.02722	1.09337	1.00436	1.04876	1.04343	0.037909		1.05363
P69905	Hemoglobin subunit alpha OS=Homo sapiens GN=HBA1 PE=1 SV=2 - [HBA_HUMAN]					#DIV/0!	0.0569975						#DIV/0!	#DIV/0!		1.50507	1.50767	1.50936	1.52093	1.51076	0.00700729		#DIV/0!
P43121	Cell surface glycoprotein MUC18 OS=Homo sapiens GN=MCAM PE=1 SV=2 - [MUC18_HUMAN]	1.05288	1.22656	1.03796	1.05027	1.09192	0.0899959		0.766426	0.870058	0.830189	0.920756	0.846857	0.0651828		0.883351	0.901063	0.869122	0.900215	0.888438	0.0152431		0.942404
Q9GZX9	Twisted gastrulation protein homolog 1 OS=Homo sapiens GN=TWSG1 PE=2 SV=1 - [TWSG1_HUMAN]	0.637266	0.623224	0.648201	0.626894	0.633896	0.25192		0.918842	0.968031	0.935223	0.988051	0.952537	0.0312858		0.969445	1.02588	0.888215	0.942493	0.956509	0.0572729		0.847647
Q6UWP8	Suprabasin OS=Homo sapiens GN=SBSN PE=2 SV=2 - [SBSN_HUMAN]	1.17499	1.13433	1.17127	1.13574	1.15408	0.278523						#DIV/0!	#DIV/0!		1.01626	0.970203	1.17103	1.16058	1.07952	0.101483		#DIV/0!
P08603	Complement factor H OS=Homo sapiens GN=CFH PE=1 SV=4 - [CFAH_HUMAN]	0.900563	0.907329	0.953833	0.939503	0.925307	0.124261		1.54408	1.64504	1.55416	1.52449	1.56694	0.0534998		0.952662	1.00233	0.93949	0.979314	0.96845	0.0280127		1.15357
P08107-2	Isoform 2 of Heat shock 70 kDa protein 1A/1B OS=Homo sapiens GN=HSPA1A - [HSP71_HUMAN]	1.39068	1.33365	1.49002	1.40134	1.40392	0.259842		0.912884	0.888849	0.903581	0.825662	0.882744	0.03932		1.11805	1.2686	1.19526	1.29617	1.21952	0.0799385		1.16873
E9PBU3	Phosphoribosylaminoimidazolecarboxamide formyltransferase OS=Homo sapiens GN=ATIC PE=2 SV=1 - [E9PBU3_HUMAN]	1.36605	1.43769	1.3694	1.56372	1.43422	0.0755917		1.05218	1.32387	0.993275	1.25326	1.15565	0.158005		1.17864	0.960979	1.25588	1.06436	1.11496	0.129339		1.23494
P00736	Complement C1r subcomponent OS=Homo sapiens GN=C1R PE=1 SV=2 - [C1R_HUMAN]	1.04114	0.925499	0.972408	0.897043	0.959023	0.264341		0.938476	0.906566	0.941842	0.908258	0.923785	0.018969		0.936924	0.909869	0.933555	0.940611	0.93024	0.0138828		0.937683
Q96QC4	MHC class I polypeptide-related sequence A OS=Homo sapiens GN=MICA PE=2 SV=1 - [Q96QC4_HUMAN]	0.85084	0.870028	0.794289	0.815048	0.832551	0.0822781		0.877796	0.795544	0.863372	0.685801	0.805628	0.0875647		0.635038	0.606751	0.72246	0.656398	0.655162	0.0492582		0.764447
Q32P28	Prolyl 3-hydroxylase 1 OS=Homo sapiens GN=LEPRE1 PE=1 SV=2 - [P3H1_HUMAN]	1.02013	0.918873	1.04001	0.991117	0.992531	0.0949733		0.953863	1.05045	0.974947	1.00616	0.996355	0.041976		1.12458	1.18729	1.16756	1.1862	1.16641	0.0293205		1.05176
H0YA55	Serum albumin (Fragment) OS=Homo sapiens GN=ALB PE=4 SV=1 - [H0YA55_HUMAN]	1.69198	1.51603	1.73405	1.55073	1.6232	0.345931		0.906517	0.791672	0.74588	0.855103	0.824793	0.0705261		1.66931	1.72972	1.65316	1.72391	1.69403	0.0385096		1.38067
P09603	Macrophage colony-stimulating factor 1 OS=Homo sapiens GN=CSF1 PE=1 SV=2 - [CSF1_HUMAN]	0.674979	0.610571	0.661702	0.619083	0.641584	0.529672		0.840179	0.85766	0.876989	0.978314	0.888286	0.0618732		0.666485	0.725524	0.71796	0.713701	0.705918	0.026739		0.745262
Q9GZM7-3	Isoform 3 of Tubulointerstitial nephritis antigen-like OS=Homo sapiens GN=TINAGL1 - [TINAL_HUMAN]	0.883812	0.988264	1.03356	1.00853	0.978542	0.186343		0.761877	0.775084	0.730675	0.784274	0.762978	0.0234147		0.913067	0.933784	0.904496	0.932658	0.921001	0.0145446		0.887507
Q8N441	Fibroblast growth factor receptor-like 1 OS=Homo sapiens GN=FGFRL1 PE=1 SV=1 - [FGRL1_HUMAN]	0.753422	0.804711	0.803357	0.808876	0.792591	0.109683		0.803164	0.805843	0.835946	0.785939	0.807723	0.0207796		0.688628	0.739074	0.71154	0.737775	0.719254	0.0240371		0.77319
Q9BQT9	Calsyntenin-3 OS=Homo sapiens GN=CLSTN3 PE=1 SV=1 - [CSTN3_HUMAN]	1.20185	1.16448	1.0629	1.13333	1.14064	0.19077		1.24368	1.16205	1.15032	1.11103	1.16677	0.0557238		1.23886	1.26157	1.20756	1.31028	1.25457	0.0432407		1.18733
Q96JB6	Lysyl oxidase homolog 4 OS=Homo sapiens GN=LOXL4 PE=1 SV=1 - [LOXL4_HUMAN]					#DIV/0!	0.0589121		1.36962	1.20812	1.18399	0.980153	1.18547	0.159771		1.20841	1.0587	1.28958	1.17369	1.1826	0.0958139		#DIV/0!
P08236	Beta-glucuronidase OS=Homo sapiens GN=GUSB PE=1 SV=2 - [BGLR_HUMAN]	0.933711	0.858237	0.873506	0.815401	0.870214	0.048958		0.921053	0.884351	0.931255	0.957596	0.923564	0.0303387		1.00442	1.01955	1.02615	1.04053	1.02266	0.0149867		0.938813
Q5W0A2	BRI2, membrane form OS=Homo sapiens GN=ITM2B PE=2 SV=1 - [Q5W0A2_HUMAN]					#DIV/0!	0.048958		0.767427	0.783277	0.784571	0.80302	0.784574	0.0145595						#DIV/0!	#DIV/0!		#DIV/0!
Q5HY54	Filamin-A OS=Homo sapiens GN=FLNA PE=2 SV=1 - [Q5HY54_HUMAN]	1.27728	1.28555	1.21375	1.26129	1.25947	0.0320985		1.37176	1.33708	1.31318	1.3208	1.33571	0.0260187		1.27032	1.26914	1.22483	1.27176	1.25901	0.0228155		1.28473
H0YAF8	Guanine nucleotide-binding protein subunit beta-2-like 1 (Fragment) OS=Homo sapiens GN=GNB2L1 PE=4 SV=1 - [H0YAF8_HUMAN]	1.43612	1.32039	1.30634	1.20527	1.31703	0.072225						#DIV/0!	#DIV/0!		0.982481	0.982153	1.02589	1.03163	1.00554	0.0269165		#DIV/0!
P23526-2	Isoform 2 of Adenosylhomocysteinase OS=Homo sapiens GN=AHCY - [SAHH_HUMAN]	1.1752	1.17665	1.11532	1.12061	1.14695	0.11214		1.04026	1.14543	1.13128	1.1714	1.12209	0.05703		1.05538	1.12661	0.988018	1.06096	1.05774	0.0566288		1.10893
Q06830	Peroxiredoxin-1 OS=Homo sapiens GN=PRDX1 PE=1 SV=1 - [PRDX1_HUMAN]					#DIV/0!	0.0335381						#DIV/0!	#DIV/0!		1.19868	1.27051	1.2549	1.33798	1.26552	0.0573186		#DIV/0!
E9PFT6	Hemoglobin subunit delta OS=Homo sapiens GN=HBD PE=2 SV=1 - [E9PFT6_HUMAN]	1.5204	2.04914	1.23046	1.66418	1.61605	0.340444						#DIV/0!	#DIV/0!		1.42453	1.42378	1.4823	1.35765	1.42207	0.0509458		#DIV/0!
Q92187	CMP-N-acetylneuraminate-poly-alpha-2,8-sialyltransferase OS=Homo sapiens GN=ST8SIA4 PE=1 SV=1 - [SIA8D_HUMAN]	0.579308	0.535749	0.561731	0.521314	0.549525	0.612333						#DIV/0!	#DIV/0!		0.871338	0.745124	0.945982	0.989503	0.887987	0.107014		#DIV/0!
A6NIW5	Peroxiredoxin 2, isoform CRA_a OS=Homo sapiens GN=PRDX2 PE=2 SV=2 - [A6NIW5_HUMAN]					#DIV/0!	0.025959		0.796785	0.937024	1.18836	1.2735	1.04892	0.220583						#DIV/0!	#DIV/0!		#DIV/0!
P07711	Cathepsin L1 OS=Homo sapiens GN=CTSL1 PE=1 SV=2 - [CATL1_HUMAN]	0.770868	0.896028	0.752414	0.791928	0.802809	0.0642084		0.953775	0.9648	0.904885	0.874442	0.924476	0.0423153		1.11149	1.0374	1.13292	1.12896	1.10269	0.0445127		0.943325
C9J1D9	Interleukin-1 receptor accessory protein (Fragment) OS=Homo sapiens GN=IL1RAP PE=2 SV=1 - [C9J1D9_HUMAN]					#DIV/0!	0.0642084		1.12989	1.09038	1.18907	1.15071	1.14001	0.0411794						#DIV/0!	#DIV/0!		#DIV/0!
H7C3T4	Peroxiredoxin-4 (Fragment) OS=Homo sapiens GN=PRDX4 PE=4 SV=1 - [H7C3T4_HUMAN]					#DIV/0!	#DIV/0!		0.693803	0.763473	0.928193	1.02426	0.852433	0.150933						#DIV/0!	#DIV/0!		#DIV/0!
P26038	Moesin OS=Homo sapiens GN=MSN PE=1 SV=3 - [MOES_HUMAN]	1.16352	1.33272	0.899378	1.00139	1.09925	0.189881		1.06234	1.03398	1.04009	1.03101	1.04185	0.0141681		1.15862	1.23504	1.09857	1.20025	1.17312	0.0587031		1.10474
O60687	Sushi repeat-containing protein SRPX2 OS=Homo sapiens GN=SRPX2 PE=1 SV=1 - [SRPX2_HUMAN]	1.35798	1.23836	1.29316	1.18338	1.26822	0.161261		1.5561	1.63318	1.37035	1.4982	1.51446	0.110843		1.39076	1.42476	1.37975	1.42186	1.40428	0.0224562		1.39565
H0Y3Z3	Protein disulfide-isomerase (Fragment) OS=Homo sapiens GN=P4HB PE=3 SV=1 - [H0Y3Z3_HUMAN]					#DIV/0!	0.0747629						#DIV/0!	#DIV/0!						#DIV/0!	#DIV/0!		#DIV/0!
Q9NPF2-2	Isoform 2 of Carbohydrate sulfotransferase 11 OS=Homo sapiens GN=CHST11 - [CHSTB_HUMAN]	0.862695	0.928627	0.963961	0.883389	0.909668	0.0454763						#DIV/0!	#DIV/0!		0.730613	0.760916	0.806087	0.844497	0.785528	0.0500714		#DIV/0!
O60568	Procollagen-lysine,2-oxoglutarate 5-dioxygenase 3 OS=Homo sapiens GN=PLOD3 PE=1 SV=1 - [PLOD3_HUMAN]	1.17394	1.0943	1.11174	1.08207	1.11551	0.117074		1.05628	1.15296	1.12001	1.22594	1.1388	0.0706065		1.15017	1.15755	1.15658	1.15463	1.15473	0.00327378		1.13635
P08758	Annexin A5 OS=Homo sapiens GN=ANXA5 PE=1 SV=2 - [ANXA5_HUMAN]	1.05743	1.10329	1.12321	0.994353	1.06957	0.0521483		0.809929	0.767628	0.817544	0.72883	0.780983	0.0411214						#DIV/0!	#DIV/0!		#DIV/0!
C9J2Q4	Septin-2 (Fragment) OS=Homo sapiens GN=SEPT2 PE=2 SV=1 - [C9J2Q4_HUMAN]	1.14002	1.22658	1.19452	1.28972	1.21271	0.0945158						#DIV/0!	#DIV/0!						#DIV/0!	#DIV/0!		#DIV/0!
E9PD92	Glucose-6-phosphate 1-dehydrogenase (Fragment) OS=Homo sapiens GN=G6PD PE=2 SV=1 - [E9PD92_HUMAN]	1.34531	1.1074	1.37306	1.1342	1.23999	0.10057						#DIV/0!	#DIV/0!		1.0115	1.11977	0.978679	1.08986	1.04995	0.0658918		#DIV/0!
P25788-2	Isoform 2 of Proteasome subunit alpha type-3 OS=Homo sapiens GN=PSMA3 - [PSA3_HUMAN]					#DIV/0!	0.138533		1.34534	1.27519	1.19139	1.13243	1.23609	0.0934672		1.1846	1.21187	1.31363	1.36932	1.26986	0.0864847		#DIV/0!
Q9Y2E5	Epididymis-specific alpha-mannosidase OS=Homo sapiens GN=MAN2B2 PE=1 SV=4 - [MA2B2_HUMAN]	0.801764	0.841103	0.790749	0.818457	0.813018	0.0219158		0.827919	0.877925	0.866037	0.873111	0.861248	0.0227495		0.796942	0.771636	0.761368	0.767613	0.77439	0.0156171		0.816219
Q9NZV1	Cysteine-rich motor neuron 1 protein OS=Homo sapiens GN=CRIM1 PE=1 SV=1 - [CRIM1_HUMAN]	0.948827	0.896451	0.858348	0.808366	0.877998	0.0540867		1.18258	1.3299	1.24848	1.36118	1.28054	0.0807526		0.75563	0.82529	0.732956	0.835134	0.787253	0.0506211		0.981929
E7EPS8	Receptor-type tyrosine-protein phosphatase mu OS=Homo sapiens GN=PTPRM PE=2 SV=2 - [E7EPS8_HUMAN]	0.908646	0.921064	0.895725	0.914152	0.909897	0.0430485		0.886275	0.826282	0.784246	0.858618	0.838856	0.0438918		0.78052	0.829227	0.743018	0.762321	0.778772	0.0369585		0.842508
Q16769	Glutaminyl-peptide cyclotransferase OS=Homo sapiens GN=QPCT PE=1 SV=1 - [QPCT_HUMAN]	0.696141	0.703338	0.727218	0.728053	0.713687	0.105658		0.64134	0.693007	0.64518	0.699111	0.669659	0.0306253		0.746024	0.70004	0.735119	0.758701	0.734971	0.0252021		0.706106
Q86UD1	Out at first protein homolog OS=Homo sapiens GN=OAF PE=2 SV=1 - [OAF_HUMAN]	0.901998	0.869293	0.904316	0.845526	0.880284	0.0915665		1.34417	1.3302	1.28171	1.27195	1.30701	0.0355342		1.06556	1.0936	1.00153	1.03398	1.04867	0.0397593		1.07865
B7Z6M1	Plastin-3 OS=Homo sapiens GN=PLS3 PE=2 SV=1 - [B7Z6M1_HUMAN]	1.02316	1.03047	0.96487	0.940083	0.989645	0.0677789		1.34377	1.22326	1.31456	1.20003	1.2704	0.0695365		1.26102	1.27002	1.47347	1.45684	1.36534	0.115517		1.20846
O43556-3	Isoform 2 of Epsilon-sarcoglycan OS=Homo sapiens GN=SGCE - [SGCE_HUMAN]	0.86611	0.823331	0.873956	0.833963	0.84934	0.081968		0.906397	0.873442	0.916489	0.905889	0.900554	0.0187228		0.985838	0.970468	0.900437	0.988382	0.961281	0.0413275		0.903725
H0YH88	Nucleosome assembly protein 1-like 1 (Fragment) OS=Homo sapiens GN=NAP1L1 PE=3 SV=1 - [H0YH88_HUMAN]	0.480204	0.465108	0.871982	0.847528	0.666205	0.176932						#DIV/0!	#DIV/0!						#DIV/0!	#DIV/0!		#DIV/0!
P51884	Lumican OS=Homo sapiens GN=LUM PE=1 SV=2 - [LUM_HUMAN]	0.804357	0.808988	0.658888	0.739814	0.753012	0.160416						#DIV/0!	#DIV/0!		0.846575	0.770928	0.833493	0.763514	0.803628	0.0424842		#DIV/0!
Q9NPR2-2	Isoform 2 of Semaphorin-4B OS=Homo sapiens GN=SEMA4B - [SEM4B_HUMAN]	0.799396	0.744324	0.808062	0.790187	0.785492	0.052553		0.602424	0.61191	0.594998	0.606062	0.603849	0.00707682		0.763899	0.840992	0.811237	0.804825	0.805238	0.0317459		0.731526
Q15008	26S proteasome non-ATPase regulatory subunit 6 OS=Homo sapiens GN=PSMD6 PE=1 SV=1 - [PSMD6_HUMAN]	1.23392	1.12598	1.33997	1.22336	1.23081	0.245533		1.2136	1.19833	1.2611	1.24873	1.23044	0.0293768		1.19432	1.18403	1.22592	1.19857	1.20071	0.0178784		1.22065
P61160	Actin-related protein 2 OS=Homo sapiens GN=ACTR2 PE=1 SV=1 - [ARP2_HUMAN]	1.20357	1.2067	1.16078	1.16788	1.18473	0.0642668						#DIV/0!	#DIV/0!		1.00266	0.905106	1	0.908059	0.953955	0.0547253		#DIV/0!
H0YN65	Carbohydrate sulfotransferase 14 OS=Homo sapiens GN=CHST14 PE=2 SV=1 - [H0YN65_HUMAN]					#DIV/0!	0.0237708						#DIV/0!	#DIV/0!		0.876006	0.844596	0.879435	0.852483	0.86313	0.0172094		#DIV/0!
E7ETU9	Procollagen-lysine,2-oxoglutarate 5-dioxygenase 2 OS=Homo sapiens GN=PLOD2 PE=2 SV=1 - [E7ETU9_HUMAN]	0.921032	0.930927	0.913764	0.933126	0.924712	0.00899631		1.03798	0.984322	1.09673	0.956548	1.01889	0.0619272		1.11982	1.06997	1.08908	1.08976	1.09216	0.0205973		1.01192
P49767	Vascular endothelial growth factor C OS=Homo sapiens GN=VEGFC PE=1 SV=1 - [VEGFC_HUMAN]	0.927977	0.928141	0.960433	0.96397	0.94513	0.0179227		1.00388	1.09473	1.01677	1.13795	1.06333	0.063919		0.872913	0.943519	0.780719	0.878071	0.868806	0.0669428		0.95909
P12109	Collagen alpha-1(VI) chain OS=Homo sapiens GN=COL6A1 PE=1 SV=3 - [CO6A1_HUMAN]	0.843335	0.941589	0.948064	1.02375	0.939185	0.0502366		0.885842	0.812246	0.842073	0.79515	0.833828	0.039729		0.851044	0.795217	0.91623	0.898678	0.865292	0.0542307		0.879435
B4E0R6	Importin-5 OS=Homo sapiens GN=IPO5 PE=2 SV=1 - [B4E0R6_HUMAN]	1.53309	1.47611	1.50251	1.34219	1.46348	0.289686		1.11829	1.09485	1.20287	1.15227	1.14207	0.0468892		1.089	1.08323	1.03898	1.05111	1.06558	0.0243414		1.22371
P52803	Ephrin-A5 OS=Homo sapiens GN=EFNA5 PE=1 SV=1 - [EFNA5_HUMAN]					#DIV/0!	0.0841438		1.13285	1.09378	0.962267	0.96686	1.03894	0.0873684		0.782889	0.771747	0.835912	0.8249	0.803862	0.0313106		#DIV/0!
P30530-2	Isoform Short of Tyrosine-protein kinase receptor UFO OS=Homo sapiens GN=AXL - [UFO_HUMAN]	1.07201	0.995655	1.11018	1.02848	1.05158	0.0500414		1.01791	1.10258	1.04769	1.16484	1.08325	0.0647179		0.979328	1.02327	0.959537	0.992309	0.988612	0.0267498		1.04115
B4DUR8	T-complex protein 1 subunit gamma OS=Homo sapiens GN=CCT3 PE=2 SV=1 - [B4DUR8_HUMAN]	1.3168	1.26543	1.31218	1.27753	1.29299	0.134165						#DIV/0!	#DIV/0!						#DIV/0!	#DIV/0!		#DIV/0!
P15311	Ezrin OS=Homo sapiens GN=EZR PE=1 SV=4 - [EZRI_HUMAN]					#DIV/0!	0.0253882		1.32651	1.25137	1.12755	1.06666	1.19302	0.117579		1.23069	1.21789	1.24893	1.2574	1.23873	0.0178068		#DIV/0!
Q99574	Neuroserpin OS=Homo sapiens GN=SERPINI1 PE=1 SV=1 - [NEUS_HUMAN]	0.772352	0.745926	0.723894	0.742858	0.746257	0.0199394		0.824464	0.821395	0.863303	0.830144	0.834827	0.0193273		0.850814	0.919918	0.868232	0.879734	0.879674	0.0293452		0.820253
Q02818	Nucleobindin-1 OS=Homo sapiens GN=NUCB1 PE=1 SV=4 - [NUCB1_HUMAN]	1.04297	1.01006	0.918443	0.892576	0.966011	0.12722						#DIV/0!	#DIV/0!		0.821579	0.714272	0.962011	0.84132	0.834795	0.101533		#DIV/0!
P06280	Alpha-galactosidase A OS=Homo sapiens GN=GLA PE=1 SV=1 - [AGAL_HUMAN]	0.818571	0.735254	0.771262	0.710846	0.758983	0.124109						#DIV/0!	#DIV/0!		0.789977	0.730116	0.841439	0.816867	0.7946	0.0478513		#DIV/0!
H0YNP1	D-glucuronyl C5-epimerase OS=Homo sapiens GN=GLCE PE=2 SV=1 - [H0YNP1_HUMAN]	0.883064	1.00603	1.03583	1.13353	1.01461	0.155494		0.942537	0.894317	0.868309	0.826197	0.88284	0.0486998		1.03426	1.00779	1.07099	1.03712	1.03754	0.0259155		0.978331
P16035	Metalloproteinase inhibitor 2 OS=Homo sapiens GN=TIMP2 PE=1 SV=2 - [TIMP2_HUMAN]					#DIV/0!	0.103233		1.13041	1.16072	1.13188	1.16549	1.14712	0.0185631		1.18056	1.33453	1.05018	1.17778	1.18576	0.116338		#DIV/0!
Q9UHI8	A disintegrin and metalloproteinase with thrombospondin motifs 1 OS=Homo sapiens GN=ADAMTS1 PE=1 SV=4 - [ATS1_HUMAN]	1.30591	1.22422	1.32479	1.25859	1.27838	0.0455947		1.29864	1.3502	1.3722	1.32535	1.3366	0.0317268		1.27919	1.36199	1.24717	1.30504	1.29835	0.0485843		1.30444
Q6EMK4	Vasorin OS=Homo sapiens GN=VASN PE=1 SV=1 - [VASN_HUMAN]	1.05082	0.948706	1.04869	1.02463	1.01821	0.145639		0.848993	0.867164	0.869528	0.805037	0.847681	0.0298724		0.979634	0.903365	1.05183	0.990748	0.981395	0.0609385		0.949096
Q14703	Membrane-bound transcription factor site-1 protease OS=Homo sapiens GN=MBTPS1 PE=1 SV=1 - [MBTP1_HUMAN]	0.866408	0.879583	0.863347	0.904992	0.878583	0.0818848		0.916693	0.870083	0.763296	0.803555	0.838407	0.0682847		0.907996	0.873214	0.871754	0.901257	0.888555	0.01877		0.868515
Q99523	Sortilin OS=Homo sapiens GN=SORT1 PE=1 SV=3 - [SORT_HUMAN]	0.875981	0.773652	0.742088	0.651773	0.760873	0.0882031		1.10116	1.04201	1.18005	0.928725	1.06299	0.105875		0.858277	0.860594	0.827437	0.837187	0.845874	0.0161856		0.889911
Q8WX77	Insulin-like growth factor-binding protein-like 1 OS=Homo sapiens GN=IGFBPL1 PE=2 SV=1 - [IBPL1_HUMAN]	1.02935	1.04502	1.00339	1.02223	1.025	0.154036						#DIV/0!	#DIV/0!		1.25489	1.2416	1.14432	1.20817	1.21224	0.0493648		#DIV/0!
Q11201	CMP-N-acetylneuraminate-beta-galactosamide-alpha-2,3-sialyltransferase 1 OS=Homo sapiens GN=ST3GAL1 PE=2 SV=1 - [SIA4A_HUMAN]	1.63287	1.64871	1.25138	1.26794	1.45022	0.269405						#DIV/0!	#DIV/0!		0.74164	0.714994	0.822047	0.79721	0.768973	0.0492443		#DIV/0!
P11047	Laminin subunit gamma-1 OS=Homo sapiens GN=LAMC1 PE=1 SV=3 - [LAMC1_HUMAN]	1.03932	0.979767	1.07004	0.991063	1.02005	0.272807		1.58379	1.56665	1.42865	1.42669	1.50144	0.0854767		1.13395	1.13981	1.13799	1.18653	1.14957	0.0247615		1.22369
Q9Y696	Chloride intracellular channel protein 4 OS=Homo sapiens GN=CLIC4 PE=1 SV=4 - [CLIC4_HUMAN]					#DIV/0!	0.042162						#DIV/0!	#DIV/0!		0.972887	0.993501	1.05927	1.08813	1.02845	0.0542217		#DIV/0!
P09668	Pro-cathepsin H OS=Homo sapiens GN=CTSH PE=1 SV=4 - [CATH_HUMAN]	0.79685	0.775026	0.769154	0.75071	0.772935	0.0190137		0.696697	0.780797	0.638791	0.683777	0.700015	0.0592982		0.758932	0.811146	0.766656	0.809987	0.78668	0.0277654		0.75321
P10909-3	Isoform 3 of Clusterin OS=Homo sapiens GN=CLU - [CLUS_HUMAN]	0.778578	0.84164	0.634435	0.830567	0.771305	0.0636229		1.16092	1.1438	1.11512	1.14487	1.14117	0.0190542		1.10703	1.23792	1.27664	1.21189	1.20837	0.0726076		1.04028
Q9Y6N7-6	Isoform 6 of Roundabout homolog 1 OS=Homo sapiens GN=ROBO1 - [ROBO1_HUMAN]	0.819158	0.882745	0.84907	0.820455	0.842857	0.0757608		0.987535	0.927514	0.906435	0.971168	0.948163	0.0376255		0.824236	0.797709	0.849585	0.813858	0.821347	0.0217605		0.870789
P23352	Anosmin-1 OS=Homo sapiens GN=KAL1 PE=1 SV=3 - [KALM_HUMAN]	0.912535	1.06363	0.759107	0.8879	0.905794	0.0905627		1.07854	1.01214	0.895856	0.843058	0.957397	0.107288		0.701225	0.734214	0.728602	0.768983	0.733256	0.0278388		0.865482
O43155	Leucine-rich repeat transmembrane protein FLRT2 OS=Homo sapiens GN=FLRT2 PE=1 SV=1 - [FLRT2_HUMAN]	0.922695	0.971098	0.945711	1.05744	0.974237	0.0975177		1.21039	1.3165	1.11969	1.23111	1.21942	0.0808078		0.978452	0.802518	1.06885	0.943272	0.948274	0.110634		1.04731
O75509	Tumor necrosis factor receptor superfamily member 21 OS=Homo sapiens GN=TNFRSF21 PE=1 SV=1 - [TNR21_HUMAN]	0.824216	0.874498	0.730054	0.78585	0.803654	0.106754		0.87291	0.936256	0.884695	0.92615	0.905003	0.0309103		0.928262	0.886591	0.913246	0.902359	0.907615	0.0175844		0.872091
F5H325	N-acetylgalactosamine-6-sulfatase OS=Homo sapiens GN=GALNS PE=2 SV=1 - [F5H325_HUMAN]	0.840719	0.768343	0.854594	0.806377	0.817508	0.0478312		0.952701	0.846829	0.908726	0.881183	0.89736	0.0447471		0.874424	0.839794	0.971328	0.947786	0.908333	0.0615695		0.8744
P13284	Gamma-interferon-inducible lysosomal thiol reductase OS=Homo sapiens GN=IFI30 PE=1 SV=3 - [GILT_HUMAN]	0.992454	1.11409	0.964353	1.07861	1.03738	0.128773		0.884601	1.10267	0.968094	1.21013	1.04137	0.143972		0.868753	0.852796	0.770829	0.761156	0.813384	0.0552503		0.964045
D6RAF8	Heterogeneous nuclear ribonucleoprotein D0 (Fragment) OS=Homo sapiens GN=HNRNPD PE=2 SV=1 - [D6RAF8_HUMAN]					#DIV/0!	0.0705601						#DIV/0!	#DIV/0!		1.26611	1.55693	1.18755	1.46898	1.36989	0.172068		#DIV/0!
P05556-2	Isoform Beta-1B of Integrin beta-1 OS=Homo sapiens GN=ITGB1 - [ITB1_HUMAN]					#DIV/0!	#DIV/0!		0.684161	0.662321	0.674456	0.654757	0.668924	0.0130012		0.715473	0.713914	0.774644	0.777434	0.745366	0.0354417		#DIV/0!
Q68CR9	Aspartate--tRNA ligase, cytoplasmic OS=Homo sapiens GN=DKFZp781B11202 PE=2 SV=1 - [Q68CR9_HUMAN]	1.19689	1.16486	1.04238	1.01805	1.10554	0.0885214						#DIV/0!	#DIV/0!		0.956163	0.981162	1.19412	1.2326	1.09101	0.142512		#DIV/0!
Q6UX71	Plexin domain-containing protein 2 OS=Homo sapiens GN=PLXDC2 PE=1 SV=1 - [PXDC2_HUMAN]					#DIV/0!	0.0885214		1.14126	1.0137	0.912969	0.89612	0.991013	0.11282		1.02702	0.992317	1.02886	0.985626	1.00845	0.0226744		#DIV/0!
P55058-3	Isoform 3 of Phospholipid transfer protein OS=Homo sapiens GN=PLTP - [PLTP_HUMAN]	0.709381	0.811622	0.661195	0.759142	0.735335	0.0646962						#DIV/0!	#DIV/0!		0.912996	1.00441	0.905739	1.01071	0.958465	0.056828		#DIV/0!
Q15262	Receptor-type tyrosine-protein phosphatase kappa OS=Homo sapiens GN=PTPRK PE=1 SV=2 - [PTPRK_HUMAN]	0.692219	0.70049	0.749678	0.778049	0.730109	0.0501505		0.613937	0.630498	0.617029	0.618128	0.619898	0.00728617		0.582091	0.617747	0.569895	0.581544	0.58782	0.0207294		0.645942
P11216	Glycogen phosphorylase, brain form OS=Homo sapiens GN=PYGB PE=1 SV=5 - [PYGB_HUMAN]	1.37193	1.26184	1.54496	1.42775	1.40162	0.368103						#DIV/0!	#DIV/0!		1.17414	1.09338	1.18032	1.21027	1.16453	0.0499878		#DIV/0!
P01137	Transforming growth factor beta-1 OS=Homo sapiens GN=TGFB1 PE=1 SV=2 - [TGFB1_HUMAN]					#DIV/0!	0.117827		0.942699	0.914615	0.984145	0.957503	0.949741	0.0290245						#DIV/0!	#DIV/0!		#DIV/0!
J3QSU6	Tenascin OS=Homo sapiens GN=TNC PE=4 SV=1 - [J3QSU6_HUMAN]	1.02824	1.05507	1.15538	1.18127	1.10499	0.074701		1.1987	1.08733	1.06817	1.05456	1.10219	0.0657294		0.977352	0.915989	0.950395	0.893954	0.934422	0.0368582		1.0472
Q99519	Sialidase-1 OS=Homo sapiens GN=NEU1 PE=1 SV=1 - [NEUR1_HUMAN]	0.813481	0.8137	0.928457	0.93196	0.871899	0.140922						#DIV/0!	#DIV/0!		0.905804	0.971265	0.813602	0.87757	0.89206	0.065391		#DIV/0!
Q96L58	Beta-1,3-galactosyltransferase 6 OS=Homo sapiens GN=B3GALT6 PE=2 SV=2 - [B3GT6_HUMAN]					#DIV/0!	0.0673448		0.940859	0.71936	1.01949	0.753518	0.858307	0.145008		1.11839	0.898088	1.21428	0.980862	1.05291	0.140817		#DIV/0!
O43286	Beta-1,4-galactosyltransferase 5 OS=Homo sapiens GN=B4GALT5 PE=2 SV=1 - [B4GT5_HUMAN]					#DIV/0!	#DIV/0!						#DIV/0!	#DIV/0!		0.751199	0.690784	0.869584	0.804388	0.778989	0.0761686		#DIV/0!
P54803-4	Isoform 4 of Galactocerebrosidase OS=Homo sapiens GN=GALC - [GALC_HUMAN]	0.992129	0.913923	0.977258	0.935569	0.95472	0.0362333		0.754947	0.724684	0.813632	0.783206	0.769117	0.0381014		0.882265	0.905368	0.955397	0.962041	0.926268	0.0387354		0.883368
Q9UMR5	Lysosomal thioesterase PPT2 OS=Homo sapiens GN=PPT2 PE=1 SV=4 - [PPT2_HUMAN]	1.2013	1.13407	1.22972	1.11147	1.16914	0.122562		1.11836	1.15671	1.24218	1.18436	1.1754	0.0520987						#DIV/0!	#DIV/0!		#DIV/0!
P09529	Inhibin beta B chain OS=Homo sapiens GN=INHBB PE=1 SV=2 - [INHBB_HUMAN]	0.933023	0.878262	0.920496	0.856462	0.897061	0.151732		0.964258	0.952536	0.931281	0.883401	0.932869	0.0356916						#DIV/0!	#DIV/0!		#DIV/0!
Q02809	Procollagen-lysine,2-oxoglutarate 5-dioxygenase 1 OS=Homo sapiens GN=PLOD1 PE=1 SV=2 - [PLOD1_HUMAN]	0.98319	0.990084	1.05241	0.98362	1.00233	0.0647855		0.860406	0.960857	0.950156	0.946576	0.929499	0.0464595		0.833282	0.907326	0.939733	0.951115	0.907864	0.0530694		0.946563
Q8WZ75-2	Isoform 2 of Roundabout homolog 4 OS=Homo sapiens GN=ROBO4 - [ROBO4_HUMAN]	0.859979	0.858142	0.852512	0.853672	0.856076	0.081232		0.822069	0.793022	0.803305	0.777094	0.798872	0.0188525		0.957288	0.904263	0.967831	0.853325	0.920677	0.0528193		0.858542
P02765	Alpha-2-HS-glycoprotein OS=Homo sapiens GN=AHSG PE=1 SV=1 - [FETUA_HUMAN]	1.11427	1.07836	1.24618	1.19527	1.15852	0.169202		1.28923	1.32691	1.22785	1.29024	1.28356	0.0410668		1.10155	1.1424	0.999286	1.11366	1.08922	0.0623569		1.1771
P52799	Ephrin-B2 OS=Homo sapiens GN=EFNB2 PE=1 SV=1 - [EFNB2_HUMAN]					#DIV/0!	0.0761978						#DIV/0!	#DIV/0!		0.677339	0.659377	0.731885	0.670284	0.684721	0.0322991		#DIV/0!
B4DKB2	Endothelin-converting enzyme 1 OS=Homo sapiens GN=ECE1 PE=2 SV=1 - [B4DKB2_HUMAN]	0.948281	0.974613	0.956089	0.986082	0.966266	0.017218		0.99046	1.04048	1.01924	1.07371	1.03097	0.0350984		0.951759	1.00611	1.03383	1.07767	1.01734	0.0527205		1.00486
P32004-3	Isoform 3 of Neural cell adhesion molecule L1 OS=Homo sapiens GN=L1CAM - [L1CAM_HUMAN]	0.847597	0.70776	0.926679	0.712203	0.79856	0.114431		1.34819	1.30752	1.24908	1.14252	1.26183	0.0893359		0.699257	0.735145	0.653318	0.702588	0.697577	0.0336559		0.919321
F8W1C3	Matrix metalloproteinase-19 OS=Homo sapiens GN=MMP19 PE=2 SV=1 - [F8W1C3_HUMAN]	0.949503	0.941883	0.962661	1.00725	0.965324	0.115081						#DIV/0!	#DIV/0!		1.06336	1.01173	1.07392	1.0684	1.05435	0.0287392		#DIV/0!
Q9UHL4	Dipeptidyl peptidase 2 OS=Homo sapiens GN=DPP7 PE=1 SV=3 - [DPP2_HUMAN]	1.23615	0.97999	1.18988	1.00559	1.1029	0.11359		1.11704	1.01465	1.11754	1.03801	1.07181	0.0533721		1.27166	1.40737	1.11938	1.23918	1.2594	0.118407		1.1447
Q5T985	Inter-alpha-trypsin inhibitor heavy chain H2 OS=Homo sapiens GN=ITIH2 PE=4 SV=1 - [Q5T985_HUMAN]	1.14702	1.07569	1.2335	1.08789	1.13603	0.0983229		1.11536	1.09427	1.08936	1.12526	1.10606	0.0170573		1.3621	1.32767	1.28918	1.57266	1.3879	0.12672		1.21
P00533-4	Isoform 4 of Epidermal growth factor receptor OS=Homo sapiens GN=EGFR - [EGFR_HUMAN]	1.32216	1.32401	1.43706	1.30857	1.34795	0.128802		1.09523	1.08866	1.13839	1.19951	1.13045	0.0510563		1.20005	1.25946	1.19519	1.34573	1.25011	0.0701265		1.24283
P11279	Lysosome-associated membrane glycoprotein 1 OS=Homo sapiens GN=LAMP1 PE=1 SV=3 - [LAMP1_HUMAN]	1.57952	1.50836	1.47001	1.37255	1.48261	0.0995147						#DIV/0!	#DIV/0!		1.3178	1.44416	1.46689	1.61707	1.46148	0.122722		#DIV/0!
O60911	Cathepsin L2 OS=Homo sapiens GN=CTSL2 PE=1 SV=2 - [CATL2_HUMAN]	0.782552	0.835045	0.774228	0.829059	0.805221	0.367029						#DIV/0!	#DIV/0!						#DIV/0!	#DIV/0!		#DIV/0!
P35555	Fibrillin-1 OS=Homo sapiens GN=FBN1 PE=1 SV=3 - [FBN1_HUMAN]	1.48283	1.55279	1.67301	1.62766	1.58407	0.420406		1.65534	1.71346	1.63826	1.5979	1.65124	0.0479647		1.2035	1.08376	1.26985	1.17588	1.18325	0.077163		1.47285
B0QY90	Eukaryotic translation initiation factor 3 subunit L OS=Homo sapiens GN=EIF3L PE=2 SV=1 - [B0QY90_HUMAN]	1.40832	1.28908	1.43338	1.31662	1.36185	0.138574						#DIV/0!	#DIV/0!						#DIV/0!	#DIV/0!		#DIV/0!
Q5SYT8	Protein NAMPTL (Fragment) OS=Homo sapiens GN=NAMPTL PE=2 SV=1 - [Q5SYT8_HUMAN]	1.62228	1.5968	1.03941	1.09939	1.33947	0.210269						#DIV/0!	#DIV/0!						#DIV/0!	#DIV/0!		#DIV/0!
P26006	Integrin alpha-3 OS=Homo sapiens GN=ITGA3 PE=1 SV=5 - [ITA3_HUMAN]	0.726734	0.893774	0.651804	0.779757	0.763017	0.375981		0.787751	0.725396	0.788111	0.763401	0.766165	0.0295372		0.690925	0.648302	0.732228	0.691129	0.690646	0.0342659		0.739943
Q5STU3	HLA-B associated transcript 1 OS=Homo sapiens GN=DDX39B PE=4 SV=2 - [Q5STU3_HUMAN]	1.37952	1.2265	1.37963	1.31778	1.32586	0.311757		1.10648	1.09824	1.19579	1.15564	1.13904	0.0455399		1.1575	1.25313	1.09024	1.18165	1.17063	0.0672384		1.21184
E7EU96	Casein kinase II subunit alpha OS=Homo sapiens GN=CSNK2A1 PE=2 SV=1 - [E7EU96_HUMAN]					#DIV/0!	0.0723575						#DIV/0!	#DIV/0!		1.08577	1.18993	1.22634	1.35207	1.21353	0.109907		#DIV/0!
Q9Y6X5	Bis(5'-adenosyl)-triphosphatase ENPP4 OS=Homo sapiens GN=ENPP4 PE=1 SV=3 - [ENPP4_HUMAN]	1.41058	1.42963	1.51851	1.542	1.47518	0.0647836		1.26912	1.35196	1.17078	1.22387	1.25393	0.0767231		1.31402	1.21443	1.46384	1.36091	1.3383	0.103609		1.3558
Q13219	Pappalysin-1 OS=Homo sapiens GN=PAPPA PE=1 SV=3 - [PAPP1_HUMAN]					#DIV/0!	0.0647836		1.06819	1.16367	1.09375	1.19485	1.13012	0.0590861		0.942822	0.88835	0.897324	0.896026	0.906131	0.0247796		#DIV/0!
Q5T6W1	Heterogeneous nuclear ribonucleoprotein K OS=Homo sapiens GN=HNRNPK PE=2 SV=1 - [Q5T6W1_HUMAN]	1.38629	1.32742	1.44627	1.3897	1.38742	0.0485475						#DIV/0!	#DIV/0!						#DIV/0!	#DIV/0!		#DIV/0!
P61204	ADP-ribosylation factor 3 OS=Homo sapiens GN=ARF3 PE=1 SV=2 - [ARF3_HUMAN]	1.17879	1.08369	1.20886	1.12749	1.14971	0.135899						#DIV/0!	#DIV/0!						#DIV/0!	#DIV/0!		#DIV/0!
B4E3P0	ATP-citrate synthase OS=Homo sapiens GN=ACLY PE=2 SV=1 - [B4E3P0_HUMAN]	1.11455	1.15965	1.16258	1.19099	1.15694	0.0419115		0.993305	0.935034	1.22789	1.00172	1.03949	0.129054		1	0.876497	1.14203	1.00692	1.00636	0.10849		1.0676
Q08629	Testican-1 OS=Homo sapiens GN=SPOCK1 PE=1 SV=1 - [TICN1_HUMAN]	2.09141	1.89069	2.19287	2.02302	2.0495	0.484699		1.47209	1.5592	1.53562	1.57111	1.53451	0.0441436		1.10114	1.13929	1.1124	1.15777	1.12765	0.0256773		1.57055
B3KTI1	Alpha-amylase 2B OS=Homo sapiens GN=AMY2B PE=2 SV=1 - [B3KTI1_HUMAN]					#DIV/0!	0.126797						#DIV/0!	#DIV/0!		1.3804	1.25012	1.30685	1.11475	1.26303	0.112321		#DIV/0!
P48745	Protein NOV homolog OS=Homo sapiens GN=NOV PE=1 SV=1 - [NOV_HUMAN]	0.724652	0.69388	0.715991	0.687989	0.705628	0.0174974						#DIV/0!	#DIV/0!		0.716884	0.752686	0.67946	0.716503	0.716383	0.029897		#DIV/0!
B4DQH4	T-complex protein 1 subunit theta OS=Homo sapiens GN=CCT8 PE=2 SV=1 - [B4DQH4_HUMAN]					#DIV/0!	0.0174974		1.54317	1.14606	1.36689	1.01799	1.26853	0.233002		1.0055	0.892051	1.18893	1.06104	1.03688	0.123372		#DIV/0!
Q9Y662	Heparan sulfate glucosamine 3-O-sulfotransferase 3B1 OS=Homo sapiens GN=HS3ST3B1 PE=1 SV=1 - [HS3SB_HUMAN]					#DIV/0!	#DIV/0!						#DIV/0!	#DIV/0!		0.815512	0.740865	0.851348	0.751984	0.789927	0.0525164		#DIV/0!
B7Z729	Acid sphingomyelinase-like phosphodiesterase 3a OS=Homo sapiens GN=SMPDL3A PE=2 SV=1 - [B7Z729_HUMAN]					#DIV/0!	#DIV/0!						#DIV/0!	#DIV/0!		1.00512	1.07756	0.892088	0.975141	0.987478	0.0767623		#DIV/0!
P28070	Proteasome subunit beta type-4 OS=Homo sapiens GN=PSMB4 PE=1 SV=4 - [PSB4_HUMAN]					#DIV/0!	#DIV/0!						#DIV/0!	#DIV/0!		1.57872	1.56025	1.51776	1.50889	1.54141	0.0334875		#DIV/0!
P11362-13	Isoform 13 of Fibroblast growth factor receptor 1 OS=Homo sapiens GN=FGFR1 - [FGFR1_HUMAN]					#DIV/0!	#DIV/0!		0.857953	0.839699	0.939556	0.922144	0.889838	0.0484637		0.934785	0.93947	0.96005	0.970581	0.951221	0.0169411		#DIV/0!
Q29980	MHC class I polypeptide-related sequence B OS=Homo sapiens GN=MICB PE=1 SV=1 - [MICB_HUMAN]	0.721504	0.715737	0.785542	0.781994	0.751194	0.0377146						#DIV/0!	#DIV/0!						#DIV/0!	#DIV/0!		#DIV/0!
Q9UNW1	Multiple inositol polyphosphate phosphatase 1 OS=Homo sapiens GN=MINPP1 PE=1 SV=1 - [MINP1_HUMAN]	1.057	1.08302	0.903945	1.09589	1.03496	0.164312						#DIV/0!	#DIV/0!						#DIV/0!	#DIV/0!		#DIV/0!
C9J8D4	Mannosyl-oligosaccharide glucosidase (Fragment) OS=Homo sapiens GN=MOGS PE=2 SV=1 - [C9J8D4_HUMAN]					#DIV/0!	0.0888305						#DIV/0!	#DIV/0!		1.14524	1.23084	0.908687	0.975938	1.06518	0.148667		#DIV/0!
Q7Z4H8-3	Isoform 3 of KDEL motif-containing protein 2 OS=Homo sapiens GN=KDELC2 - [KDEL2_HUMAN]	2.65503	1.79302	2.84612	1.9288	2.30574	0.522487						#DIV/0!	#DIV/0!						#DIV/0!	#DIV/0!		#DIV/0!
F5GZ08	Amyloid-like protein 1 OS=Homo sapiens GN=APLP1 PE=2 SV=1 - [F5GZ08_HUMAN]	1.08044	1.12099	0.909515	0.997827	1.02719	0.76669		0.753379	0.809331	0.660689	0.711746	0.733786	0.0630342		0.776407	0.679805	0.846201	0.856723	0.789784	0.0815232		0.850255
Q8WVQ1	Soluble calcium-activated nucleotidase 1 OS=Homo sapiens GN=CANT1 PE=1 SV=1 - [CANT1_HUMAN]					#DIV/0!	0.0937097						#DIV/0!	#DIV/0!		0.986331	1.09399	0.941288	1.05022	1.01796	0.0675754		#DIV/0!
Q92743	Serine protease HTRA1 OS=Homo sapiens GN=HTRA1 PE=1 SV=1 - [HTRA1_HUMAN]	0.802454	0.851785	0.769435	0.806357	0.807508	0.033847		0.901141	0.714525	0.7997	0.635868	0.762808	0.113933		0.836175	0.808194	0.830501	0.867863	0.835683	0.0246189		0.802
P36955	Pigment epithelium-derived factor OS=Homo sapiens GN=SERPINF1 PE=1 SV=4 - [PEDF_HUMAN]	1.27348	1.24374	1.25871	1.23362	1.25239	0.239102						#DIV/0!	#DIV/0!						#DIV/0!	#DIV/0!		#DIV/0!
E7EVJ3	Bifunctional heparan sulfate N-deacetylase/N-sulfotransferase 1 OS=Homo sapiens GN=NDST1 PE=2 SV=1 - [E7EVJ3_HUMAN]	0.982132	0.903188	0.913031	0.894704	0.923264	0.178225		0.909335	0.936462	0.922278	0.955645	0.93093	0.0198547		0.988811	0.948431	1.06501	1.05336	1.0139	0.0550323		0.956033
F8WC54	Disintegrin and metalloproteinase domain-containing protein 9 OS=Homo sapiens GN=ADAM9 PE=2 SV=1 - [F8WC54_HUMAN]	0.544533	0.527627	0.557268	0.530108	0.539884	0.206784		0.423528	0.469618	0.454212	0.531412	0.469693	0.0453878						#DIV/0!	#DIV/0!		#DIV/0!
Q14563	Semaphorin-3A OS=Homo sapiens GN=SEMA3A PE=1 SV=1 - [SEM3A_HUMAN]	0.884274	0.916495	0.887791	0.923365	0.902981	0.194726		1.17734	1.20907	1.18117	1.15919	1.18169	0.0206169		1.47224	1.34592	1.4868	1.43221	1.43429	0.0632728		1.17299
Q00610-2	Isoform 2 of Clathrin heavy chain 1 OS=Homo sapiens GN=CLTC - [CLH1_HUMAN]	1.51074	1.49972	1.60117	1.6255	1.55928	0.353489		1.33308	1.27098	1.34345	1.28446	1.30799	0.0356421		1.26384	1.26995	1.25051	1.28157	1.26647	0.0129326		1.37791
D6RA82	Annexin OS=Homo sapiens GN=ANXA3 PE=2 SV=1 - [D6RA82_HUMAN]					#DIV/0!	0.0633603						#DIV/0!	#DIV/0!		1.06761	0.964769	1.25759	1.14318	1.10829	0.123506		#DIV/0!
J3KNQ3	26S proteasome non-ATPase regulatory subunit 13 OS=Homo sapiens GN=PSMD13 PE=4 SV=1 - [J3KNQ3_HUMAN]					#DIV/0!	#DIV/0!						#DIV/0!	#DIV/0!		0.938011	1.05373	1.08279	1.22358	1.07453	0.117407		#DIV/0!
P05543	Thyroxine-binding globulin OS=Homo sapiens GN=SERPINA7 PE=1 SV=2 - [THBG_HUMAN]	0.946251	1.18052	0.959065	1.05888	1.03618	0.108603		0.995274	1.01161	0.983039	1.00197	0.997974	0.0120033		1.61504	1.51468	1.98442	1.82988	1.73601	0.211457		1.25672
Q7LGC8	Carbohydrate sulfotransferase 3 OS=Homo sapiens GN=CHST3 PE=1 SV=3 - [CHST3_HUMAN]	1.22952	1.16109	1.09498	1.03766	1.13081	0.102758		1.25818	1.16513	1.131	1.05029	1.15115	0.0860804						#DIV/0!	#DIV/0!		#DIV/0!
B7Z9L0	T-complex protein 1 subunit delta OS=Homo sapiens GN=CCT4 PE=2 SV=1 - [B7Z9L0_HUMAN]					#DIV/0!	0.0829061						#DIV/0!	#DIV/0!		1.29116	1.25375	1.21413	1.18594	1.23624	0.0459798		#DIV/0!
Q86VR8	Four-jointed box protein 1 OS=Homo sapiens GN=FJX1 PE=2 SV=1 - [FJX1_HUMAN]	1.37788	0.917748	1.35081	0.881593	1.13201	0.268914						#DIV/0!	#DIV/0!						#DIV/0!	#DIV/0!		#DIV/0!
Q96PX8	SLIT and NTRK-like protein 1 OS=Homo sapiens GN=SLITRK1 PE=1 SV=2 - [SLIK1_HUMAN]	0.775705	0.848245	0.67122	0.736562	0.757933	0.270781		0.779896	0.745974	0.798758	0.730328	0.763739	0.0311945		0.80793	0.797304	0.871476	0.867961	0.836168	0.0390096		0.785947
O00231	26S proteasome non-ATPase regulatory subunit 11 OS=Homo sapiens GN=PSMD11 PE=1 SV=3 - [PSD11_HUMAN]					#DIV/0!	0.0740449						#DIV/0!	#DIV/0!		1.00907	1.0102	1.03944	1.04677	1.02637	0.0195583		#DIV/0!
Q15758	Neutral amino acid transporter B(0) OS=Homo sapiens GN=SLC1A5 PE=1 SV=2 - [AAAT_HUMAN]	0.709513	0.688729	0.61034	0.594538	0.65078	0.0568278		0.555597	0.557803	0.820863	0.624177	0.63961	0.124955						#DIV/0!	#DIV/0!		#DIV/0!
Q92692-2	Isoform Alpha of Poliovirus receptor-related protein 2 OS=Homo sapiens GN=PVRL2 - [PVRL2_HUMAN]	0.867639	0.953896	0.778644	0.859053	0.864808	0.129121						#DIV/0!	#DIV/0!		0.844753	0.762795	0.871664	0.791761	0.817743	0.0494347		#DIV/0!
B4DYD8	T-complex protein 1 subunit epsilon OS=Homo sapiens GN=CCT5 PE=2 SV=1 - [B4DYD8_HUMAN]	1.25517	0.942306	1.39756	1.16016	1.1888	0.218733						#DIV/0!	#DIV/0!						#DIV/0!	#DIV/0!		#DIV/0!
E9PCS3	26S proteasome non-ATPase regulatory subunit 2 OS=Homo sapiens GN=PSMD2 PE=2 SV=1 - [E9PCS3_HUMAN]	1.29613	1.30288	1.26497	1.27601	1.285	0.135752		0.775972	0.89696	0.926688	1.07418	0.91845	0.122585		1.10997	1.01004	1.1164	1.02192	1.06458	0.0563924		1.08934
Q13332-6	Isoform 2 of Receptor-type tyrosine-protein phosphatase S OS=Homo sapiens GN=PTPRS - [PTPRS_HUMAN]					#DIV/0!	0.0175631		0.805022	0.788115	0.766867	0.752866	0.778217	0.0230071		0.817945	0.738184	0.886462	0.855918	0.824627	0.0640826		#DIV/0!
F5H780	Thioredoxin reductase 1, cytoplasmic OS=Homo sapiens GN=TXNRD1 PE=2 SV=1 - [F5H780_HUMAN]	1.06589	1.05638	0.993502	0.988088	1.02597	0.0408579						#DIV/0!	#DIV/0!						#DIV/0!	#DIV/0!		#DIV/0!
Q6PCB0	von Willebrand factor A domain-containing protein 1 OS=Homo sapiens GN=VWA1 PE=2 SV=1 - [VWA1_HUMAN]	1.59688	1.26426	1.35675	1.07791	1.32395	0.214563						#DIV/0!	#DIV/0!						#DIV/0!	#DIV/0!		#DIV/0!
P55072	Transitional endoplasmic reticulum ATPase OS=Homo sapiens GN=VCP PE=1 SV=4 - [TERA_HUMAN]	1.56448	1.97668	1.42519	1.42368	1.5975	0.265681		1.34877	1.3151	1.16792	1.22889	1.26517	0.0821683		1.3882	1.32231	1.42201	1.36254	1.37376	0.0420674		1.41215
Q9Y625	Glypican-6 OS=Homo sapiens GN=GPC6 PE=1 SV=1 - [GPC6_HUMAN]	1.11191	1.03589	0.995689	0.930867	1.01859	0.357028						#DIV/0!	#DIV/0!						#DIV/0!	#DIV/0!		#DIV/0!
E7EP32	Guanine nucleotide-binding protein G(I)/G(S)/G(T) subunit beta-2 OS=Homo sapiens GN=GNB2 PE=2 SV=1 - [E7EP32_HUMAN]	0.84705	0.873074	0.735256	0.830936	0.821579	0.122879						#DIV/0!	#DIV/0!						#DIV/0!	#DIV/0!		#DIV/0!
Q9H5V8-2	Isoform 2 of CUB domain-containing protein 1 OS=Homo sapiens GN=CDCP1 - [CDCP1_HUMAN]	0.756351	0.759949	0.837837	0.831699	0.796459	0.0507057		1.37896	1.25949	1.0174	1.06536	1.1803	0.168806						#DIV/0!	#DIV/0!		#DIV/0!
Q7LFX5	Carbohydrate sulfotransferase 15 OS=Homo sapiens GN=CHST15 PE=1 SV=1 - [CHSTF_HUMAN]	0.592311	0.620579	0.529243	0.556445	0.574644	0.124851						#DIV/0!	#DIV/0!		0.614545	0.583989	0.710275	0.67896	0.646942	0.0578762		#DIV/0!
Q12805-2	Isoform 2 of EGF-containing fibulin-like extracellular matrix protein 1 OS=Homo sapiens GN=EFEMP1 - [FBLN3_HUMAN]	0.872325	0.899429	0.79521	0.822791	0.847439	0.15133		1.27506	1.2871	1.19633	1.21102	1.24238	0.045355						#DIV/0!	#DIV/0!		#DIV/0!
P11717	Cation-independent mannose-6-phosphate receptor OS=Homo sapiens GN=IGF2R PE=1 SV=3 - [MPRI_HUMAN]	1.03538	1.07497	1.00241	1.01884	1.0329	0.105798		1.5457	1.33722	1.43987	1.26319	1.3965	0.123055		1.06915	1.16612	1.12444	1.15596	1.12891	0.0436174		1.1861
B4E2S7	Lysosome-associated membrane glycoprotein 2 OS=Homo sapiens GN=LAMP2 PE=2 SV=1 - [B4E2S7_HUMAN]					#DIV/0!	0.0311074		1.04997	1.31097	1.22679	1.53604	1.28094	0.201872						#DIV/0!	#DIV/0!		#DIV/0!
P23470-2	Isoform 2 of Receptor-type tyrosine-protein phosphatase gamma OS=Homo sapiens GN=PTPRG - [PTPRG_HUMAN]	1.01336	0.9478	1.04113	0.928641	0.982735	0.0532135		0.930565	0.947905	0.927104	0.915846	0.930355	0.0132806		0.986729	0.985578	0.880118	0.912054	0.94112	0.0536124		0.951403
E9PFD9	Semaphorin-4D OS=Homo sapiens GN=SEMA4D PE=4 SV=1 - [E9PFD9_HUMAN]					#DIV/0!	0.0532135						#DIV/0!	#DIV/0!		0.738091	0.738495	0.775699	0.780725	0.758253	0.0231387		#DIV/0!
Q5T749	Keratinocyte proline-rich protein OS=Homo sapiens GN=KPRP PE=1 SV=1 - [KPRP_HUMAN]	1.09312	1.21674	1.34393	1.50117	1.28874	0.174759		1.24195	1.35241	1.14327	1.24845	1.24652	0.0854366						#DIV/0!	#DIV/0!		#DIV/0!
E7EPA6	Laminin subunit beta-1 OS=Homo sapiens GN=LAMB1 PE=2 SV=1 - [E7EPA6_HUMAN]					#DIV/0!	0.174759						#DIV/0!	#DIV/0!		1.00275	1.06108	1.04671	1.12487	1.05885	0.0505261		#DIV/0!
D6RF62	Phosphoribosylaminoimidazole carboxylase OS=Homo sapiens GN=PAICS PE=2 SV=1 - [D6RF62_HUMAN]					#DIV/0!	#DIV/0!						#DIV/0!	#DIV/0!		0.964658	0.884883	0.88071	0.812666	0.885729	0.062166		#DIV/0!
Q24JP5	Transmembrane protein 132A OS=Homo sapiens GN=TMEM132A PE=2 SV=1 - [T132A_HUMAN]	1.22841	1.13375	1.40811	1.24233	1.25315	0.114015						#DIV/0!	#DIV/0!		0.874126	0.941361	0.884979	1.00818	0.927161	0.0615297		#DIV/0!
Q9NRB3	Carbohydrate sulfotransferase 12 OS=Homo sapiens GN=CHST12 PE=1 SV=2 - [CHSTC_HUMAN]	0.951519	0.956331	1.03356	1.04242	0.995957	0.159647		0.882459	0.928494	0.892001	0.941166	0.91103	0.0282348						#DIV/0!	#DIV/0!		#DIV/0!
O95497	Pantetheinase OS=Homo sapiens GN=VNN1 PE=1 SV=2 - [VNN1_HUMAN]	0.950978	0.933984	1.01608	0.925689	0.956683	0.0466585						#DIV/0!	#DIV/0!						#DIV/0!	#DIV/0!		#DIV/0!
F5H3T8	Arginine--tRNA ligase, cytoplasmic OS=Homo sapiens GN=RARS PE=2 SV=1 - [F5H3T8_HUMAN]					#DIV/0!	0.0409733						#DIV/0!	#DIV/0!		1.12951	1.38698	1.17136	1.44689	1.28369	0.156729		#DIV/0!
P10253	Lysosomal alpha-glucosidase OS=Homo sapiens GN=GAA PE=1 SV=4 - [LYAG_HUMAN]					#DIV/0!	#DIV/0!						#DIV/0!	#DIV/0!		1.12314	1.23514	1.12863	1.1658	1.16318	0.0515831		#DIV/0!
P78539-4	Isoform 4 of Sushi repeat-containing protein SRPX OS=Homo sapiens GN=SRPX - [SRPX_HUMAN]	0.879724	0.819613	0.882014	0.824626	0.851494	0.0339937						#DIV/0!	#DIV/0!		1.05267	1.20344	0.953004	1.09596	1.07627	0.103782		#DIV/0!
Q6UXH8	Collagen and calcium-binding EGF domain-containing protein 1 OS=Homo sapiens GN=CCBE1 PE=1 SV=1 - [CCBE1_HUMAN]					#DIV/0!	0.0339937						#DIV/0!	#DIV/0!		1.1453	1.14206	1.12328	1.11325	1.13097	0.0152915		#DIV/0!
Q4G148-2	Isoform 2 of Glucoside xylosyltransferase 1 OS=Homo sapiens GN=GXYLT1 - [GXLT1_HUMAN]					#DIV/0!	#DIV/0!						#DIV/0!	#DIV/0!		0.640853	0.640345	0.613367	0.616513	0.627769	0.0148714		#DIV/0!
O75882-3	Isoform 3 of Attractin OS=Homo sapiens GN=ATRN - [ATRN_HUMAN]					#DIV/0!	#DIV/0!		1.61977	1.4263	2.00743	1.7726	1.70652	0.245603		1.11907	1.1456	1.0657	1.07829	1.10217	0.0368421		#DIV/0!
P10155-3	Isoform 3 of 60 kDa SS-A/Ro ribonucleoprotein OS=Homo sapiens GN=TROVE2 - [RO60_HUMAN]	1.33387	1.20217	1.41118	1.2763	1.30588	0.0885107						#DIV/0!	#DIV/0!						#DIV/0!	#DIV/0!		#DIV/0!
P04004	Vitronectin OS=Homo sapiens GN=VTN PE=1 SV=1 - [VTNC_HUMAN]	2.69434	2.21453	2.57175	2.33089	2.45288	0.632322		1.55692	1.66848	1.58631	1.54126	1.58825	0.0566585		1.2779	1.2239	1.47831	1.26745	1.31189	0.113387		1.78434
Q9H173	Nucleotide exchange factor SIL1 OS=Homo sapiens GN=SIL1 PE=1 SV=1 - [SIL1_HUMAN]	0.959675	1.06317	1.17128	1.15295	1.08677	0.746885		0.814384	0.682437	0.844373	0.709551	0.762686	0.0787586						#DIV/0!	#DIV/0!		#DIV/0!
O15230	Laminin subunit alpha-5 OS=Homo sapiens GN=LAMA5 PE=1 SV=8 - [LAMA5_HUMAN]	1.07869	1.10373	1.1299	1.1051	1.10436	0.0656429		0.971329	1.02131	1.02569	0.998004	1.00409	0.0249916		0.893258	0.912411	0.840251	0.830082	0.869001	0.0400584		0.99248
O00339-3	Isoform 3 of Matrilin-2 OS=Homo sapiens GN=MATN2 - [MATN2_HUMAN]					#DIV/0!	0.0209161						#DIV/0!	#DIV/0!		1.17419	1.16582	1.4002	1.24567	1.24647	0.108567		#DIV/0!
F5H335	Eukaryotic translation initiation factor 3 subunit A OS=Homo sapiens GN=EIF3A PE=2 SV=1 - [F5H335_HUMAN]	1.23129	1.10758	1.2653	1.14216	1.18658	0.0739613						#DIV/0!	#DIV/0!		1.43469	1.41472	1.57093	1.55824	1.49464	0.0813372		#DIV/0!
Q02742	Beta-1,3-galactosyl-O-glycosyl-glycoprotein beta-1,6-N-acetylglucosaminyltransferase OS=Homo sapiens GN=GCNT1 PE=2 SV=2 - [GCNT1_HUMAN]					#DIV/0!	0.0739613						#DIV/0!	#DIV/0!		0.815374	0.812708	0.831952	0.834148	0.823545	0.0110648		#DIV/0!
Q09028-4	Isoform 4 of Histone-binding protein RBBP4 OS=Homo sapiens GN=RBBP4 - [RBBP4_HUMAN]	1.03423	1.19932	0.978445	1.13861	1.08765	0.0997425						#DIV/0!	#DIV/0!		1.16476	1.14066	1.17213	1.15469	1.15806	0.0136229		#DIV/0!
Q14974	Importin subunit beta-1 OS=Homo sapiens GN=KPNB1 PE=1 SV=2 - [IMB1_HUMAN]	1.28263	1.50023	1.45871	1.41408	1.41391	0.19619		1.04235	0.943083	0.903741	0.722989	0.90304	0.133452		1.21988	1.12184	1.37568	1.22182	1.2348	0.104879		1.18392
B4DKL4	Lipolysis-stimulated lipoprotein receptor OS=Homo sapiens GN=LSR PE=2 SV=1 - [B4DKL4_HUMAN]	1.29248	1.35539	1.12812	1.19831	1.24357	0.128172		1.02935	0.972265	0.980944	0.929145	0.977925	0.0410884						#DIV/0!	#DIV/0!		#DIV/0!
P01023	Alpha-2-macroglobulin OS=Homo sapiens GN=A2M PE=1 SV=3 - [A2MG_HUMAN]	1.32208	1.22658	1.40038	1.2208	1.29246	0.0902789		1.30563	1.23993	1.24115	1.24079	1.25688	0.0325068		1.75108	1.98344	1.61242	1.9764	1.83083	0.181239		1.46006
Q8NFZ8	Cell adhesion molecule 4 OS=Homo sapiens GN=CADM4 PE=1 SV=1 - [CADM4_HUMAN]					#DIV/0!	0.0856356						#DIV/0!	#DIV/0!		0.919135	0.827287	0.909386	0.823363	0.869793	0.0515257		#DIV/0!
P49327	Fatty acid synthase OS=Homo sapiens GN=FASN PE=1 SV=3 - [FAS_HUMAN]	1.7567	1.51286	1.73174	1.44778	1.61227	0.154995		1.47506	1.68752	1.45839	1.48559	1.52664	0.107835		1.24136	1.22237	1.34413	1.34909	1.28924	0.0667315		1.47605
O94991	SLIT and NTRK-like protein 5 OS=Homo sapiens GN=SLITRK5 PE=2 SV=2 - [SLIK5_HUMAN]	1.00048	0.936842	0.983265	0.923952	0.961134	0.363326		0.822974	0.84399	0.837181	0.860967	0.841278	0.015778		1.151	1.0009	1.02766	0.89894	1.01962	0.103666		0.940679
O60462-4	Isoform B0 of Neuropilin-2 OS=Homo sapiens GN=NRP2 - [NRP2_HUMAN]	0.888387	0.936874	0.966299	1.02261	0.953543	0.0440479		0.366506	0.342498	0.397054	0.372085	0.369536	0.0223903		0.418737	0.398625	0.505452	0.484027	0.45171	0.0511134		0.591596
C9JP16	Cartilage-associated protein OS=Homo sapiens GN=CRTAP PE=2 SV=1 - [C9JP16_HUMAN]					#DIV/0!	0.0561428						#DIV/0!	#DIV/0!		0.969536	0.908535	1.1151	1.05113	1.01107	0.0906735		#DIV/0!
Q6UXD5-2	Isoform 2 of Seizure 6-like protein 2 OS=Homo sapiens GN=SEZ6L2 - [SE6L2_HUMAN]	1.1518	1.07647	1.23218	1.15564	1.15402	0.0635864		1.39833	1.37064	1.35483	1.33737	1.36529	0.0258768		1.23281	1.27019	1.25032	1.2436	1.24923	0.0157247		1.25618
O95373	Importin-7 OS=Homo sapiens GN=IPO7 PE=1 SV=1 - [IPO7_HUMAN]	1.13598	1.00956	1.53057	1.48949	1.2914	0.188948						#DIV/0!	#DIV/0!						#DIV/0!	#DIV/0!		#DIV/0!
P35052	Glypican-1 OS=Homo sapiens GN=GPC1 PE=1 SV=2 - [GPC1_HUMAN]	1.79028	2.10737	1.30141	1.53728	1.68409	0.351909						#DIV/0!	#DIV/0!						#DIV/0!	#DIV/0!		#DIV/0!
F5H1I8	X-ray repair cross-complementing protein 6 OS=Homo sapiens GN=XRCC6 PE=2 SV=1 - [F5H1I8_HUMAN]	0.337274	0.321258	0.342988	0.327845	0.332341	0.757171						#DIV/0!	#DIV/0!						#DIV/0!	#DIV/0!		#DIV/0!
H0YGW5	Low-density lipoprotein receptor-related protein 6 (Fragment) OS=Homo sapiens GN=LRP6 PE=4 SV=1 - [H0YGW5_HUMAN]					#DIV/0!	0.00967381						#DIV/0!	#DIV/0!		1.14995	1.27537	1.10439	1.17689	1.17665	0.0722943		#DIV/0!
P50895	Basal cell adhesion molecule OS=Homo sapiens GN=BCAM PE=1 SV=2 - [BCAM_HUMAN]					#DIV/0!	#DIV/0!						#DIV/0!	#DIV/0!		0.962534	1.0358	0.899768	0.960252	0.964588	0.0556643		#DIV/0!
P17987	T-complex protein 1 subunit alpha OS=Homo sapiens GN=TCP1 PE=1 SV=1 - [TCPA_HUMAN]					#DIV/0!	#DIV/0!						#DIV/0!	#DIV/0!						#DIV/0!	#DIV/0!		#DIV/0!
P27658	Collagen alpha-1(VIII) chain OS=Homo sapiens GN=COL8A1 PE=1 SV=2 - [CO8A1_HUMAN]	1.78063	1.57645	1.57347	1.62338	1.63848	0.0974794						#DIV/0!	#DIV/0!		1.11332	1.0317	1.13304	1.00865	1.07168	0.0607448		#DIV/0!
Q9HB63-3	Isoform 3 of Netrin-4 OS=Homo sapiens GN=NTN4 - [NET4_HUMAN]					#DIV/0!	0.0974794		1.24685	1.28492	1.30817	1.3519	1.29796	0.0439554		1.31422	1.38848	1.27756	1.35775	1.3345	0.0486791		#DIV/0!
B3KVK7	Methionine--tRNA ligase, cytoplasmic OS=Homo sapiens GN=MARS PE=2 SV=1 - [B3KVK7_HUMAN]					#DIV/0!	#DIV/0!						#DIV/0!	#DIV/0!		0.976482	1.13585	1.04137	1.14569	1.07485	0.0806991		#DIV/0!
Q6P9A2	Polypeptide N-acetylgalactosaminyltransferase 18 OS=Homo sapiens GN=GALNT18 PE=2 SV=2 - [GLT18_HUMAN]	0.817341	1.01644	0.642487	0.801789	0.819513	0.153227						#DIV/0!	#DIV/0!						#DIV/0!	#DIV/0!		#DIV/0!
O60279	Sushi domain-containing protein 5 OS=Homo sapiens GN=SUSD5 PE=1 SV=3 - [SUSD5_HUMAN]					#DIV/0!	0.153227						#DIV/0!	#DIV/0!		1.09211	0.871462	1.5691	1.2595	1.19804	0.294017		#DIV/0!
Q8WUJ3-2	Isoform 2 of Protein KIAA1199 OS=Homo sapiens GN=KIAA1199 - [K1199_HUMAN]					#DIV/0!	#DIV/0!		1.4356	1.36248	1.65289	1.5731	1.50602	0.131193		1.20585	1.26516	1.21391	1.28117	1.24152	0.0372607		#DIV/0!
P05546	Heparin cofactor 2 OS=Homo sapiens GN=SERPIND1 PE=1 SV=3 - [HEP2_HUMAN]	1.24813	1.25444	1.23641	1.24701	1.2465	0.00747711						#DIV/0!	#DIV/0!						#DIV/0!	#DIV/0!		#DIV/0!
C9JIM8	Solute carrier family 2, facilitated glucose transporter member 1 (Fragment) OS=Homo sapiens GN=SLC2A1 PE=2 SV=1 - [C9JIM8_HUMAN]					#DIV/0!	0.00747711		0.630066	0.639954	0.629797	0.641475	0.635323	0.00625738		0.611492	0.51782	0.53858	0.45878	0.531668	0.0630452		#DIV/0!
P20908	Collagen alpha-1(V) chain OS=Homo sapiens GN=COL5A1 PE=1 SV=3 - [CO5A1_HUMAN]	0.632661	0.564983	0.682705	0.607732	0.62202	0.0491707		0.665176	0.780699	0.726422	0.848031	0.755082	0.0778893		0.718922	0.695327	0.664481	0.626572	0.676326	0.0399634		0.684476
Q8NBJ5	Procollagen galactosyltransferase 1 OS=Homo sapiens GN=COLGALT1 PE=1 SV=1 - [GT251_HUMAN]	1.25997	1.09212	1.29974	0.992119	1.16099	0.30485						#DIV/0!	#DIV/0!		1.38082	1.46513	1.35057	1.4814	1.41948	0.0636706		#DIV/0!
P41250	Glycine--tRNA ligase OS=Homo sapiens GN=GARS PE=1 SV=3 - [SYG_HUMAN]	0.920215	0.901469	1.1951	1.17486	1.04791	0.15279						#DIV/0!	#DIV/0!						#DIV/0!	#DIV/0!		#DIV/0!
P53618	Coatomer subunit beta OS=Homo sapiens GN=COPB1 PE=1 SV=3 - [COPB_HUMAN]					#DIV/0!	0.158673						#DIV/0!	#DIV/0!		1.05135	1.09131	1.02338	1.05967	1.05643	0.0279606		#DIV/0!
Q12797-10	Isoform 10 of Aspartyl/asparaginyl beta-hydroxylase OS=Homo sapiens GN=ASPH - [ASPH_HUMAN]	1.89622	1.51423	1.8802	1.50671	1.69934	0.218207						#DIV/0!	#DIV/0!						#DIV/0!	#DIV/0!		#DIV/0!
Q92973-3	Isoform 3 of Transportin-1 OS=Homo sapiens GN=TNPO1 - [TNPO1_HUMAN]	1.02399	0.926286	1.01679	0.927976	0.97376	0.414815		0.939259	0.89658	0.931113	0.891297	0.914562	0.024142						#DIV/0!	#DIV/0!		#DIV/0!
Q8IXL6	Extracellular serine/threonine protein kinase FAM20C OS=Homo sapiens GN=FAM20C PE=1 SV=2 - [DMP4_HUMAN]					#DIV/0!	0.0539269		0.633789	0.664874	0.621658	0.670771	0.647773	0.0237971						#DIV/0!	#DIV/0!		#DIV/0!
P17301	Integrin alpha-2 OS=Homo sapiens GN=ITGA2 PE=1 SV=1 - [ITA2_HUMAN]	0.967486	0.897452	0.923198	0.859372	0.911877	0.045407		0.686435	0.692535	0.736958	0.745591	0.71538	0.0302104		0.539798	0.429075	0.562198	0.488415	0.504871	0.0592228		0.710709
Q08945	FACT complex subunit SSRP1 OS=Homo sapiens GN=SSRP1 PE=1 SV=1 - [SSRP1_HUMAN]					#DIV/0!	0.045407						#DIV/0!	#DIV/0!		1.05514	0.806951	1.1666	0.897488	0.981545	0.160428		#DIV/0!
Q76M96	Coiled-coil domain-containing protein 80 OS=Homo sapiens GN=CCDC80 PE=1 SV=1 - [CCD80_HUMAN]	1.43594	1.06564	1.21254	1.07967	1.19845	0.171606						#DIV/0!	#DIV/0!		1.18481	1.27393	1.19568	1.29324	1.23691	0.0546447		#DIV/0!
P01024	Complement C3 OS=Homo sapiens GN=C3 PE=1 SV=2 - [CO3_HUMAN]	0.934128	1.11182	0.953481	1.01014	1.00239	0.162264		1.12841	1.0036	1.04363	0.99619	1.04296	0.0606595		1.17693	1.09796	1.42285	1.35424	1.26299	0.151132		1.10278
F8W904;P55060-4	Exportin-2 OS=Homo sapiens GN=CSE1L PE=2 SV=1 - [F8W904_HUMAN]					#DIV/0!	0.0797627						#DIV/0!	#DIV/0!		1.13172	1.07225	1.09489	1.0435	1.08559	0.0372533		#DIV/0!
Q5TCU6	Talin-1 OS=Homo sapiens GN=TLN1 PE=2 SV=1 - [Q5TCU6_HUMAN]	0.960704	0.945051	0.903711	0.919543	0.932252	0.0254913						#DIV/0!	#DIV/0!		1.17788	1.16326	1.08572	1.09482	1.13042	0.0468889		#DIV/0!
P98160	Basement membrane-specific heparan sulfate proteoglycan core protein OS=Homo sapiens GN=HSPG2 PE=1 SV=4 - [PGBM_HUMAN]	1.62214	1.72149	1.53151	1.53034	1.60137	0.362958		1.28977	1.15492	1.21177	1.08812	1.18615	0.0855901		0.915489	0.944276	0.9416	0.943521	0.936221	0.0138672		1.24125
F5GXQ1	35 kDa inter-alpha-trypsin inhibitor heavy chain H4 OS=Homo sapiens GN=ITIH4 PE=2 SV=1 - [F5GXQ1_HUMAN]	1.14785	0.94432	1.12745	0.994438	1.05352	0.30586		1.02224	1.00248	1.01053	1.01109	1.01158	0.0081197		1.46712	1.71722	1.31461	1.45762	1.48914	0.167292		1.18475
P06737-2	Isoform 2 of Glycogen phosphorylase, liver form OS=Homo sapiens GN=PYGL - [PYGL_HUMAN]	1.11591	1.34287	1.34854	1.6285	1.35895	0.223112						#DIV/0!	#DIV/0!						#DIV/0!	#DIV/0!		#DIV/0!
P23142	Fibulin-1 OS=Homo sapiens GN=FBLN1 PE=1 SV=4 - [FBLN1_HUMAN]					#DIV/0!	0.209835		1.00393	1.01837	1.04588	1.11343	1.0454	0.0485767						#DIV/0!	#DIV/0!		#DIV/0!
P08648	Integrin alpha-5 OS=Homo sapiens GN=ITGA5 PE=1 SV=2 - [ITA5_HUMAN]					#DIV/0!	#DIV/0!		0.968938	0.936332	0.995464	0.964662	0.966349	0.024209		0.920212	0.942372	0.88888	0.948009	0.924868	0.0268249		#DIV/0!
Q14680-8	Isoform 8 of Maternal embryonic leucine zipper kinase OS=Homo sapiens GN=MELK - [MELK_HUMAN]	0.809461	0.768612	0.873342	0.832175	0.820898	0.0437502						#DIV/0!	#DIV/0!						#DIV/0!	#DIV/0!		#DIV/0!
Q13619-2	Isoform 2 of Cullin-4A OS=Homo sapiens GN=CUL4A - [CUL4A_HUMAN]	1.5813	1.60325	1.41742	1.44213	1.51102	0.375165						#DIV/0!	#DIV/0!						#DIV/0!	#DIV/0!		#DIV/0!
Q7Z3V4-3	Isoform 3 of Ubiquitin-protein ligase E3B OS=Homo sapiens GN=UBE3B - [UBE3B_HUMAN]	0.761392	0.679842	0.779154	0.698141	0.729632	0.423427						#DIV/0!	#DIV/0!						#DIV/0!	#DIV/0!		#DIV/0!
Q8N2Q7-2	Isoform 2 of Neuroligin-1 OS=Homo sapiens GN=NLGN1 - [NLGN1_HUMAN]					#DIV/0!	0.0480689						#DIV/0!	#DIV/0!		0.709711	0.687468	0.870001	0.847729	0.778727	0.0934231		#DIV/0!
Q08345-2	Isoform 2 of Epithelial discoidin domain-containing receptor 1 OS=Homo sapiens GN=DDR1 - [DDR1_HUMAN]	0.684725	0.672548	0.671033	0.684534	0.67821	0.00743883						#DIV/0!	#DIV/0!						#DIV/0!	#DIV/0!		#DIV/0!
E9PG71	Ephrin type-A receptor 4 OS=Homo sapiens GN=EPHA4 PE=2 SV=1 - [E9PG71_HUMAN]	0.68743	0.606995	0.728541	0.64555	0.667129	0.0352073		0.866296	0.763866	0.768114	0.707947	0.776556	0.0658096		0.836576	0.79237	0.777975	0.735261	0.785546	0.0417791		0.743077
P34932	Heat shock 70 kDa protein 4 OS=Homo sapiens GN=HSPA4 PE=1 SV=4 - [HSP74_HUMAN]	1.07346	0.978469	0.981805	0.898064	0.982949	0.178553						#DIV/0!	#DIV/0!						#DIV/0!	#DIV/0!		#DIV/0!
Q9Y5G3-2	Isoform 2 of Protocadherin gamma-B1 OS=Homo sapiens GN=PCDHGB1 - [PCDGD_HUMAN]					#DIV/0!	0.0716907						#DIV/0!	#DIV/0!		0.79854	0.774662	0.764183	0.745727	0.770778	0.0220368		#DIV/0!
P35579	Myosin-9 OS=Homo sapiens GN=MYH9 PE=1 SV=4 - [MYH9_HUMAN]	1.36052	1.52411	1.02629	1.15225	1.26579	0.220574		1.51956	1.54729	1.63496	1.66947	1.59282	0.0709263		1.24597	1.13791	1.21688	1.16055	1.19033	0.0497849		1.34965
P13010	X-ray repair cross-complementing protein 5 OS=Homo sapiens GN=XRCC5 PE=1 SV=3 - [XRCC5_HUMAN]	0.663855	0.661957	0.643317	0.643726	0.653214	0.357939		0.710036	0.648948	0.762379	0.698741	0.705026	0.0465429		0.550738	0.573087	0.598314	0.623284	0.586356	0.0313652		0.648199
Q9UBG0	C-type mannose receptor 2 OS=Homo sapiens GN=MRC2 PE=1 SV=2 - [MRC2_HUMAN]					#DIV/0!	0.0112198		1.31353	1.27517	1.31209	1.43925	1.33501	0.0717251		0.908283	0.819074	0.979895	0.88889	0.899035	0.0661326		#DIV/0!
Q9H1B5	Xylosyltransferase 2 OS=Homo sapiens GN=XYLT2 PE=2 SV=2 - [XYLT2_HUMAN]					#DIV/0!	#DIV/0!		1.22147	0.980738	1.14737	0.923827	1.06835	0.139345		1.02188	1.26859	1.32684	1.47295	1.27256	0.187935		#DIV/0!
Q08211	ATP-dependent RNA helicase A OS=Homo sapiens GN=DHX9 PE=1 SV=4 - [DHX9_HUMAN]					#DIV/0!	#DIV/0!		1.14216	1.09049	1.11894	1.07133	1.10573	0.031183						#DIV/0!	#DIV/0!		#DIV/0!
Q02487-2	Isoform 2B of Desmocollin-2 OS=Homo sapiens GN=DSC2 - [DSC2_HUMAN]					#DIV/0!	#DIV/0!						#DIV/0!	#DIV/0!						#DIV/0!	#DIV/0!		#DIV/0!
Q15046	Lysine--tRNA ligase OS=Homo sapiens GN=KARS PE=1 SV=3 - [SYK_HUMAN]					#DIV/0!	#DIV/0!						#DIV/0!	#DIV/0!		1.25511	1.42755	1.34874	1.54315	1.39364	0.122078		#DIV/0!
Q01813-2	Isoform 2 of 6-phosphofructokinase type C OS=Homo sapiens GN=PFKP - [K6PP_HUMAN]					#DIV/0!	#DIV/0!		0.7617	0.758853	0.788617	0.787873	0.774261	0.0161923						#DIV/0!	#DIV/0!		#DIV/0!
O75197	Low-density lipoprotein receptor-related protein 5 OS=Homo sapiens GN=LRP5 PE=1 SV=2 - [LRP5_HUMAN]					#DIV/0!	#DIV/0!						#DIV/0!	#DIV/0!		0.795383	0.705293	0.83649	0.746141	0.770827	0.0572093		#DIV/0!
Q70JA7	Chondroitin sulfate synthase 3 OS=Homo sapiens GN=CHSY3 PE=2 SV=3 - [CHSS3_HUMAN]					#DIV/0!	#DIV/0!						#DIV/0!	#DIV/0!						#DIV/0!	#DIV/0!		#DIV/0!
Q86YZ3	Hornerin OS=Homo sapiens GN=HRNR PE=1 SV=2 - [HORN_HUMAN]	1.16555	1.14536	1.10494	1.0896	1.12636	0.0351544						#DIV/0!	#DIV/0!		1.18638	1.21227	0.997163	1.02496	1.10519	0.109791		#DIV/0!
O14787-2	Isoform 2 of Transportin-2 OS=Homo sapiens GN=TNPO2 - [TNPO2_HUMAN]					#DIV/0!	0.0351544		0.629548	0.704084	0.595702	0.668099	0.649358	0.0469665						#DIV/0!	#DIV/0!		#DIV/0!
P98155-2	Isoform Short of Very low-density lipoprotein receptor OS=Homo sapiens GN=VLDLR - [VLDLR_HUMAN]					#DIV/0!	#DIV/0!						#DIV/0!	#DIV/0!		0.632981	0.479064	0.635508	0.483829	0.557846	0.0882454		#DIV/0!
F5H826	Nodal modulator 3 OS=Homo sapiens GN=NOMO3 PE=2 SV=1 - [F5H826_HUMAN]					#DIV/0!	#DIV/0!						#DIV/0!	#DIV/0!		0.745138	0.768768	0.860119	0.892656	0.81667	0.070883		#DIV/0!
H0Y930	Extracellular matrix protein FRAS1 (Fragment) OS=Homo sapiens GN=FRAS1 PE=4 SV=1 - [H0Y930_HUMAN]	1.13434	1.2451	0.990258	1.09076	1.11512	0.105591		1.10004	1.09559	1.09301	1.09164	1.09507	0.003697		1.19748	1.23527	1.10713	1.14884	1.17218	0.0559697		1.12745
F8VPD4	CAD protein OS=Homo sapiens GN=CAD PE=2 SV=1 - [F8VPD4_HUMAN]					#DIV/0!	0.105591						#DIV/0!	#DIV/0!		1.49299	1.73345	1.52581	1.78205	1.63357	0.145369		#DIV/0!
P46940	Ras GTPase-activating-like protein IQGAP1 OS=Homo sapiens GN=IQGAP1 PE=1 SV=1 - [IQGA1_HUMAN]	1.09191	0.994144	1.00037	0.913996	1.00011	0.072751		1.4588	1.24539	1.04384	0.893632	1.16042	0.24564		0.992947	1.06061	0.860892	0.92501	0.959866	0.0861302		1.04013
Q7Z7M9	Polypeptide N-acetylgalactosaminyltransferase 5 OS=Homo sapiens GN=GALNT5 PE=1 SV=1 - [GALT5_HUMAN]	1.43721	1.40563	1.11877	1.09802	1.26491	0.190794						#DIV/0!	#DIV/0!						#DIV/0!	#DIV/0!		#DIV/0!
Q15149-7	Isoform 7 of Plectin OS=Homo sapiens GN=PLEC - [PLEC_HUMAN]	1.418	1.25075	1.43561	1.27072	1.34377	0.14095		0.933302	0.854372	0.963298	0.868503	0.904869	0.0519448		1.17143	1.07821	1.21805	1.16661	1.15858	0.0583822		1.13574
Q92859-2	Isoform 2 of Neogenin OS=Homo sapiens GN=NEO1 - [NEO1_HUMAN]					#DIV/0!	0.0964963						#DIV/0!	#DIV/0!		1.01394	0.946048	1.02821	0.965058	0.988314	0.0390541		#DIV/0!
Q14517	Protocadherin Fat 1 OS=Homo sapiens GN=FAT1 PE=1 SV=2 - [FAT1_HUMAN]	1.12301	1.11983	1.12491	1.12566	1.12335	0.00259956						#DIV/0!	#DIV/0!		1.03546	1.00402	1.08127	1.06226	1.04575	0.0335743		#DIV/0!
E7EN95	Filamin-B OS=Homo sapiens GN=FLNB PE=2 SV=1 - [E7EN95_HUMAN]					#DIV/0!	0.00259956						#DIV/0!	#DIV/0!		1.34352	1.12873	1.36021	1.14953	1.2455	0.123307		#DIV/0!
O95490-3	Isoform 3 of Latrophilin-2 OS=Homo sapiens GN=LPHN2 - [LPHN2_HUMAN]					#DIV/0!	#DIV/0!		0.461482	0.44471	0.544031	0.525729	0.493988	0.0482938						#DIV/0!	#DIV/0!		#DIV/0!
Q16363-2	Isoform 2 of Laminin subunit alpha-4 OS=Homo sapiens GN=LAMA4 - [LAMA4_HUMAN]					#DIV/0!	#DIV/0!						#DIV/0!	#DIV/0!		1.33969	1.40052	1.36204	1.43232	1.38364	0.0410375		#DIV/0!
J3KR24	Isoleucine--tRNA ligase, cytoplasmic OS=Homo sapiens GN=IARS PE=2 SV=1 - [J3KR24_HUMAN]	1.19669	1.08819	1.09803	1.00198	1.09622	0.0796738						#DIV/0!	#DIV/0!						#DIV/0!	#DIV/0!		#DIV/0!
E7EUA9	Neuron navigator 3 OS=Homo sapiens GN=NAV3 PE=2 SV=2 - [E7EUA9_HUMAN]					#DIV/0!	0.0796738						#DIV/0!	#DIV/0!		1.41303	1.48817	1.2295	1.30256	1.35832	0.114832		#DIV/0!
Q5SYB0	FERM and PDZ domain-containing protein 1 OS=Homo sapiens GN=FRMPD1 PE=1 SV=1 - [FRPD1_HUMAN]					#DIV/0!	#DIV/0!						#DIV/0!	#DIV/0!		1.1057	1.1372	1.0245	1.05993	1.08183	0.0496737		#DIV/0!
Q5D862	Filaggrin-2 OS=Homo sapiens GN=FLG2 PE=1 SV=1 - [FILA2_HUMAN]					#DIV/0!	#DIV/0!						#DIV/0!	#DIV/0!						#DIV/0!	#DIV/0!		#DIV/0!
Q07954	Prolow-density lipoprotein receptor-related protein 1 OS=Homo sapiens GN=LRP1 PE=1 SV=2 - [LRP1_HUMAN]	0.840866	0.738337	0.94046	0.850496	0.84254	0.0826896		1.07401	0.993475	0.859877	0.797631	0.931248	0.125432		0.718624	0.708675	0.836564	0.829871	0.773433	0.069206		0.849074
Q8TE73	Dynein heavy chain 5, axonemal OS=Homo sapiens GN=DNAH5 PE=1 SV=3 - [DYH5_HUMAN]					#DIV/0!	0.0826896		0.518479	0.532006	0.462403	0.475798	0.497172	0.0333325						#DIV/0!	#DIV/0!		#DIV/0!
Q13813-3	Isoform 3 of Spectrin alpha chain, non-erythrocytic 1 OS=Homo sapiens GN=SPTAN1 - [SPTN1_HUMAN]					#DIV/0!	#DIV/0!						#DIV/0!	#DIV/0!		1.50026	1.60357	1.41913	1.52584	1.5122	0.0760239		#DIV/0!
Q99715-4	Isoform 4 of Collagen alpha-1(XII) chain OS=Homo sapiens GN=COL12A1 - [COCA1_HUMAN]					#DIV/0!	#DIV/0!						#DIV/0!	#DIV/0!		1.64416	2.40552	1.41628	2.0844	1.88759	0.442863		#DIV/0!
Q14204	Cytoplasmic dynein 1 heavy chain 1 OS=Homo sapiens GN=DYNC1H1 PE=1 SV=5 - [DYHC1_HUMAN]	1.6772	1.48328	1.73069	1.53595	1.60678	0.116307						#DIV/0!	#DIV/0!						#DIV/0!	#DIV/0!		#DIV/0!
P20930	Filaggrin OS=Homo sapiens GN=FLG PE=1 SV=3 - [FILA_HUMAN]	1.17414	1.16487	1.08869	1.08388	1.1279	0.268921						#DIV/0!	#DIV/0!						#DIV/0!	#DIV/0!		#DIV/0!

## Sheet: Raw data -  Z test1
Accession	Description	R1 mean	R1 SD		R2 mean	R2 SD		R3 mean	R3 SD	mean	Log2 R1	Log2 R2	Log2 R3	SD of means	Test Z	1-Test Z	Min	Test Z 2 tails
Q70JA7	Chondroitin sulfate synthase 3 OS=Homo sapiens GN=CHSY3 PE=2 SV=3 - [CHSS3_HUMAN]															1	1	2
Q5D862	Filaggrin-2 OS=Homo sapiens GN=FLG2 PE=1 SV=1 - [FILA2_HUMAN]															1	1	2
Q02487-2	Isoform 2B of Desmocollin-2 OS=Homo sapiens GN=DSC2 - [DSC2_HUMAN]															1	1	2
H0Y3Z3	Protein disulfide-isomerase (Fragment) OS=Homo sapiens GN=P4HB PE=3 SV=1 - [H0Y3Z3_HUMAN]		0.0747629													1	1	2
Q58FF8	Putative heat shock protein HSP 90-beta 2 OS=Homo sapiens GN=HSP90AB2P PE=1 SV=2 - [H90B2_HUMAN]		0.015959													1	1	2
P17987	T-complex protein 1 subunit alpha OS=Homo sapiens GN=TCP1 PE=1 SV=1 - [TCPA_HUMAN]															1	1	2
P10124	Serglycin OS=Homo sapiens GN=SRGN PE=1 SV=3 - [SRGN_HUMAN]	8.76692	4.93412					1.49158	0.0919195	5.12925	3.13207		0.576839	1.80682	0.0733209	0.926679	0.0733209	0.146642
P31431-2	Isoform 2 of Syndecan-4 OS=Homo sapiens GN=SDC4 - [SDC4_HUMAN]	4.81864	2.18921							4.81864	2.26863					1	1	2
Q7Z4H8-3	Isoform 3 of KDEL motif-containing protein 2 OS=Homo sapiens GN=KDELC2 - [KDEL2_HUMAN]	2.30574	0.522487							2.30574	1.20523					1	1	2
Q99715-4	Isoform 4 of Collagen alpha-1(XII) chain OS=Homo sapiens GN=COL12A1 - [COCA1_HUMAN]							1.88759	0.442863	1.88759			0.916546			1	1	2
O00468-6	Isoform 6 of Agrin OS=Homo sapiens GN=AGRN - [AGRIN_HUMAN]	2.46739	0.661779		1.46177	0.0448216		1.59702	0.0519477	1.84206	1.30299	0.547719	0.675382	0.404271	0.000154539	0.999845	0.000154539	0.000309079
P04004	Vitronectin OS=Homo sapiens GN=VTN PE=1 SV=1 - [VTNC_HUMAN]	2.45288	0.632322		1.58825	0.0566585		1.31189	0.113387	1.78434	1.29447	0.667434	0.391645	0.462663	0.00165721	0.998343	0.00165721	0.00331441
P01008	Antithrombin-III OS=Homo sapiens GN=SERPINC1 PE=1 SV=1 - [ANT3_HUMAN]	1.8463	0.493336		1.49105	0.124532		1.93206	0.222314	1.75647	0.884638	0.576332	0.950143	0.199615	1.54362e-12	1	1.54362e-12	3.08725e-12
Q12797-10	Isoform 10 of Aspartyl/asparaginyl beta-hydroxylase OS=Homo sapiens GN=ASPH - [ASPH_HUMAN]	1.69934	0.218207							1.69934	0.764974					1	1	2
P35052	Glypican-1 OS=Homo sapiens GN=GPC1 PE=1 SV=2 - [GPC1_HUMAN]	1.68409	0.351909							1.68409	0.751966					1	1	2
P13645	Keratin, type I cytoskeletal 10 OS=Homo sapiens GN=KRT10 PE=1 SV=6 - [K1C10_HUMAN]	2.46892	0.769698		1.25044	0.0735133		1.26187	0.0726644	1.66041	1.30388	0.322437	0.335564	0.562886	0.0220944	0.977906	0.0220944	0.0441887
P35908	Keratin, type II cytoskeletal 2 epidermal OS=Homo sapiens GN=KRT2 PE=1 SV=2 - [K22E_HUMAN]	2.31591	0.517732		1.26504	0.0782645		1.37206	0.108371	1.651	1.21158	0.33918	0.456347	0.473493	0.00719564	0.992804	0.00719564	0.0143913
F8VPD4	CAD protein OS=Homo sapiens GN=CAD PE=2 SV=1 - [F8VPD4_HUMAN]		0.105591					1.63357	0.145369	1.63357			0.708033			1	1	2
P04259	Keratin, type II cytoskeletal 6B OS=Homo sapiens GN=KRT6B PE=1 SV=5 - [K2C6B_HUMAN]	2.44936	0.83644		1.86589	0.158394		0.567202	0.0541356	1.62748	1.2924	0.899865	-0.818065	1.12246	0.239833	0.760167	0.239833	0.479666
Q14204	Cytoplasmic dynein 1 heavy chain 1 OS=Homo sapiens GN=DYNC1H1 PE=1 SV=5 - [DYHC1_HUMAN]	1.60678	0.116307							1.60678	0.684175					1	1	2
E9PN86	Eukaryotic translation initiation factor 3 subunit M (Fragment) OS=Homo sapiens GN=EIF3M PE=2 SV=1 - [E9PN86_HUMAN]	1.58564	0.485908							1.58564	0.665068					1	1	2
P02751-17	Isoform 17 of Fibronectin OS=Homo sapiens GN=FN1 - [FINC_HUMAN]	1.32208	0.175972		1.84748	0.0371545		1.5649	0.0533598	1.57815	0.402811	0.885557	0.646067	0.241375	1.85488e-06	0.999998	1.85488e-06	3.70976e-06
Q08629	Testican-1 OS=Homo sapiens GN=SPOCK1 PE=1 SV=1 - [TICN1_HUMAN]	2.0495	0.484699		1.53451	0.0441436		1.12765	0.0256773	1.57055	1.03527	0.617776	0.173316	0.431047	0.00721748	0.992783	0.00721748	0.014435
P28070	Proteasome subunit beta type-4 OS=Homo sapiens GN=PSMB4 PE=1 SV=4 - [PSB4_HUMAN]							1.54141	0.0334875	1.54141			0.624246			1	1	2
E9PFT6	Hemoglobin subunit delta OS=Homo sapiens GN=HBD PE=2 SV=1 - [E9PFT6_HUMAN]	1.61605	0.340444					1.42207	0.0509458	1.51906	0.692469		0.507988	0.130448	3.82803e-11	1	3.82803e-11	7.65606e-11
Q13813-3	Isoform 3 of Spectrin alpha chain, non-erythrocytic 1 OS=Homo sapiens GN=SPTAN1 - [SPTN1_HUMAN]							1.5122	0.0760239	1.5122			0.59665			1	1	2
Q13619-2	Isoform 2 of Cullin-4A OS=Homo sapiens GN=CUL4A - [CUL4A_HUMAN]	1.51102	0.375165							1.51102	0.595526					1	1	2
P69905	Hemoglobin subunit alpha OS=Homo sapiens GN=HBA1 PE=1 SV=2 - [HBA_HUMAN]		0.0569975					1.51076	0.00700729	1.51076			0.595272			1	1	2
F5H018	GTP-binding nuclear protein Ran (Fragment) OS=Homo sapiens GN=RAN PE=2 SV=1 - [F5H018_HUMAN]	1.47969	0.147062							1.47969	0.565299					1	1	2
P49327	Fatty acid synthase OS=Homo sapiens GN=FASN PE=1 SV=3 - [FAS_HUMAN]	1.61227	0.154995		1.52664	0.107835		1.28924	0.0667315	1.47605	0.689094	0.61036	0.36652	0.168182	5.35421e-09	1	5.35421e-09	1.07084e-08
P49720	Proteasome subunit beta type-3 OS=Homo sapiens GN=PSMB3 PE=1 SV=2 - [PSB3_HUMAN]	1.47485	0.254768							1.47485	0.560572					1	1	2
P35555	Fibrillin-1 OS=Homo sapiens GN=FBN1 PE=1 SV=3 - [FBN1_HUMAN]	1.58407	0.420406		1.65124	0.0479647		1.18325	0.077163	1.47285	0.663638	0.723547	0.242751	0.262011	0.000164318	0.999836	0.000164318	0.000328635
P11279	Lysosome-associated membrane glycoprotein 1 OS=Homo sapiens GN=LAMP1 PE=1 SV=3 - [LAMP1_HUMAN]	1.48261	0.0995147					1.46148	0.122722	1.47204	0.56814		0.547428	0.0146455	0	1	0	0
P01023	Alpha-2-macroglobulin OS=Homo sapiens GN=A2M PE=1 SV=3 - [A2MG_HUMAN]	1.29246	0.0902789		1.25688	0.0325068		1.83083	0.181239	1.46006	0.370117	0.329843	0.872501	0.302349	0.00133801	0.998662	0.00133801	0.00267603
Q7Z304-2	Isoform 2 of MAM domain-containing protein 2 OS=Homo sapiens GN=MAMDC2 - [MAMC2_HUMAN]		0.0873861		1.45626	0.0936034				1.45626		0.54227				1	1	2
P13647	Keratin, type II cytoskeletal 5 OS=Homo sapiens GN=KRT5 PE=1 SV=3 - [K2C5_HUMAN]	1.69701	0.4143		1.49331	0.0654627		1.14206	0.0521878	1.44413	0.762994	0.578511	0.191637	0.291592	0.00120024	0.9988	0.00120024	0.00240048
C9IZG4	Protein CutA OS=Homo sapiens GN=CUTA PE=2 SV=1 - [C9IZG4_HUMAN]	1.43169	0.267392							1.43169	0.517722					1	1	2
P04264	Keratin, type II cytoskeletal 1 OS=Homo sapiens GN=KRT1 PE=1 SV=6 - [K2C1_HUMAN]	1.79359	0.657978		1.28917	0.0518611		1.20109	0.056827	1.42795	0.84285	0.366442	0.264345	0.308776	0.00293094	0.997069	0.00293094	0.00586188
P14625	Endoplasmin OS=Homo sapiens GN=HSP90B1 PE=1 SV=1 - [ENPL_HUMAN]	1.46072	0.349589		1.21102	0.0564828		1.60685	0.0374332	1.42619	0.546676	0.276224	0.684233	0.20758	1.38352e-05	0.999986	1.38352e-05	2.76704e-05
H3BQN4	Fructose-bisphosphate aldolase OS=Homo sapiens GN=ALDOA PE=2 SV=1 - [H3BQN4_HUMAN]	1.47658	0.183423		1.35282	0.0566474		1.42365	0.0979019	1.41768	0.562255	0.435969	0.509599	0.0634328	3.65377e-43	1	3.65377e-43	7.30755e-43
P15586	N-acetylglucosamine-6-sulfatase OS=Homo sapiens GN=GNS PE=1 SV=3 - [GNS_HUMAN]	1.34894	0.274509		1.35836	0.0993227		1.54006	0.086782	1.41579	0.43183	0.441867	0.622989	0.107585	4.80003e-16	1	4.80003e-16	9.60005e-16
P55072	Transitional endoplasmic reticulum ATPase OS=Homo sapiens GN=VCP PE=1 SV=4 - [TERA_HUMAN]	1.5975	0.265681		1.26517	0.0821683		1.37376	0.0420674	1.41215	0.67582	0.339334	0.458134	0.170647	3.10496e-07	1	3.10496e-07	6.20993e-07
P68371	Tubulin beta-4B chain OS=Homo sapiens GN=TUBB4B PE=1 SV=1 - [TBB4B_HUMAN]	1.72382	0.412088					1.08573	0.098623	1.40478	0.785606		0.118672	0.471594	0.0875699	0.91243	0.0875699	0.17514
O75882-3	Isoform 3 of Attractin OS=Homo sapiens GN=ATRN - [ATRN_HUMAN]				1.70652	0.245603		1.10217	0.0368421	1.40435		0.771061	0.140343	0.445986	0.0742256	0.925774	0.0742256	0.148451
O60687	Sushi repeat-containing protein SRPX2 OS=Homo sapiens GN=SRPX2 PE=1 SV=1 - [SRPX2_HUMAN]	1.26822	0.161261		1.51446	0.110843		1.40428	0.0224562	1.39565	0.342809	0.598801	0.489834	0.128467	6.24973e-11	1	6.24973e-11	1.24995e-10
Q15046	Lysine--tRNA ligase OS=Homo sapiens GN=KARS PE=1 SV=3 - [SYK_HUMAN]							1.39364	0.122078	1.39364			0.478855			1	1	2
Q5T6W1	Heterogeneous nuclear ribonucleoprotein K OS=Homo sapiens GN=HNRNPK PE=2 SV=1 - [Q5T6W1_HUMAN]	1.38742	0.0485475							1.38742	0.472405					1	1	2
Q16363-2	Isoform 2 of Laminin subunit alpha-4 OS=Homo sapiens GN=LAMA4 - [LAMA4_HUMAN]							1.38364	0.0410375	1.38364			0.46847			1	1	2
P26022	Pentraxin-related protein PTX3 OS=Homo sapiens GN=PTX3 PE=1 SV=3 - [PTX3_HUMAN]	1.38781	0.30635		1.34071	0.041034		1.41932	0.0480492	1.38262	0.47281	0.423	0.505204	0.0414084	2.81556e-85	1	2.81556e-85	5.63111e-85
P35527	Keratin, type I cytoskeletal 9 OS=Homo sapiens GN=KRT9 PE=1 SV=3 - [K1C9_HUMAN]	1.45572	0.299882		1.45272	0.0584209		1.23917	0.0217847	1.38254	0.541729	0.53876	0.309368	0.133305	8.7451e-10	1	8.7451e-10	1.74902e-09
H0YA55	Serum albumin (Fragment) OS=Homo sapiens GN=ALB PE=4 SV=1 - [H0YA55_HUMAN]	1.6232	0.345931		0.824793	0.0705261		1.69403	0.0385096	1.38067	0.698838	-0.277896	0.760455	0.58252	0.120817	0.879183	0.120817	0.241634
Q00610-2	Isoform 2 of Clathrin heavy chain 1 OS=Homo sapiens GN=CLTC - [CLH1_HUMAN]	1.55928	0.353489		1.30799	0.0356421		1.26647	0.0129326	1.37791	0.640882	0.387354	0.340809	0.161497	4.93202e-07	1	4.93202e-07	9.86404e-07
P08779	Keratin, type I cytoskeletal 16 OS=Homo sapiens GN=KRT16 PE=1 SV=4 - [K1C16_HUMAN]	1.63433	0.374385		1.84713	0.0613787		0.652153	0.0522715	1.37787	0.7087	0.885282	-0.616717	0.820967	0.245957	0.754043	0.245957	0.491914
P00338	L-lactate dehydrogenase A chain OS=Homo sapiens GN=LDHA PE=1 SV=2 - [LDHA_HUMAN]	1.48289	0.467486		1.26777	0.0285185		1.38076	0.0256812	1.37714	0.568414	0.342294	0.465459	0.11321	1.12394e-12	1	1.12394e-12	2.24787e-12
P07195	L-lactate dehydrogenase B chain OS=Homo sapiens GN=LDHB PE=1 SV=2 - [LDHB_HUMAN]	1.46129	0.205325		1.34747	0.0371583		1.32115	0.0861324	1.37664	0.547245	0.430251	0.401789	0.077088	2.57377e-25	1	2.57377e-25	5.14753e-25
O43707	Alpha-actinin-4 OS=Homo sapiens GN=ACTN4 PE=1 SV=2 - [ACTN4_HUMAN]	1.30445	0.0937029		1.34452	0.019712		1.47607	0.0313177	1.37501	0.383443	0.427088	0.561766	0.0929534	7.73457e-18	1	7.73457e-18	1.54691e-17
Q8WUJ3-2	Isoform 2 of Protein KIAA1199 OS=Homo sapiens GN=KIAA1199 - [K1199_HUMAN]				1.50602	0.131193		1.24152	0.0372607	1.37377		0.590739	0.31211	0.19702	0.000596952	0.999403	0.000596952	0.0011939
D6RAF8	Heterogeneous nuclear ribonucleoprotein D0 (Fragment) OS=Homo sapiens GN=HNRNPD PE=2 SV=1 - [D6RAF8_HUMAN]		0.0705601					1.36989	0.172068	1.36989			0.454065			1	1	2
B7Z7A9	Phosphoglycerate kinase OS=Homo sapiens GN=PGK1 PE=2 SV=1 - [B7Z7A9_HUMAN]	1.52889	0.282937		1.22789	0.0264752		1.33835	0.0334019	1.36505	0.612487	0.296184	0.420457	0.159357	7.34396e-07	0.999999	7.34396e-07	1.46879e-06
B0QY90	Eukaryotic translation initiation factor 3 subunit L OS=Homo sapiens GN=EIF3L PE=2 SV=1 - [B0QY90_HUMAN]	1.36185	0.138574							1.36185	0.445566					1	1	2
P06737-2	Isoform 2 of Glycogen phosphorylase, liver form OS=Homo sapiens GN=PYGL - [PYGL_HUMAN]	1.35895	0.223112							1.35895	0.442493					1	1	2
E7EUA9	Neuron navigator 3 OS=Homo sapiens GN=NAV3 PE=2 SV=2 - [E7EUA9_HUMAN]		0.0796738					1.35832	0.114832	1.35832			0.44182			1	1	2
Q9Y6X5	Bis(5'-adenosyl)-triphosphatase ENPP4 OS=Homo sapiens GN=ENPP4 PE=1 SV=3 - [ENPP4_HUMAN]	1.47518	0.0647836		1.25393	0.0767231		1.3383	0.103609	1.3558	0.560891	0.326457	0.420399	0.117985	7.80136e-11	1	7.80136e-11	1.56027e-10
P27658	Collagen alpha-1(VIII) chain OS=Homo sapiens GN=COL8A1 PE=1 SV=2 - [CO8A1_HUMAN]	1.63848	0.0974794					1.07168	0.0607448	1.35508	0.712362		0.0998708	0.433097	0.0924011	0.907599	0.0924011	0.184802
P35579	Myosin-9 OS=Homo sapiens GN=MYH9 PE=1 SV=4 - [MYH9_HUMAN]	1.26579	0.220574		1.59282	0.0709263		1.19033	0.0497849	1.34965	0.340041	0.671586	0.251359	0.221501	0.000497361	0.999503	0.000497361	0.000994722
F5H335	Eukaryotic translation initiation factor 3 subunit A OS=Homo sapiens GN=EIF3A PE=2 SV=1 - [F5H335_HUMAN]	1.18658	0.0739613					1.49464	0.0813372	1.34061	0.246812		0.5798	0.235458	0.00652483	0.993475	0.00652483	0.0130497
Q5SYT8	Protein NAMPTL (Fragment) OS=Homo sapiens GN=NAMPTL PE=2 SV=1 - [Q5SYT8_HUMAN]	1.33947	0.210269							1.33947	0.421663					1	1	2
P06733	Alpha-enolase OS=Homo sapiens GN=ENO1 PE=1 SV=2 - [ENOA_HUMAN]	1.21507	0.140907		1.34044	0.10075		1.46074	0.139488	1.33875	0.281041	0.422707	0.546695	0.132925	2.79883e-08	1	2.79883e-08	5.59767e-08
Q6PCB0	von Willebrand factor A domain-containing protein 1 OS=Homo sapiens GN=VWA1 PE=2 SV=1 - [VWA1_HUMAN]	1.32395	0.214563							1.32395	0.404847					1	1	2
P02533	Keratin, type I cytoskeletal 14 OS=Homo sapiens GN=KRT14 PE=1 SV=4 - [K1C14_HUMAN]	1.59061	0.420819		1.48277	0.118574		0.894319	0.0343882	1.32257	0.669584	0.568292	-0.161139	0.453216	0.085086	0.914914	0.085086	0.170172
P35442	Thrombospondin-2 OS=Homo sapiens GN=THBS2 PE=1 SV=2 - [TSP2_HUMAN]	1.00326	0.157757		1.86897	0.0628238		1.09334	0.0192956	1.32186	0.00470089	0.90224	0.12874	0.486358	0.109453	0.890547	0.109453	0.218905
Q14697	Neutral alpha-glucosidase AB OS=Homo sapiens GN=GANAB PE=1 SV=3 - [GANAB_HUMAN]	1.3341	0.0328475		1.31881	0.0564536		1.31238	0.0818586	1.32176	0.415864	0.399242	0.392187	0.012156	0	1	0	0
Q9HB63-3	Isoform 3 of Netrin-4 OS=Homo sapiens GN=NTN4 - [NET4_HUMAN]		0.0974794		1.29796	0.0439554		1.3345	0.0486791	1.31623		0.376247	0.416302	0.0283233	1.94867e-87	1	1.94867e-87	3.89734e-87
F5H265	Polyubiquitin-C (Fragment) OS=Homo sapiens GN=UBC PE=2 SV=1 - [F5H265_HUMAN]	1.38053	0.314389		1.29901	0.0625436		1.25674	0.0528258	1.3121	0.465224	0.377415	0.329689	0.0687482	3.5924e-23	1	3.5924e-23	7.18479e-23
Q9BRK5	45 kDa calcium-binding protein OS=Homo sapiens GN=SDF4 PE=1 SV=1 - [CAB45_HUMAN]	1.60103	0.210133		1.24617	0.0913712		1.07655	0.0330641	1.30792	0.679003	0.317506	0.106412	0.289569	0.0139378	0.986062	0.0139378	0.0278756
P10155-3	Isoform 3 of 60 kDa SS-A/Ro ribonucleoprotein OS=Homo sapiens GN=TROVE2 - [RO60_HUMAN]	1.30588	0.0885107							1.30588	0.385025					1	1	2
Q9UHI8	A disintegrin and metalloproteinase with thrombospondin motifs 1 OS=Homo sapiens GN=ADAMTS1 PE=1 SV=4 - [ATS1_HUMAN]	1.27838	0.0455947		1.3366	0.0317268		1.29835	0.0485843	1.30444	0.354316	0.418564	0.376675	0.0326153	2.3595e-92	1	2.3595e-92	4.71901e-92
B4DUR8	T-complex protein 1 subunit gamma OS=Homo sapiens GN=CCT3 PE=2 SV=1 - [B4DUR8_HUMAN]	1.29299	0.134165							1.29299	0.370709					1	1	2
O95373	Importin-7 OS=Homo sapiens GN=IPO7 PE=1 SV=1 - [IPO7_HUMAN]	1.2914	0.188948							1.2914	0.368938					1	1	2
Q8NBJ5	Procollagen galactosyltransferase 1 OS=Homo sapiens GN=COLGALT1 PE=1 SV=1 - [GT251_HUMAN]	1.16099	0.30485					1.41948	0.0636706	1.29023	0.215353		0.505362	0.205068	0.006475	0.993525	0.006475	0.01295
P28074-3	Isoform 3 of Proteasome subunit beta type-5 OS=Homo sapiens GN=PSMB5 - [PSB5_HUMAN]		0.036225		1.33579	0.126126		1.23493	0.061528	1.28536		0.417689	0.304434	0.0800833	9.08325e-11	1	9.08325e-11	1.81665e-10
Q5HY54	Filamin-A OS=Homo sapiens GN=FLNA PE=2 SV=1 - [Q5HY54_HUMAN]	1.25947	0.0320985		1.33571	0.0260187		1.25901	0.0228155	1.28473	0.332813	0.417603	0.332292	0.049105	2.01668e-37	1	2.01668e-37	4.03335e-37
F5H3T8	Arginine--tRNA ligase, cytoplasmic OS=Homo sapiens GN=RARS PE=2 SV=1 - [F5H3T8_HUMAN]		0.0409733					1.28369	0.156729	1.28369			0.360292			1	1	2
P11216	Glycogen phosphorylase, brain form OS=Homo sapiens GN=PYGB PE=1 SV=5 - [PYGB_HUMAN]	1.40162	0.368103					1.16453	0.0499878	1.28307	0.487095		0.219746	0.189044	0.00409797	0.995902	0.00409797	0.00819595
B4E2S7	Lysosome-associated membrane glycoprotein 2 OS=Homo sapiens GN=LAMP2 PE=2 SV=1 - [B4E2S7_HUMAN]		0.0311074		1.28094	0.201872				1.28094		0.357208				1	1	2
P22304	Iduronate 2-sulfatase OS=Homo sapiens GN=IDS PE=1 SV=1 - [IDS_HUMAN]	1.26018	0.215189		1.21193	0.057131		1.36157	0.0641943	1.2779	0.333634	0.277309	0.445276	0.0854878	4.9001e-13	1	4.9001e-13	9.80019e-13
P40189	Interleukin-6 receptor subunit beta OS=Homo sapiens GN=IL6ST PE=1 SV=2 - [IL6RB_HUMAN]	1.27853	4.76824		1.23291	0.046101		1.29876	0.0595632	1.27007	0.354484	0.302068	0.377136	0.038505	1.75396e-54	1	1.75396e-54	3.50792e-54
O00299	Chloride intracellular channel protein 1 OS=Homo sapiens GN=CLIC1 PE=1 SV=4 - [CLIC1_HUMAN]	1.54845	0.304284		1.10983	0.0314759		1.1457	0.0320976	1.26799	0.630828	0.150337	0.196231	0.265158	0.0166617	0.983338	0.0166617	0.0333235
Q5T749	Keratinocyte proline-rich protein OS=Homo sapiens GN=KPRP PE=1 SV=1 - [KPRP_HUMAN]	1.28874	0.174759		1.24652	0.0854366				1.26763	0.365962	0.317907		0.0339797	2.93773e-46	1	2.93773e-46	5.87546e-46
Q06830	Peroxiredoxin-1 OS=Homo sapiens GN=PRDX1 PE=1 SV=1 - [PRDX1_HUMAN]		0.0335381					1.26552	0.0573186	1.26552			0.339728			1	1	2
Q7Z7M9	Polypeptide N-acetylgalactosaminyltransferase 5 OS=Homo sapiens GN=GALNT5 PE=1 SV=1 - [GALT5_HUMAN]	1.26491	0.190794							1.26491	0.339033					1	1	2
B3KTI1	Alpha-amylase 2B OS=Homo sapiens GN=AMY2B PE=2 SV=1 - [B3KTI1_HUMAN]		0.126797					1.26303	0.112321	1.26303			0.336887			1	1	2
P05543	Thyroxine-binding globulin OS=Homo sapiens GN=SERPINA7 PE=1 SV=2 - [THBG_HUMAN]	1.03618	0.108603		0.997974	0.0120033		1.73601	0.211457	1.25672	0.0512737	-0.00292648	0.795772	0.446306	0.137423	0.862577	0.137423	0.274847
Q6UXD5-2	Isoform 2 of Seizure 6-like protein 2 OS=Homo sapiens GN=SEZ6L2 - [SE6L2_HUMAN]	1.15402	0.0635864		1.36529	0.0258768		1.24923	0.0157247	1.25618	0.20667	0.449209	0.321038	0.121335	1.6719e-06	0.999998	1.6719e-06	3.34379e-06
P25786	Proteasome subunit alpha type-1 OS=Homo sapiens GN=PSMA1 PE=1 SV=1 - [PSA1_HUMAN]		0.00777566		1.23631	0.0564604		1.27349	0.0924161	1.2549		0.306044	0.348792	0.0302278	2.88526e-53	1	2.88526e-53	5.77052e-53
E9PQX2	40S ribosomal protein S3 OS=Homo sapiens GN=RPS3 PE=2 SV=1 - [E9PQX2_HUMAN]	1.25381	0.160898							1.25381	0.326324					1	1	2
P25788-2	Isoform 2 of Proteasome subunit alpha type-3 OS=Homo sapiens GN=PSMA3 - [PSA3_HUMAN]		0.138533		1.23609	0.0934672		1.26986	0.0864847	1.25297		0.305779	0.344666	0.027497	4.1897e-63	1	4.1897e-63	8.3794e-63
P36955	Pigment epithelium-derived factor OS=Homo sapiens GN=SERPINF1 PE=1 SV=4 - [PEDF_HUMAN]	1.25239	0.239102							1.25239	0.324683					1	1	2
P05546	Heparin cofactor 2 OS=Homo sapiens GN=SERPIND1 PE=1 SV=3 - [HEP2_HUMAN]	1.2465	0.00747711							1.2465	0.317878					1	1	2
O00339-3	Isoform 3 of Matrilin-2 OS=Homo sapiens GN=MATN2 - [MATN2_HUMAN]		0.0209161					1.24647	0.108567	1.24647			0.317851			1	1	2
E7EN95	Filamin-B OS=Homo sapiens GN=FLNB PE=2 SV=1 - [E7EN95_HUMAN]		0.00259956					1.2455	0.123307	1.2455			0.316721			1	1	2
P00533-4	Isoform 4 of Epidermal growth factor receptor OS=Homo sapiens GN=EGFR - [EGFR_HUMAN]	1.34795	0.128802		1.13045	0.0510563		1.25011	0.0701265	1.24283	0.430767	0.176894	0.322051	0.127371	1.2533e-05	0.999987	1.2533e-05	2.5066e-05
J3KS17	Beta-2-glycoprotein 1 (Fragment) OS=Homo sapiens GN=APOH PE=4 SV=1 - [J3KS17_HUMAN]	1.15317	0.0722684		1.33533	0.0955419		1.23531	0.0597642	1.24127	0.205608	0.417201	0.30487	0.105864	2.10422e-07	1	2.10422e-07	4.20844e-07
P98160	Basement membrane-specific heparan sulfate proteoglycan core protein OS=Homo sapiens GN=HSPG2 PE=1 SV=4 - [PGBM_HUMAN]	1.60137	0.362958		1.18615	0.0855901		0.936221	0.0138672	1.24125	0.679305	0.246282	-0.0950784	0.388095	0.108321	0.891679	0.108321	0.216641
P14618	Pyruvate kinase isozymes M1/M2 OS=Homo sapiens GN=PKM PE=1 SV=4 - [KPYM_HUMAN]	1.11533	0.114788		1.33142	0.144415		1.27299	0.275982	1.23991	0.157468	0.412963	0.348222	0.132826	3.26108e-05	0.999967	3.26108e-05	6.52216e-05
Q9NZ08	Endoplasmic reticulum aminopeptidase 1 OS=Homo sapiens GN=ERAP1 PE=1 SV=3 - [ERAP1_HUMAN]	1.24533	0.316563		1.21621	0.0795516		1.25423	0.0249521	1.23859	0.31653	0.28239	0.326796	0.0232482	2.97096e-117	1	2.97096e-117	5.94191e-117
P11021	78 kDa glucose-regulated protein OS=Homo sapiens GN=HSPA5 PE=1 SV=2 - [GRP78_HUMAN]	1.23709	0.270348		1.15545	0.0689697		1.32288	0.03796	1.23848	0.306949	0.208459	0.403686	0.097615	2.72383e-08	1	2.72383e-08	5.44766e-08
B7Z9L0	T-complex protein 1 subunit delta OS=Homo sapiens GN=CCT4 PE=2 SV=1 - [B7Z9L0_HUMAN]		0.0829061					1.23624	0.0459798	1.23624			0.305963			1	1	2
E9PBU3	Phosphoribosylaminoimidazolecarboxamide formyltransferase OS=Homo sapiens GN=ATIC PE=2 SV=1 - [E9PBU3_HUMAN]	1.43422	0.0755917		1.15565	0.158005		1.11496	0.129339	1.23494	0.520261	0.208699	0.156997	0.196513	0.00462169	0.995378	0.00462169	0.00924337
B7Z5J4	Carboxypeptidase A4 OS=Homo sapiens GN=CPA4 PE=2 SV=1 - [B7Z5J4_HUMAN]	1.1204	0.32083		1.14396	0.0522521		1.43069	0.0611586	1.23168	0.164013	0.194034	0.516711	0.195541	0.00490019	0.9951	0.00490019	0.00980037
P10586-2	Isoform 2 of Receptor-type tyrosine-protein phosphatase F OS=Homo sapiens GN=PTPRF - [PTPRF_HUMAN]	1.44715	0.472909		1.06649	0.0270946		1.16715	0.0332069	1.22693	0.533213	0.0928705	0.22299	0.226226	0.0151208	0.984879	0.0151208	0.0302417
B4E0R6	Importin-5 OS=Homo sapiens GN=IPO5 PE=2 SV=1 - [B4E0R6_HUMAN]	1.46348	0.289686		1.14207	0.0468892		1.06558	0.0243414	1.22371	0.549398	0.191651	0.0916396	0.240669	0.0228815	0.977119	0.0228815	0.045763
P11047	Laminin subunit gamma-1 OS=Homo sapiens GN=LAMC1 PE=1 SV=3 - [LAMC1_HUMAN]	1.02005	0.272807		1.50144	0.0854767		1.14957	0.0247615	1.22369	0.0286344	0.586351	0.201092	0.285544	0.0494663	0.950534	0.0494663	0.0989325
Q15008	26S proteasome non-ATPase regulatory subunit 6 OS=Homo sapiens GN=PSMD6 PE=1 SV=1 - [PSMD6_HUMAN]	1.23081	0.245533		1.23044	0.0293768		1.20071	0.0178784	1.22065	0.299609	0.299174	0.263887	0.0204996	1.0735e-130	1	1.0735e-130	2.14701e-130
Q76M96	Coiled-coil domain-containing protein 80 OS=Homo sapiens GN=CCDC80 PE=1 SV=1 - [CCD80_HUMAN]	1.19845	0.171606					1.23691	0.0546447	1.21768	0.261166		0.306745	0.0322296	6.18513e-36	1	6.18513e-36	1.23703e-35
P63104	14-3-3 protein zeta/delta OS=Homo sapiens GN=YWHAZ PE=1 SV=1 - [1433Z_HUMAN]	1.03441	0.108123		1.48664	0.103488		1.13151	0.0256	1.21752	0.0488036	0.572051	0.178245	0.272527	0.0452375	0.954762	0.0452375	0.0904751
P15311	Ezrin OS=Homo sapiens GN=EZR PE=1 SV=4 - [EZRI_HUMAN]		0.0253882		1.19302	0.117579		1.23873	0.0178068	1.21587		0.254621	0.308859	0.0383522	1.39163e-25	1	1.39163e-25	2.78327e-25
E7EU96	Casein kinase II subunit alpha OS=Homo sapiens GN=CSNK2A1 PE=2 SV=1 - [E7EU96_HUMAN]		0.0723575					1.21353	0.109907	1.21353			0.279208			1	1	2
C9J2Q4	Septin-2 (Fragment) OS=Homo sapiens GN=SEPT2 PE=2 SV=1 - [C9J2Q4_HUMAN]	1.21271	0.0945158							1.21271	0.278233					1	1	2
P60842	Eukaryotic initiation factor 4A-I OS=Homo sapiens GN=EIF4A1 PE=1 SV=1 - [IF4A1_HUMAN]	1.45315	1.85737		1.04525	0.12916		1.13735	0.0546346	1.21192	0.539182	0.0638494	0.18567	0.246898	0.0325689	0.967431	0.0325689	0.0651378
Q5STU3	HLA-B associated transcript 1 OS=Homo sapiens GN=DDX39B PE=4 SV=2 - [Q5STU3_HUMAN]	1.32586	0.311757		1.13904	0.0455399		1.17063	0.0672384	1.21184	0.406924	0.187813	0.227284	0.116789	2.41528e-05	0.999976	2.41528e-05	4.83057e-05
P23284	Peptidyl-prolyl cis-trans isomerase B OS=Homo sapiens GN=PPIB PE=1 SV=2 - [PPIB_HUMAN]	1.24364	0.155876		1.05035	0.107949		1.34145	0.122496	1.21181	0.31457	0.0708664	0.42379	0.180682	0.00485767	0.995142	0.00485767	0.00971535
O94907	Dickkopf-related protein 1 OS=Homo sapiens GN=DKK1 PE=1 SV=1 - [DKK1_HUMAN]	0.953772	0.0627397		1.58147	0.125468		1.09722	0.0538226	1.21082	-0.0682839	0.661269	0.133854	0.376668	0.132621	0.867379	0.132621	0.265242
Q5T985	Inter-alpha-trypsin inhibitor heavy chain H2 OS=Homo sapiens GN=ITIH2 PE=4 SV=1 - [Q5T985_HUMAN]	1.13603	0.0983229		1.10606	0.0170573		1.3879	0.12672	1.21	0.183999	0.145433	0.472906	0.178975	0.00482346	0.995177	0.00482346	0.00964692
H0YD13	CD44 antigen OS=Homo sapiens GN=CD44 PE=2 SV=2 - [H0YD13_HUMAN]	1.38587	0.322353		1.16244	0.0382229		1.08091	0.089741	1.20974	0.470794	0.217156	0.112242	0.184345	0.00610319	0.993897	0.00610319	0.0122064
B7Z6M1	Plastin-3 OS=Homo sapiens GN=PLS3 PE=2 SV=1 - [B7Z6M1_HUMAN]	0.989645	0.0677789		1.2704	0.0695365		1.36534	0.115517	1.20846	-0.0150167	0.345288	0.449258	0.243646	0.0323595	0.96764	0.0323595	0.064719
O60279	Sushi domain-containing protein 5 OS=Homo sapiens GN=SUSD5 PE=1 SV=3 - [SUSD5_HUMAN]		0.153227					1.19804	0.294017	1.19804			0.260682			1	1	2
Q99650-2	Isoform 2 of Oncostatin-M-specific receptor subunit beta OS=Homo sapiens GN=OSMR - [OSMR_HUMAN]	1.22121	0.101045		1.17319	0.0373422		1.19123	0.0841994	1.19521	0.288308	0.230435	0.252448	0.029211	9.23782e-53	1	9.23782e-53	1.84756e-52
B4DYD8	T-complex protein 1 subunit epsilon OS=Homo sapiens GN=CCT5 PE=2 SV=1 - [B4DYD8_HUMAN]	1.1888	0.218733							1.1888	0.249504					1	1	2
Q9BQT9	Calsyntenin-3 OS=Homo sapiens GN=CLSTN3 PE=1 SV=1 - [CSTN3_HUMAN]	1.14064	0.19077		1.16677	0.0557238		1.25457	0.0432407	1.18733	0.189847	0.222519	0.32719	0.0717482	1.33142e-09	1	1.33142e-09	2.66284e-09
P11717	Cation-independent mannose-6-phosphate receptor OS=Homo sapiens GN=IGF2R PE=1 SV=3 - [MPRI_HUMAN]	1.0329	0.105798		1.3965	0.123055		1.12891	0.0436174	1.1861	0.0467001	0.481812	0.174936	0.223584	0.0346486	0.965351	0.0346486	0.0692971
Q92896	Golgi apparatus protein 1 OS=Homo sapiens GN=GLG1 PE=1 SV=2 - [GSLG1_HUMAN]	1.27833	0.302681		1.27312	0.0481318		1.00621	0.0348363	1.18589	0.354259	0.348373	0.00893342	0.197696	0.0188526	0.981147	0.0188526	0.0377052
F5GXQ1	35 kDa inter-alpha-trypsin inhibitor heavy chain H4 OS=Homo sapiens GN=ITIH4 PE=2 SV=1 - [F5GXQ1_HUMAN]	1.05352	0.30586		1.01158	0.0081197		1.48914	0.167292	1.18475	0.075212	0.0166174	0.574482	0.306572	0.10477	0.89523	0.10477	0.209541
Q96JB6	Lysyl oxidase homolog 4 OS=Homo sapiens GN=LOXL4 PE=1 SV=1 - [LOXL4_HUMAN]		0.0589121		1.18547	0.159771		1.1826	0.0958139	1.18403		0.245457	0.241957	0.00247531	0	1	0	0
Q14974	Importin subunit beta-1 OS=Homo sapiens GN=KPNB1 PE=1 SV=2 - [IMB1_HUMAN]	1.41391	0.19619		0.90304	0.133452		1.2348	0.104879	1.18392	0.499693	-0.147139	0.304283	0.331752	0.126499	0.873501	0.126499	0.252998
E7EUT4;P04406-2	Glyceraldehyde-3-phosphate dehydrogenase OS=Homo sapiens GN=GAPDH PE=2 SV=1 - [E7EUT4_HUMAN]	1.45815	0.156931		1.10714	0.0126861		0.979631	0.0213825	1.18164	0.544138	0.146834	-0.0296895	0.293907	0.0969683	0.903032	0.0969683	0.193937
P02765	Alpha-2-HS-glycoprotein OS=Homo sapiens GN=AHSG PE=1 SV=1 - [FETUA_HUMAN]	1.15852	0.169202		1.28356	0.0410668		1.08922	0.0623569	1.1771	0.212287	0.360149	0.123298	0.119639	0.000393318	0.999607	0.000393318	0.000786636
H0YGW5	Low-density lipoprotein receptor-related protein 6 (Fragment) OS=Homo sapiens GN=LRP6 PE=4 SV=1 - [H0YGW5_HUMAN]		0.00967381					1.17665	0.0722943	1.17665			0.234687			1	1	2
P55268	Laminin subunit beta-2 OS=Homo sapiens GN=LAMB2 PE=1 SV=2 - [LAMB2_HUMAN]	1.10555	0.0599483		1.30691	0.0465771		1.10773	0.018971	1.1734	0.14477	0.38616	0.14761	0.138555	0.00234607	0.997654	0.00234607	0.00469214
Q14563	Semaphorin-3A OS=Homo sapiens GN=SEMA3A PE=1 SV=1 - [SEM3A_HUMAN]	0.902981	0.194726		1.18169	0.0206169		1.43429	0.0632728	1.17299	-0.147232	0.240856	0.520337	0.335254	0.145183	0.854817	0.145183	0.290365
Q9UMR5	Lysosomal thioesterase PPT2 OS=Homo sapiens GN=PPT2 PE=1 SV=4 - [PPT2_HUMAN]	1.16914	0.122562		1.1754	0.0520987				1.17227	0.225447	0.233155		0.00545039	0	1	0	0
Q9H1B5	Xylosyltransferase 2 OS=Homo sapiens GN=XYLT2 PE=2 SV=2 - [XYLT2_HUMAN]				1.06835	0.139345		1.27256	0.187935	1.17046		0.0953839	0.347739	0.178442	0.0395485	0.960452	0.0395485	0.079097
P08107-2	Isoform 2 of Heat shock 70 kDa protein 1A/1B OS=Homo sapiens GN=HSPA1A - [HSP71_HUMAN]	1.40392	0.259842		0.882744	0.03932		1.21952	0.0799385	1.16873	0.489461	-0.179933	0.286314	0.343206	0.158089	0.841911	0.158089	0.316179
O75083	WD repeat-containing protein 1 OS=Homo sapiens GN=WDR1 PE=1 SV=4 - [WDR1_HUMAN]	1.20705	0.0825998		1.06649	0.0490814		1.23078	0.0607265	1.16811	0.271488	0.0928721	0.299577	0.112116	0.000314249	0.999686	0.000314249	0.000628497
P16035	Metalloproteinase inhibitor 2 OS=Homo sapiens GN=TIMP2 PE=1 SV=2 - [TIMP2_HUMAN]		0.103233		1.14712	0.0185631		1.18576	0.116338	1.16644		0.19802	0.245813	0.0337949	7.97129e-21	1	7.97129e-21	1.59426e-20
P62258	14-3-3 protein epsilon OS=Homo sapiens GN=YWHAE PE=1 SV=1 - [1433E_HUMAN]	1.16432	0.0706985							1.16432	0.219482					1	1	2
P10253	Lysosomal alpha-glucosidase OS=Homo sapiens GN=GAA PE=1 SV=4 - [LYAG_HUMAN]							1.16318	0.0515831	1.16318			0.218072			1	1	2
H0YAF8	Guanine nucleotide-binding protein subunit beta-2-like 1 (Fragment) OS=Homo sapiens GN=GNB2L1 PE=4 SV=1 - [H0YAF8_HUMAN]	1.31703	0.072225					1.00554	0.0269165	1.16128	0.397286		0.00796878	0.275289	0.148952	0.851048	0.148952	0.297905
C9JRG3	Aspartyl aminopeptidase (Fragment) OS=Homo sapiens GN=DNPEP PE=2 SV=2 - [C9JRG3_HUMAN]	1.58129	0.389291		0.994276	0.0845496		0.903997	0.0476474	1.15986	0.661106	-0.0082816	-0.14561	0.431611	0.248733	0.751267	0.248733	0.497466
Q8NBJ4-2	Isoform 2 of Golgi membrane protein 1 OS=Homo sapiens GN=GOLM1 - [GOLM1_HUMAN]	1.17825	0.198058		1.10986	0.0515389		1.18684	0.131963	1.15832	0.236651	0.150376	0.247122	0.0530927	2.67482e-12	1	2.67482e-12	5.34963e-12
P81605	Dermcidin OS=Homo sapiens GN=DCD PE=1 SV=2 - [DCD_HUMAN]	1.15752	0.0653843							1.15752	0.211043					1	1	2
P12814	Alpha-actinin-1 OS=Homo sapiens GN=ACTN1 PE=1 SV=2 - [ACTN1_HUMAN]	1.06795	0.183273		1.16945	0.0614468		1.22774	0.0419281	1.15505	0.0948382	0.225828	0.296008	0.102105	0.000244268	0.999756	0.000244268	0.000488537
P08603	Complement factor H OS=Homo sapiens GN=CFH PE=1 SV=4 - [CFAH_HUMAN]	0.925307	0.124261		1.56694	0.0534998		0.96845	0.0280127	1.15357	-0.111996	0.647952	-0.0462502	0.421062	0.25096	0.74904	0.25096	0.501919
B4DQH4	T-complex protein 1 subunit theta OS=Homo sapiens GN=CCT8 PE=2 SV=1 - [B4DQH4_HUMAN]		0.0174974		1.26853	0.233002		1.03688	0.123372	1.1527		0.343154	0.0522466	0.205702	0.0870419	0.912958	0.0870419	0.174084
P61204	ADP-ribosylation factor 3 OS=Homo sapiens GN=ARF3 PE=1 SV=2 - [ARF3_HUMAN]	1.14971	0.135899							1.14971	0.20127					1	1	2
E9PD92	Glucose-6-phosphate 1-dehydrogenase (Fragment) OS=Homo sapiens GN=G6PD PE=2 SV=1 - [E9PD92_HUMAN]	1.23999	0.10057					1.04995	0.0658918	1.14497	0.310331		0.0703205	0.169713	0.0563721	0.943628	0.0563721	0.112744
Q9UHL4	Dipeptidyl peptidase 2 OS=Homo sapiens GN=DPP7 PE=1 SV=3 - [DPP2_HUMAN]	1.1029	0.11359		1.07181	0.0533721		1.2594	0.118407	1.1447	0.141306	0.100048	0.332734	0.124157	0.00379712	0.996203	0.00379712	0.00759425
Q7LGC8	Carbohydrate sulfotransferase 3 OS=Homo sapiens GN=CHST3 PE=1 SV=3 - [CHST3_HUMAN]	1.13081	0.102758		1.15115	0.0860804				1.14098	0.177361	0.203077		0.0181839	8.02715e-50	1	8.02715e-50	1.60543e-49
C9J1D9	Interleukin-1 receptor accessory protein (Fragment) OS=Homo sapiens GN=IL1RAP PE=2 SV=1 - [C9J1D9_HUMAN]		0.0642084		1.14001	0.0411794				1.14001		0.189049				1	1	2
P54802	Alpha-N-acetylglucosaminidase OS=Homo sapiens GN=NAGLU PE=1 SV=2 - [ANAG_HUMAN]	1.13067	0.14477		1.09873	0.0652645		1.18519	0.0700114	1.13819	0.177172	0.135836	0.245117	0.0551777	2.61122e-09	1	2.61122e-09	5.22245e-09
O60568	Procollagen-lysine,2-oxoglutarate 5-dioxygenase 3 OS=Homo sapiens GN=PLOD3 PE=1 SV=1 - [PLOD3_HUMAN]	1.11551	0.117074		1.1388	0.0706065		1.15473	0.00327378	1.13635	0.157706	0.18751	0.207559	0.0250853	2.22057e-37	1	2.22057e-37	4.44113e-37
Q15149-7	Isoform 7 of Plectin OS=Homo sapiens GN=PLEC - [PLEC_HUMAN]	1.34377	0.14095		0.904869	0.0519448		1.15858	0.0583822	1.13574	0.426287	-0.144219	0.212354	0.28821	0.160979	0.839021	0.160979	0.321959
P27348	14-3-3 protein theta OS=Homo sapiens GN=YWHAQ PE=1 SV=1 - [1433T_HUMAN]	1.13533	0.158459							1.13533	0.183114					1	1	2
I3L398	Protein disulfide-isomerase (Fragment) OS=Homo sapiens GN=P4HB PE=2 SV=1 - [I3L398_HUMAN]	1.24954	0.301735		1.05419	0.182497		1.09721	0.0333115	1.13364	0.321398	0.0761306	0.133835	0.128235	0.00837062	0.991629	0.00837062	0.0167412
Q86VR8	Four-jointed box protein 1 OS=Homo sapiens GN=FJX1 PE=2 SV=1 - [FJX1_HUMAN]	1.13201	0.268914							1.13201	0.178885					1	1	2
Q6UXH8	Collagen and calcium-binding EGF domain-containing protein 1 OS=Homo sapiens GN=CCBE1 PE=1 SV=1 - [CCBE1_HUMAN]		0.0339937					1.13097	0.0152915	1.13097			0.17756			1	1	2
P20930	Filaggrin OS=Homo sapiens GN=FLG PE=1 SV=3 - [FILA_HUMAN]	1.1279	0.268921							1.1279	0.173633					1	1	2
H0Y930	Extracellular matrix protein FRAS1 (Fragment) OS=Homo sapiens GN=FRAS1 PE=4 SV=1 - [H0Y930_HUMAN]	1.11512	0.105591		1.09507	0.003697		1.17218	0.0559697	1.12745	0.157193	0.131019	0.229193	0.0508384	2.10225e-09	1	2.10225e-09	4.20449e-09
P07900	Heat shock protein HSP 90-alpha OS=Homo sapiens GN=HSP90AA1 PE=1 SV=5 - [HS90A_HUMAN]	1.14836	0.321276		1.06003	0.0584926		1.17254	0.0365555	1.12698	0.199574	0.0841084	0.229634	0.0768261	5.72567e-05	0.999943	5.72567e-05	0.000114513
Q09028-4	Isoform 4 of Histone-binding protein RBBP4 OS=Homo sapiens GN=RBBP4 - [RBBP4_HUMAN]	1.08765	0.0997425					1.15806	0.0136229	1.12286	0.121214		0.21171	0.0639905	0.000117134	0.999883	0.000117134	0.000234267
P61812	Transforming growth factor beta-2 OS=Homo sapiens GN=TGFB2 PE=1 SV=1 - [TGFB2_HUMAN]	1.10098	0.111013		1.15048	0.0864047		1.11556	0.0205577	1.12234	0.138792	0.202241	0.15777	0.0325671	4.66749e-19	1	4.66749e-19	9.33497e-19
P26641	Elongation factor 1-gamma OS=Homo sapiens GN=EEF1G PE=1 SV=3 - [EF1G_HUMAN]	1.20725	0.68885		1.07066	0.0293658		1.08791	0.0480353	1.12194	0.271727	0.0984993	0.121557	0.0940661	0.00127046	0.99873	0.00127046	0.00254093
F8VQ14	T-complex protein 1 subunit beta OS=Homo sapiens GN=CCT2 PE=2 SV=1 - [F8VQ14_HUMAN]	1.08569	0.218958		1.21544	0.244724		1.06231	0.0316873	1.12115	0.118613	0.281474	0.087209	0.104282	0.00348925	0.996511	0.00348925	0.0069785
Q8WX77	Insulin-like growth factor-binding protein-like 1 OS=Homo sapiens GN=IGFBPL1 PE=2 SV=1 - [IBPL1_HUMAN]	1.025	0.154036					1.21224	0.0493648	1.11862	0.0356233		0.277679	0.171159	0.0977741	0.902226	0.0977741	0.195548
Q9UBG0	C-type mannose receptor 2 OS=Homo sapiens GN=MRC2 PE=1 SV=2 - [MRC2_HUMAN]		0.0112198		1.33501	0.0717251		0.899035	0.0661326	1.11702		0.41685	-0.15355	0.403334	0.322182	0.677818	0.322182	0.644365
Q6UWP8	Suprabasin OS=Homo sapiens GN=SBSN PE=2 SV=2 - [SBSN_HUMAN]	1.15408	0.278523					1.07952	0.101483	1.1168	0.206746		0.110388	0.0681354	0.000498805	0.999501	0.000498805	0.00099761
Q86YZ3	Hornerin OS=Homo sapiens GN=HRNR PE=1 SV=2 - [HORN_HUMAN]	1.12636	0.0351544					1.10519	0.109791	1.11578	0.171669		0.144298	0.0193547	3.97765e-31	1	3.97765e-31	7.95529e-31
P07996	Thrombospondin-1 OS=Homo sapiens GN=THBS1 PE=1 SV=2 - [TSP1_HUMAN]	0.899258	0.0607677		1.5292	0.0355342		0.916794	0.0268435	1.11508	-0.153193	0.612779	-0.125331	0.434415	0.328436	0.671564	0.328436	0.656873
P08581	Hepatocyte growth factor receptor OS=Homo sapiens GN=MET PE=1 SV=4 - [MET_HUMAN]	1.14777	0.0457483		1.053	0.021545		1.13652	0.0392261	1.11243	0.198836	0.074512	0.184619	0.0680469	5.10243e-05	0.999949	5.10243e-05	0.000102049
P13639	Elongation factor 2 OS=Homo sapiens GN=EEF2 PE=1 SV=4 - [EF2_HUMAN]	1.16086	0.306074		1.03817	0.063635		1.13426	0.0169789	1.1111	0.215191	0.0540427	0.181756	0.0850463	0.00110074	0.998899	0.00110074	0.00220149
B4DKL4	Lipolysis-stimulated lipoprotein receptor OS=Homo sapiens GN=LSR PE=2 SV=1 - [B4DKL4_HUMAN]	1.24357	0.128172		0.977925	0.0410884				1.11075	0.314492	-0.0322048		0.245152	0.20776	0.79224	0.20776	0.415519
Q11201	CMP-N-acetylneuraminate-beta-galactosamide-alpha-2,3-sialyltransferase 1 OS=Homo sapiens GN=ST3GAL1 PE=2 SV=1 - [SIA4A_HUMAN]	1.45022	0.269405					0.768973	0.0492443	1.1096	0.536276		-0.378996	0.647195	0.431782	0.568218	0.431782	0.863563
P23526-2	Isoform 2 of Adenosylhomocysteinase OS=Homo sapiens GN=AHCY - [SAHH_HUMAN]	1.14695	0.11214		1.12209	0.05703		1.05774	0.0566288	1.10893	0.197797	0.166192	0.0809866	0.0604201	1.0593e-05	0.999989	1.0593e-05	2.1186e-05
Q6ZRP7	Sulfhydryl oxidase 2 OS=Homo sapiens GN=QSOX2 PE=1 SV=3 - [QSOX2_HUMAN]	1.20216	0.0624708		0.961236	0.0541075		1.1618	0.0439851	1.1084	0.265633	-0.0570378	0.21636	0.173825	0.0790537	0.920946	0.0790537	0.158107
D6RA82	Annexin OS=Homo sapiens GN=ANXA3 PE=2 SV=1 - [D6RA82_HUMAN]		0.0633603					1.10829	0.123506	1.10829			0.148335			1	1	2
Q08431-2	Isoform 2 of Lactadherin OS=Homo sapiens GN=MFGE8 - [MFGM_HUMAN]	1.07419	0.063674		1.02319	0.04016		1.22089	0.0534355	1.10609	0.103245	0.0330697	0.28793	0.131648	0.0314036	0.968596	0.0314036	0.0628073
Q08211	ATP-dependent RNA helicase A OS=Homo sapiens GN=DHX9 PE=1 SV=4 - [DHX9_HUMAN]				1.10573	0.031183				1.10573		0.144999				1	1	2
P26038	Moesin OS=Homo sapiens GN=MSN PE=1 SV=3 - [MOES_HUMAN]	1.09925	0.189881		1.04185	0.0141681		1.17312	0.0587031	1.10474	0.136523	0.0591528	0.230349	0.0857296	0.0020583	0.997942	0.0020583	0.00411661
P01024	Complement C3 OS=Homo sapiens GN=C3 PE=1 SV=2 - [CO3_HUMAN]	1.00239	0.162264		1.04296	0.0606595		1.26299	0.151132	1.10278	0.0034462	0.0606795	0.336847	0.178279	0.0970515	0.902948	0.0970515	0.194103
P68104	Elongation factor 1-alpha 1 OS=Homo sapiens GN=EEF1A1 PE=1 SV=1 - [EF1A1_HUMAN]	1.14643	0.361078		1.09146	0.0662645		1.06432	0.0238055	1.10074	0.19715	0.126265	0.0899305	0.0545299	6.03235e-06	0.999994	6.03235e-06	1.20647e-05
Q9UKM7	Endoplasmic reticulum mannosyl-oligosaccharide 1,2-alpha-mannosidase OS=Homo sapiens GN=MAN1B1 PE=1 SV=2 - [MA1B1_HUMAN]	1.05701	0.228729		1.10528	0.0303096		1.13557	0.0330091	1.09929	0.0799904	0.144414	0.18342	0.0522328	3.27445e-06	0.999997	3.27445e-06	6.54891e-06
Q68CR9	Aspartate--tRNA ligase, cytoplasmic OS=Homo sapiens GN=DKFZp781B11202 PE=2 SV=1 - [Q68CR9_HUMAN]	1.10554	0.0885214					1.09101	0.142512	1.09828	0.144757		0.125665	0.0134999	7.61897e-46	1	7.61897e-46	1.52379e-45
J3KR24	Isoleucine--tRNA ligase, cytoplasmic OS=Homo sapiens GN=IARS PE=2 SV=1 - [J3KR24_HUMAN]	1.09622	0.0796738							1.09622	0.13254					1	1	2
Q16394	Exostosin-1 OS=Homo sapiens GN=EXT1 PE=1 SV=2 - [EXT1_HUMAN]	1.1618	0.0821249		1.03833	0.0578913		1.08798	0.0430701	1.09604	0.216362	0.0542708	0.121654	0.0814286	0.00270608	0.997294	0.00270608	0.00541216
E9PMD7	Serine/threonine-protein phosphatase (Fragment) OS=Homo sapiens GN=PPP1CA PE=2 SV=1 - [E9PMD7_HUMAN]	1.21405	0.215221		1.11447	0.131135		0.949392	0.0447967	1.09264	0.27983	0.156356	-0.0749245	0.180087	0.123393	0.876607	0.123393	0.246787
Q24JP5	Transmembrane protein 132A OS=Homo sapiens GN=TMEM132A PE=2 SV=1 - [T132A_HUMAN]	1.25315	0.114015					0.927161	0.0615297	1.09015	0.325557		-0.109108	0.307354	0.309253	0.690747	0.309253	0.618506
E9PCS3	26S proteasome non-ATPase regulatory subunit 2 OS=Homo sapiens GN=PSMD2 PE=2 SV=1 - [E9PCS3_HUMAN]	1.285	0.135752		0.91845	0.122585		1.06458	0.0563924	1.08934	0.361766	-0.122727	0.0902877	0.242834	0.216816	0.783184	0.216816	0.433632
F8W904;P55060-4	Exportin-2 OS=Homo sapiens GN=CSE1L PE=2 SV=1 - [F8W904_HUMAN]		0.0797627					1.08559	0.0372533	1.08559			0.118477			1	1	2
Q14517	Protocadherin Fat 1 OS=Homo sapiens GN=FAT1 PE=1 SV=2 - [FAT1_HUMAN]	1.12335	0.00259956					1.04575	0.0335743	1.08455	0.167811		0.0645444	0.0730208	0.012223	0.987777	0.012223	0.0244459
Q5SYB0	FERM and PDZ domain-containing protein 1 OS=Homo sapiens GN=FRMPD1 PE=1 SV=1 - [FRPD1_HUMAN]							1.08183	0.0496737	1.08183			0.113477			1	1	2
O00622	Protein CYR61 OS=Homo sapiens GN=CYR61 PE=1 SV=1 - [CYR61_HUMAN]	1.00137	0.119233		1.22083	0.0239433		1.01437	0.0187803	1.07886	0.00198018	0.287867	0.0205815	0.159958	0.131259	0.868741	0.131259	0.262518
Q86UD1	Out at first protein homolog OS=Homo sapiens GN=OAF PE=2 SV=1 - [OAF_HUMAN]	0.880284	0.0915665		1.30701	0.0355342		1.04867	0.0397593	1.07865	-0.18396	0.386266	0.0685583	0.285733	0.292084	0.707916	0.292084	0.584168
B3KVK7	Methionine--tRNA ligase, cytoplasmic OS=Homo sapiens GN=MARS PE=2 SV=1 - [B3KVK7_HUMAN]							1.07485	0.0806991	1.07485			0.104132			1	1	2
P62906	60S ribosomal protein L10a OS=Homo sapiens GN=RPL10A PE=1 SV=2 - [RL10A_HUMAN]	1.22882	0.111925					0.920676	0.0632847	1.07475	0.297269		-0.119235	0.294513	0.334527	0.665473	0.334527	0.669053
J3KNQ3	26S proteasome non-ATPase regulatory subunit 13 OS=Homo sapiens GN=PSMD13 PE=4 SV=1 - [J3KNQ3_HUMAN]							1.07453	0.117407	1.07453			0.103701			1	1	2
H3BMA1	Mesothelin (Fragment) OS=Homo sapiens GN=MSLN PE=2 SV=2 - [H3BMA1_HUMAN]	1.13673	0.192346		0.974234	0.0378736		1.10839	0.0303059	1.07312	0.184888	-0.0376602	0.148464	0.119371	0.076338	0.923662	0.076338	0.152676
P07437	Tubulin beta chain OS=Homo sapiens GN=TUBB PE=1 SV=2 - [TBB5_HUMAN]	1.39454	0.322458		0.911435	0.0577238		0.908018	0.033961	1.07133	0.479789	-0.133788	-0.139207	0.355824	0.36861	0.63139	0.36861	0.737219
Q16706	Alpha-mannosidase 2 OS=Homo sapiens GN=MAN2A1 PE=1 SV=2 - [MA2A1_HUMAN]	1.17102	0.303826		1.04202	0.0278821		0.99743	0.0349025	1.07016	0.227767	0.0593804	-0.00371266	0.119664	0.0857345	0.914265	0.0857345	0.171469
P61160	Actin-related protein 2 OS=Homo sapiens GN=ACTR2 PE=1 SV=1 - [ARP2_HUMAN]	1.18473	0.0642668					0.953955	0.0547253	1.06934	0.244557		-0.0680063	0.221016	0.286089	0.713911	0.286089	0.572177
P10646	Tissue factor pathway inhibitor OS=Homo sapiens GN=TFPI PE=1 SV=1 - [TFPI1_HUMAN]	1.19152	0.143747		1.09359	0.0573438		0.920935	0.0316815	1.06868	0.252807	0.129078	-0.118828	0.189244	0.21112	0.78888	0.21112	0.42224
B4E3P0	ATP-citrate synthase OS=Homo sapiens GN=ACLY PE=2 SV=1 - [B4E3P0_HUMAN]	1.15694	0.0419115		1.03949	0.129054		1.00636	0.10849	1.0676	0.210316	0.0558704	0.00914652	0.105282	0.0655364	0.934464	0.0655364	0.131073
C9J8D4	Mannosyl-oligosaccharide glucosidase (Fragment) OS=Homo sapiens GN=MOGS PE=2 SV=1 - [C9J8D4_HUMAN]		0.0888305					1.06518	0.148667	1.06518			0.0910905			1	1	2
E9PEP6	Protein kinase C-binding protein NELL1 OS=Homo sapiens GN=NRP1 PE=2 SV=2 - [E9PEP6_HUMAN]	1.09707	0.22649		1.03929	0.0504267		1.05411	0.0466214	1.06349	0.133654	0.0556023	0.0760222	0.0404773	7.72203e-05	0.999923	7.72203e-05	0.000154441
H3BLV0	Complement decay-accelerating factor (Fragment) OS=Homo sapiens GN=CD55 PE=4 SV=1 - [H3BLV0_HUMAN]	1.00105	0.222109		1.1961	0.0243679		0.990209	0.0359823	1.06245	0.00151279	0.258336	-0.0141949	0.153013	0.176988	0.823012	0.176988	0.353977
P07225	Vitamin K-dependent protein S OS=Homo sapiens GN=PROS1 PE=1 SV=1 - [PROS_HUMAN]	1.07534	0.0641282		0.987996	0.0295978		1.11693	0.0282846	1.06009	0.104791	-0.0174234	0.159538	0.0905988	0.0578094	0.942191	0.0578094	0.115619
E7EPA6	Laminin subunit beta-1 OS=Homo sapiens GN=LAMB1 PE=2 SV=1 - [E7EPA6_HUMAN]		0.174759					1.05885	0.0505261	1.05885			0.0825018			1	1	2
P22392-2	Isoform 3 of Nucleoside diphosphate kinase B OS=Homo sapiens GN=NME2 - [NDKB_HUMAN]	1.11007	0.197962		0.971909	0.0551281		1.08767	0.0681715	1.05655	0.150647	-0.0411072	0.121244	0.103273	0.0984905	0.90151	0.0984905	0.196981
P53618	Coatomer subunit beta OS=Homo sapiens GN=COPB1 PE=1 SV=3 - [COPB_HUMAN]		0.158673					1.05643	0.0279606	1.05643			0.0791961			1	1	2
E9PL22	Hypoxia up-regulated protein 1 OS=Homo sapiens GN=HYOU1 PE=3 SV=1 - [E9PL22_HUMAN]	1.0522	0.0612039		1.06527	0.0305097		1.04343	0.037909	1.05363	0.0734052	0.0912127	0.0613283	0.0150335	2.02662e-18	1	2.02662e-18	4.05324e-18
Q32P28	Prolyl 3-hydroxylase 1 OS=Homo sapiens GN=LEPRE1 PE=1 SV=2 - [P3H1_HUMAN]	0.992531	0.0949733		0.996355	0.041976		1.16641	0.0293205	1.05176	-0.0108161	-0.00526856	0.222074	0.132887	0.185405	0.814595	0.185405	0.37081
Q93063	Exostosin-2 OS=Homo sapiens GN=EXT2 PE=1 SV=1 - [EXT2_HUMAN]	1.03184	0.0438159		0.997305	0.0315078		1.12411	0.0115352	1.05108	0.0452183	-0.00389266	0.168782	0.0889724	0.0863767	0.913623	0.0863767	0.172753
P00751	Complement factor B OS=Homo sapiens GN=CFB PE=1 SV=2 - [CFAB_HUMAN]	0.96813	0.0882521		1.09302	0.0580971		1.08655	0.0486291	1.04923	-0.0467268	0.128321	0.119748	0.0986824	0.119403	0.880597	0.119403	0.238807
A6NIW5	Peroxiredoxin 2, isoform CRA_a OS=Homo sapiens GN=PRDX2 PE=2 SV=2 - [A6NIW5_HUMAN]		0.025959		1.04892	0.220583				1.04892		0.0688985				1	1	2
E7EMM4	Acid ceramidase OS=Homo sapiens GN=ASAH1 PE=2 SV=1 - [E7EMM4_HUMAN]	1.0298	0.14046		0.944028	0.147531		1.17136	0.0389368	1.0484	0.0423705	-0.0830978	0.22818	0.156611	0.244767	0.755233	0.244767	0.489533
P41250	Glycine--tRNA ligase OS=Homo sapiens GN=GARS PE=1 SV=3 - [SYG_HUMAN]	1.04791	0.15279							1.04791	0.0675147					1	1	2
Q92626	Peroxidasin homolog OS=Homo sapiens GN=PXDN PE=1 SV=2 - [PXDN_HUMAN]	0.979895	0.0334018		1.08229	0.0122146		1.08109	0.0365116	1.04776	-0.029301	0.114089	0.112486	0.0823274	0.0832629	0.916737	0.0832629	0.166526
P11142	Heat shock cognate 71 kDa protein OS=Homo sapiens GN=HSPA8 PE=1 SV=1 - [HSP7C_HUMAN]	1.07618	0.363406		0.999402	0.0427333		1.06749	0.047659	1.04769	0.105922	-0.000862634	0.0942274	0.0585687	0.0247362	0.975264	0.0247362	0.0494724
O43155	Leucine-rich repeat transmembrane protein FLRT2 OS=Homo sapiens GN=FLRT2 PE=1 SV=1 - [FLRT2_HUMAN]	0.974237	0.0975177		1.21942	0.0808078		0.948274	0.110634	1.04731	-0.037656	0.286197	-0.0766246	0.199181	0.309129	0.690871	0.309129	0.618259
J3QSU6	Tenascin OS=Homo sapiens GN=TNC PE=4 SV=1 - [J3QSU6_HUMAN]	1.10499	0.074701		1.10219	0.0657294		0.934422	0.0368582	1.0472	0.144038	0.140374	-0.0978533	0.13861	0.218559	0.781441	0.218559	0.437119
Q9UM22	Mammalian ependymin-related protein 1 OS=Homo sapiens GN=EPDR1 PE=1 SV=2 - [EPDR1_HUMAN]	0.967308	0.0918193		1.00943	0.0487208		1.16461	0.0537708	1.04712	-0.0479534	0.0135471	0.219849	0.140274	0.222655	0.777345	0.222655	0.445309
P23142	Fibulin-1 OS=Homo sapiens GN=FBLN1 PE=1 SV=4 - [FBLN1_HUMAN]		0.209835		1.0454	0.0485767				1.0454		0.0640604				1	1	2
P60709	Actin, cytoplasmic 1 OS=Homo sapiens GN=ACTB PE=1 SV=1 - [ACTB_HUMAN]	1.11769	0.156274		1.0467	0.0373351		0.971532	0.0336374	1.04531	0.160519	0.0658498	-0.0416671	0.101161	0.14591	0.85409	0.14591	0.29182
Q12805-2	Isoform 2 of EGF-containing fibulin-like extracellular matrix protein 1 OS=Homo sapiens GN=EFEMP1 - [FBLN3_HUMAN]	0.847439	0.15133		1.24238	0.045355				1.04491	-0.238819	0.313103		0.390267	0.446467	0.553533	0.446467	0.892934
P15151-3	Isoform Gamma of Poliovirus receptor OS=Homo sapiens GN=PVR - [PVR_HUMAN]	1.08909	0.150128		0.949818	0.0325911		1.08909	0.00911455	1.04267	0.123128	-0.0742771	0.123128	0.113972	0.191823	0.808177	0.191823	0.383646
P30530-2	Isoform Short of Tyrosine-protein kinase receptor UFO OS=Homo sapiens GN=AXL - [UFO_HUMAN]	1.05158	0.0500414		1.08325	0.0647179		0.988612	0.0267498	1.04115	0.0725592	0.115371	-0.0165238	0.0672867	0.0706797	0.92932	0.0706797	0.141359
P10909-3	Isoform 3 of Clusterin OS=Homo sapiens GN=CLU - [CLUS_HUMAN]	0.771305	0.0636229		1.14117	0.0190542		1.20837	0.0726076	1.04028	-0.374627	0.19052	0.273058	0.352538	0.442089	0.557911	0.442089	0.884179
P46940	Ras GTPase-activating-like protein IQGAP1 OS=Homo sapiens GN=IQGAP1 PE=1 SV=1 - [IQGA1_HUMAN]	1.00011	0.072751		1.16042	0.24564		0.959866	0.0861302	1.04013	0.000151477	0.214642	-0.0590952	0.144019	0.266258	0.733742	0.266258	0.532515
P14618-2	Isoform M1 of Pyruvate kinase isozymes M1/M2 OS=Homo sapiens GN=PKM - [KPYM_HUMAN]		0.154891					1.03931	0.0280947	1.03931			0.0556281			1	1	2
Q9UNW1	Multiple inositol polyphosphate phosphatase 1 OS=Homo sapiens GN=MINPP1 PE=1 SV=1 - [MINP1_HUMAN]	1.03496	0.164312							1.03496	0.0495789					1	1	2
Q12841	Follistatin-related protein 1 OS=Homo sapiens GN=FSTL1 PE=1 SV=1 - [FSTL1_HUMAN]	0.843165	0.0424777		1.25267	0.0708713		1.0062	0.0395119	1.03401	-0.246114	0.325011	0.00891311	0.286106	0.429676	0.570324	0.429676	0.859352
H0YAR1	Lysyl oxidase homolog 2 (Fragment) OS=Homo sapiens GN=LOXL2 PE=4 SV=1 - [H0YAR1_HUMAN]		0.0240105					1.03393	0.102911	1.03393			0.0481349			1	1	2
F5H6A3	N-sulphoglucosamine sulphohydrolase OS=Homo sapiens GN=SGSH PE=2 SV=1 - [F5H6A3_HUMAN]	1.03776	0.215586		1.15595	0.253752		0.903107	0.0947085	1.03227	0.0534796	0.209075	-0.147032	0.178525	0.35435	0.64565	0.35435	0.7087
Q5TCU6	Talin-1 OS=Homo sapiens GN=TLN1 PE=2 SV=1 - [Q5TCU6_HUMAN]	0.932252	0.0254913					1.13042	0.0468889	1.03134	-0.101207		0.176859	0.196623	0.392787	0.607213	0.392787	0.785573
Q9Y696	Chloride intracellular channel protein 4 OS=Homo sapiens GN=CLIC4 PE=1 SV=4 - [CLIC4_HUMAN]		0.042162					1.02845	0.0542217	1.02845			0.0404666			1	1	2
O00231	26S proteasome non-ATPase regulatory subunit 11 OS=Homo sapiens GN=PSMD11 PE=1 SV=3 - [PSD11_HUMAN]		0.0740449					1.02637	0.0195583	1.02637			0.0375531			1	1	2
F5H780	Thioredoxin reductase 1, cytoplasmic OS=Homo sapiens GN=TXNRD1 PE=2 SV=1 - [F5H780_HUMAN]	1.02597	0.0408579							1.02597	0.0369839					1	1	2
P06702	Protein S100-A9 OS=Homo sapiens GN=S100A9 PE=1 SV=1 - [S10A9_HUMAN]	0.786604	0.919092		1.2611	0.0951865				1.02385	-0.34629	0.334687		0.481524	0.506797	0.493203	0.493203	0.986406
P08195-2	Isoform 2 of 4F2 cell-surface antigen heavy chain OS=Homo sapiens GN=SLC3A2 - [4F2_HUMAN]	1.0817	0.0462142		0.904278	0.046464		1.07145	0.0322482	1.01914	0.113303	-0.145162	0.0995623	0.145421	0.394043	0.605957	0.394043	0.788085
O00391	Sulfhydryl oxidase 1 OS=Homo sapiens GN=QSOX1 PE=1 SV=3 - [QSOX1_HUMAN]	0.996467	0.168537		1.0009	0.0486143		1.05874	0.0427405	1.0187	-0.00510656	0.00129646	0.0823521	0.0487511	0.176145	0.823855	0.176145	0.352289
Q9Y625	Glypican-6 OS=Homo sapiens GN=GPC6 PE=1 SV=1 - [GPC6_HUMAN]	1.01859	0.357028							1.01859	0.0265733					1	1	2
Q13219	Pappalysin-1 OS=Homo sapiens GN=PAPPA PE=1 SV=3 - [PAPP1_HUMAN]		0.0647836		1.13012	0.0590861		0.906131	0.0247796	1.01812		0.176472	-0.142209	0.225341	0.45719	0.54281	0.45719	0.91438
Q8WVQ1	Soluble calcium-activated nucleotidase 1 OS=Homo sapiens GN=CANT1 PE=1 SV=1 - [CANT1_HUMAN]		0.0937097					1.01796	0.0675754	1.01796			0.0256744			1	1	2
O75326	Semaphorin-7A OS=Homo sapiens GN=SEMA7A PE=1 SV=1 - [SEM7A_HUMAN]	0.860273	0.507259		1.06809	0.0313508		1.12064	0.0557646	1.01633	-0.217133	0.0950359	0.164317	0.203205	0.452259	0.547741	0.452259	0.904518
E7ETU9	Procollagen-lysine,2-oxoglutarate 5-dioxygenase 2 OS=Homo sapiens GN=PLOD2 PE=2 SV=1 - [E7ETU9_HUMAN]	0.924712	0.00899631		1.01889	0.0619272		1.09216	0.0205973	1.01192	-0.112924	0.0270039	0.12718	0.120599	0.421708	0.578292	0.421708	0.843416
C9JP16	Cartilage-associated protein OS=Homo sapiens GN=CRTAP PE=2 SV=1 - [C9JP16_HUMAN]		0.0561428					1.01107	0.0906735	1.01107			0.0158894			1	1	2
F8W1C3	Matrix metalloproteinase-19 OS=Homo sapiens GN=MMP19 PE=2 SV=1 - [F8W1C3_HUMAN]	0.965324	0.115081					1.05435	0.0287392	1.00984	-0.0509154		0.0763576	0.0899956	0.420779	0.579221	0.420779	0.841557
P68363	Tubulin alpha-1B chain OS=Homo sapiens GN=TUBA1B PE=1 SV=1 - [TBA1B_HUMAN]	1.10396	0.0462662		0.912149	0.0326997		1.00503	0.0128062	1.00705	0.142684	-0.132658	0.00724471	0.137677	0.471132	0.528868	0.471132	0.942263
B4DKB2	Endothelin-converting enzyme 1 OS=Homo sapiens GN=ECE1 PE=2 SV=1 - [B4DKB2_HUMAN]	0.966266	0.017218		1.03097	0.0350984		1.01734	0.0527205	1.00486	-0.0495075	0.044003	0.0248047	0.0493881	0.410748	0.589252	0.410748	0.821497
Q6UX71	Plexin domain-containing protein 2 OS=Homo sapiens GN=PLXDC2 PE=1 SV=1 - [PXDC2_HUMAN]		0.0885214		0.991013	0.11282		1.00845	0.0226744	0.999733		-0.0130247	0.0121456	0.0177981	0.51393	0.48607	0.48607	0.97214
P01130-3	Isoform 3 of Low-density lipoprotein receptor OS=Homo sapiens GN=LDLR - [LDLR_HUMAN]	0.99669	0.0596158		1.04047	0.0370886		0.958592	0.0255789	0.998585	-0.00478271	0.0572412	-0.0610116	0.05915	0.533267	0.466733	0.466733	0.933466
B3KTR6	Matrix-remodeling-associated protein 8 OS=Homo sapiens GN=MXRA8 PE=2 SV=1 - [B3KTR6_HUMAN]	0.927852	0.28944		1.03421	0.0239136		1.03356	0.0171959	0.998539	-0.108033	0.0485257	0.047616	0.0901276	0.530359	0.469641	0.469641	0.939282
O15230	Laminin subunit alpha-5 OS=Homo sapiens GN=LAMA5 PE=1 SV=8 - [LAMA5_HUMAN]	1.10436	0.0656429		1.00409	0.0249916		0.869001	0.0400584	0.99248	0.143205	0.00588163	-0.202571	0.174103	0.570388	0.429612	0.429612	0.859223
P02792	Ferritin light chain OS=Homo sapiens GN=FTL PE=1 SV=2 - [FRIL_HUMAN]	0.819744	0.230306		0.902563	0.0570418		1.25196	0.141613	0.991422	-0.286755	-0.1479	0.324187	0.32026	0.578926	0.421074	0.421074	0.842148
Q9H5V8-2	Isoform 2 of CUB domain-containing protein 1 OS=Homo sapiens GN=CDCP1 - [CDCP1_HUMAN]	0.796459	0.0507057		1.1803	0.168806				0.988381	-0.328328	0.239156		0.401272	0.562431	0.437569	0.437569	0.875139
Q92859-2	Isoform 2 of Neogenin OS=Homo sapiens GN=NEO1 - [NEO1_HUMAN]		0.0964963					0.988314	0.0390541	0.988314			-0.0169589			1	1	2
B7Z729	Acid sphingomyelinase-like phosphodiesterase 3a OS=Homo sapiens GN=SMPDL3A PE=2 SV=1 - [B7Z729_HUMAN]							0.987478	0.0767623	0.987478			-0.0181801			1	1	2
Q9UNN8	Endothelial protein C receptor OS=Homo sapiens GN=PROCR PE=1 SV=1 - [EPCR_HUMAN]	1.02279	0.074772		0.916638	0.0483656		1.01794	0.0884873	0.985788	0.0325122	-0.125576	0.0256456	0.0893559	0.668438	0.331562	0.331562	0.663124
P34932	Heat shock 70 kDa protein 4 OS=Homo sapiens GN=HSPA4 PE=1 SV=4 - [HSP74_HUMAN]	0.982949	0.178553							0.982949	-0.0248118					1	1	2
Q9NZV1	Cysteine-rich motor neuron 1 protein OS=Homo sapiens GN=CRIM1 PE=1 SV=1 - [CRIM1_HUMAN]	0.877998	0.0540867		1.28054	0.0807526		0.787253	0.0506211	0.981929	-0.18771	0.356747	-0.345101	0.368284	0.608731	0.391269	0.391269	0.782538
Q08945	FACT complex subunit SSRP1 OS=Homo sapiens GN=SSRP1 PE=1 SV=1 - [SSRP1_HUMAN]		0.045407					0.981545	0.160428	0.981545			-0.0268733			1	1	2
Q16610	Extracellular matrix protein 1 OS=Homo sapiens GN=ECM1 PE=1 SV=2 - [ECM1_HUMAN]	0.915018	0.11304		1.03397	0.0244122		0.994733	0.0315694	0.981242	-0.128127	0.0481991	-0.00761919	0.0901193	0.712558	0.287442	0.287442	0.574884
P08238	Heat shock protein HSP 90-beta OS=Homo sapiens GN=HSP90AB1 PE=1 SV=4 - [HS90B_HUMAN]	1.00686	0.0944088		0.910269	0.033529		1.02647	0.0350747	0.9812	0.00986034	-0.135635	0.0376975	0.0930844	0.707569	0.292431	0.292431	0.584863
H0YNP1	D-glucuronyl C5-epimerase OS=Homo sapiens GN=GLCE PE=2 SV=1 - [H0YNP1_HUMAN]	1.01461	0.155494		0.88284	0.0486998		1.03754	0.0259155	0.978331	0.0209321	-0.179776	0.0531642	0.126217	0.685597	0.314403	0.314403	0.628805
P24592	Insulin-like growth factor-binding protein 6 OS=Homo sapiens GN=IGFBP6 PE=1 SV=1 - [IBP6_HUMAN]	0.887074	0.141755		1.2849	0.0478083		0.760735	0.0715123	0.97757	-0.172873	0.361657	-0.394534	0.388733	0.620039	0.379961	0.379961	0.759923
G3V0E5	Transferrin receptor (P90, CD71), isoform CRA_c OS=Homo sapiens GN=TFRC PE=4 SV=1 - [G3V0E5_HUMAN]	0.933109	0.212366		0.894548	0.0392411		1.09991	0.0596124	0.975857	-0.0998825	-0.160769	0.137389	0.157535	0.674274	0.325726	0.325726	0.651452
P00750	Tissue-type plasminogen activator OS=Homo sapiens GN=PLAT PE=1 SV=1 - [TPA_HUMAN]	0.829425	0.805842		1.18337	0.0288608		0.902449	0.018973	0.971748	-0.269816	0.2429	-0.148083	0.267882	0.646975	0.353025	0.353025	0.70605
P50895	Basal cell adhesion molecule OS=Homo sapiens GN=BCAM PE=1 SV=2 - [BCAM_HUMAN]							0.964588	0.0556643	0.964588			-0.0520154			1	1	2
P13284	Gamma-interferon-inducible lysosomal thiol reductase OS=Homo sapiens GN=IFI30 PE=1 SV=3 - [GILT_HUMAN]	1.03738	0.128773		1.04137	0.143972		0.813384	0.0552503	0.964045	0.0529411	0.058489	-0.297992	0.204232	0.701042	0.298958	0.298958	0.597916
P78539-4	Isoform 4 of Sushi repeat-containing protein SRPX OS=Homo sapiens GN=SRPX - [SRPX_HUMAN]	0.851494	0.0339937					1.07627	0.103782	0.963881	-0.231931		0.106038	0.238981	0.645239	0.354761	0.354761	0.709522
P49767	Vascular endothelial growth factor C OS=Homo sapiens GN=VEGFC PE=1 SV=1 - [VEGFC_HUMAN]	0.94513	0.0179227		1.06333	0.063919		0.868806	0.0669428	0.95909	-0.0814149	0.0885932	-0.202895	0.146416	0.77987	0.22013	0.22013	0.44026
O95497	Pantetheinase OS=Homo sapiens GN=VNN1 PE=1 SV=2 - [VNN1_HUMAN]	0.956683	0.0466585							0.956683	-0.0638875					1	1	2
E7EVJ3	Bifunctional heparan sulfate N-deacetylase/N-sulfotransferase 1 OS=Homo sapiens GN=NDST1 PE=2 SV=1 - [E7EVJ3_HUMAN]	0.923264	0.178225		0.93093	0.0198547		1.0139	0.0550323	0.956033	-0.115185	-0.103255	0.0199224	0.0747988	0.937276	0.0627238	0.0627238	0.125448
Q96L58	Beta-1,3-galactosyltransferase 6 OS=Homo sapiens GN=B3GALT6 PE=2 SV=2 - [B3GT6_HUMAN]		0.0673448		0.858307	0.145008		1.05291	0.140817	0.955606		-0.220435	0.0743757	0.208463	0.689853	0.310147	0.310147	0.620294
Q9NRB3	Carbohydrate sulfotransferase 12 OS=Homo sapiens GN=CHST12 PE=1 SV=2 - [CHSTC_HUMAN]	0.995957	0.159647		0.91103	0.0282348				0.953494	-0.00584434	-0.134429		0.0909232	0.862342	0.137658	0.137658	0.275316
P55283-2	Isoform 2 of Cadherin-4 OS=Homo sapiens GN=CDH4 - [CADH4_HUMAN]	0.893637	0.379363		0.86594	0.0485127		1.09785	0.025173	0.952476	-0.16224	-0.207661	0.134682	0.185932	0.767424	0.232576	0.232576	0.465151
P23470-2	Isoform 2 of Receptor-type tyrosine-protein phosphatase gamma OS=Homo sapiens GN=PTPRG - [PTPRG_HUMAN]	0.982735	0.0532135		0.930355	0.0132806		0.94112	0.0536124	0.951403	-0.0251264	-0.104147	-0.0875499	0.0416661	0.99867	0.0013304	0.0013304	0.0026608
P01137	Transforming growth factor beta-1 OS=Homo sapiens GN=TGFB1 PE=1 SV=2 - [TGFB1_HUMAN]		0.117827		0.949741	0.0290245				0.949741		-0.0743945				1	1	2
Q6EMK4	Vasorin OS=Homo sapiens GN=VASN PE=1 SV=1 - [VASN_HUMAN]	1.01821	0.145639		0.847681	0.0298724		0.981395	0.0609385	0.949096	0.0260378	-0.238407	-0.0270949	0.139885	0.838508	0.161492	0.161492	0.322984
Q5W0C6	Torsin-3A (Fragment) OS=Homo sapiens GN=TOR3A PE=2 SV=1 - [Q5W0C6_HUMAN]		0.133853					0.948275	0.0321068	0.948275			-0.0766224			1	1	2
O00754	Lysosomal alpha-mannosidase OS=Homo sapiens GN=MAN2B1 PE=1 SV=3 - [MA2B1_HUMAN]	0.891793	0.281728		0.938093	0.0153118		1.01177	0.0218	0.947218	-0.165219	-0.0921972	0.0168797	0.0916423	0.935163	0.0648369	0.0648369	0.129674
Q02809	Procollagen-lysine,2-oxoglutarate 5-dioxygenase 1 OS=Homo sapiens GN=PLOD1 PE=1 SV=2 - [PLOD1_HUMAN]	1.00233	0.0647855		0.929499	0.0464595		0.907864	0.0530694	0.946563	0.0033519	-0.105475	-0.139452	0.0745998	0.969232	0.0307679	0.0307679	0.0615358
P08648	Integrin alpha-5 OS=Homo sapiens GN=ITGA5 PE=1 SV=2 - [ITA5_HUMAN]				0.966349	0.024209		0.924868	0.0268249	0.945609		-0.0493836	-0.11268	0.0447573	0.994772	0.00522768	0.00522768	0.0104554
Q92973-3	Isoform 3 of Transportin-1 OS=Homo sapiens GN=TNPO1 - [TNPO1_HUMAN]	0.97376	0.414815		0.914562	0.024142				0.944161	-0.0383622	-0.128847		0.0639822	0.967694	0.0323063	0.0323063	0.0646125
P07711	Cathepsin L1 OS=Homo sapiens GN=CTSL1 PE=1 SV=2 - [CATL1_HUMAN]	0.802809	0.0642084		0.924476	0.0423153		1.10269	0.0445127	0.943325	-0.316871	-0.113293	0.141028	0.229418	0.766581	0.233419	0.233419	0.466838
B7Z4K6	Deoxyribonuclease-2-alpha OS=Homo sapiens GN=DNASE2 PE=2 SV=1 - [B7Z4K6_HUMAN]	0.75091	0.0685894		0.993519	0.0401605		1.08484	0.056352	0.943089	-0.413289	-0.00938089	0.117481	0.277174	0.737516	0.262484	0.262484	0.524968
Q8N0V5	N-acetyllactosaminide beta-1,6-N-acetylglucosaminyl-transferase, isoform A OS=Homo sapiens GN=GCNT2 PE=2 SV=1 - [GNT2A_HUMAN]	0.995436	0.148173		0.844706	0.0188782		0.988624	0.038147	0.942922	-0.00659885	-0.243479	-0.0165063	0.133994	0.87465	0.12535	0.12535	0.250701
P43121	Cell surface glycoprotein MUC18 OS=Homo sapiens GN=MCAM PE=1 SV=2 - [MUC18_HUMAN]	1.09192	0.0899959		0.846857	0.0651828		0.888438	0.0152431	0.942404	0.126865	-0.239809	-0.170657	0.194829	0.799662	0.200338	0.200338	0.400676
O94991	SLIT and NTRK-like protein 5 OS=Homo sapiens GN=SLITRK5 PE=2 SV=2 - [SLIK5_HUMAN]	0.961134	0.363326		0.841278	0.015778		1.01962	0.103666	0.940679	-0.0571909	-0.249345	0.0280385	0.142085	0.871109	0.128891	0.128891	0.257781
Q9GZP0	Platelet-derived growth factor D OS=Homo sapiens GN=PDGFD PE=1 SV=1 - [PDGFD_HUMAN]	0.963893	0.143817		0.957918	0.0263676		0.895464	0.0503256	0.939092	-0.0530547	-0.0620262	-0.159292	0.0589175	0.996413	0.00358689	0.00358689	0.00717379
P08236	Beta-glucuronidase OS=Homo sapiens GN=GUSB PE=1 SV=2 - [BGLR_HUMAN]	0.870214	0.048958		0.923564	0.0303387		1.02266	0.0149867	0.938813	-0.200558	-0.114717	0.0323304	0.117777	0.917281	0.0827194	0.0827194	0.165439
F5GZK1	Processed exostosin-like 2 OS=Homo sapiens GN=EXTL2 PE=2 SV=1 - [F5GZK1_HUMAN]	1.00949	0.12705		0.876642	0.064228		0.929838	0.0296984	0.938658	0.0136331	-0.18994	-0.104949	0.102248	0.943873	0.0561274	0.0561274	0.112255
P00736	Complement C1r subcomponent OS=Homo sapiens GN=C1R PE=1 SV=2 - [C1R_HUMAN]	0.959023	0.264341		0.923785	0.018969		0.93024	0.0138828	0.937683	-0.0603628	-0.11437	-0.104326	0.028724	1	1.0172e-08	1.0172e-08	2.03439e-08
O43505	N-acetyllactosaminide beta-1,3-N-acetylglucosaminyltransferase OS=Homo sapiens GN=B3GNT1 PE=1 SV=1 - [B3GN1_HUMAN]	0.796351	0.230634		0.913181	0.0490714		1.10273	0.0703647	0.93742	-0.328524	-0.131028	0.141076	0.235786	0.782254	0.217746	0.217746	0.435493
Q9BZM5	NKG2D ligand 2 OS=Homo sapiens GN=ULBP2 PE=1 SV=1 - [N2DL2_HUMAN]	0.87194	0.201788		0.884904	0.0422426		1.03821	0.0300303	0.931683	-0.1977	-0.176407	0.0540914	0.139631	0.907116	0.0928838	0.0928838	0.185768
O14773	Tripeptidyl-peptidase 1 OS=Homo sapiens GN=TPP1 PE=1 SV=2 - [TPP1_HUMAN]	0.813614	0.200978		0.857777	0.0365292		1.10644	0.0256024	0.925944	-0.297583	-0.221325	0.145925	0.237131	0.81809	0.18191	0.18191	0.36382
P08758	Annexin A5 OS=Homo sapiens GN=ANXA5 PE=1 SV=2 - [ANXA5_HUMAN]	1.06957	0.0521483		0.780983	0.0411214				0.925277	0.0970324	-0.356637		0.320793	0.716418	0.283582	0.283582	0.567164
Q14118	Dystroglycan OS=Homo sapiens GN=DAG1 PE=1 SV=2 - [DAG1_HUMAN]	0.95558	0.0413196		0.850044	0.0425661		0.968636	0.0570992	0.924753	-0.0655515	-0.23439	-0.0459736	0.103594	0.973063	0.0269366	0.0269366	0.0538733
Q9H173	Nucleotide exchange factor SIL1 OS=Homo sapiens GN=SIL1 PE=1 SV=1 - [SIL1_HUMAN]	1.08677	0.746885		0.762686	0.0787586				0.924728	0.120045	-0.390838		0.361249	0.701961	0.298039	0.298039	0.596078
F8W1Q3	Biotinidase OS=Homo sapiens GN=BTD PE=2 SV=1 - [F8W1Q3_HUMAN]	0.914661	0.0711565		0.934077	0.024991		0.919355	0.0383252	0.922697	-0.128692	-0.0983872	-0.121306	0.0158017	1	0	0	0
O43854-2	Isoform 2 of EGF-like repeat and discoidin I-like domain-containing protein 3 OS=Homo sapiens GN=EDIL3 - [EDIL3_HUMAN]	0.86862	0.166952		0.884624	0.0326738		1.01298	0.110821	0.922075	-0.203202	-0.176863	0.0186038	0.121174	0.957486	0.0425138	0.0425138	0.0850276
P52803	Ephrin-A5 OS=Homo sapiens GN=EFNA5 PE=1 SV=1 - [EFNA5_HUMAN]		0.0841438		1.03894	0.0873684		0.803862	0.0313106	0.9214		0.0551093	-0.314981	0.261693	0.758718	0.241282	0.241282	0.482564
P11362-13	Isoform 13 of Fibroblast growth factor receptor 1 OS=Homo sapiens GN=FGFR1 - [FGFR1_HUMAN]				0.889838	0.0484637		0.951221	0.0169411	0.92053		-0.168385	-0.072147	0.0680508	0.993779	0.00622124	0.00622124	0.0124425
P19883-2	Isoform 2 of Follistatin OS=Homo sapiens GN=FST - [FST_HUMAN]	0.89609	0.304999		1.00816	0.0433786		0.854979	0.0353115	0.919742	-0.158284	0.0117186	-0.226039	0.122488	0.960479	0.0395206	0.0395206	0.0790412
P32004-3	Isoform 3 of Neural cell adhesion molecule L1 OS=Homo sapiens GN=L1CAM - [L1CAM_HUMAN]	0.79856	0.114431		1.26183	0.0893359		0.697577	0.0336559	0.919321	-0.324528	0.335514	-0.519576	0.448121	0.743849	0.256151	0.256151	0.512303
P07686	Beta-hexosaminidase subunit beta OS=Homo sapiens GN=HEXB PE=1 SV=3 - [HEXB_HUMAN]	0.833275	0.0597185		0.91571	0.0523993		1.00488	0.0449648	0.917955	-0.263136	-0.127038	0.0070233	0.135081	0.94925	0.0507499	0.0507499	0.1015
P09529	Inhibin beta B chain OS=Homo sapiens GN=INHBB PE=1 SV=2 - [INHBB_HUMAN]	0.897061	0.151732		0.932869	0.0356916				0.914965	-0.156722	-0.100254		0.0399294	0.999997	2.67255e-06	2.67255e-06	5.34509e-06
Q08380	Galectin-3-binding protein OS=Homo sapiens GN=LGALS3BP PE=1 SV=1 - [LG3BP_HUMAN]	0.84027	0.154943		0.902108	0.0783825		0.990778	0.0461489	0.911052	-0.251075	-0.148628	-0.0133663	0.119231	0.97726	0.0227396	0.0227396	0.0454792
Q8NHP8	Putative phospholipase B-like 2 OS=Homo sapiens GN=PLBD2 PE=1 SV=2 - [PLBL2_HUMAN]	0.85704	0.0384515		0.924551	0.03812		0.943078	0.041157	0.908223	-0.222565	-0.113175	-0.0845514	0.0728394	0.999568	0.000432085	0.000432085	0.000864169
Q10469	Alpha-1,6-mannosyl-glycoprotein 2-beta-N-acetylglucosaminyltransferase OS=Homo sapiens GN=MGAT2 PE=1 SV=1 - [MGAT2_HUMAN]	0.963385	0.0432143		0.88948	0.0481941		0.871529	0.0175687	0.908131	-0.0538157	-0.168966	-0.198379	0.0764017	0.99927	0.000729759	0.000729759	0.00145952
Q9Y4K0	Lysyl oxidase homolog 2 OS=Homo sapiens GN=LOXL2 PE=1 SV=1 - [LOXL2_HUMAN]	0.902245	0.314761		1.00912	0.0501703		0.808826	0.030007	0.906731	-0.148409	0.0131025	-0.306098	0.159604	0.944837	0.0551626	0.0551626	0.110325
H0Y9C7	N(4)-(beta-N-acetylglucosaminyl)-L-asparaginase (Fragment) OS=Homo sapiens GN=AGA PE=2 SV=1 - [H0Y9C7_HUMAN]	0.870803	0.131903		0.978229	0.117301		0.865635	0.0699804	0.904889	-0.199581	-0.0317558	-0.208169	0.099466	0.994631	0.00536895	0.00536895	0.0107379
O43556-3	Isoform 2 of Epsilon-sarcoglycan OS=Homo sapiens GN=SGCE - [SGCE_HUMAN]	0.84934	0.081968		0.900554	0.0187228		0.961281	0.0413275	0.903725	-0.235586	-0.151115	-0.0569696	0.0893519	0.997927	0.00207328	0.00207328	0.00414657
Q9BTY2	Plasma alpha-L-fucosidase OS=Homo sapiens GN=FUCA2 PE=1 SV=2 - [FUCO2_HUMAN]	0.821452	0.0561895		0.920896	0.0262071		0.961822	0.0426961	0.90139	-0.283752	-0.11889	-0.0561581	0.117554	0.987881	0.0121191	0.0121191	0.0242383
Q02818	Nucleobindin-1 OS=Homo sapiens GN=NUCB1 PE=1 SV=4 - [NUCB1_HUMAN]	0.966011	0.12722					0.834795	0.101533	0.900403	-0.0498881		-0.260505	0.148929	0.929723	0.0702768	0.0702768	0.140554
Q01459	Di-N-acetylchitobiase OS=Homo sapiens GN=CTBS PE=1 SV=1 - [DIAC_HUMAN]	0.788294	0.34444		0.969761	0.0308842		0.924963	0.0319413	0.894339	-0.343195	-0.0442993	-0.112533	0.156631	0.967345	0.032655	0.032655	0.0653101
Q99523	Sortilin OS=Homo sapiens GN=SORT1 PE=1 SV=3 - [SORT_HUMAN]	0.760873	0.0882031		1.06299	0.105875		0.845874	0.0161856	0.889911	-0.394272	0.0881225	-0.241486	0.246539	0.90016	0.0998403	0.0998403	0.199681
Q06481	Amyloid-like protein 2 OS=Homo sapiens GN=APLP2 PE=1 SV=2 - [APLP2_HUMAN]	0.695556	0.229111		1.14303	0.0423886		0.830105	0.0459426	0.889564	-0.523762	0.192865	-0.268634	0.363232	0.82969	0.17031	0.17031	0.340619
Q9GZM7-3	Isoform 3 of Tubulointerstitial nephritis antigen-like OS=Homo sapiens GN=TINAGL1 - [TINAL_HUMAN]	0.978542	0.186343		0.762978	0.0234147		0.921001	0.0145446	0.887507	-0.0312937	-0.390287	-0.118725	0.187202	0.952179	0.0478208	0.0478208	0.0956416
Q9H3G5	Probable serine carboxypeptidase CPVL OS=Homo sapiens GN=CPVL PE=1 SV=2 - [CPVL_HUMAN]	0.767265	0.0714366		0.924857	0.0981069		0.969909	0.0966124	0.887344	-0.382203	-0.112698	-0.0440791	0.178731	0.959163	0.040837	0.040837	0.081674
D6RF62	Phosphoribosylaminoimidazole carboxylase OS=Homo sapiens GN=PAICS PE=2 SV=1 - [D6RF62_HUMAN]							0.885729	0.062166	0.885729			-0.175063			1	1	2
P54803-4	Isoform 4 of Galactocerebrosidase OS=Homo sapiens GN=GALC - [GALC_HUMAN]	0.95472	0.0362333		0.769117	0.0381014		0.926268	0.0387354	0.883368	-0.0668507	-0.378725	-0.110499	0.168877	0.971355	0.0286451	0.0286451	0.0572902
O14657	Torsin-1B OS=Homo sapiens GN=TOR1B PE=1 SV=2 - [TOR1B_HUMAN]	0.990066	0.0873927					0.77503	0.032061	0.882548	-0.0144027		-0.367676	0.249802	0.860271	0.139729	0.139729	0.279458
Q99519	Sialidase-1 OS=Homo sapiens GN=NEU1 PE=1 SV=1 - [NEUR1_HUMAN]	0.871899	0.140922					0.89206	0.065391	0.88198	-0.197766		-0.164787	0.0233199	1	0	0	0
P01892	HLA class I histocompatibility antigen, A-2 alpha chain OS=Homo sapiens GN=HLA-A PE=1 SV=1 - [1A02_HUMAN]	0.980941	0.345135		0.824181	0.0517479		0.839558	0.0685328	0.88156	-0.0277623	-0.278967	-0.252299	0.13798	0.990336	0.0096642	0.0096642	0.0193284
P12109	Collagen alpha-1(VI) chain OS=Homo sapiens GN=COL6A1 PE=1 SV=3 - [CO6A1_HUMAN]	0.939185	0.0502366		0.833828	0.039729		0.865292	0.0542307	0.879435	-0.0905193	-0.262178	-0.208741	0.0878434	0.999888	0.000112104	0.000112104	0.000224207
F5H325	N-acetylgalactosamine-6-sulfatase OS=Homo sapiens GN=GALNS PE=2 SV=1 - [F5H325_HUMAN]	0.817508	0.0478312		0.89736	0.0447471		0.908333	0.0615695	0.8744	-0.290695	-0.156242	-0.138707	0.0831521	0.999976	2.38825e-05	2.38825e-05	4.77649e-05
B0YJC4	Vimentin OS=Homo sapiens GN=VIM PE=2 SV=1 - [B0YJC4_HUMAN]	0.9264	0.102991		0.852467	0.0337201		0.840572	0.0225318	0.873146	-0.110293	-0.230284	-0.250557	0.0758098	0.999997	3.36671e-06	3.36671e-06	6.73342e-06
O75509	Tumor necrosis factor receptor superfamily member 21 OS=Homo sapiens GN=TNFRSF21 PE=1 SV=1 - [TNR21_HUMAN]	0.803654	0.106754		0.905003	0.0309103		0.907615	0.0175844	0.872091	-0.315353	-0.144006	-0.139848	0.100149	0.999724	0.000275791	0.000275791	0.000551581
Q9Y6N7-6	Isoform 6 of Roundabout homolog 1 OS=Homo sapiens GN=ROBO1 - [ROBO1_HUMAN]	0.842857	0.0757608		0.948163	0.0376255		0.821347	0.0217605	0.870789	-0.24664	-0.0767933	-0.283936	0.110414	0.999253	0.000746813	0.000746813	0.00149363
P07093-2	Isoform 2 of Glia-derived nexin OS=Homo sapiens GN=SERPINE2 - [GDN_HUMAN]	0.901238	0.315464		0.832972	0.0221741		0.876345	0.0433848	0.870185	-0.15002	-0.263659	-0.190429	0.0576045	1	7.03103e-10	7.03103e-10	1.40621e-09
Q8NFZ8	Cell adhesion molecule 4 OS=Homo sapiens GN=CADM4 PE=1 SV=1 - [CADM4_HUMAN]		0.0856356					0.869793	0.0515257	0.869793			-0.201257			1	1	2
Q14703	Membrane-bound transcription factor site-1 protease OS=Homo sapiens GN=MBTPS1 PE=1 SV=1 - [MBTP1_HUMAN]	0.878583	0.0818848		0.838407	0.0682847		0.888555	0.01877	0.868515	-0.18675	-0.254277	-0.170467	0.0444394	1	0	0	0
P23352	Anosmin-1 OS=Homo sapiens GN=KAL1 PE=1 SV=3 - [KALM_HUMAN]	0.905794	0.0905627		0.957397	0.107288		0.733256	0.0278388	0.865482	-0.142745	-0.0628111	-0.447612	0.203062	0.968352	0.0316482	0.0316482	0.0632964
H0YN65	Carbohydrate sulfotransferase 14 OS=Homo sapiens GN=CHST14 PE=2 SV=1 - [H0YN65_HUMAN]		0.0237708					0.86313	0.0172094	0.86313			-0.21235			1	1	2
P55287-2	Isoform 2 of Cadherin-11 OS=Homo sapiens GN=CDH11 - [CAD11_HUMAN]	0.861909	0.0124632		0.790774	0.0286		0.931254	0.0608215	0.861313	-0.214392	-0.338662	-0.102753	0.118011	0.999333	0.000667288	0.000667288	0.00133458
Q8WZ75-2	Isoform 2 of Roundabout homolog 4 OS=Homo sapiens GN=ROBO4 - [ROBO4_HUMAN]	0.856076	0.081232		0.798872	0.0188525		0.920677	0.0528193	0.858542	-0.224189	-0.323963	-0.119233	0.102376	0.999916	8.36972e-05	8.36972e-05	0.000167394
P38571-2	Isoform 2 of Lysosomal acid lipase/cholesteryl ester hydrolase OS=Homo sapiens GN=LIPA - [LICH_HUMAN]	0.796703	0.189679		0.808214	0.0947733		0.970023	0.0900168	0.858313	-0.327886	-0.307192	-0.0439085	0.158319	0.993359	0.00664143	0.00664143	0.0132829
Q13308-5	Isoform 5 of Inactive tyrosine-protein kinase 7 OS=Homo sapiens GN=PTK7 - [PTK7_HUMAN]	0.880016	0.10897		0.80883	0.0389925		0.885933	0.0191146	0.85826	-0.184399	-0.306091	-0.174731	0.0732097	1	7.76764e-08	7.76764e-08	1.55353e-07
O00300	Tumor necrosis factor receptor superfamily member 11B OS=Homo sapiens GN=TNFRSF11B PE=1 SV=3 - [TR11B_HUMAN]	0.922482	0.0903366		0.829299	0.0407691		0.821598	0.0374068	0.857793	-0.116408	-0.270035	-0.283496	0.0928268	0.999985	1.54463e-05	1.54463e-05	3.08926e-05
D6RHI9	Ribonuclease T2 (Fragment) OS=Homo sapiens GN=RNASET2 PE=2 SV=1 - [D6RHI9_HUMAN]	0.796462	0.113483		0.823931	0.0108056		0.952168	0.0303581	0.85752	-0.328322	-0.279405	-0.0707124	0.136814	0.997902	0.00209831	0.00209831	0.00419661
Q96B60	5'-nucleotidase OS=Homo sapiens GN=NT5E PE=2 SV=1 - [Q96B60_HUMAN]	0.854901	0.20092		0.84867	0.0126415		0.85812	0.0411039	0.853897	-0.226171	-0.236724	-0.220749	0.0081238	1	0	0	0
H7C3T4	Peroxiredoxin-4 (Fragment) OS=Homo sapiens GN=PRDX4 PE=4 SV=1 - [H7C3T4_HUMAN]				0.852433	0.150933				0.852433		-0.230342				1	1	2
F5GZ08	Amyloid-like protein 1 OS=Homo sapiens GN=APLP1 PE=2 SV=1 - [F5GZ08_HUMAN]	1.02719	0.76669		0.733786	0.0630342		0.789784	0.0815232	0.850255	0.0387097	-0.446568	-0.34047	0.255124	0.954818	0.0451818	0.0451818	0.0903636
Q07954	Prolow-density lipoprotein receptor-related protein 1 OS=Homo sapiens GN=LRP1 PE=1 SV=2 - [LRP1_HUMAN]	0.84254	0.0826896		0.931248	0.125432		0.773433	0.069206	0.849074	-0.247184	-0.102763	-0.370651	0.13408	0.999042	0.000958189	0.000958189	0.00191638
Q9GZX9	Twisted gastrulation protein homolog 1 OS=Homo sapiens GN=TWSG1 PE=2 SV=1 - [TWSG1_HUMAN]	0.633896	0.25192		0.952537	0.0312858		0.956509	0.0572729	0.847647	-0.657682	-0.0701537	-0.0641493	0.340956	0.910054	0.0899457	0.0899457	0.179891
Q9NPF2-2	Isoform 2 of Carbohydrate sulfotransferase 11 OS=Homo sapiens GN=CHST11 - [CHSTB_HUMAN]	0.909668	0.0454763					0.785528	0.0500714	0.847598	-0.136588		-0.348265	0.149678	0.989005	0.0109951	0.0109951	0.0219901
P55058-3	Isoform 3 of Phospholipid transfer protein OS=Homo sapiens GN=PLTP - [PLTP_HUMAN]	0.735335	0.0646962					0.958465	0.056828	0.8469	-0.443527		-0.0612027	0.270344	0.906609	0.0933906	0.0933906	0.186781
Q14126	Desmoglein-2 OS=Homo sapiens GN=DSG2 PE=1 SV=2 - [DSG2_HUMAN]	0.911032	0.0591384		0.771659	0.0227512		0.856769	0.0177915	0.846487	-0.134427	-0.373965	-0.223021	0.121114	0.999755	0.000244562	0.000244562	0.000489125
Q5H9A7	Metalloproteinase inhibitor 1 OS=Homo sapiens GN=TIMP1 PE=2 SV=1 - [Q5H9A7_HUMAN]	0.793946	0.0286334		0.940195	0.0398218		0.797431	0.0355108	0.843858	-0.332886	-0.0889678	-0.326569	0.139039	0.999058	0.00094247	0.00094247	0.00188494
E7EPS8	Receptor-type tyrosine-protein phosphatase mu OS=Homo sapiens GN=PTPRM PE=2 SV=2 - [E7EPS8_HUMAN]	0.909897	0.0430485		0.838856	0.0438918		0.778772	0.0369585	0.842508	-0.136225	-0.253506	-0.360728	0.112289	0.999943	5.70197e-05	5.70197e-05	0.000114039
Q92692-2	Isoform Alpha of Poliovirus receptor-related protein 2 OS=Homo sapiens GN=PVRL2 - [PVRL2_HUMAN]	0.864808	0.129121					0.817743	0.0494347	0.841275	-0.209548		-0.290281	0.0570863	1	2.98552e-10	2.98552e-10	5.97104e-10
P10619	Lysosomal protective protein OS=Homo sapiens GN=CTSA PE=1 SV=2 - [PPGB_HUMAN]	0.736193	0.399012		0.931895	0.0515186		0.848687	0.0208284	0.838925	-0.441844	-0.101761	-0.236695	0.171246	0.99574	0.00425968	0.00425968	0.00851936
H3BS10	Beta-hexosaminidase OS=Homo sapiens GN=HEXA PE=2 SV=1 - [H3BS10_HUMAN]	0.814472	0.206265		0.785799	0.0288651		0.914038	0.0157522	0.838103	-0.296063	-0.347767	-0.129674	0.113962	0.999955	4.45114e-05	4.45114e-05	8.90228e-05
Q13253	Noggin OS=Homo sapiens GN=NOG PE=1 SV=1 - [NOGG_HUMAN]	0.786428	0.0664056		0.921941	0.059806		0.802292	0.0286084	0.836887	-0.346613	-0.117254	-0.317801	0.124936	0.999848	0.0001518	0.0001518	0.000303599
P29279	Connective tissue growth factor OS=Homo sapiens GN=CTGF PE=1 SV=2 - [CTGF_HUMAN]	0.706442	0.191453		1.02914	0.0230296		0.767726	0.0305917	0.834438	-0.501356	0.0414449	-0.381336	0.285126	0.955757	0.0442432	0.0442432	0.0884864
O75503	Ceroid-lipofuscinosis neuronal protein 5 OS=Homo sapiens GN=CLN5 PE=1 SV=2 - [CLN5_HUMAN]	0.75431	0.224647		0.780795	0.0175722		0.954238	0.0287853	0.829781	-0.40677	-0.356984	-0.0675795	0.183159	0.99561	0.00438993	0.00438993	0.00877985
P04066	Tissue alpha-L-fucosidase OS=Homo sapiens GN=FUCA1 PE=1 SV=4 - [FUCO_HUMAN]	0.664829	0.124506		0.899859	0.0322433		0.921847	0.0177927	0.828845	-0.588944	-0.152229	-0.117401	0.262769	0.970382	0.0296179	0.0296179	0.0592358
Q02742	Beta-1,3-galactosyl-O-glycosyl-glycoprotein beta-1,6-N-acetylglucosaminyltransferase OS=Homo sapiens GN=GCNT1 PE=2 SV=2 - [GCNT1_HUMAN]		0.0739613					0.823545	0.0110648	0.823545			-0.28008			1	1	2
P07858	Cathepsin B OS=Homo sapiens GN=CTSB PE=1 SV=3 - [CATB_HUMAN]	0.888884	0.101003		0.791368	0.0623557		0.786106	0.0471223	0.822119	-0.169933	-0.337579	-0.347204	0.0996855	1	3.70542e-07	3.70542e-07	7.41083e-07
E7EP32	Guanine nucleotide-binding protein G(I)/G(S)/G(T) subunit beta-2 OS=Homo sapiens GN=GNB2 PE=2 SV=1 - [E7EP32_HUMAN]	0.821579	0.122879							0.821579	-0.283529					1	1	2
Q14680-8	Isoform 8 of Maternal embryonic leucine zipper kinase OS=Homo sapiens GN=MELK - [MELK_HUMAN]	0.820898	0.0437502							0.820898	-0.284726					1	1	2
Q99574	Neuroserpin OS=Homo sapiens GN=SERPINI1 PE=1 SV=1 - [NEUS_HUMAN]	0.746257	0.0199394		0.834827	0.0193273		0.879674	0.0293452	0.820253	-0.422255	-0.260452	-0.184959	0.121236	0.999982	1.79811e-05	1.79811e-05	3.59623e-05
Q6P9A2	Polypeptide N-acetylgalactosaminyltransferase 18 OS=Homo sapiens GN=GALNT18 PE=2 SV=2 - [GLT18_HUMAN]	0.819513	0.153227							0.819513	-0.287161					1	1	2
Q02297-8	Isoform 8 of Pro-neuregulin-1, membrane-bound isoform OS=Homo sapiens GN=NRG1 - [NRG1_HUMAN]	0.649011	0.219759		1.07329	0.0759811		0.728786	0.029639	0.817028	-0.623685	0.102037	-0.456434	0.380029	0.931351	0.0686493	0.0686493	0.137299
F5H826	Nodal modulator 3 OS=Homo sapiens GN=NOMO3 PE=2 SV=1 - [F5H826_HUMAN]							0.81667	0.070883	0.81667			-0.292174			1	1	2
Q9Y2E5	Epididymis-specific alpha-mannosidase OS=Homo sapiens GN=MAN2B2 PE=1 SV=4 - [MA2B2_HUMAN]	0.813018	0.0219158		0.861248	0.0227495		0.77439	0.0156171	0.816219	-0.29864	-0.2155	-0.368868	0.0767748	1	1.56564e-11	1.56564e-11	3.13127e-11
Q8NCC3	Group XV phospholipase A2 OS=Homo sapiens GN=PLA2G15 PE=1 SV=2 - [PAG15_HUMAN]	0.929875	0.137897					0.701712	0.0461534	0.815793	-0.104891		-0.51105	0.287198	0.935304	0.0646963	0.0646963	0.129393
B4E351	Insulin-like growth factor-binding protein 4 OS=Homo sapiens GN=IGFBP4 PE=2 SV=1 - [B4E351_HUMAN]	0.684147	0.12686		0.92196	0.0093504		0.818789	0.03486	0.808299	-0.547622	-0.117224	-0.288436	0.216692	0.994456	0.00554413	0.00554413	0.0110883
J3KMY5	Epididymal secretory protein E1 OS=Homo sapiens GN=NPC2 PE=4 SV=1 - [J3KMY5_HUMAN]	0.830191	0.070146		0.862707	0.0638336		0.726656	0.0419664	0.806518	-0.268485	-0.213057	-0.460656	0.12994	0.999986	1.41728e-05	1.41728e-05	2.83455e-05
O60911	Cathepsin L2 OS=Homo sapiens GN=CTSL2 PE=1 SV=2 - [CATL2_HUMAN]	0.805221	0.367029							0.805221	-0.312543					1	1	2
Q9NY97-2	Isoform 2 of UDP-GlcNAc:betaGal beta-1,3-N-acetylglucosaminyltransferase 2 OS=Homo sapiens GN=B3GNT2 - [B3GN2_HUMAN]	0.712603	0.133154		0.871336	0.0299815		0.824279	0.0461826	0.80274	-0.488829	-0.198698	-0.278795	0.149837	0.999902	9.82661e-05	9.82661e-05	0.000196532
Q92743	Serine protease HTRA1 OS=Homo sapiens GN=HTRA1 PE=1 SV=1 - [HTRA1_HUMAN]	0.807508	0.033847		0.762808	0.113933		0.835683	0.0246189	0.802	-0.308452	-0.390607	-0.258972	0.0664901	1	0	0	0
O94985-2	Isoform 2 of Calsyntenin-1 OS=Homo sapiens GN=CLSTN1 - [CSTN1_HUMAN]	0.817803	0.0445113		0.816346	0.0389728		0.771514	0.0269605	0.801888	-0.290174	-0.292747	-0.374235	0.0478073	1	0	0	0
Q13332-6	Isoform 2 of Receptor-type tyrosine-protein phosphatase S OS=Homo sapiens GN=PTPRS - [PTPRS_HUMAN]		0.0175631		0.778217	0.0230071		0.824627	0.0640826	0.801422		-0.361755	-0.278186	0.0590922	1	9.4369e-15	9.4369e-15	1.88738e-14
Q9Y662	Heparan sulfate glucosamine 3-O-sulfotransferase 3B1 OS=Homo sapiens GN=HS3ST3B1 PE=1 SV=1 - [HS3SB_HUMAN]							0.789927	0.0525164	0.789927			-0.340208			1	1	2
Q9UBR2	Cathepsin Z OS=Homo sapiens GN=CTSZ PE=1 SV=1 - [CATZ_HUMAN]	0.707663	0.0271687		0.773984	0.0284531		0.885774	0.027648	0.78914	-0.498866	-0.369625	-0.17499	0.163035	0.99989	0.000109838	0.000109838	0.000219677
Q8NES3	Beta-1,3-N-acetylglucosaminyltransferase lunatic fringe OS=Homo sapiens GN=LFNG PE=1 SV=2 - [LFNG_HUMAN]	0.830116	0.427547					0.745242	0.0347784	0.787679	-0.268615		-0.42422	0.110029	0.999996	4.24333e-06	4.24333e-06	8.48667e-06
Q96PX8	SLIT and NTRK-like protein 1 OS=Homo sapiens GN=SLITRK1 PE=1 SV=2 - [SLIK1_HUMAN]	0.757933	0.270781		0.763739	0.0311945		0.836168	0.0390096	0.785947	-0.399857	-0.388848	-0.258135	0.0788375	1	8.88178e-15	8.88178e-15	1.77636e-14
P19021-4	Isoform 4 of Peptidyl-glycine alpha-amidating monooxygenase OS=Homo sapiens GN=PAM - [AMD_HUMAN]	0.808858	0.0457254		0.779111	0.0621767		0.769556	0.0221828	0.785842	-0.306041	-0.360098	-0.377902	0.0374239	1	0	0	0
Q16270-2	Isoform 2 of Insulin-like growth factor-binding protein 7 OS=Homo sapiens GN=IGFBP7 - [IBP7_HUMAN]	0.694901	0.228953		0.873414	0.0581512		0.786543	0.0481345	0.784952	-0.525122	-0.195262	-0.346403	0.165122	0.999904	9.57264e-05	9.57264e-05	0.000191453
Q5W0A2	BRI2, membrane form OS=Homo sapiens GN=ITM2B PE=2 SV=1 - [Q5W0A2_HUMAN]		0.048958		0.784574	0.0145595				0.784574		-0.350019				1	1	2
O43286	Beta-1,4-galactosyltransferase 5 OS=Homo sapiens GN=B4GALT5 PE=2 SV=1 - [B4GT5_HUMAN]							0.778989	0.0761686	0.778989			-0.360326			1	1	2
Q8N2Q7-2	Isoform 2 of Neuroligin-1 OS=Homo sapiens GN=NLGN1 - [NLGN1_HUMAN]		0.0480689					0.778727	0.0934231	0.778727			-0.36081			1	1	2
P51884	Lumican OS=Homo sapiens GN=LUM PE=1 SV=2 - [LUM_HUMAN]	0.753012	0.160416					0.803628	0.0424842	0.77832	-0.409256		-0.315401	0.0663654	1	5.77316e-15	5.77316e-15	1.15463e-14
P06280	Alpha-galactosidase A OS=Homo sapiens GN=GLA PE=1 SV=1 - [AGAL_HUMAN]	0.758983	0.124109					0.7946	0.0478513	0.776792	-0.39786		-0.3317	0.0467824	1	0	0	0
Q01813-2	Isoform 2 of 6-phosphofructokinase type C OS=Homo sapiens GN=PFKP - [K6PP_HUMAN]				0.774261	0.0161923				0.774261		-0.369109				1	1	2
Q8N441	Fibroblast growth factor receptor-like 1 OS=Homo sapiens GN=FGFRL1 PE=1 SV=1 - [FGRL1_HUMAN]	0.792591	0.109683		0.807723	0.0207796		0.719254	0.0240371	0.77319	-0.335351	-0.308067	-0.475426	0.0897908	1	3.14304e-13	3.14304e-13	6.28608e-13
Q14393-2	Isoform 2 of Growth arrest-specific protein 6 OS=Homo sapiens GN=GAS6 - [GAS6_HUMAN]	0.737559	0.141033		0.749721	0.0447451		0.828664	0.0126444	0.771981	-0.439169	-0.415575	-0.271142	0.0909677	1	4.47642e-13	4.47642e-13	8.95284e-13
O75197	Low-density lipoprotein receptor-related protein 5 OS=Homo sapiens GN=LRP5 PE=1 SV=2 - [LRP5_HUMAN]							0.770827	0.0572093	0.770827			-0.375522			1	1	2
Q9Y5G3-2	Isoform 2 of Protocadherin gamma-B1 OS=Homo sapiens GN=PCDHGB1 - [PCDGD_HUMAN]		0.0716907					0.770778	0.0220368	0.770778			-0.375613			1	1	2
Q92820	Gamma-glutamyl hydrolase OS=Homo sapiens GN=GGH PE=1 SV=2 - [GGH_HUMAN]	0.739963	0.0323814		0.787995	0.0511318		0.777011	0.0288251	0.768323	-0.434476	-0.343741	-0.363994	0.0476279	1	0	0	0
P35625	Metalloproteinase inhibitor 3 OS=Homo sapiens GN=TIMP3 PE=1 SV=2 - [TIMP3_HUMAN]	0.751896	0.054664		0.843861	0.0251402		0.702528	0.032911	0.766095	-0.411394	-0.244923	-0.509373	0.133695	1	2.4025e-07	2.4025e-07	4.805e-07
P28799	Granulins OS=Homo sapiens GN=GRN PE=1 SV=2 - [GRN_HUMAN]	0.699677	0.335934		0.896405	0.0326467		0.701428	0.0359283	0.765837	-0.515239	-0.157777	-0.511633	0.205348	0.999567	0.000433088	0.000433088	0.000866176
Q96QC4	MHC class I polypeptide-related sequence A OS=Homo sapiens GN=MICA PE=2 SV=1 - [Q96QC4_HUMAN]	0.832551	0.0822781		0.805628	0.0875647		0.655162	0.0492582	0.764447	-0.264389	-0.311813	-0.610076	0.187399	0.999871	0.000128707	0.000128707	0.000257414
E9PFD9	Semaphorin-4D OS=Homo sapiens GN=SEMA4D PE=4 SV=1 - [E9PFD9_HUMAN]		0.0532135					0.758253	0.0231387	0.758253			-0.39925			1	1	2
P09668	Pro-cathepsin H OS=Homo sapiens GN=CTSH PE=1 SV=4 - [CATH_HUMAN]	0.772935	0.0190137		0.700015	0.0592982		0.78668	0.0277654	0.75321	-0.371581	-0.514541	-0.346151	0.0907742	1	2.33147e-15	2.33147e-15	4.66294e-15
P04083	Annexin A1 OS=Homo sapiens GN=ANXA1 PE=1 SV=2 - [ANXA1_HUMAN]	0.991199	0.172652		0.512964	0.00920823				0.752082	-0.0127528	-0.96307		0.671976	0.847752	0.152248	0.152248	0.304496
Q29980	MHC class I polypeptide-related sequence B OS=Homo sapiens GN=MICB PE=1 SV=1 - [MICB_HUMAN]	0.751194	0.0377146							0.751194	-0.412742					1	1	2
Q13740-2	Isoform 2 of CD166 antigen OS=Homo sapiens GN=ALCAM - [CD166_HUMAN]	0.791475	0.193631		0.739905	0.0890055		0.718023	0.0290851	0.749801	-0.337385	-0.434588	-0.477899	0.0719588	1	0	0	0
P09603	Macrophage colony-stimulating factor 1 OS=Homo sapiens GN=CSF1 PE=1 SV=2 - [CSF1_HUMAN]	0.641584	0.529672		0.888286	0.0618732		0.705918	0.026739	0.745262	-0.640291	-0.170904	-0.502428	0.24126	0.999166	0.000834456	0.000834456	0.00166891
P50897	Palmitoyl-protein thioesterase 1 OS=Homo sapiens GN=PPT1 PE=1 SV=1 - [PPT1_HUMAN]	0.633174	0.220432		0.717843	0.0592078		0.882274	0.0396266	0.74443	-0.659326	-0.478259	-0.180701	0.241664	0.999182	0.000817831	0.000817831	0.00163566
E9PG71	Ephrin type-A receptor 4 OS=Homo sapiens GN=EPHA4 PE=2 SV=1 - [E9PG71_HUMAN]	0.667129	0.0352073		0.776556	0.0658096		0.785546	0.0417791	0.743077	-0.583963	-0.364838	-0.348233	0.131567	1	6.28877e-09	6.28877e-09	1.25775e-08
P05067-7	Isoform L-APP733 of Amyloid beta A4 protein OS=Homo sapiens GN=APP - [A4_HUMAN]	0.719713	0.231125		0.799124	0.0394364		0.706704	0.0127232	0.741847	-0.474507	-0.323509	-0.500821	0.0956842	1	2.33147e-15	2.33147e-15	4.66294e-15
P07602	Proactivator polypeptide OS=Homo sapiens GN=PSAP PE=1 SV=2 - [SAP_HUMAN]	0.70003	0.0797628		0.811045	0.0617876		0.712606	0.0143126	0.741227	-0.514512	-0.302147	-0.488824	0.115907	1	3.94234e-11	3.94234e-11	7.88467e-11
P26006	Integrin alpha-3 OS=Homo sapiens GN=ITGA3 PE=1 SV=5 - [ITA3_HUMAN]	0.763017	0.375981		0.766165	0.0295372		0.690646	0.0342659	0.739943	-0.390213	-0.384273	-0.533981	0.0847715	1	0	0	0
Q86SJ2	Amphoterin-induced protein 2 OS=Homo sapiens GN=AMIGO2 PE=1 SV=1 - [AMGO2_HUMAN]	0.672725	0.0739755		0.787664	0.0305594		0.745987	0.0188413	0.735458	-0.571911	-0.344348	-0.422778	0.115598	1	1.13285e-11	1.13285e-11	2.2657e-11
Q9NPR2-2	Isoform 2 of Semaphorin-4B OS=Homo sapiens GN=SEMA4B - [SEM4B_HUMAN]	0.785492	0.052553		0.603849	0.00707682		0.805238	0.0317459	0.731526	-0.348331	-0.727741	-0.312513	0.230091	0.999753	0.000246731	0.000246731	0.000493463
P15291-2	Isoform Short of Beta-1,4-galactosyltransferase 1 OS=Homo sapiens GN=B4GALT1 - [B4GT1_HUMAN]	0.825529	0.886561		0.599113	0.119105		0.768921	0.083119	0.731188	-0.276609	-0.739101	-0.379092	0.242902	0.999542	0.000457749	0.000457749	0.000915499
Q7Z3V4-3	Isoform 3 of Ubiquitin-protein ligase E3B OS=Homo sapiens GN=UBE3B - [UBE3B_HUMAN]	0.729632	0.423427							0.729632	-0.454759					1	1	2
P42785	Lysosomal Pro-X carboxypeptidase OS=Homo sapiens GN=PRCP PE=1 SV=1 - [PCP_HUMAN]	0.605765	0.0756228		0.748183	0.0198862		0.823794	0.0218284	0.725914	-0.72317	-0.418537	-0.279645	0.226865	0.999851	0.000148898	0.000148898	0.000297795
P48723	Heat shock 70 kDa protein 13 OS=Homo sapiens GN=HSPA13 PE=1 SV=1 - [HSP13_HUMAN]	0.736943	0.101562		0.703172	0.043575		0.73181	0.0474439	0.723975	-0.440376	-0.508051	-0.450459	0.0365113	1	0	0	0
P16870-2	Isoform 2 of Carboxypeptidase E OS=Homo sapiens GN=CPE - [CBPE_HUMAN]	0.722717	0.0447823		0.668945	0.0324651		0.779664	0.052302	0.723775	-0.468497	-0.580041	-0.359075	0.110485	1	9.50351e-14	9.50351e-14	1.9007e-13
P22413	Ectonucleotide pyrophosphatase/phosphodiesterase family member 1 OS=Homo sapiens GN=ENPP1 PE=1 SV=2 - [ENPP1_HUMAN]	0.684604	0.332833		0.72684	0.0416631		0.748236	0.017094	0.719893	-0.546659	-0.460291	-0.418434	0.0653875	1	0	0	0
Q92187	CMP-N-acetylneuraminate-poly-alpha-2,8-sialyltransferase OS=Homo sapiens GN=ST8SIA4 PE=1 SV=1 - [SIA8D_HUMAN]	0.549525	0.612333					0.887987	0.107014	0.718756	-0.863742		-0.17139	0.489567	0.932555	0.067445	0.067445	0.13489
P48745	Protein NOV homolog OS=Homo sapiens GN=NOV PE=1 SV=1 - [NOV_HUMAN]	0.705628	0.0174974					0.716383	0.029897	0.711006	-0.50302		-0.481197	0.0154312	1	0	0	0
P17301	Integrin alpha-2 OS=Homo sapiens GN=ITGA2 PE=1 SV=1 - [ITA2_HUMAN]	0.911877	0.045407		0.71538	0.0302104		0.504871	0.0592228	0.710709	-0.133089	-0.483219	-0.986012	0.428732	0.984527	0.0154734	0.0154734	0.0309469
Q8NBP7	Proprotein convertase subtilisin/kexin type 9 OS=Homo sapiens GN=PCSK9 PE=1 SV=3 - [PCSK9_HUMAN]	0.679809	0.0698984		0.700497	0.0291018		0.746612	0.0223159	0.708973	-0.556798	-0.513549	-0.421569	0.0690621	1	0	0	0
P05556-2	Isoform Beta-1B of Integrin beta-1 OS=Homo sapiens GN=ITGB1 - [ITB1_HUMAN]				0.668924	0.0130012		0.745366	0.0354417	0.707145		-0.580086	-0.423978	0.110385	1	6.30278e-11	6.30278e-11	1.26056e-10
Q16769	Glutaminyl-peptide cyclotransferase OS=Homo sapiens GN=QPCT PE=1 SV=1 - [QPCT_HUMAN]	0.713687	0.105658		0.669659	0.0306253		0.734971	0.0252021	0.706106	-0.486636	-0.5785	-0.444241	0.0686321	1	0	0	0
O75629	Protein CREG1 OS=Homo sapiens GN=CREG1 PE=1 SV=1 - [CREG1_HUMAN]	0.655324	0.122038		0.658273	0.0106535		0.787167	0.120298	0.700255	-0.609719	-0.603243	-0.345258	0.150852	1	1.23277e-09	1.23277e-09	2.46553e-09
D6RIU4	Vesicular integral-membrane protein VIP36 (Fragment) OS=Homo sapiens GN=LMAN2 PE=2 SV=1 - [D6RIU4_HUMAN]	0.74312	0.61617		0.665807	0.0228636		0.646196	0.0514111	0.685041	-0.428334	-0.586825	-0.629956	0.106169	1	0	0	0
P52799	Ephrin-B2 OS=Homo sapiens GN=EFNB2 PE=1 SV=1 - [EFNB2_HUMAN]		0.0761978					0.684721	0.0322991	0.684721			-0.546411			1	1	2
P20908	Collagen alpha-1(V) chain OS=Homo sapiens GN=COL5A1 PE=1 SV=3 - [CO5A1_HUMAN]	0.62202	0.0491707		0.755082	0.0778893		0.676326	0.0399634	0.684476	-0.684967	-0.405295	-0.56421	0.14027	1	4.88609e-12	4.88609e-12	9.77218e-12
H0YN42	Annexin (Fragment) OS=Homo sapiens GN=ANXA2 PE=2 SV=1 - [H0YN42_HUMAN]	0.78719	0.349152		0.61809	0.0198485		0.643782	0.0247731	0.683021	-0.345216	-0.694112	-0.635355	0.186799	1	1.13317e-07	1.13317e-07	2.26633e-07
Q08345-2	Isoform 2 of Epithelial discoidin domain-containing receptor 1 OS=Homo sapiens GN=DDR1 - [DDR1_HUMAN]	0.67821	0.00743883							0.67821	-0.560196					1	1	2
Q99538	Legumain OS=Homo sapiens GN=LGMN PE=1 SV=1 - [LGMN_HUMAN]	0.548938	0.282915		0.762458	0.0270078		0.702047	0.0358385	0.671147	-0.865286	-0.391271	-0.510361	0.246592	0.999982	1.75998e-05	1.75998e-05	3.51995e-05
Q86SR1	Polypeptide N-acetylgalactosaminyltransferase 10 OS=Homo sapiens GN=GALNT10 PE=1 SV=2 - [GLT10_HUMAN]	0.628656	0.178249		0.662062	0.0134193		0.713399	0.00751294	0.668039	-0.669657	-0.594962	-0.487218	0.0917171	1	0	0	0
H0YH88	Nucleosome assembly protein 1-like 1 (Fragment) OS=Homo sapiens GN=NAP1L1 PE=3 SV=1 - [H0YH88_HUMAN]	0.666205	0.176932							0.666205	-0.585961					1	1	2
O14787-2	Isoform 2 of Transportin-2 OS=Homo sapiens GN=TNPO2 - [TNPO2_HUMAN]		0.0351544		0.649358	0.0469665				0.649358		-0.622914				1	1	2
P13010	X-ray repair cross-complementing protein 5 OS=Homo sapiens GN=XRCC5 PE=1 SV=3 - [XRCC5_HUMAN]	0.653214	0.357939		0.705026	0.0465429		0.586356	0.0313652	0.648199	-0.614372	-0.504252	-0.770152	0.133602	1	0	0	0
Q8IXL6	Extracellular serine/threonine protein kinase FAM20C OS=Homo sapiens GN=FAM20C PE=1 SV=2 - [DMP4_HUMAN]		0.0539269		0.647773	0.0237971				0.647773		-0.62644				1	1	2
Q15262	Receptor-type tyrosine-protein phosphatase kappa OS=Homo sapiens GN=PTPRK PE=1 SV=2 - [PTPRK_HUMAN]	0.730109	0.0501505		0.619898	0.00728617		0.58782	0.0207294	0.645942	-0.453817	-0.689897	-0.766555	0.163001	1	6.61071e-12	6.61071e-12	1.32214e-11
Q15758	Neutral amino acid transporter B(0) OS=Homo sapiens GN=SLC1A5 PE=1 SV=2 - [AAAT_HUMAN]	0.65078	0.0568278		0.63961	0.124955				0.645195	-0.619758	-0.644736		0.0176617	1	0	0	0
J3KQG4	Glucosylceramidase OS=Homo sapiens GN=GBA PE=4 SV=1 - [J3KQG4_HUMAN]	0.588702	0.292253		0.615496	0.03754		0.709887	0.0391578	0.638028	-0.764391	-0.700179	-0.494338	0.14108	1	0	0	0
Q4G148-2	Isoform 2 of Glucoside xylosyltransferase 1 OS=Homo sapiens GN=GXYLT1 - [GXLT1_HUMAN]							0.627769	0.0148714	0.627769			-0.671693			1	1	2
P53634	Dipeptidyl peptidase 1 OS=Homo sapiens GN=CTSC PE=1 SV=2 - [CATC_HUMAN]	0.538401	0.151261		0.619948	0.0471901		0.70025	0.0542562	0.619533	-0.893247	-0.68978	-0.514058	0.189764	1	8.83595e-11	8.83595e-11	1.76719e-10
Q7LFX5	Carbohydrate sulfotransferase 15 OS=Homo sapiens GN=CHST15 PE=1 SV=1 - [CHSTF_HUMAN]	0.574644	0.124851					0.646942	0.0578762	0.610793	-0.799258		-0.628291	0.120892	1	0	0	0
P08294	Extracellular superoxide dismutase [Cu-Zn] OS=Homo sapiens GN=SOD3 PE=1 SV=2 - [SODE_HUMAN]	0.613068	0.117654		0.551105	0.0142486		0.641995	0.0127733	0.602056	-0.705881	-0.8596	-0.639366	0.112958	1	0	0	0
O60462-4	Isoform B0 of Neuropilin-2 OS=Homo sapiens GN=NRP2 - [NRP2_HUMAN]	0.953543	0.0440479		0.369536	0.0223903		0.45171	0.0511134	0.591596	-0.0686308	-1.43621	-1.14653	0.720656	0.983171	0.0168293	0.0168293	0.0336586
B4E2J3	Serine protease 23 OS=Homo sapiens GN=PRSS23 PE=2 SV=1 - [B4E2J3_HUMAN]	0.546329	0.508255		0.681955	0.0268101		0.539481	0.0523678	0.589255	-0.872157	-0.552251	-0.890357	0.19017	1	1.05083e-12	1.05083e-12	2.10165e-12
C9JIM8	Solute carrier family 2, facilitated glucose transporter member 1 (Fragment) OS=Homo sapiens GN=SLC2A1 PE=2 SV=1 - [C9JIM8_HUMAN]		0.00747711		0.635323	0.00625738		0.531668	0.0630452	0.583496		-0.654438	-0.911402	0.181701	1	5.51963e-10	5.51963e-10	1.10393e-09
O95150-2	Isoform 2 of Tumor necrosis factor ligand superfamily member 15 OS=Homo sapiens GN=TNFSF15 - [TNF15_HUMAN]	0.389964	0.252443		0.689773	0.0135264		0.625706	0.0527979	0.568481	-1.35859	-0.535806	-0.676443	0.440089	0.999628	0.000372221	0.000372221	0.000744443
Q03405	Urokinase plasminogen activator surface receptor OS=Homo sapiens GN=PLAUR PE=1 SV=1 - [UPAR_HUMAN]	0.466956	0.287267					0.662002	0.0306569	0.564479	-1.09864		-0.595093	0.356062	0.999615	0.000384667	0.000384667	0.000769335
P98155-2	Isoform Short of Very low-density lipoprotein receptor OS=Homo sapiens GN=VLDLR - [VLDLR_HUMAN]							0.557846	0.0882454	0.557846			-0.842062			1	1	2
P07339	Cathepsin D OS=Homo sapiens GN=CTSD PE=1 SV=1 - [CATD_HUMAN]	0.573702	0.437241		0.506826	0.0458914		0.587933	0.0132939	0.556154	-0.801628	-0.980436	-0.766276	0.114809	1	0	0	0
O14792	Heparan sulfate glucosamine 3-O-sulfotransferase 1 OS=Homo sapiens GN=HS3ST1 PE=1 SV=1 - [HS3S1_HUMAN]	0.565028	0.312208		0.501556	0.0238378		0.524921	0.0303961	0.530501	-0.823606	-0.995518	-0.929828	0.0867488	1	0	0	0
P52823	Stanniocalcin-1 OS=Homo sapiens GN=STC1 PE=1 SV=1 - [STC1_HUMAN]	0.471683	0.16957		0.517388	0.016794		0.601276	0.0155272	0.530116	-1.08411	-0.950683	-0.733901	0.17675	1	0	0	0
P05121	Plasminogen activator inhibitor 1 OS=Homo sapiens GN=SERPINE1 PE=1 SV=1 - [PAI1_HUMAN]	0.560688	0.124081		0.440666	0.0412586		0.536806	0.0117159	0.51272	-0.834729	-1.18224	-0.897528	0.18519	1	0	0	0
F8WC54	Disintegrin and metalloproteinase domain-containing protein 9 OS=Homo sapiens GN=ADAM9 PE=2 SV=1 - [F8WC54_HUMAN]	0.539884	0.206784		0.469693	0.0453878				0.504788	-0.889278	-1.09021		0.142081	1	0	0	0
Q8TE73	Dynein heavy chain 5, axonemal OS=Homo sapiens GN=DNAH5 PE=1 SV=3 - [DYH5_HUMAN]		0.0826896		0.497172	0.0333325				0.497172		-1.00818				1	1	2
O95490-3	Isoform 3 of Latrophilin-2 OS=Homo sapiens GN=LPHN2 - [LPHN2_HUMAN]				0.493988	0.0482938				0.493988		-1.01745				1	1	2
E7ET40	Urokinase-type plasminogen activator chain B OS=Homo sapiens GN=PLAU PE=2 SV=1 - [E7ET40_HUMAN]	0.349662	0.234189		0.424296	0.0336616		0.379347	0.0227328	0.384435	-1.51597	-1.23686	-1.39841	0.140131	1	0	0	0
F5H1I8	X-ray repair cross-complementing protein 6 OS=Homo sapiens GN=XRCC6 PE=2 SV=1 - [F5H1I8_HUMAN]	0.332341	0.757171							0.332341	-1.58926					1	1	2

## Sheet:  Z Test
Accession	Description	R1 mean	R1 SD		R2 mean	R2 SD		R3 mean	R3 SD	mean	Log2 R1	Log2 R2	Log2 R3	SD of mean	Test Z	1-Test Z	Min	Test Z 2 tails
O00468-6	Isoform 6 of Agrin OS=Homo sapiens GN=AGRN - [AGRIN_HUMAN]	2.46739	0.661779		1.46177	0.0448216		1.59702	0.0519477	1.84206	1.30299	0.547719	0.675382	0.404271	0.000154539	0.999845	0.000154539	0.000309079
P04004	Vitronectin OS=Homo sapiens GN=VTN PE=1 SV=1 - [VTNC_HUMAN]	2.45288	0.632322		1.58825	0.0566585		1.31189	0.113387	1.78434	1.29447	0.667434	0.391645	0.462663	0.00165721	0.998343	0.00165721	0.00331441
P01008	Antithrombin-III OS=Homo sapiens GN=SERPINC1 PE=1 SV=1 - [ANT3_HUMAN]	1.8463	0.493336		1.49105	0.124532		1.93206	0.222314	1.75647	0.884638	0.576332	0.950143	0.199615	1.54362e-12	1	1.54362e-12	3.08725e-12
P13645	Keratin, type I cytoskeletal 10 OS=Homo sapiens GN=KRT10 PE=1 SV=6 - [K1C10_HUMAN]	2.46892	0.769698		1.25044	0.0735133		1.26187	0.0726644	1.66041	1.30388	0.322437	0.335564	0.562886	0.0220944	0.977906	0.0220944	0.0441887
P35908	Keratin, type II cytoskeletal 2 epidermal OS=Homo sapiens GN=KRT2 PE=1 SV=2 - [K22E_HUMAN]	2.31591	0.517732		1.26504	0.0782645		1.37206	0.108371	1.651	1.21158	0.33918	0.456347	0.473493	0.00719564	0.992804	0.00719564	0.0143913
P02751-17	Isoform 17 of Fibronectin OS=Homo sapiens GN=FN1 - [FINC_HUMAN]	1.32208	0.175972		1.84748	0.0371545		1.5649	0.0533598	1.57815	0.402811	0.885557	0.646067	0.241375	1.85488e-06	0.999998	1.85488e-06	3.70976e-06
Q08629	Testican-1 OS=Homo sapiens GN=SPOCK1 PE=1 SV=1 - [TICN1_HUMAN]	2.0495	0.484699		1.53451	0.0441436		1.12765	0.0256773	1.57055	1.03527	0.617776	0.173316	0.431047	0.00721748	0.992783	0.00721748	0.014435
E9PFT6	Hemoglobin subunit delta OS=Homo sapiens GN=HBD PE=2 SV=1 - [E9PFT6_HUMAN]	1.61605	0.340444					1.42207	0.0509458	1.51906	0.692469		0.507988	0.130448	3.82803e-11	1	3.82803e-11	7.65606e-11
P49327	Fatty acid synthase OS=Homo sapiens GN=FASN PE=1 SV=3 - [FAS_HUMAN]	1.61227	0.154995		1.52664	0.107835		1.28924	0.0667315	1.47605	0.689094	0.61036	0.36652	0.168182	5.35421e-09	1	5.35421e-09	1.07084e-08
P35555	Fibrillin-1 OS=Homo sapiens GN=FBN1 PE=1 SV=3 - [FBN1_HUMAN]	1.58407	0.420406		1.65124	0.0479647		1.18325	0.077163	1.47285	0.663638	0.723547	0.242751	0.262011	0.000164318	0.999836	0.000164318	0.000328635
P11279	Lysosome-associated membrane glycoprotein 1 OS=Homo sapiens GN=LAMP1 PE=1 SV=3 - [LAMP1_HUMAN]	1.48261	0.0995147					1.46148	0.122722	1.47204	0.56814		0.547428	0.0146455	0	1	0	0
P01023	Alpha-2-macroglobulin OS=Homo sapiens GN=A2M PE=1 SV=3 - [A2MG_HUMAN]	1.29246	0.0902789		1.25688	0.0325068		1.83083	0.181239	1.46006	0.370117	0.329843	0.872501	0.302349	0.00133801	0.998662	0.00133801	0.00267603
P13647	Keratin, type II cytoskeletal 5 OS=Homo sapiens GN=KRT5 PE=1 SV=3 - [K2C5_HUMAN]	1.69701	0.4143		1.49331	0.0654627		1.14206	0.0521878	1.44413	0.762994	0.578511	0.191637	0.291592	0.00120024	0.9988	0.00120024	0.00240048
P04264	Keratin, type II cytoskeletal 1 OS=Homo sapiens GN=KRT1 PE=1 SV=6 - [K2C1_HUMAN]	1.79359	0.657978		1.28917	0.0518611		1.20109	0.056827	1.42795	0.84285	0.366442	0.264345	0.308776	0.00293094	0.997069	0.00293094	0.00586188
P14625	Endoplasmin OS=Homo sapiens GN=HSP90B1 PE=1 SV=1 - [ENPL_HUMAN]	1.46072	0.349589		1.21102	0.0564828		1.60685	0.0374332	1.42619	0.546676	0.276224	0.684233	0.20758	1.38352e-05	0.999986	1.38352e-05	2.76704e-05
H3BQN4	Fructose-bisphosphate aldolase OS=Homo sapiens GN=ALDOA PE=2 SV=1 - [H3BQN4_HUMAN]	1.47658	0.183423		1.35282	0.0566474		1.42365	0.0979019	1.41768	0.562255	0.435969	0.509599	0.0634328	3.65377e-43	1	3.65377e-43	7.30755e-43
P15586	N-acetylglucosamine-6-sulfatase OS=Homo sapiens GN=GNS PE=1 SV=3 - [GNS_HUMAN]	1.34894	0.274509		1.35836	0.0993227		1.54006	0.086782	1.41579	0.43183	0.441867	0.622989	0.107585	4.80003e-16	1	4.80003e-16	9.60005e-16
P55072	Transitional endoplasmic reticulum ATPase OS=Homo sapiens GN=VCP PE=1 SV=4 - [TERA_HUMAN]	1.5975	0.265681		1.26517	0.0821683		1.37376	0.0420674	1.41215	0.67582	0.339334	0.458134	0.170647	3.10496e-07	1	3.10496e-07	6.20993e-07
O60687	Sushi repeat-containing protein SRPX2 OS=Homo sapiens GN=SRPX2 PE=1 SV=1 - [SRPX2_HUMAN]	1.26822	0.161261		1.51446	0.110843		1.40428	0.0224562	1.39565	0.342809	0.598801	0.489834	0.128467	6.24973e-11	1	6.24973e-11	1.24995e-10
P26022	Pentraxin-related protein PTX3 OS=Homo sapiens GN=PTX3 PE=1 SV=3 - [PTX3_HUMAN]	1.38781	0.30635		1.34071	0.041034		1.41932	0.0480492	1.38262	0.47281	0.423	0.505204	0.0414084	2.81556e-85	1	2.81556e-85	5.63111e-85
P35527	Keratin, type I cytoskeletal 9 OS=Homo sapiens GN=KRT9 PE=1 SV=3 - [K1C9_HUMAN]	1.45572	0.299882		1.45272	0.0584209		1.23917	0.0217847	1.38254	0.541729	0.53876	0.309368	0.133305	8.7451e-10	1	8.7451e-10	1.74902e-09
Q00610-2	Isoform 2 of Clathrin heavy chain 1 OS=Homo sapiens GN=CLTC - [CLH1_HUMAN]	1.55928	0.353489		1.30799	0.0356421		1.26647	0.0129326	1.37791	0.640882	0.387354	0.340809	0.161497	4.93202e-07	1	4.93202e-07	9.86404e-07
P00338	L-lactate dehydrogenase A chain OS=Homo sapiens GN=LDHA PE=1 SV=2 - [LDHA_HUMAN]	1.48289	0.467486		1.26777	0.0285185		1.38076	0.0256812	1.37714	0.568414	0.342294	0.465459	0.11321	1.12394e-12	1	1.12394e-12	2.24787e-12
P07195	L-lactate dehydrogenase B chain OS=Homo sapiens GN=LDHB PE=1 SV=2 - [LDHB_HUMAN]	1.46129	0.205325		1.34747	0.0371583		1.32115	0.0861324	1.37664	0.547245	0.430251	0.401789	0.077088	2.57377e-25	1	2.57377e-25	5.14753e-25
O43707	Alpha-actinin-4 OS=Homo sapiens GN=ACTN4 PE=1 SV=2 - [ACTN4_HUMAN]	1.30445	0.0937029		1.34452	0.019712		1.47607	0.0313177	1.37501	0.383443	0.427088	0.561766	0.0929534	7.73457e-18	1	7.73457e-18	1.54691e-17
Q8WUJ3-2	Isoform 2 of Protein KIAA1199 OS=Homo sapiens GN=KIAA1199 - [K1199_HUMAN]				1.50602	0.131193		1.24152	0.0372607	1.37377		0.590739	0.31211	0.19702	0.000596952	0.999403	0.000596952	0.0011939
B7Z7A9	Phosphoglycerate kinase OS=Homo sapiens GN=PGK1 PE=2 SV=1 - [B7Z7A9_HUMAN]	1.52889	0.282937		1.22789	0.0264752		1.33835	0.0334019	1.36505	0.612487	0.296184	0.420457	0.159357	7.34396e-07	0.999999	7.34396e-07	1.46879e-06
Q9Y6X5	Bis(5'-adenosyl)-triphosphatase ENPP4 OS=Homo sapiens GN=ENPP4 PE=1 SV=3 - [ENPP4_HUMAN]	1.47518	0.0647836		1.25393	0.0767231		1.3383	0.103609	1.3558	0.560891	0.326457	0.420399	0.117985	7.80136e-11	1	7.80136e-11	1.56027e-10
P35579	Myosin-9 OS=Homo sapiens GN=MYH9 PE=1 SV=4 - [MYH9_HUMAN]	1.26579	0.220574		1.59282	0.0709263		1.19033	0.0497849	1.34965	0.340041	0.671586	0.251359	0.221501	0.000497361	0.999503	0.000497361	0.000994722
F5H335	Eukaryotic translation initiation factor 3 subunit A OS=Homo sapiens GN=EIF3A PE=2 SV=1 - [F5H335_HUMAN]	1.18658	0.0739613					1.49464	0.0813372	1.34061	0.246812		0.5798	0.235458	0.00652483	0.993475	0.00652483	0.0130497
P06733	Alpha-enolase OS=Homo sapiens GN=ENO1 PE=1 SV=2 - [ENOA_HUMAN]	1.21507	0.140907		1.34044	0.10075		1.46074	0.139488	1.33875	0.281041	0.422707	0.546695	0.132925	2.79883e-08	1	2.79883e-08	5.59767e-08
Q14697	Neutral alpha-glucosidase AB OS=Homo sapiens GN=GANAB PE=1 SV=3 - [GANAB_HUMAN]	1.3341	0.0328475		1.31881	0.0564536		1.31238	0.0818586	1.32176	0.415864	0.399242	0.392187	0.012156	0	1	0	0
Q9HB63-3	Isoform 3 of Netrin-4 OS=Homo sapiens GN=NTN4 - [NET4_HUMAN]		0.0974794		1.29796	0.0439554		1.3345	0.0486791	1.31623		0.376247	0.416302	0.0283233	1.94867e-87	1	1.94867e-87	3.89734e-87
F5H265	Polyubiquitin-C (Fragment) OS=Homo sapiens GN=UBC PE=2 SV=1 - [F5H265_HUMAN]	1.38053	0.314389		1.29901	0.0625436		1.25674	0.0528258	1.3121	0.465224	0.377415	0.329689	0.0687482	3.5924e-23	1	3.5924e-23	7.18479e-23
Q9BRK5	45 kDa calcium-binding protein OS=Homo sapiens GN=SDF4 PE=1 SV=1 - [CAB45_HUMAN]	1.60103	0.210133		1.24617	0.0913712		1.07655	0.0330641	1.30792	0.679003	0.317506	0.106412	0.289569	0.0139378	0.986062	0.0139378	0.0278756
Q9UHI8	A disintegrin and metalloproteinase with thrombospondin motifs 1 OS=Homo sapiens GN=ADAMTS1 PE=1 SV=4 - [ATS1_HUMAN]	1.27838	0.0455947		1.3366	0.0317268		1.29835	0.0485843	1.30444	0.354316	0.418564	0.376675	0.0326153	2.3595e-92	1	2.3595e-92	4.71901e-92
Q8NBJ5	Procollagen galactosyltransferase 1 OS=Homo sapiens GN=COLGALT1 PE=1 SV=1 - [GT251_HUMAN]	1.16099	0.30485					1.41948	0.0636706	1.29023	0.215353		0.505362	0.205068	0.006475	0.993525	0.006475	0.01295
P28074-3	Isoform 3 of Proteasome subunit beta type-5 OS=Homo sapiens GN=PSMB5 - [PSB5_HUMAN]		0.036225		1.33579	0.126126		1.23493	0.061528	1.28536		0.417689	0.304434	0.0800833	9.08325e-11	1	9.08325e-11	1.81665e-10
Q5HY54	Filamin-A OS=Homo sapiens GN=FLNA PE=2 SV=1 - [Q5HY54_HUMAN]	1.25947	0.0320985		1.33571	0.0260187		1.25901	0.0228155	1.28473	0.332813	0.417603	0.332292	0.049105	2.01668e-37	1	2.01668e-37	4.03335e-37
P11216	Glycogen phosphorylase, brain form OS=Homo sapiens GN=PYGB PE=1 SV=5 - [PYGB_HUMAN]	1.40162	0.368103					1.16453	0.0499878	1.28307	0.487095		0.219746	0.189044	0.00409797	0.995902	0.00409797	0.00819595
P22304	Iduronate 2-sulfatase OS=Homo sapiens GN=IDS PE=1 SV=1 - [IDS_HUMAN]	1.26018	0.215189		1.21193	0.057131		1.36157	0.0641943	1.2779	0.333634	0.277309	0.445276	0.0854878	4.9001e-13	1	4.9001e-13	9.80019e-13
P40189	Interleukin-6 receptor subunit beta OS=Homo sapiens GN=IL6ST PE=1 SV=2 - [IL6RB_HUMAN]	1.27853	4.76824		1.23291	0.046101		1.29876	0.0595632	1.27007	0.354484	0.302068	0.377136	0.038505	1.75396e-54	1	1.75396e-54	3.50792e-54
O00299	Chloride intracellular channel protein 1 OS=Homo sapiens GN=CLIC1 PE=1 SV=4 - [CLIC1_HUMAN]	1.54845	0.304284		1.10983	0.0314759		1.1457	0.0320976	1.26799	0.630828	0.150337	0.196231	0.265158	0.0166617	0.983338	0.0166617	0.0333235
Q5T749	Keratinocyte proline-rich protein OS=Homo sapiens GN=KPRP PE=1 SV=1 - [KPRP_HUMAN]	1.28874	0.174759		1.24652	0.0854366				1.26763	0.365962	0.317907		0.0339797	2.93773e-46	1	2.93773e-46	5.87546e-46
Q6UXD5-2	Isoform 2 of Seizure 6-like protein 2 OS=Homo sapiens GN=SEZ6L2 - [SE6L2_HUMAN]	1.15402	0.0635864		1.36529	0.0258768		1.24923	0.0157247	1.25618	0.20667	0.449209	0.321038	0.121335	1.6719e-06	0.999998	1.6719e-06	3.34379e-06
P25786	Proteasome subunit alpha type-1 OS=Homo sapiens GN=PSMA1 PE=1 SV=1 - [PSA1_HUMAN]		0.00777566		1.23631	0.0564604		1.27349	0.0924161	1.2549		0.306044	0.348792	0.0302278	2.88526e-53	1	2.88526e-53	5.77052e-53
P25788-2	Isoform 2 of Proteasome subunit alpha type-3 OS=Homo sapiens GN=PSMA3 - [PSA3_HUMAN]		0.138533		1.23609	0.0934672		1.26986	0.0864847	1.25297		0.305779	0.344666	0.027497	4.1897e-63	1	4.1897e-63	8.3794e-63
P00533-4	Isoform 4 of Epidermal growth factor receptor OS=Homo sapiens GN=EGFR - [EGFR_HUMAN]	1.34795	0.128802		1.13045	0.0510563		1.25011	0.0701265	1.24283	0.430767	0.176894	0.322051	0.127371	1.2533e-05	0.999987	1.2533e-05	2.5066e-05
J3KS17	Beta-2-glycoprotein 1 (Fragment) OS=Homo sapiens GN=APOH PE=4 SV=1 - [J3KS17_HUMAN]	1.15317	0.0722684		1.33533	0.0955419		1.23531	0.0597642	1.24127	0.205608	0.417201	0.30487	0.105864	2.10422e-07	1	2.10422e-07	4.20844e-07
P14618	Pyruvate kinase isozymes M1/M2 OS=Homo sapiens GN=PKM PE=1 SV=4 - [KPYM_HUMAN]	1.11533	0.114788		1.33142	0.144415		1.27299	0.275982	1.23991	0.157468	0.412963	0.348222	0.132826	3.26108e-05	0.999967	3.26108e-05	6.52216e-05
Q9NZ08	Endoplasmic reticulum aminopeptidase 1 OS=Homo sapiens GN=ERAP1 PE=1 SV=3 - [ERAP1_HUMAN]	1.24533	0.316563		1.21621	0.0795516		1.25423	0.0249521	1.23859	0.31653	0.28239	0.326796	0.0232482	2.97096e-117	1	2.97096e-117	5.94191e-117
P11021	78 kDa glucose-regulated protein OS=Homo sapiens GN=HSPA5 PE=1 SV=2 - [GRP78_HUMAN]	1.23709	0.270348		1.15545	0.0689697		1.32288	0.03796	1.23848	0.306949	0.208459	0.403686	0.097615	2.72383e-08	1	2.72383e-08	5.44766e-08
E9PBU3	Phosphoribosylaminoimidazolecarboxamide formyltransferase OS=Homo sapiens GN=ATIC PE=2 SV=1 - [E9PBU3_HUMAN]	1.43422	0.0755917		1.15565	0.158005		1.11496	0.129339	1.23494	0.520261	0.208699	0.156997	0.196513	0.00462169	0.995378	0.00462169	0.00924337
B7Z5J4	Carboxypeptidase A4 OS=Homo sapiens GN=CPA4 PE=2 SV=1 - [B7Z5J4_HUMAN]	1.1204	0.32083		1.14396	0.0522521		1.43069	0.0611586	1.23168	0.164013	0.194034	0.516711	0.195541	0.00490019	0.9951	0.00490019	0.00980037
P10586-2	Isoform 2 of Receptor-type tyrosine-protein phosphatase F OS=Homo sapiens GN=PTPRF - [PTPRF_HUMAN]	1.44715	0.472909		1.06649	0.0270946		1.16715	0.0332069	1.22693	0.533213	0.0928705	0.22299	0.226226	0.0151208	0.984879	0.0151208	0.0302417
B4E0R6	Importin-5 OS=Homo sapiens GN=IPO5 PE=2 SV=1 - [B4E0R6_HUMAN]	1.46348	0.289686		1.14207	0.0468892		1.06558	0.0243414	1.22371	0.549398	0.191651	0.0916396	0.240669	0.0228815	0.977119	0.0228815	0.045763
Q15008	26S proteasome non-ATPase regulatory subunit 6 OS=Homo sapiens GN=PSMD6 PE=1 SV=1 - [PSMD6_HUMAN]	1.23081	0.245533		1.23044	0.0293768		1.20071	0.0178784	1.22065	0.299609	0.299174	0.263887	0.0204996	1.0735e-130	1	1.0735e-130	2.14701e-130
Q76M96	Coiled-coil domain-containing protein 80 OS=Homo sapiens GN=CCDC80 PE=1 SV=1 - [CCD80_HUMAN]	1.19845	0.171606					1.23691	0.0546447	1.21768	0.261166		0.306745	0.0322296	6.18513e-36	1	6.18513e-36	1.23703e-35
P15311	Ezrin OS=Homo sapiens GN=EZR PE=1 SV=4 - [EZRI_HUMAN]		0.0253882		1.19302	0.117579		1.23873	0.0178068	1.21587		0.254621	0.308859	0.0383522	1.39163e-25	1	1.39163e-25	2.78327e-25
Q5STU3	HLA-B associated transcript 1 OS=Homo sapiens GN=DDX39B PE=4 SV=2 - [Q5STU3_HUMAN]	1.32586	0.311757		1.13904	0.0455399		1.17063	0.0672384	1.21184	0.406924	0.187813	0.227284	0.116789	2.41528e-05	0.999976	2.41528e-05	4.83057e-05
P23284	Peptidyl-prolyl cis-trans isomerase B OS=Homo sapiens GN=PPIB PE=1 SV=2 - [PPIB_HUMAN]	1.24364	0.155876		1.05035	0.107949		1.34145	0.122496	1.21181	0.31457	0.0708664	0.42379	0.180682	0.00485767	0.995142	0.00485767	0.00971535
Q5T985	Inter-alpha-trypsin inhibitor heavy chain H2 OS=Homo sapiens GN=ITIH2 PE=4 SV=1 - [Q5T985_HUMAN]	1.13603	0.0983229		1.10606	0.0170573		1.3879	0.12672	1.21	0.183999	0.145433	0.472906	0.178975	0.00482346	0.995177	0.00482346	0.00964692
H0YD13	CD44 antigen OS=Homo sapiens GN=CD44 PE=2 SV=2 - [H0YD13_HUMAN]	1.38587	0.322353		1.16244	0.0382229		1.08091	0.089741	1.20974	0.470794	0.217156	0.112242	0.184345	0.00610319	0.993897	0.00610319	0.0122064
Q99650-2	Isoform 2 of Oncostatin-M-specific receptor subunit beta OS=Homo sapiens GN=OSMR - [OSMR_HUMAN]	1.22121	0.101045		1.17319	0.0373422		1.19123	0.0841994	1.19521	0.288308	0.230435	0.252448	0.029211	9.23782e-53	1	9.23782e-53	1.84756e-52
Q9BQT9	Calsyntenin-3 OS=Homo sapiens GN=CLSTN3 PE=1 SV=1 - [CSTN3_HUMAN]	1.14064	0.19077		1.16677	0.0557238		1.25457	0.0432407	1.18733	0.189847	0.222519	0.32719	0.0717482	1.33142e-09	1	1.33142e-09	2.66284e-09
Q92896	Golgi apparatus protein 1 OS=Homo sapiens GN=GLG1 PE=1 SV=2 - [GSLG1_HUMAN]	1.27833	0.302681		1.27312	0.0481318		1.00621	0.0348363	1.18589	0.354259	0.348373	0.00893342	0.197696	0.0188526	0.981147	0.0188526	0.0377052
Q96JB6	Lysyl oxidase homolog 4 OS=Homo sapiens GN=LOXL4 PE=1 SV=1 - [LOXL4_HUMAN]		0.0589121		1.18547	0.159771		1.1826	0.0958139	1.18403		0.245457	0.241957	0.00247531	0	1	0	0
P02765	Alpha-2-HS-glycoprotein OS=Homo sapiens GN=AHSG PE=1 SV=1 - [FETUA_HUMAN]	1.15852	0.169202		1.28356	0.0410668		1.08922	0.0623569	1.1771	0.212287	0.360149	0.123298	0.119639	0.000393318	0.999607	0.000393318	0.000786636
P55268	Laminin subunit beta-2 OS=Homo sapiens GN=LAMB2 PE=1 SV=2 - [LAMB2_HUMAN]	1.10555	0.0599483		1.30691	0.0465771		1.10773	0.018971	1.1734	0.14477	0.38616	0.14761	0.138555	0.00234607	0.997654	0.00234607	0.00469214
Q9UMR5	Lysosomal thioesterase PPT2 OS=Homo sapiens GN=PPT2 PE=1 SV=4 - [PPT2_HUMAN]	1.16914	0.122562		1.1754	0.0520987				1.17227	0.225447	0.233155		0.00545039	0	1	0	0
O75083	WD repeat-containing protein 1 OS=Homo sapiens GN=WDR1 PE=1 SV=4 - [WDR1_HUMAN]	1.20705	0.0825998		1.06649	0.0490814		1.23078	0.0607265	1.16811	0.271488	0.0928721	0.299577	0.112116	0.000314249	0.999686	0.000314249	0.000628497
P16035	Metalloproteinase inhibitor 2 OS=Homo sapiens GN=TIMP2 PE=1 SV=2 - [TIMP2_HUMAN]		0.103233		1.14712	0.0185631		1.18576	0.116338	1.16644		0.19802	0.245813	0.0337949	7.97129e-21	1	7.97129e-21	1.59426e-20
Q8NBJ4-2	Isoform 2 of Golgi membrane protein 1 OS=Homo sapiens GN=GOLM1 - [GOLM1_HUMAN]	1.17825	0.198058		1.10986	0.0515389		1.18684	0.131963	1.15832	0.236651	0.150376	0.247122	0.0530927	2.67482e-12	1	2.67482e-12	5.34963e-12
P12814	Alpha-actinin-1 OS=Homo sapiens GN=ACTN1 PE=1 SV=2 - [ACTN1_HUMAN]	1.06795	0.183273		1.16945	0.0614468		1.22774	0.0419281	1.15505	0.0948382	0.225828	0.296008	0.102105	0.000244268	0.999756	0.000244268	0.000488537
Q9UHL4	Dipeptidyl peptidase 2 OS=Homo sapiens GN=DPP7 PE=1 SV=3 - [DPP2_HUMAN]	1.1029	0.11359		1.07181	0.0533721		1.2594	0.118407	1.1447	0.141306	0.100048	0.332734	0.124157	0.00379712	0.996203	0.00379712	0.00759425
Q7LGC8	Carbohydrate sulfotransferase 3 OS=Homo sapiens GN=CHST3 PE=1 SV=3 - [CHST3_HUMAN]	1.13081	0.102758		1.15115	0.0860804				1.14098	0.177361	0.203077		0.0181839	8.02715e-50	1	8.02715e-50	1.60543e-49
P54802	Alpha-N-acetylglucosaminidase OS=Homo sapiens GN=NAGLU PE=1 SV=2 - [ANAG_HUMAN]	1.13067	0.14477		1.09873	0.0652645		1.18519	0.0700114	1.13819	0.177172	0.135836	0.245117	0.0551777	2.61122e-09	1	2.61122e-09	5.22245e-09
O60568	Procollagen-lysine,2-oxoglutarate 5-dioxygenase 3 OS=Homo sapiens GN=PLOD3 PE=1 SV=1 - [PLOD3_HUMAN]	1.11551	0.117074		1.1388	0.0706065		1.15473	0.00327378	1.13635	0.157706	0.18751	0.207559	0.0250853	2.22057e-37	1	2.22057e-37	4.44113e-37
I3L398	Protein disulfide-isomerase (Fragment) OS=Homo sapiens GN=P4HB PE=2 SV=1 - [I3L398_HUMAN]	1.24954	0.301735		1.05419	0.182497		1.09721	0.0333115	1.13364	0.321398	0.0761306	0.133835	0.128235	0.00837062	0.991629	0.00837062	0.0167412
H0Y930	Extracellular matrix protein FRAS1 (Fragment) OS=Homo sapiens GN=FRAS1 PE=4 SV=1 - [H0Y930_HUMAN]	1.11512	0.105591		1.09507	0.003697		1.17218	0.0559697	1.12745	0.157193	0.131019	0.229193	0.0508384	2.10225e-09	1	2.10225e-09	4.20449e-09
P07900	Heat shock protein HSP 90-alpha OS=Homo sapiens GN=HSP90AA1 PE=1 SV=5 - [HS90A_HUMAN]	1.14836	0.321276		1.06003	0.0584926		1.17254	0.0365555	1.12698	0.199574	0.0841084	0.229634	0.0768261	5.72567e-05	0.999943	5.72567e-05	0.000114513
Q09028-4	Isoform 4 of Histone-binding protein RBBP4 OS=Homo sapiens GN=RBBP4 - [RBBP4_HUMAN]	1.08765	0.0997425					1.15806	0.0136229	1.12286	0.121214		0.21171	0.0639905	0.000117134	0.999883	0.000117134	0.000234267
P61812	Transforming growth factor beta-2 OS=Homo sapiens GN=TGFB2 PE=1 SV=1 - [TGFB2_HUMAN]	1.10098	0.111013		1.15048	0.0864047		1.11556	0.0205577	1.12234	0.138792	0.202241	0.15777	0.0325671	4.66749e-19	1	4.66749e-19	9.33497e-19
P26641	Elongation factor 1-gamma OS=Homo sapiens GN=EEF1G PE=1 SV=3 - [EF1G_HUMAN]	1.20725	0.68885		1.07066	0.0293658		1.08791	0.0480353	1.12194	0.271727	0.0984993	0.121557	0.0940661	0.00127046	0.99873	0.00127046	0.00254093
F8VQ14	T-complex protein 1 subunit beta OS=Homo sapiens GN=CCT2 PE=2 SV=1 - [F8VQ14_HUMAN]	1.08569	0.218958		1.21544	0.244724		1.06231	0.0316873	1.12115	0.118613	0.281474	0.087209	0.104282	0.00348925	0.996511	0.00348925	0.0069785
Q6UWP8	Suprabasin OS=Homo sapiens GN=SBSN PE=2 SV=2 - [SBSN_HUMAN]	1.15408	0.278523					1.07952	0.101483	1.1168	0.206746		0.110388	0.0681354	0.000498805	0.999501	0.000498805	0.00099761
Q86YZ3	Hornerin OS=Homo sapiens GN=HRNR PE=1 SV=2 - [HORN_HUMAN]	1.12636	0.0351544					1.10519	0.109791	1.11578	0.171669		0.144298	0.0193547	3.97765e-31	1	3.97765e-31	7.95529e-31
P08581	Hepatocyte growth factor receptor OS=Homo sapiens GN=MET PE=1 SV=4 - [MET_HUMAN]	1.14777	0.0457483		1.053	0.021545		1.13652	0.0392261	1.11243	0.198836	0.074512	0.184619	0.0680469	5.10243e-05	0.999949	5.10243e-05	0.000102049
P13639	Elongation factor 2 OS=Homo sapiens GN=EEF2 PE=1 SV=4 - [EF2_HUMAN]	1.16086	0.306074		1.03817	0.063635		1.13426	0.0169789	1.1111	0.215191	0.0540427	0.181756	0.0850463	0.00110074	0.998899	0.00110074	0.00220149
P23526-2	Isoform 2 of Adenosylhomocysteinase OS=Homo sapiens GN=AHCY - [SAHH_HUMAN]	1.14695	0.11214		1.12209	0.05703		1.05774	0.0566288	1.10893	0.197797	0.166192	0.0809866	0.0604201	1.0593e-05	0.999989	1.0593e-05	2.1186e-05
P26038	Moesin OS=Homo sapiens GN=MSN PE=1 SV=3 - [MOES_HUMAN]	1.09925	0.189881		1.04185	0.0141681		1.17312	0.0587031	1.10474	0.136523	0.0591528	0.230349	0.0857296	0.0020583	0.997942	0.0020583	0.00411661
P68104	Elongation factor 1-alpha 1 OS=Homo sapiens GN=EEF1A1 PE=1 SV=1 - [EF1A1_HUMAN]	1.14643	0.361078		1.09146	0.0662645		1.06432	0.0238055	1.10074	0.19715	0.126265	0.0899305	0.0545299	6.03235e-06	0.999994	6.03235e-06	1.20647e-05
Q9UKM7	Endoplasmic reticulum mannosyl-oligosaccharide 1,2-alpha-mannosidase OS=Homo sapiens GN=MAN1B1 PE=1 SV=2 - [MA1B1_HUMAN]	1.05701	0.228729		1.10528	0.0303096		1.13557	0.0330091	1.09929	0.0799904	0.144414	0.18342	0.0522328	3.27445e-06	0.999997	3.27445e-06	6.54891e-06
Q68CR9	Aspartate--tRNA ligase, cytoplasmic OS=Homo sapiens GN=DKFZp781B11202 PE=2 SV=1 - [Q68CR9_HUMAN]	1.10554	0.0885214					1.09101	0.142512	1.09828	0.144757		0.125665	0.0134999	7.61897e-46	1	7.61897e-46	1.52379e-45
Q16394	Exostosin-1 OS=Homo sapiens GN=EXT1 PE=1 SV=2 - [EXT1_HUMAN]	1.1618	0.0821249		1.03833	0.0578913		1.08798	0.0430701	1.09604	0.216362	0.0542708	0.121654	0.0814286	0.00270608	0.997294	0.00270608	0.00541216
Q14517	Protocadherin Fat 1 OS=Homo sapiens GN=FAT1 PE=1 SV=2 - [FAT1_HUMAN]	1.12335	0.00259956					1.04575	0.0335743	1.08455	0.167811		0.0645444	0.0730208	0.012223	0.987777	0.012223	0.0244459
E9PEP6	Protein kinase C-binding protein NELL1 OS=Homo sapiens GN=NRP1 PE=2 SV=2 - [E9PEP6_HUMAN]	1.09707	0.22649		1.03929	0.0504267		1.05411	0.0466214	1.06349	0.133654	0.0556023	0.0760222	0.0404773	7.72203e-05	0.999923	7.72203e-05	0.000154441
E9PL22	Hypoxia up-regulated protein 1 OS=Homo sapiens GN=HYOU1 PE=3 SV=1 - [E9PL22_HUMAN]	1.0522	0.0612039		1.06527	0.0305097		1.04343	0.037909	1.05363	0.0734052	0.0912127	0.0613283	0.0150335	2.02662e-18	1	2.02662e-18	4.05324e-18
P11142	Heat shock cognate 71 kDa protein OS=Homo sapiens GN=HSPA8 PE=1 SV=1 - [HSP7C_HUMAN]	1.07618	0.363406		0.999402	0.0427333		1.06749	0.047659	1.04769	0.105922	-0.000862634	0.0942274	0.0585687	0.0247362	0.975264	0.0247362	0.0494724
P23470-2	Isoform 2 of Receptor-type tyrosine-protein phosphatase gamma OS=Homo sapiens GN=PTPRG - [PTPRG_HUMAN]	0.982735	0.0532135		0.930355	0.0132806		0.94112	0.0536124	0.951403	-0.0251264	-0.104147	-0.0875499	0.0416661	0.99867	0.0013304	0.0013304	0.0026608
P08648	Integrin alpha-5 OS=Homo sapiens GN=ITGA5 PE=1 SV=2 - [ITA5_HUMAN]				0.966349	0.024209		0.924868	0.0268249	0.945609		-0.0493836	-0.11268	0.0447573	0.994772	0.00522768	0.00522768	0.0104554
Q9GZP0	Platelet-derived growth factor D OS=Homo sapiens GN=PDGFD PE=1 SV=1 - [PDGFD_HUMAN]	0.963893	0.143817		0.957918	0.0263676		0.895464	0.0503256	0.939092	-0.0530547	-0.0620262	-0.159292	0.0589175	0.996413	0.00358689	0.00358689	0.00717379
P00736	Complement C1r subcomponent OS=Homo sapiens GN=C1R PE=1 SV=2 - [C1R_HUMAN]	0.959023	0.264341		0.923785	0.018969		0.93024	0.0138828	0.937683	-0.0603628	-0.11437	-0.104326	0.028724	1	1.0172e-08	1.0172e-08	2.03439e-08
F8W1Q3	Biotinidase OS=Homo sapiens GN=BTD PE=2 SV=1 - [F8W1Q3_HUMAN]	0.914661	0.0711565		0.934077	0.024991		0.919355	0.0383252	0.922697	-0.128692	-0.0983872	-0.121306	0.0158017	1	0	0	0
P11362-13	Isoform 13 of Fibroblast growth factor receptor 1 OS=Homo sapiens GN=FGFR1 - [FGFR1_HUMAN]				0.889838	0.0484637		0.951221	0.0169411	0.92053		-0.168385	-0.072147	0.0680508	0.993779	0.00622124	0.00622124	0.0124425
P09529	Inhibin beta B chain OS=Homo sapiens GN=INHBB PE=1 SV=2 - [INHBB_HUMAN]	0.897061	0.151732		0.932869	0.0356916				0.914965	-0.156722	-0.100254		0.0399294	0.999997	2.67255e-06	2.67255e-06	5.34509e-06
Q08380	Galectin-3-binding protein OS=Homo sapiens GN=LGALS3BP PE=1 SV=1 - [LG3BP_HUMAN]	0.84027	0.154943		0.902108	0.0783825		0.990778	0.0461489	0.911052	-0.251075	-0.148628	-0.0133663	0.119231	0.97726	0.0227396	0.0227396	0.0454792
Q8NHP8	Putative phospholipase B-like 2 OS=Homo sapiens GN=PLBD2 PE=1 SV=2 - [PLBL2_HUMAN]	0.85704	0.0384515		0.924551	0.03812		0.943078	0.041157	0.908223	-0.222565	-0.113175	-0.0845514	0.0728394	0.999568	0.000432085	0.000432085	0.000864169
Q10469	Alpha-1,6-mannosyl-glycoprotein 2-beta-N-acetylglucosaminyltransferase OS=Homo sapiens GN=MGAT2 PE=1 SV=1 - [MGAT2_HUMAN]	0.963385	0.0432143		0.88948	0.0481941		0.871529	0.0175687	0.908131	-0.0538157	-0.168966	-0.198379	0.0764017	0.99927	0.000729759	0.000729759	0.00145952
H0Y9C7	N(4)-(beta-N-acetylglucosaminyl)-L-asparaginase (Fragment) OS=Homo sapiens GN=AGA PE=2 SV=1 - [H0Y9C7_HUMAN]	0.870803	0.131903		0.978229	0.117301		0.865635	0.0699804	0.904889	-0.199581	-0.0317558	-0.208169	0.099466	0.994631	0.00536895	0.00536895	0.0107379
O43556-3	Isoform 2 of Epsilon-sarcoglycan OS=Homo sapiens GN=SGCE - [SGCE_HUMAN]	0.84934	0.081968		0.900554	0.0187228		0.961281	0.0413275	0.903725	-0.235586	-0.151115	-0.0569696	0.0893519	0.997927	0.00207328	0.00207328	0.00414657
Q9BTY2	Plasma alpha-L-fucosidase OS=Homo sapiens GN=FUCA2 PE=1 SV=2 - [FUCO2_HUMAN]	0.821452	0.0561895		0.920896	0.0262071		0.961822	0.0426961	0.90139	-0.283752	-0.11889	-0.0561581	0.117554	0.987881	0.0121191	0.0121191	0.0242383
Q99519	Sialidase-1 OS=Homo sapiens GN=NEU1 PE=1 SV=1 - [NEUR1_HUMAN]	0.871899	0.140922					0.89206	0.065391	0.88198	-0.197766		-0.164787	0.0233199	1	0	0	0
P01892	HLA class I histocompatibility antigen, A-2 alpha chain OS=Homo sapiens GN=HLA-A PE=1 SV=1 - [1A02_HUMAN]	0.980941	0.345135		0.824181	0.0517479		0.839558	0.0685328	0.88156	-0.0277623	-0.278967	-0.252299	0.13798	0.990336	0.0096642	0.0096642	0.0193284
P12109	Collagen alpha-1(VI) chain OS=Homo sapiens GN=COL6A1 PE=1 SV=3 - [CO6A1_HUMAN]	0.939185	0.0502366		0.833828	0.039729		0.865292	0.0542307	0.879435	-0.0905193	-0.262178	-0.208741	0.0878434	0.999888	0.000112104	0.000112104	0.000224207
F5H325	N-acetylgalactosamine-6-sulfatase OS=Homo sapiens GN=GALNS PE=2 SV=1 - [F5H325_HUMAN]	0.817508	0.0478312		0.89736	0.0447471		0.908333	0.0615695	0.8744	-0.290695	-0.156242	-0.138707	0.0831521	0.999976	2.38825e-05	2.38825e-05	4.77649e-05
B0YJC4	Vimentin OS=Homo sapiens GN=VIM PE=2 SV=1 - [B0YJC4_HUMAN]	0.9264	0.102991		0.852467	0.0337201		0.840572	0.0225318	0.873146	-0.110293	-0.230284	-0.250557	0.0758098	0.999997	3.36671e-06	3.36671e-06	6.73342e-06
O75509	Tumor necrosis factor receptor superfamily member 21 OS=Homo sapiens GN=TNFRSF21 PE=1 SV=1 - [TNR21_HUMAN]	0.803654	0.106754		0.905003	0.0309103		0.907615	0.0175844	0.872091	-0.315353	-0.144006	-0.139848	0.100149	0.999724	0.000275791	0.000275791	0.000551581
Q9Y6N7-6	Isoform 6 of Roundabout homolog 1 OS=Homo sapiens GN=ROBO1 - [ROBO1_HUMAN]	0.842857	0.0757608		0.948163	0.0376255		0.821347	0.0217605	0.870789	-0.24664	-0.0767933	-0.283936	0.110414	0.999253	0.000746813	0.000746813	0.00149363
P07093-2	Isoform 2 of Glia-derived nexin OS=Homo sapiens GN=SERPINE2 - [GDN_HUMAN]	0.901238	0.315464		0.832972	0.0221741		0.876345	0.0433848	0.870185	-0.15002	-0.263659	-0.190429	0.0576045	1	7.03103e-10	7.03103e-10	1.40621e-09
Q14703	Membrane-bound transcription factor site-1 protease OS=Homo sapiens GN=MBTPS1 PE=1 SV=1 - [MBTP1_HUMAN]	0.878583	0.0818848		0.838407	0.0682847		0.888555	0.01877	0.868515	-0.18675	-0.254277	-0.170467	0.0444394	1	0	0	0
P55287-2	Isoform 2 of Cadherin-11 OS=Homo sapiens GN=CDH11 - [CAD11_HUMAN]	0.861909	0.0124632		0.790774	0.0286		0.931254	0.0608215	0.861313	-0.214392	-0.338662	-0.102753	0.118011	0.999333	0.000667288	0.000667288	0.00133458
Q8WZ75-2	Isoform 2 of Roundabout homolog 4 OS=Homo sapiens GN=ROBO4 - [ROBO4_HUMAN]	0.856076	0.081232		0.798872	0.0188525		0.920677	0.0528193	0.858542	-0.224189	-0.323963	-0.119233	0.102376	0.999916	8.36972e-05	8.36972e-05	0.000167394
P38571-2	Isoform 2 of Lysosomal acid lipase/cholesteryl ester hydrolase OS=Homo sapiens GN=LIPA - [LICH_HUMAN]	0.796703	0.189679		0.808214	0.0947733		0.970023	0.0900168	0.858313	-0.327886	-0.307192	-0.0439085	0.158319	0.993359	0.00664143	0.00664143	0.0132829
Q13308-5	Isoform 5 of Inactive tyrosine-protein kinase 7 OS=Homo sapiens GN=PTK7 - [PTK7_HUMAN]	0.880016	0.10897		0.80883	0.0389925		0.885933	0.0191146	0.85826	-0.184399	-0.306091	-0.174731	0.0732097	1	7.76764e-08	7.76764e-08	1.55353e-07
O00300	Tumor necrosis factor receptor superfamily member 11B OS=Homo sapiens GN=TNFRSF11B PE=1 SV=3 - [TR11B_HUMAN]	0.922482	0.0903366		0.829299	0.0407691		0.821598	0.0374068	0.857793	-0.116408	-0.270035	-0.283496	0.0928268	0.999985	1.54463e-05	1.54463e-05	3.08926e-05
D6RHI9	Ribonuclease T2 (Fragment) OS=Homo sapiens GN=RNASET2 PE=2 SV=1 - [D6RHI9_HUMAN]	0.796462	0.113483		0.823931	0.0108056		0.952168	0.0303581	0.85752	-0.328322	-0.279405	-0.0707124	0.136814	0.997902	0.00209831	0.00209831	0.00419661
Q96B60	5'-nucleotidase OS=Homo sapiens GN=NT5E PE=2 SV=1 - [Q96B60_HUMAN]	0.854901	0.20092		0.84867	0.0126415		0.85812	0.0411039	0.853897	-0.226171	-0.236724	-0.220749	0.0081238	1	0	0	0
Q07954	Prolow-density lipoprotein receptor-related protein 1 OS=Homo sapiens GN=LRP1 PE=1 SV=2 - [LRP1_HUMAN]	0.84254	0.0826896		0.931248	0.125432		0.773433	0.069206	0.849074	-0.247184	-0.102763	-0.370651	0.13408	0.999042	0.000958189	0.000958189	0.00191638
Q9NPF2-2	Isoform 2 of Carbohydrate sulfotransferase 11 OS=Homo sapiens GN=CHST11 - [CHSTB_HUMAN]	0.909668	0.0454763					0.785528	0.0500714	0.847598	-0.136588		-0.348265	0.149678	0.989005	0.0109951	0.0109951	0.0219901
Q14126	Desmoglein-2 OS=Homo sapiens GN=DSG2 PE=1 SV=2 - [DSG2_HUMAN]	0.911032	0.0591384		0.771659	0.0227512		0.856769	0.0177915	0.846487	-0.134427	-0.373965	-0.223021	0.121114	0.999755	0.000244562	0.000244562	0.000489125
Q5H9A7	Metalloproteinase inhibitor 1 OS=Homo sapiens GN=TIMP1 PE=2 SV=1 - [Q5H9A7_HUMAN]	0.793946	0.0286334		0.940195	0.0398218		0.797431	0.0355108	0.843858	-0.332886	-0.0889678	-0.326569	0.139039	0.999058	0.00094247	0.00094247	0.00188494
E7EPS8	Receptor-type tyrosine-protein phosphatase mu OS=Homo sapiens GN=PTPRM PE=2 SV=2 - [E7EPS8_HUMAN]	0.909897	0.0430485		0.838856	0.0438918		0.778772	0.0369585	0.842508	-0.136225	-0.253506	-0.360728	0.112289	0.999943	5.70197e-05	5.70197e-05	0.000114039
Q92692-2	Isoform Alpha of Poliovirus receptor-related protein 2 OS=Homo sapiens GN=PVRL2 - [PVRL2_HUMAN]	0.864808	0.129121					0.817743	0.0494347	0.841275	-0.209548		-0.290281	0.0570863	1	2.98552e-10	2.98552e-10	5.97104e-10
P10619	Lysosomal protective protein OS=Homo sapiens GN=CTSA PE=1 SV=2 - [PPGB_HUMAN]	0.736193	0.399012		0.931895	0.0515186		0.848687	0.0208284	0.838925	-0.441844	-0.101761	-0.236695	0.171246	0.99574	0.00425968	0.00425968	0.00851936
H3BS10	Beta-hexosaminidase OS=Homo sapiens GN=HEXA PE=2 SV=1 - [H3BS10_HUMAN]	0.814472	0.206265		0.785799	0.0288651		0.914038	0.0157522	0.838103	-0.296063	-0.347767	-0.129674	0.113962	0.999955	4.45114e-05	4.45114e-05	8.90228e-05
Q13253	Noggin OS=Homo sapiens GN=NOG PE=1 SV=1 - [NOGG_HUMAN]	0.786428	0.0664056		0.921941	0.059806		0.802292	0.0286084	0.836887	-0.346613	-0.117254	-0.317801	0.124936	0.999848	0.0001518	0.0001518	0.000303599
O75503	Ceroid-lipofuscinosis neuronal protein 5 OS=Homo sapiens GN=CLN5 PE=1 SV=2 - [CLN5_HUMAN]	0.75431	0.224647		0.780795	0.0175722		0.954238	0.0287853	0.829781	-0.40677	-0.356984	-0.0675795	0.183159	0.99561	0.00438993	0.00438993	0.00877985
P07858	Cathepsin B OS=Homo sapiens GN=CTSB PE=1 SV=3 - [CATB_HUMAN]	0.888884	0.101003		0.791368	0.0623557		0.786106	0.0471223	0.822119	-0.169933	-0.337579	-0.347204	0.0996855	1	3.70542e-07	3.70542e-07	7.41083e-07
Q99574	Neuroserpin OS=Homo sapiens GN=SERPINI1 PE=1 SV=1 - [NEUS_HUMAN]	0.746257	0.0199394		0.834827	0.0193273		0.879674	0.0293452	0.820253	-0.422255	-0.260452	-0.184959	0.121236	0.999982	1.79811e-05	1.79811e-05	3.59623e-05
Q9Y2E5	Epididymis-specific alpha-mannosidase OS=Homo sapiens GN=MAN2B2 PE=1 SV=4 - [MA2B2_HUMAN]	0.813018	0.0219158		0.861248	0.0227495		0.77439	0.0156171	0.816219	-0.29864	-0.2155	-0.368868	0.0767748	1	1.56564e-11	1.56564e-11	3.13127e-11
B4E351	Insulin-like growth factor-binding protein 4 OS=Homo sapiens GN=IGFBP4 PE=2 SV=1 - [B4E351_HUMAN]	0.684147	0.12686		0.92196	0.0093504		0.818789	0.03486	0.808299	-0.547622	-0.117224	-0.288436	0.216692	0.994456	0.00554413	0.00554413	0.0110883
J3KMY5	Epididymal secretory protein E1 OS=Homo sapiens GN=NPC2 PE=4 SV=1 - [J3KMY5_HUMAN]	0.830191	0.070146		0.862707	0.0638336		0.726656	0.0419664	0.806518	-0.268485	-0.213057	-0.460656	0.12994	0.999986	1.41728e-05	1.41728e-05	2.83455e-05
Q9NY97-2	Isoform 2 of UDP-GlcNAc:betaGal beta-1,3-N-acetylglucosaminyltransferase 2 OS=Homo sapiens GN=B3GNT2 - [B3GN2_HUMAN]	0.712603	0.133154		0.871336	0.0299815		0.824279	0.0461826	0.80274	-0.488829	-0.198698	-0.278795	0.149837	0.999902	9.82661e-05	9.82661e-05	0.000196532
Q92743	Serine protease HTRA1 OS=Homo sapiens GN=HTRA1 PE=1 SV=1 - [HTRA1_HUMAN]	0.807508	0.033847		0.762808	0.113933		0.835683	0.0246189	0.802	-0.308452	-0.390607	-0.258972	0.0664901	1	0	0	0
O94985-2	Isoform 2 of Calsyntenin-1 OS=Homo sapiens GN=CLSTN1 - [CSTN1_HUMAN]	0.817803	0.0445113		0.816346	0.0389728		0.771514	0.0269605	0.801888	-0.290174	-0.292747	-0.374235	0.0478073	1	0	0	0
Q13332-6	Isoform 2 of Receptor-type tyrosine-protein phosphatase S OS=Homo sapiens GN=PTPRS - [PTPRS_HUMAN]		0.0175631		0.778217	0.0230071		0.824627	0.0640826	0.801422		-0.361755	-0.278186	0.0590922	1	9.4369e-15	9.4369e-15	1.88738e-14
Q9UBR2	Cathepsin Z OS=Homo sapiens GN=CTSZ PE=1 SV=1 - [CATZ_HUMAN]	0.707663	0.0271687		0.773984	0.0284531		0.885774	0.027648	0.78914	-0.498866	-0.369625	-0.17499	0.163035	0.99989	0.000109838	0.000109838	0.000219677
Q8NES3	Beta-1,3-N-acetylglucosaminyltransferase lunatic fringe OS=Homo sapiens GN=LFNG PE=1 SV=2 - [LFNG_HUMAN]	0.830116	0.427547					0.745242	0.0347784	0.787679	-0.268615		-0.42422	0.110029	0.999996	4.24333e-06	4.24333e-06	8.48667e-06
Q96PX8	SLIT and NTRK-like protein 1 OS=Homo sapiens GN=SLITRK1 PE=1 SV=2 - [SLIK1_HUMAN]	0.757933	0.270781		0.763739	0.0311945		0.836168	0.0390096	0.785947	-0.399857	-0.388848	-0.258135	0.0788375	1	8.88178e-15	8.88178e-15	1.77636e-14
P19021-4	Isoform 4 of Peptidyl-glycine alpha-amidating monooxygenase OS=Homo sapiens GN=PAM - [AMD_HUMAN]	0.808858	0.0457254		0.779111	0.0621767		0.769556	0.0221828	0.785842	-0.306041	-0.360098	-0.377902	0.0374239	1	0	0	0
Q16270-2	Isoform 2 of Insulin-like growth factor-binding protein 7 OS=Homo sapiens GN=IGFBP7 - [IBP7_HUMAN]	0.694901	0.228953		0.873414	0.0581512		0.786543	0.0481345	0.784952	-0.525122	-0.195262	-0.346403	0.165122	0.999904	9.57264e-05	9.57264e-05	0.000191453
P51884	Lumican OS=Homo sapiens GN=LUM PE=1 SV=2 - [LUM_HUMAN]	0.753012	0.160416					0.803628	0.0424842	0.77832	-0.409256		-0.315401	0.0663654	1	5.77316e-15	5.77316e-15	1.15463e-14
P06280	Alpha-galactosidase A OS=Homo sapiens GN=GLA PE=1 SV=1 - [AGAL_HUMAN]	0.758983	0.124109					0.7946	0.0478513	0.776792	-0.39786		-0.3317	0.0467824	1	0	0	0
Q8N441	Fibroblast growth factor receptor-like 1 OS=Homo sapiens GN=FGFRL1 PE=1 SV=1 - [FGRL1_HUMAN]	0.792591	0.109683		0.807723	0.0207796		0.719254	0.0240371	0.77319	-0.335351	-0.308067	-0.475426	0.0897908	1	3.14304e-13	3.14304e-13	6.28608e-13
Q14393-2	Isoform 2 of Growth arrest-specific protein 6 OS=Homo sapiens GN=GAS6 - [GAS6_HUMAN]	0.737559	0.141033		0.749721	0.0447451		0.828664	0.0126444	0.771981	-0.439169	-0.415575	-0.271142	0.0909677	1	4.47642e-13	4.47642e-13	8.95284e-13
Q92820	Gamma-glutamyl hydrolase OS=Homo sapiens GN=GGH PE=1 SV=2 - [GGH_HUMAN]	0.739963	0.0323814		0.787995	0.0511318		0.777011	0.0288251	0.768323	-0.434476	-0.343741	-0.363994	0.0476279	1	0	0	0
P35625	Metalloproteinase inhibitor 3 OS=Homo sapiens GN=TIMP3 PE=1 SV=2 - [TIMP3_HUMAN]	0.751896	0.054664		0.843861	0.0251402		0.702528	0.032911	0.766095	-0.411394	-0.244923	-0.509373	0.133695	1	2.4025e-07	2.4025e-07	4.805e-07
P28799	Granulins OS=Homo sapiens GN=GRN PE=1 SV=2 - [GRN_HUMAN]	0.699677	0.335934		0.896405	0.0326467		0.701428	0.0359283	0.765837	-0.515239	-0.157777	-0.511633	0.205348	0.999567	0.000433088	0.000433088	0.000866176
Q96QC4	MHC class I polypeptide-related sequence A OS=Homo sapiens GN=MICA PE=2 SV=1 - [Q96QC4_HUMAN]	0.832551	0.0822781		0.805628	0.0875647		0.655162	0.0492582	0.764447	-0.264389	-0.311813	-0.610076	0.187399	0.999871	0.000128707	0.000128707	0.000257414
P09668	Pro-cathepsin H OS=Homo sapiens GN=CTSH PE=1 SV=4 - [CATH_HUMAN]	0.772935	0.0190137		0.700015	0.0592982		0.78668	0.0277654	0.75321	-0.371581	-0.514541	-0.346151	0.0907742	1	2.33147e-15	2.33147e-15	4.66294e-15
Q13740-2	Isoform 2 of CD166 antigen OS=Homo sapiens GN=ALCAM - [CD166_HUMAN]	0.791475	0.193631		0.739905	0.0890055		0.718023	0.0290851	0.749801	-0.337385	-0.434588	-0.477899	0.0719588	1	0	0	0
P09603	Macrophage colony-stimulating factor 1 OS=Homo sapiens GN=CSF1 PE=1 SV=2 - [CSF1_HUMAN]	0.641584	0.529672		0.888286	0.0618732		0.705918	0.026739	0.745262	-0.640291	-0.170904	-0.502428	0.24126	0.999166	0.000834456	0.000834456	0.00166891
P50897	Palmitoyl-protein thioesterase 1 OS=Homo sapiens GN=PPT1 PE=1 SV=1 - [PPT1_HUMAN]	0.633174	0.220432		0.717843	0.0592078		0.882274	0.0396266	0.74443	-0.659326	-0.478259	-0.180701	0.241664	0.999182	0.000817831	0.000817831	0.00163566
E9PG71	Ephrin type-A receptor 4 OS=Homo sapiens GN=EPHA4 PE=2 SV=1 - [E9PG71_HUMAN]	0.667129	0.0352073		0.776556	0.0658096		0.785546	0.0417791	0.743077	-0.583963	-0.364838	-0.348233	0.131567	1	6.28877e-09	6.28877e-09	1.25775e-08
P05067-7	Isoform L-APP733 of Amyloid beta A4 protein OS=Homo sapiens GN=APP - [A4_HUMAN]	0.719713	0.231125		0.799124	0.0394364		0.706704	0.0127232	0.741847	-0.474507	-0.323509	-0.500821	0.0956842	1	2.33147e-15	2.33147e-15	4.66294e-15
P07602	Proactivator polypeptide OS=Homo sapiens GN=PSAP PE=1 SV=2 - [SAP_HUMAN]	0.70003	0.0797628		0.811045	0.0617876		0.712606	0.0143126	0.741227	-0.514512	-0.302147	-0.488824	0.115907	1	3.94234e-11	3.94234e-11	7.88467e-11
P26006	Integrin alpha-3 OS=Homo sapiens GN=ITGA3 PE=1 SV=5 - [ITA3_HUMAN]	0.763017	0.375981		0.766165	0.0295372		0.690646	0.0342659	0.739943	-0.390213	-0.384273	-0.533981	0.0847715	1	0	0	0
Q86SJ2	Amphoterin-induced protein 2 OS=Homo sapiens GN=AMIGO2 PE=1 SV=1 - [AMGO2_HUMAN]	0.672725	0.0739755		0.787664	0.0305594		0.745987	0.0188413	0.735458	-0.571911	-0.344348	-0.422778	0.115598	1	1.13285e-11	1.13285e-11	2.2657e-11
Q9NPR2-2	Isoform 2 of Semaphorin-4B OS=Homo sapiens GN=SEMA4B - [SEM4B_HUMAN]	0.785492	0.052553		0.603849	0.00707682		0.805238	0.0317459	0.731526	-0.348331	-0.727741	-0.312513	0.230091	0.999753	0.000246731	0.000246731	0.000493463
P15291-2	Isoform Short of Beta-1,4-galactosyltransferase 1 OS=Homo sapiens GN=B4GALT1 - [B4GT1_HUMAN]	0.825529	0.886561		0.599113	0.119105		0.768921	0.083119	0.731188	-0.276609	-0.739101	-0.379092	0.242902	0.999542	0.000457749	0.000457749	0.000915499
P42785	Lysosomal Pro-X carboxypeptidase OS=Homo sapiens GN=PRCP PE=1 SV=1 - [PCP_HUMAN]	0.605765	0.0756228		0.748183	0.0198862		0.823794	0.0218284	0.725914	-0.72317	-0.418537	-0.279645	0.226865	0.999851	0.000148898	0.000148898	0.000297795
P48723	Heat shock 70 kDa protein 13 OS=Homo sapiens GN=HSPA13 PE=1 SV=1 - [HSP13_HUMAN]	0.736943	0.101562		0.703172	0.043575		0.73181	0.0474439	0.723975	-0.440376	-0.508051	-0.450459	0.0365113	1	0	0	0
P16870-2	Isoform 2 of Carboxypeptidase E OS=Homo sapiens GN=CPE - [CBPE_HUMAN]	0.722717	0.0447823		0.668945	0.0324651		0.779664	0.052302	0.723775	-0.468497	-0.580041	-0.359075	0.110485	1	9.50351e-14	9.50351e-14	1.9007e-13
P22413	Ectonucleotide pyrophosphatase/phosphodiesterase family member 1 OS=Homo sapiens GN=ENPP1 PE=1 SV=2 - [ENPP1_HUMAN]	0.684604	0.332833		0.72684	0.0416631		0.748236	0.017094	0.719893	-0.546659	-0.460291	-0.418434	0.0653875	1	0	0	0
P48745	Protein NOV homolog OS=Homo sapiens GN=NOV PE=1 SV=1 - [NOV_HUMAN]	0.705628	0.0174974					0.716383	0.029897	0.711006	-0.50302		-0.481197	0.0154312	1	0	0	0
P17301	Integrin alpha-2 OS=Homo sapiens GN=ITGA2 PE=1 SV=1 - [ITA2_HUMAN]	0.911877	0.045407		0.71538	0.0302104		0.504871	0.0592228	0.710709	-0.133089	-0.483219	-0.986012	0.428732	0.984527	0.0154734	0.0154734	0.0309469
Q8NBP7	Proprotein convertase subtilisin/kexin type 9 OS=Homo sapiens GN=PCSK9 PE=1 SV=3 - [PCSK9_HUMAN]	0.679809	0.0698984		0.700497	0.0291018		0.746612	0.0223159	0.708973	-0.556798	-0.513549	-0.421569	0.0690621	1	0	0	0
P05556-2	Isoform Beta-1B of Integrin beta-1 OS=Homo sapiens GN=ITGB1 - [ITB1_HUMAN]				0.668924	0.0130012		0.745366	0.0354417	0.707145		-0.580086	-0.423978	0.110385	1	6.30278e-11	6.30278e-11	1.26056e-10
Q16769	Glutaminyl-peptide cyclotransferase OS=Homo sapiens GN=QPCT PE=1 SV=1 - [QPCT_HUMAN]	0.713687	0.105658		0.669659	0.0306253		0.734971	0.0252021	0.706106	-0.486636	-0.5785	-0.444241	0.0686321	1	0	0	0
O75629	Protein CREG1 OS=Homo sapiens GN=CREG1 PE=1 SV=1 - [CREG1_HUMAN]	0.655324	0.122038		0.658273	0.0106535		0.787167	0.120298	0.700255	-0.609719	-0.603243	-0.345258	0.150852	1	1.23277e-09	1.23277e-09	2.46553e-09
D6RIU4	Vesicular integral-membrane protein VIP36 (Fragment) OS=Homo sapiens GN=LMAN2 PE=2 SV=1 - [D6RIU4_HUMAN]	0.74312	0.61617		0.665807	0.0228636		0.646196	0.0514111	0.685041	-0.428334	-0.586825	-0.629956	0.106169	1	0	0	0
P20908	Collagen alpha-1(V) chain OS=Homo sapiens GN=COL5A1 PE=1 SV=3 - [CO5A1_HUMAN]	0.62202	0.0491707		0.755082	0.0778893		0.676326	0.0399634	0.684476	-0.684967	-0.405295	-0.56421	0.14027	1	4.88609e-12	4.88609e-12	9.77218e-12
H0YN42	Annexin (Fragment) OS=Homo sapiens GN=ANXA2 PE=2 SV=1 - [H0YN42_HUMAN]	0.78719	0.349152		0.61809	0.0198485		0.643782	0.0247731	0.683021	-0.345216	-0.694112	-0.635355	0.186799	1	1.13317e-07	1.13317e-07	2.26633e-07
Q99538	Legumain OS=Homo sapiens GN=LGMN PE=1 SV=1 - [LGMN_HUMAN]	0.548938	0.282915		0.762458	0.0270078		0.702047	0.0358385	0.671147	-0.865286	-0.391271	-0.510361	0.246592	0.999982	1.75998e-05	1.75998e-05	3.51995e-05
Q86SR1	Polypeptide N-acetylgalactosaminyltransferase 10 OS=Homo sapiens GN=GALNT10 PE=1 SV=2 - [GLT10_HUMAN]	0.628656	0.178249		0.662062	0.0134193		0.713399	0.00751294	0.668039	-0.669657	-0.594962	-0.487218	0.0917171	1	0	0	0
P13010	X-ray repair cross-complementing protein 5 OS=Homo sapiens GN=XRCC5 PE=1 SV=3 - [XRCC5_HUMAN]	0.653214	0.357939		0.705026	0.0465429		0.586356	0.0313652	0.648199	-0.614372	-0.504252	-0.770152	0.133602	1	0	0	0
Q15262	Receptor-type tyrosine-protein phosphatase kappa OS=Homo sapiens GN=PTPRK PE=1 SV=2 - [PTPRK_HUMAN]	0.730109	0.0501505		0.619898	0.00728617		0.58782	0.0207294	0.645942	-0.453817	-0.689897	-0.766555	0.163001	1	6.61071e-12	6.61071e-12	1.32214e-11
Q15758	Neutral amino acid transporter B(0) OS=Homo sapiens GN=SLC1A5 PE=1 SV=2 - [AAAT_HUMAN]	0.65078	0.0568278		0.63961	0.124955				0.645195	-0.619758	-0.644736		0.0176617	1	0	0	0
J3KQG4	Glucosylceramidase OS=Homo sapiens GN=GBA PE=4 SV=1 - [J3KQG4_HUMAN]	0.588702	0.292253		0.615496	0.03754		0.709887	0.0391578	0.638028	-0.764391	-0.700179	-0.494338	0.14108	1	0	0	0
P53634	Dipeptidyl peptidase 1 OS=Homo sapiens GN=CTSC PE=1 SV=2 - [CATC_HUMAN]	0.538401	0.151261		0.619948	0.0471901		0.70025	0.0542562	0.619533	-0.893247	-0.68978	-0.514058	0.189764	1	8.83595e-11	8.83595e-11	1.76719e-10
Q7LFX5	Carbohydrate sulfotransferase 15 OS=Homo sapiens GN=CHST15 PE=1 SV=1 - [CHSTF_HUMAN]	0.574644	0.124851					0.646942	0.0578762	0.610793	-0.799258		-0.628291	0.120892	1	0	0	0
P08294	Extracellular superoxide dismutase [Cu-Zn] OS=Homo sapiens GN=SOD3 PE=1 SV=2 - [SODE_HUMAN]	0.613068	0.117654		0.551105	0.0142486		0.641995	0.0127733	0.602056	-0.705881	-0.8596	-0.639366	0.112958	1	0	0	0
O60462-4	Isoform B0 of Neuropilin-2 OS=Homo sapiens GN=NRP2 - [NRP2_HUMAN]	0.953543	0.0440479		0.369536	0.0223903		0.45171	0.0511134	0.591596	-0.0686308	-1.43621	-1.14653	0.720656	0.983171	0.0168293	0.0168293	0.0336586
B4E2J3	Serine protease 23 OS=Homo sapiens GN=PRSS23 PE=2 SV=1 - [B4E2J3_HUMAN]	0.546329	0.508255		0.681955	0.0268101		0.539481	0.0523678	0.589255	-0.872157	-0.552251	-0.890357	0.19017	1	1.05083e-12	1.05083e-12	2.10165e-12
C9JIM8	Solute carrier family 2, facilitated glucose transporter member 1 (Fragment) OS=Homo sapiens GN=SLC2A1 PE=2 SV=1 - [C9JIM8_HUMAN]		0.00747711		0.635323	0.00625738		0.531668	0.0630452	0.583496		-0.654438	-0.911402	0.181701	1	5.51963e-10	5.51963e-10	1.10393e-09
O95150-2	Isoform 2 of Tumor necrosis factor ligand superfamily member 15 OS=Homo sapiens GN=TNFSF15 - [TNF15_HUMAN]	0.389964	0.252443		0.689773	0.0135264		0.625706	0.0527979	0.568481	-1.35859	-0.535806	-0.676443	0.440089	0.999628	0.000372221	0.000372221	0.000744443
Q03405	Urokinase plasminogen activator surface receptor OS=Homo sapiens GN=PLAUR PE=1 SV=1 - [UPAR_HUMAN]	0.466956	0.287267					0.662002	0.0306569	0.564479	-1.09864		-0.595093	0.356062	0.999615	0.000384667	0.000384667	0.000769335
P07339	Cathepsin D OS=Homo sapiens GN=CTSD PE=1 SV=1 - [CATD_HUMAN]	0.573702	0.437241		0.506826	0.0458914		0.587933	0.0132939	0.556154	-0.801628	-0.980436	-0.766276	0.114809	1	0	0	0
O14792	Heparan sulfate glucosamine 3-O-sulfotransferase 1 OS=Homo sapiens GN=HS3ST1 PE=1 SV=1 - [HS3S1_HUMAN]	0.565028	0.312208		0.501556	0.0238378		0.524921	0.0303961	0.530501	-0.823606	-0.995518	-0.929828	0.0867488	1	0	0	0
P52823	Stanniocalcin-1 OS=Homo sapiens GN=STC1 PE=1 SV=1 - [STC1_HUMAN]	0.471683	0.16957		0.517388	0.016794		0.601276	0.0155272	0.530116	-1.08411	-0.950683	-0.733901	0.17675	1	0	0	0
P05121	Plasminogen activator inhibitor 1 OS=Homo sapiens GN=SERPINE1 PE=1 SV=1 - [PAI1_HUMAN]	0.560688	0.124081		0.440666	0.0412586		0.536806	0.0117159	0.51272	-0.834729	-1.18224	-0.897528	0.18519	1	0	0	0
F8WC54	Disintegrin and metalloproteinase domain-containing protein 9 OS=Homo sapiens GN=ADAM9 PE=2 SV=1 - [F8WC54_HUMAN]	0.539884	0.206784		0.469693	0.0453878				0.504788	-0.889278	-1.09021		0.142081	1	0	0	0
E7ET40	Urokinase-type plasminogen activator chain B OS=Homo sapiens GN=PLAU PE=2 SV=1 - [E7ET40_HUMAN]	0.349662	0.234189		0.424296	0.0336616		0.379347	0.0227328	0.384435	-1.51597	-1.23686	-1.39841	0.140131	1	0	0	0

## Sheet: Z test and Cutoff
Accession	Description	R1 mean	R2 mean	R3 mean	Mean	Test Z 2 tails
E7ET40	Urokinase-type plasminogen activator chain B OS=Homo sapiens GN=PLAU PE=2 SV=1 - [E7ET40_HUMAN]	0.349662	0.424296	0.379347	0.384435	0
F8WC54	Disintegrin and metalloproteinase domain-containing protein 9 OS=Homo sapiens GN=ADAM9 PE=2 SV=1 - [F8WC54_HUMAN]	0.539884	0.469693		0.504788	0
P05121	Plasminogen activator inhibitor 1 OS=Homo sapiens GN=SERPINE1 PE=1 SV=1 - [PAI1_HUMAN]	0.560688	0.440666	0.536806	0.51272	0
P52823	Stanniocalcin-1 OS=Homo sapiens GN=STC1 PE=1 SV=1 - [STC1_HUMAN]	0.471683	0.517388	0.601276	0.530116	0
O14792	Heparan sulfate glucosamine 3-O-sulfotransferase 1 OS=Homo sapiens GN=HS3ST1 PE=1 SV=1 - [HS3S1_HUMAN]	0.565028	0.501556	0.524921	0.530501	0
P07339	Cathepsin D OS=Homo sapiens GN=CTSD PE=1 SV=1 - [CATD_HUMAN]	0.573702	0.506826	0.587933	0.556154	0
Q03405	Urokinase plasminogen activator surface receptor OS=Homo sapiens GN=PLAUR PE=1 SV=1 - [UPAR_HUMAN]	0.466956		0.662002	0.564479	0.000769335
O95150-2	Isoform 2 of Tumor necrosis factor ligand superfamily member 15 OS=Homo sapiens GN=TNFSF15 - [TNF15_HUMAN]	0.389964	0.689773	0.625706	0.568481	0.000744443
C9JIM8	Solute carrier family 2, facilitated glucose transporter member 1 (Fragment) OS=Homo sapiens GN=SLC2A1 PE=2 SV=1 - [C9JIM8_HUMAN]		0.635323	0.531668	0.583496	1.10393e-09
B4E2J3	Serine protease 23 OS=Homo sapiens GN=PRSS23 PE=2 SV=1 - [B4E2J3_HUMAN]	0.546329	0.681955	0.539481	0.589255	2.10165e-12
O60462-4	Isoform B0 of Neuropilin-2 OS=Homo sapiens GN=NRP2 - [NRP2_HUMAN]	0.953543	0.369536	0.45171	0.591596	0.0336586
P08294	Extracellular superoxide dismutase [Cu-Zn] OS=Homo sapiens GN=SOD3 PE=1 SV=2 - [SODE_HUMAN]	0.613068	0.551105	0.641995	0.602056	0
Q7LFX5	Carbohydrate sulfotransferase 15 OS=Homo sapiens GN=CHST15 PE=1 SV=1 - [CHSTF_HUMAN]	0.574644		0.646942	0.610793	0
P53634	Dipeptidyl peptidase 1 OS=Homo sapiens GN=CTSC PE=1 SV=2 - [CATC_HUMAN]	0.538401	0.619948	0.70025	0.619533	1.76719e-10
J3KQG4	Glucosylceramidase OS=Homo sapiens GN=GBA PE=4 SV=1 - [J3KQG4_HUMAN]	0.588702	0.615496	0.709887	0.638028	0
Q15758	Neutral amino acid transporter B(0) OS=Homo sapiens GN=SLC1A5 PE=1 SV=2 - [AAAT_HUMAN]	0.65078	0.63961		0.645195	0
Q15262	Receptor-type tyrosine-protein phosphatase kappa OS=Homo sapiens GN=PTPRK PE=1 SV=2 - [PTPRK_HUMAN]	0.730109	0.619898	0.58782	0.645942	1.32214e-11
P13010	X-ray repair cross-complementing protein 5 OS=Homo sapiens GN=XRCC5 PE=1 SV=3 - [XRCC5_HUMAN]	0.653214	0.705026	0.586356	0.648199	0
[truncated: 79 more rows]
